# Supplementary material for: Diet-induced alteration of intestinal stem cell function underlies obesity and prediabetes in mice
Source: Nat Metab. 2021 Sep 22;3(9):1202–16. doi: 10.1038/s42255-021-00458-9 (PMC8458097; doi:10.1038/s42255-021-00458-9)
Supplement: Supplementary file 3 — Differentially expressed genes in major intestinal crypt populations in HFHSD mice. Differentially expressed genes between CD and HFHSD conditions in major intestinal crypt populations. Differential expression between conditions was performed using limma-trend (Methods). Genes with FDR < 0.01, logFC > 0.1 were included in the table. [file 42255_2021_458_MOESM3_ESM.xlsx]

## Sheet: Table legend
	Supplementary Table 1
	Differentially expressed genes in major intestinal crypt populations in HFHSD mice.
	Differentially expressed genes between CD and HFHSD conditions in major intestinal crypt populations. Differential expression between conditions was performed using limma-trend (see Methods). Genes with FDR < 0.01, logFC > 0.1 were included in the table.

## Sheet: ISC_up
index	logFC	AveExpr	t	P.Value	adj.P.Val	B	abs.log2FC	log_weight
Rfc5	0.100128	0.301121	7.65852	2.33716e-14	5.9577e-13	21.6006	0.135284	0.166878
Mrps25	0.100172	0.757947	6.13643	9.24752e-10	1.34524e-08	11.2597	0.124851	0.166951
Gcat	0.100258	0.510598	6.33607	2.61417e-10	4.08061e-09	12.4888	0.122745	0.167094
Slbp	0.100702	0.65406	5.74758	9.71821e-09	1.24296e-07	8.97663	0.144682	0.167834
Mrps24	0.100838	1.45079	6.7466	1.72752e-11	3.1579e-10	15.1373	0.124789	0.168062
Hmgn2	0.101047	0.978718	4.92307	8.86572e-07	8.21827e-06	4.62216	0.108111	0.168409
Acsl3	0.101176	0.261042	8.13675	5.34743e-16	1.64109e-14	25.3079	0.138801	0.168624
Pgls	0.101522	1.52759	6.77295	1.4432e-11	2.67562e-10	15.3129	0.128756	0.169201
Strap	0.101678	0.893339	6.08672	1.25924e-09	1.80282e-08	10.9596	0.134746	0.169462
Hacd1	0.101721	1.13255	6.0362	1.71915e-09	2.43457e-08	10.6571	0.136429	0.169533
mt-Co3	0.101906	5.02591	10.553	1.07927e-25	7.16708e-24	47.3094	0.12055	0.169841
Sumo3	0.102037	0.892759	5.92742	3.3334e-09	4.56653e-08	10.0142	0.138982	0.170059
Cmc2	0.102102	0.453632	6.6909	2.52112e-11	4.56598e-10	14.7684	0.121153	0.170167
Dhfr	0.102529	0.367175	6.814	1.08914e-11	2.04501e-10	15.5877	0.143163	0.17088
Mrfap1	0.102642	1.70046	7.03768	2.28475e-12	4.63017e-11	17.1136	0.125595	0.171067
Cdc20	0.102753	0.337265	5.97119	2.56256e-09	3.55612e-08	10.2697	0.100168	0.171252
Jagn1	0.102909	0.525259	6.67435	2.81915e-11	5.08225e-10	14.6594	0.133976	0.171512
Wdr18	0.102962	0.418093	7.16587	9.13801e-13	1.9318e-11	18.0099	0.135621	0.171601
Dnajc15	0.103146	0.904718	6.29714	3.35455e-10	5.14072e-09	12.246	0.134976	0.171907
Sod1	0.103237	1.0913	6.2382	4.87951e-10	7.29692e-09	11.8814	0.121152	0.172059
Rcc2	0.103342	0.68701	6.26558	4.10173e-10	6.18892e-09	12.0503	0.136431	0.172234
Ddx21	0.103411	0.615532	6.32184	2.86413e-10	4.42378e-09	12.3999	0.136527	0.17235
Cct8	0.103496	1.30195	6.04615	1.61718e-09	2.29293e-08	10.7165	0.126983	0.172491
Galnt12	0.103522	0.465891	6.51394	8.21557e-11	1.38149e-09	13.6163	0.135663	0.172535
Jund	0.103665	0.74161	5.7	1.28323e-08	1.60972e-07	8.70736	0.167652	0.172772
Gtf2a2	0.103706	0.834303	6.36954	2.10736e-10	3.33826e-09	12.6986	0.13025	0.172841
Prkar2a	0.103742	0.675142	6.27366	3.89606e-10	5.90894e-09	12.1004	0.137331	0.172902
Hn1	0.103839	1.66174	6.16946	7.52295e-10	1.10808e-08	11.4603	0.118786	0.173062
Coq7	0.103853	0.559592	6.67805	2.74959e-11	4.96446e-10	14.6837	0.131685	0.173086
Pmf1	0.103991	0.616858	6.33273	2.67083e-10	4.15801e-09	12.4679	0.123451	0.173315
Mrps7	0.104256	0.789194	6.35289	2.34616e-10	3.69661e-09	12.5941	0.13976	0.173757
Nt5c	0.104421	1.36794	6.65069	3.30594e-11	5.92349e-10	14.504	0.145021	0.174032
Calm1	0.104439	2.94815	9.53026	2.61803e-21	1.26116e-19	37.3434	0.125706	0.174063
Pex11a	0.104445	0.239795	8.56256	1.54519e-17	5.50369e-16	28.7915	0.144713	0.174073
Dpy30	0.104455	1.19158	6.49624	9.23115e-11	1.53905e-09	13.5027	0.131914	0.174089
BC003965	0.10457	0.689017	6.47222	1.08071e-10	1.7766e-09	13.3491	0.136017	0.174281
Eif5b	0.104669	1.09329	6.27315	3.90886e-10	5.92072e-09	12.0972	0.131704	0.174447
Letm1	0.104743	0.38657	7.44779	1.15315e-13	2.70002e-12	20.0363	0.141505	0.174569
Uchl5	0.10482	0.473414	6.92476	5.05593e-12	9.77425e-11	16.3373	0.141026	0.174698
Pebp1	0.105141	2.30269	8.76241	2.76203e-18	1.04725e-16	30.4855	0.121212	0.175233
Anapc11	0.105165	0.710848	6.47238	1.07959e-10	1.7766e-09	13.3501	0.123199	0.175272
Chchd1	0.105219	1.18879	6.48755	9.77332e-11	1.62254e-09	13.4471	0.127836	0.175362
Swi5	0.105369	1.68136	7.19108	7.61744e-13	1.62792e-11	18.1879	0.119546	0.175613
Exosc5	0.105428	0.647483	6.61864	4.09876e-11	7.25554e-10	14.2943	0.145001	0.175712
Crip1	0.105623	1.68781	5.35349	9.11735e-08	1.01291e-06	6.8117	0.120067	0.176037
Ckb	0.105738	0.802448	5.28683	1.31107e-07	1.41769e-06	6.46122	0.134129	0.176228
Magoh	0.105937	0.948598	6.35248	2.35245e-10	3.70156e-09	12.5915	0.128826	0.17656
Ahsa2	0.106134	0.361074	7.49974	7.81087e-14	1.87365e-12	20.418	0.117716	0.176887
Pfdn2	0.106187	0.95198	6.61363	4.23842e-11	7.49148e-10	14.2616	0.132389	0.176976
Ppid	0.106296	0.685781	6.38029	1.96602e-10	3.13124e-09	12.7662	0.127134	0.177158
Cenpw	0.106338	0.36839	7.4664	1.00329e-13	2.37278e-12	20.1727	0.125091	0.177227
Cdc34	0.10635	0.390405	7.50658	7.4185e-14	1.78317e-12	20.4685	0.151851	0.177248
Wdr46	0.106357	0.334463	7.98033	1.8837e-15	5.3871e-14	24.0713	0.145882	0.177259
Ndufs8	0.106395	1.28872	6.38588	1.89615e-10	3.02817e-09	12.8014	0.117784	0.177323
Ppil1	0.106861	0.673746	6.6119	4.28759e-11	7.55567e-10	14.2504	0.14288	0.1781
Cnbp	0.106892	1.67701	7.29155	3.66541e-13	8.11361e-12	18.9038	0.157709	0.178151
Dnajc21	0.107013	0.343524	7.90619	3.39407e-15	9.52121e-14	23.4934	0.143761	0.178353
Smyd2	0.107038	0.637226	6.58768	5.04004e-11	8.75046e-10	14.0927	0.14772	0.178394
Imp4	0.107221	0.639377	6.72121	2.05319e-11	3.73002e-10	14.9687	0.149415	0.178699
Ppp2ca	0.107299	0.796819	6.60832	4.39156e-11	7.70424e-10	14.227	0.135581	0.17883
Wdr43	0.107361	0.559476	6.74106	1.794e-11	3.26926e-10	15.1005	0.139345	0.178933
Anp32e	0.107366	0.620933	6.47741	1.0446e-10	1.72689e-09	13.3822	0.128407	0.178942
Gmnn	0.107525	0.595167	6.48096	1.02056e-10	1.68952e-09	13.4049	0.144969	0.179207
Txnl4a	0.107759	0.805317	6.43828	1.34919e-10	2.19341e-09	13.1329	0.133341	0.179597
Lsm5	0.108055	0.832843	6.38684	1.88447e-10	3.01361e-09	12.8074	0.12879	0.180089
Ung	0.108189	0.397854	6.51338	8.24621e-11	1.38466e-09	13.6127	0.174478	0.180313
Psip1	0.108299	0.474042	7.00829	2.81273e-12	5.61304e-11	16.9104	0.14513	0.180497
Sod2	0.108308	1.00129	6.45892	1.17907e-10	1.93288e-09	13.2642	0.140534	0.180511
Fam136a	0.108711	0.748609	6.55335	6.33158e-11	1.08486e-09	13.8702	0.144406	0.181183
Suclg1	0.108821	1.61114	7.11222	1.34349e-12	2.79494e-11	17.6329	0.135997	0.181367
Gps1	0.108824	0.52493	7.17171	8.76114e-13	1.85547e-11	18.0511	0.146827	0.181371
Psmc4	0.10883	0.724738	6.62669	3.88372e-11	6.88526e-10	14.3468	0.144908	0.181382
Tmed10	0.109522	1.32891	6.86077	7.88827e-12	1.49306e-10	15.9027	0.141043	0.182535
A430005L14Rik	0.109568	0.542272	7.01461	2.68985e-12	5.39531e-11	16.954	0.14373	0.182611
Psma1	0.109637	1.27185	6.58887	5.0002e-11	8.69414e-10	14.1004	0.13649	0.182726
Chchd4	0.109664	0.563814	6.97059	3.66808e-12	7.1738e-11	16.6509	0.139561	0.18277
Srrt	0.110085	0.546151	6.98724	3.26271e-12	6.42378e-11	16.7653	0.145068	0.183473
Kcnk1	0.110194	0.765592	6.50505	8.71127e-11	1.45858e-09	13.5592	0.122308	0.183655
Gart	0.110536	0.482883	7.31137	3.16928e-13	7.06863e-12	19.0462	0.154357	0.184224
Uqcrq	0.110749	2.43713	8.53437	1.96413e-17	6.95373e-16	28.5555	0.133219	0.184579
Ssr2	0.110914	1.37569	6.6922	2.49902e-11	4.53295e-10	14.777	0.137925	0.184855
Fam162a	0.110945	0.9267	6.68752	2.5794e-11	4.66434e-10	14.7461	0.145157	0.184906
Ccnb1	0.111025	0.289453	7.14074	1.09795e-12	2.30452e-11	17.8304	0.11647	0.185039
Ube2a	0.111148	0.653034	6.94953	4.25187e-12	8.26058e-11	16.5065	0.136329	0.185245
Lgals9	0.11118	1.10225	6.37444	2.04181e-10	3.24756e-09	12.7294	0.152364	0.185299
Fbp2	0.111208	1.19629	6.39933	1.73799e-10	2.79839e-09	12.8863	0.13553	0.185344
Bcap31	0.111217	1.02055	6.26123	4.21659e-10	6.35407e-09	12.0235	0.139391	0.185359
Srsf6	0.11142	1.06287	6.67084	2.88668e-11	5.19603e-10	14.6363	0.129008	0.185697
Fen1	0.111465	0.315669	8.1942	3.34798e-16	1.06357e-14	25.7679	0.156129	0.185773
Pgam1	0.111478	1.13413	6.52577	7.59866e-11	1.28881e-09	13.6924	0.150222	0.185795
Sssca1	0.111778	0.501922	7.46594	1.00674e-13	2.37614e-12	20.1693	0.163918	0.186294
Cbx5	0.111837	0.637936	6.74263	1.77491e-11	3.23949e-10	15.1109	0.143451	0.186393
Kcne3	0.111899	1.47136	5.89904	3.95646e-09	5.35291e-08	9.848	0.159599	0.186495
Minos1	0.112159	1.86462	8.08065	8.42226e-16	2.48109e-14	24.8617	0.132877	0.186929
Shmt2	0.11224	0.35056	8.09222	7.6705e-16	2.2883e-14	24.9535	0.153628	0.187065
Slc39a5	0.112286	0.595019	6.75512	1.63016e-11	2.98921e-10	15.1939	0.149854	0.187142
Sri	0.112386	1.59879	6.9442	4.41347e-12	8.56038e-11	16.4701	0.132323	0.187308
Psmd1	0.112397	0.442791	7.45419	1.09933e-13	2.58432e-12	20.0831	0.154384	0.187326
Usp1	0.112412	0.604321	6.95443	4.10828e-12	8.00807e-11	16.5401	0.153912	0.18735
Mcm7	0.112451	0.564396	6.72524	1.99768e-11	3.63479e-10	14.9955	0.162139	0.187416
Map2k2	0.112677	1.19096	6.96463	3.82477e-12	7.46784e-11	16.61	0.134403	0.187792
Crls1	0.112731	0.314862	8.64949	7.34054e-18	2.68787e-16	29.5237	0.158509	0.187883
Syce2	0.113102	0.283414	8.41516	5.37187e-17	1.83549e-15	27.5662	0.157518	0.188501
Pfn1	0.113168	2.4814	8.93776	5.91263e-19	2.38004e-17	32.0029	0.141708	0.188611
Anp32a	0.113231	1.21416	6.66623	2.97776e-11	5.3436e-10	14.606	0.152158	0.188717
Angptl4	0.113237	0.165314	10.429	3.79314e-25	2.46323e-23	46.0673	0.142908	0.188726
Hsd17b12	0.113253	0.672231	6.8499	8.50398e-12	1.60443e-10	15.8293	0.147712	0.188752
Bub3	0.113376	0.695043	6.46047	1.16719e-10	1.91609e-09	13.2741	0.118023	0.188957
Bcl7c	0.113378	0.667431	6.99166	3.16269e-12	6.24777e-11	16.7958	0.142154	0.188961
Parl	0.114154	0.570831	7.33012	2.76109e-13	6.19348e-12	19.1812	0.155296	0.190254
Rbm8a	0.114222	1.13329	7.0626	1.9142e-12	3.91295e-11	17.2866	0.133976	0.190368
Ddx27	0.114283	0.554066	7.21159	6.56595e-13	1.42391e-11	18.3333	0.162499	0.19047
Ccdc124	0.114596	0.535843	7.53998	5.76587e-14	1.41486e-12	20.7154	0.152356	0.19099
Mrpl42	0.114842	1.57128	7.79301	8.256e-15	2.2105e-13	22.6212	0.140476	0.191401
Ndufs7	0.114926	1.53328	7.38568	1.83127e-13	4.21228e-12	19.5833	0.133544	0.19154
Phgdh	0.115118	0.546675	7.03951	2.25534e-12	4.57845e-11	17.1263	0.152792	0.191861
Timm13	0.11512	1.62383	7.7476	1.17533e-14	3.10446e-13	22.2747	0.153951	0.191864
Cgref1	0.115173	0.124788	12.5612	1.56999e-35	1.84536e-33	69.7174	0.164997	0.191953
Eif2s1	0.115484	0.802566	6.97558	3.54147e-12	6.96094e-11	16.6852	0.158629	0.192471
St3gal6	0.115988	0.419083	7.62631	2.99101e-14	7.52811e-13	21.3588	0.156907	0.193311
Tk1	0.116121	0.362494	7.19888	7.1992e-13	1.54697e-11	18.2432	0.147248	0.193532
Npm3	0.116335	1.2062	6.85626	8.13818e-12	1.53788e-10	15.8723	0.141812	0.19389
Nxt1	0.116837	0.460014	7.88843	3.90515e-15	1.0877e-13	23.3557	0.155766	0.194725
Emc8	0.116976	0.539471	7.5989	3.68691e-14	9.22042e-13	21.1537	0.153979	0.194958
Ube2m	0.117012	0.427412	8.15365	4.6608e-16	1.44546e-14	25.4429	0.162464	0.195018
Pin1	0.117013	0.623904	7.54828	5.41481e-14	1.3315e-12	20.777	0.158254	0.19502
Mrpl21	0.117101	1.05704	6.76255	1.54947e-11	2.85015e-10	15.2435	0.143657	0.195166
Apex1	0.11721	1.0305	6.80639	1.14761e-11	2.15136e-10	15.5366	0.157537	0.195347
Timm10	0.117319	0.720604	7.19745	7.27428e-13	1.56025e-11	18.233	0.152752	0.19553
Mrpl13	0.117645	0.842019	7.17236	8.72023e-13	1.85014e-11	18.0556	0.150143	0.196073
Dad1	0.11766	1.84959	8.44311	4.24798e-17	1.46855e-15	27.797	0.144568	0.196098
Glrx5	0.117976	1.08298	7.25043	4.95053e-13	1.08157e-11	18.6096	0.148158	0.196624
Tuba4a	0.117996	0.483418	7.78663	8.6771e-15	2.31271e-13	22.5724	0.147348	0.196658
Hmgn1	0.117998	2.00238	8.08722	7.98724e-16	2.37076e-14	24.9138	0.150208	0.196661
Rrm1	0.118157	0.398109	7.82951	6.20648e-15	1.68868e-13	22.9011	0.158565	0.196927
Phb2	0.118381	1.95867	8.79477	2.08263e-18	7.97369e-17	30.7634	0.151543	0.1973
Ndufaf2	0.118426	0.515343	7.75983	1.06888e-14	2.82964e-13	22.3678	0.160823	0.197374
Mcm5	0.118451	0.430264	7.56815	4.65779e-14	1.14775e-12	20.9246	0.1685	0.197417
Mpp6	0.118832	0.409323	8.27079	1.7848e-16	5.89283e-15	26.386	0.160395	0.198051
H2-K1	0.118876	1.3082	7.02658	2.47166e-12	4.98317e-11	17.0367	0.148547	0.198124
Mrpl18	0.119151	1.25822	7.4774	9.23819e-14	2.19809e-12	20.2535	0.145008	0.198582
Lpcat3	0.119422	0.484304	7.65826	2.34172e-14	5.9577e-13	21.5987	0.159074	0.199034
Pbk	0.119569	0.308125	7.94188	2.55795e-15	7.24485e-14	23.771	0.142518	0.199279
Gemin6	0.119571	0.292032	9.48444	4.02757e-21	1.9166e-19	36.9187	0.16223	0.199282
Ube2l3	0.120187	1.07938	7.37606	1.96662e-13	4.50597e-12	19.5134	0.159263	0.20031
Dph3	0.120355	0.723212	7.37028	2.05265e-13	4.67576e-12	19.4715	0.156294	0.20059
Tmem266	0.120365	0.151716	11.4902	4.29715e-30	3.53208e-28	57.3247	0.175566	0.200606
Immt	0.120415	0.955467	7.2835	3.88819e-13	8.54238e-12	18.8461	0.152891	0.200689
Ndufa11	0.120602	1.31121	7.49672	7.99021e-14	1.91277e-12	20.3957	0.145285	0.201001
Cd44	0.120885	0.780497	6.76832	1.48966e-11	2.7574e-10	15.2819	0.152818	0.201472
Pus1	0.120971	0.611115	7.56927	4.61854e-14	1.14047e-12	20.9329	0.166469	0.201616
Uqcrc1	0.121006	1.76095	7.10392	1.42566e-12	2.95624e-11	17.5748	0.148642	0.201675
Mrpl54	0.121018	1.05134	7.25656	4.73393e-13	1.03617e-11	18.6534	0.154031	0.201695
Bri3bp	0.121064	0.445202	8.10425	6.95934e-16	2.10283e-14	25.0491	0.167362	0.201771
Mthfd1	0.121087	0.425608	8.14455	5.01899e-16	1.55245e-14	25.3701	0.170447	0.201809
Psmb4	0.12132	1.49122	7.84318	5.57544e-15	1.53116e-13	23.0063	0.146025	0.202198
Rbp2	0.121322	0.251804	9.74204	3.48663e-22	1.78182e-20	39.3317	0.176626	0.2022
Tsfm	0.12138	0.63091	7.65983	2.31381e-14	5.91228e-13	21.6105	0.158275	0.202298
mt-Nd2	0.121789	3.42419	10.779	9.93692e-27	7.0787e-25	49.6657	0.150639	0.20298
Agpat5	0.121916	0.439553	8.32178	1.1705e-16	3.89748e-15	26.8006	0.16786	0.203191
Tuba1c	0.121923	0.527465	6.51091	8.39746e-11	1.40804e-09	13.5951	0.1297	0.203203
Rcl1	0.122016	0.391553	8.55476	1.65144e-17	5.86435e-16	28.7261	0.173264	0.203358
Sec13	0.12212	0.61243	7.47348	9.51431e-14	2.25466e-12	20.2247	0.166898	0.203531
Ncl	0.122257	2.71825	9.51735	2.95666e-21	1.41271e-19	37.2234	0.154187	0.20376
Psmb6	0.122259	1.64525	8.20134	3.15803e-16	1.00868e-14	25.8252	0.144867	0.203763
Defa26	0.122335	0.126784	12.955	1.21718e-37	1.68314e-35	74.5313	0.165568	0.203889
Tmem97	0.122616	0.847609	7.07441	1.75993e-12	3.61015e-11	17.3688	0.169448	0.204358
Slc35b1	0.12275	0.296317	9.47155	4.54481e-21	2.13679e-19	36.7995	0.169489	0.204581
Lmnb1	0.122878	0.454575	8.19123	3.43029e-16	1.08386e-14	25.744	0.161056	0.204794
Tmem33	0.12302	0.724638	7.45372	1.10319e-13	2.58819e-12	20.0797	0.148888	0.205031
Edf1	0.123494	1.66697	8.76963	2.59363e-18	9.86587e-17	30.5474	0.151428	0.205821
Mgll	0.123878	0.0723485	17.1299	1.4575e-63	5.35357e-61	133.75	0.179439	0.206461
Ppan	0.123982	0.484959	8.14108	5.16257e-16	1.59267e-14	25.3424	0.166553	0.206634
Pold2	0.124274	0.514417	8.02209	1.34893e-15	3.90526e-14	24.3992	0.169663	0.207122
Lig1	0.125144	0.505438	7.12239	1.24907e-12	2.60774e-11	17.7041	0.177108	0.208572
Hells	0.125442	0.450065	7.58243	4.17919e-14	1.04072e-12	21.0309	0.189894	0.209068
Mrps28	0.125465	0.764482	7.65068	2.48202e-14	6.28743e-13	21.5416	0.163104	0.209106
Ptpn6	0.12631	0.192108	10.9957	9.83674e-28	7.22631e-26	51.9516	0.178836	0.210515
Tmem147	0.126688	1.29178	7.64943	2.50586e-14	6.33417e-13	21.5323	0.174339	0.211144
Rpa2	0.126739	0.409737	8.44016	4.35472e-17	1.50104e-15	27.7726	0.179734	0.211229
Pdss1	0.12677	0.371909	8.99159	3.66267e-19	1.48966e-17	32.4745	0.170984	0.211281
Cdca8	0.126871	0.483774	7.03119	2.39606e-12	4.83905e-11	17.0672	0.133368	0.21145
Snrpc	0.126873	0.942551	7.68628	1.88798e-14	4.85588e-13	21.8099	0.155518	0.211453
Mrpl17	0.126966	0.841242	7.71925	1.46392e-14	3.80683e-13	22.0594	0.180626	0.211608
Exosc7	0.127179	0.738336	7.71534	1.50891e-14	3.90656e-13	22.0297	0.171576	0.211963
Oaz1	0.127358	2.80631	12.6421	5.8465e-36	7.08451e-34	70.6957	0.158321	0.212261
Ndufa8	0.1275	1.53863	8.64335	7.73843e-18	2.82477e-16	29.4718	0.156133	0.212498
Ifrd2	0.12767	0.649933	7.98639	1.79477e-15	5.1453e-14	24.1188	0.181824	0.212782
Bola3	0.12778	0.850037	7.57401	4.4553e-14	1.1048e-12	20.9681	0.179439	0.212965
Tipin	0.127836	0.450503	8.09736	7.35844e-16	2.21772e-14	24.9943	0.196994	0.213058
Maoa	0.127978	0.484725	7.83533	5.92965e-15	1.62086e-13	22.9459	0.177658	0.213295
Defa-rs1	0.128246	0.169023	11.5992	1.25964e-30	1.08072e-28	58.5387	0.175854	0.213742
Ppih	0.128401	0.585208	8.2139	2.84923e-16	9.15023e-15	25.9263	0.160395	0.213999
Ebna1bp2	0.128446	0.760896	7.87481	4.34791e-15	1.20531e-13	23.2503	0.176181	0.214074
Mrpl41	0.128464	0.719745	7.95155	2.36881e-15	6.72536e-14	23.8464	0.179513	0.214105
Ybx1	0.128631	2.90191	11.6428	7.68271e-31	6.78967e-29	59.0279	0.16051	0.214382
Rps27l	0.128765	2.52118	10.3765	6.48325e-25	4.11914e-23	45.5379	0.155665	0.214606
Anp32b	0.128889	2.13303	9.28273	2.62142e-20	1.13698e-18	35.0723	0.144098	0.214813
Pdia3	0.129033	1.24027	7.34197	2.53015e-13	5.70813e-12	19.2667	0.171691	0.215053
Mbd3	0.129073	0.672964	8.2649	1.87364e-16	6.15161e-15	26.3382	0.182655	0.215119
Abhd17a	0.129116	0.596758	8.24586	2.19169e-16	7.15588e-15	26.1841	0.181409	0.215192
Nsun2	0.129192	0.644112	7.96926	2.05742e-15	5.86965e-14	23.9847	0.181808	0.215317
Exosc8	0.129409	0.483853	8.63101	8.60373e-18	3.12124e-16	29.3675	0.171791	0.215679
Mcm6	0.129494	0.593475	7.00122	2.95655e-12	5.86026e-11	16.8616	0.195136	0.215822
Ndufab1	0.129811	1.89426	9.36106	1.27231e-20	5.75181e-19	35.7848	0.162872	0.216349
Gpx2	0.130197	2.56364	9.16058	8.00186e-20	3.38323e-18	33.9727	0.173007	0.216993
Cenpv	0.130495	1.01488	7.91637	3.13146e-15	8.80554e-14	23.5724	0.164755	0.21749
Snrpa1	0.130805	0.697482	7.84377	5.5495e-15	1.52761e-13	23.0109	0.177317	0.218006
Nop58	0.131204	0.852833	7.33604	2.6433e-13	5.95197e-12	19.2239	0.172385	0.218671
Cldn2	0.131246	0.597922	7.6109	3.36456e-14	8.45022e-13	21.2434	0.180038	0.218742
Rpn2	0.131305	1.08118	7.53032	6.20239e-14	1.50938e-12	20.6439	0.162973	0.218839
Mrpl36	0.131652	1.05874	8.00233	1.58013e-15	4.56336e-14	24.2439	0.185672	0.219419
Mrpl28	0.131958	1.17892	8.06834	9.30114e-16	2.72633e-14	24.7642	0.161311	0.219928
Mki67	0.132073	0.519793	6.3907	1.84344e-10	2.95604e-09	12.8291	0.136471	0.22012
Lgals2	0.132237	3.64654	11.1683	1.55341e-28	1.19339e-26	53.7769	0.162063	0.220392
Dnajc19	0.132289	0.96386	7.88196	4.10951e-15	1.14192e-13	23.3057	0.176793	0.22048
Agmat	0.132315	0.463812	8.62334	9.18905e-18	3.31313e-16	29.3027	0.177961	0.220523
Bdh1	0.132537	0.723165	7.6843	1.91706e-14	4.91989e-13	21.7949	0.17496	0.220893
Ndufb8	0.132962	1.93609	9.30004	2.23552e-20	9.8783e-19	35.2292	0.160107	0.221601
Gsto1	0.13323	1.60759	8.75698	2.89567e-18	1.0944e-16	30.439	0.165557	0.222049
Nudcd2	0.133249	0.672826	8.13017	5.64098e-16	1.72218e-14	25.2554	0.169692	0.22208
Ppic	0.133869	0.278669	10.1117	9.35293e-24	5.41549e-22	42.9024	0.189734	0.223113
Psmb2	0.134044	1.43976	8.83933	1.40963e-18	5.46825e-17	31.1476	0.166945	0.223404
Mettl1	0.134215	0.518994	8.57803	1.35422e-17	4.83813e-16	28.9212	0.186349	0.22369
Rgcc	0.134274	0.778511	6.25604	4.36946e-10	6.57601e-09	11.989	0.145567	0.223788
Rpn1	0.134294	0.856403	7.96624	2.10757e-15	5.99815e-14	23.9611	0.172448	0.223821
Gpatch4	0.134356	0.553859	8.45715	3.77452e-17	1.30872e-15	27.9132	0.183392	0.223924
H2-Eb1	0.134769	0.169957	8.81993	1.6888e-18	6.50826e-17	30.9701	0.202559	0.224613
Psma4	0.134844	1.4193	8.08768	7.95705e-16	2.36778e-14	24.9175	0.179463	0.224738
Grpel1	0.13496	1.07524	8.25117	2.09803e-16	6.86914e-15	26.2271	0.177614	0.224931
Pdap1	0.13516	1.13168	8.09291	7.6278e-16	2.28135e-14	24.959	0.179857	0.225265
Cdv3	0.135483	0.819788	7.85874	4.93406e-15	1.36459e-13	23.1262	0.179251	0.225803
Lsm6	0.135565	1.03807	8.16598	4.21541e-16	1.31777e-14	25.5415	0.174004	0.225939
Dnajc9	0.13587	0.586282	8.19263	3.39129e-16	1.07443e-14	25.7552	0.183219	0.226448
Rbbp7	0.135948	0.976557	8.03535	1.2128e-15	3.53727e-14	24.5036	0.180677	0.226577
Snrpb	0.136025	1.75849	9.8351	1.41893e-22	7.47899e-21	40.2186	0.16878	0.226706
2700094K13Rik	0.136151	1.08693	7.52495	6.45932e-14	1.56865e-12	20.6041	0.160445	0.226916
Drap1	0.136466	0.785931	8.41449	5.40224e-17	1.84052e-15	27.5606	0.179989	0.227442
Mrpl51	0.136627	1.06981	8.2107	2.92496e-16	9.36783e-15	25.9006	0.172297	0.227709
Mrps18b	0.136859	0.727323	8.36226	8.35968e-17	2.79147e-15	27.1314	0.192791	0.228096
Eif3b	0.137161	0.775351	8.36795	7.972e-17	2.67722e-15	27.1781	0.192291	0.2286
Stip1	0.137751	0.63749	8.38942	6.66404e-17	2.25084e-15	27.3543	0.168592	0.229582
Hras	0.137987	0.576713	8.70311	4.62155e-18	1.7245e-16	29.9789	0.180769	0.229976
Pop5	0.138912	0.950197	8.60552	1.07054e-17	3.83631e-16	29.1525	0.169771	0.231518
Dbi	0.139143	2.76402	11.1173	2.63985e-28	1.98902e-26	53.2521	0.161547	0.231903
Ube2c	0.139166	0.82316	5.11953	3.20908e-07	3.23772e-06	5.59893	0.105849	0.231941
Cenpa	0.139248	0.494197	6.47466	1.06697e-10	1.7614e-09	13.3618	0.142264	0.232078
Lsm4	0.139286	1.6811	8.14031	5.19501e-16	1.59849e-14	25.3363	0.154814	0.232141
Smc2	0.139654	0.452697	8.41933	5.18724e-17	1.77757e-15	27.6006	0.164142	0.232755
Cks2	0.140031	0.962365	6.33773	2.59386e-10	4.05968e-09	12.4965	0.134793	0.233383
Psma3	0.14086	1.41998	8.62955	8.71247e-18	3.15097e-16	29.3551	0.187811	0.234764
Agr2	0.14106	0.993523	7.76832	1.00063e-14	2.65494e-13	22.4326	0.189994	0.235098
Eif6	0.141079	1.18821	8.69449	4.97936e-18	1.85213e-16	29.9056	0.187982	0.23513
Dnajc2	0.141355	0.892977	8.43539	4.53286e-17	1.55787e-15	27.7331	0.188933	0.23559
Spc24	0.141719	0.475733	8.08428	8.17866e-16	2.42146e-14	24.8905	0.16177	0.236196
Mcm3	0.141828	0.424493	8.89546	8.59809e-19	3.42583e-17	31.6342	0.208794	0.236377
Phb	0.142382	0.990102	8.24231	2.25669e-16	7.34767e-15	26.1554	0.192485	0.237302
Aimp2	0.14285	0.587255	9.0773	1.69901e-19	7.0566e-18	33.231	0.183929	0.238081
Galk1	0.1431	0.663861	8.2214	2.67932e-16	8.65185e-15	25.9868	0.200977	0.238498
Nasp	0.143195	0.797292	7.90152	3.52166e-15	9.8556e-14	23.4572	0.198273	0.238656
Nop10	0.143444	1.80923	9.80478	1.90364e-22	9.85699e-21	39.9287	0.184144	0.239071
Pcbp1	0.144023	1.50215	9.47355	4.46073e-21	2.10568e-19	36.818	0.184835	0.240036
Mtch1	0.144069	0.905588	8.66935	6.18644e-18	2.27948e-16	29.692	0.192202	0.240113
Lsm2	0.144154	0.805387	8.40848	5.68141e-17	1.92448e-15	27.5111	0.18199	0.240255
Park7	0.144752	2.00418	10.7188	1.87298e-26	1.295e-24	49.0393	0.181352	0.241251
Hadha	0.144822	0.963136	8.51385	2.33771e-17	8.22677e-16	28.3843	0.188534	0.241368
Mrpl57	0.145279	0.986008	8.84079	1.39163e-18	5.4163e-17	31.1602	0.194432	0.242129
Dkc1	0.14529	0.653108	8.85152	1.26641e-18	4.99511e-17	31.253	0.197567	0.242148
1110008F13Rik	0.145795	1.4155	8.92469	6.63935e-19	2.65438e-17	31.8888	0.196244	0.242989
Clca4b	0.145841	0.666806	6.83379	9.54036e-12	1.7942e-10	15.7172	0.208295	0.243066
Sf3b5	0.146691	1.2025	8.83317	1.48786e-18	5.75275e-17	31.0944	0.182574	0.244482
Fkbp3	0.146731	1.10369	8.66383	6.48778e-18	2.38304e-16	29.6452	0.196188	0.244549
Tpi1	0.147214	1.83047	9.83385	1.43636e-22	7.50357e-21	40.2066	0.192267	0.245354
Gmds	0.147651	1.29902	8.41378	5.43457e-17	1.84618e-15	27.5548	0.198884	0.246083
Pa2g4	0.14785	1.28965	8.79668	2.04813e-18	7.86722e-17	30.7798	0.19848	0.246415
Sfrp5	0.148392	0.645359	7.4459	1.17444e-13	2.7444e-12	20.0186	0.233351	0.247318
Hnrnpf	0.149669	1.91401	10.7964	8.26062e-27	5.92045e-25	49.8483	0.201141	0.249446
Uchl3	0.149706	0.66701	9.32562	1.76584e-20	7.86199e-19	35.4617	0.207284	0.249508
Timm50	0.149714	0.629562	9.29758	2.28662e-20	1.00287e-18	35.207	0.19907	0.249522
H2-Aa	0.150184	0.102338	11.945	2.47509e-32	2.40431e-30	62.428	0.219875	0.250305
Stmn1	0.150232	2.26474	7.51646	6.92537e-14	1.67147e-12	20.5361	0.163533	0.250384
Uqcc2	0.150741	0.907611	9.06855	1.8381e-19	7.60741e-18	33.1535	0.197102	0.251234
Cdk1	0.150937	0.457809	8.1606	4.43178e-16	1.38173e-14	25.4926	0.167746	0.25156
Cox5a	0.15096	2.6285	13.2485	2.97809e-39	4.26884e-37	78.2078	0.182261	0.251598
Pycard	0.15137	2.46028	11.8756	5.34406e-32	5.02513e-30	61.6656	0.198599	0.252282
Smc4	0.151621	0.714901	7.53942	5.81403e-14	1.42371e-12	20.7075	0.168513	0.252699
Fbl	0.151826	1.46286	9.57294	1.7498e-21	8.53411e-20	37.7407	0.198229	0.253041
Ndufaf4	0.151894	0.560547	9.40286	8.63062e-21	3.97821e-19	36.1673	0.207102	0.253154
Rexo2	0.151937	0.604332	9.54934	2.18703e-21	1.06225e-19	37.5207	0.20999	0.253226
Mrpl12	0.151962	1.70314	10.1992	3.90095e-24	2.30411e-22	43.7658	0.202464	0.253269
Mt1	0.152139	1.48014	7.82441	6.48568e-15	1.76057e-13	22.8581	0.191478	0.253563
Tmem14c	0.152151	1.41638	9.65564	7.97591e-22	3.95565e-20	38.5155	0.19639	0.253583
Mat2a	0.1528	1.00612	8.87627	1.01846e-18	4.03063e-17	31.4675	0.204129	0.254665
Gale	0.153129	0.447811	10.2274	2.93783e-24	1.75286e-22	44.0457	0.217683	0.255212
Naa50	0.154844	0.697516	9.35269	1.3749e-20	6.16815e-19	35.7083	0.203831	0.258071
Psmb5	0.155	1.52014	10.025	2.20999e-23	1.22529e-21	42.0537	0.191127	0.258332
Rangap1	0.155633	0.581211	9.70787	4.84064e-22	2.44193e-20	39.008	0.197134	0.259387
Hist1h2ap	0.155814	0.456461	6.37249	2.07383e-10	3.29402e-09	12.7144	0.183383	0.259688
Psmd7	0.157033	1.04078	9.02523	2.71157e-19	1.11052e-17	32.7706	0.208314	0.26172
Hint1	0.157146	2.6524	15.1313	2.32991e-50	5.70536e-48	103.569	0.195548	0.261907
Nhp2l1	0.157659	1.48211	9.9952	2.96599e-23	1.6215e-21	41.7633	0.209002	0.262764
Prdx1	0.157735	2.74038	13.1175	1.57477e-38	2.2301e-36	76.5575	0.203929	0.26289
mt-Nd1	0.157836	4.24588	15.0868	4.8058e-50	1.1528e-47	102.851	0.213727	0.263057
Ndufb6	0.157853	1.43984	9.77343	2.57684e-22	1.32263e-20	39.63	0.197815	0.263086
Psmb3	0.158001	1.56665	10.069	1.43049e-23	8.08364e-22	42.483	0.196005	0.263333
Ces2e	0.158546	0.266302	12.2304	8.37454e-34	8.86796e-32	65.7795	0.220362	0.264242
Prmt1	0.15856	1.03663	9.28003	2.68733e-20	1.16128e-18	35.0478	0.219233	0.264264
Cks1b	0.158575	0.517694	9.10165	1.36411e-19	5.72633e-18	33.4473	0.189188	0.26429
Eci2	0.159173	0.831025	9.01881	2.87195e-19	1.17212e-17	32.714	0.20294	0.265286
Hnrnpab	0.159836	1.58759	10.4135	4.44341e-25	2.85398e-23	45.911	0.21432	0.266391
Ybx3	0.160365	0.886357	9.29174	2.41301e-20	1.05437e-18	35.154	0.213145	0.267273
Stra13	0.161487	0.968286	9.43563	6.35922e-21	2.9544e-19	36.4684	0.20949	0.269144
Higd1a	0.161664	0.771529	9.52551	2.73803e-21	1.31359e-19	37.2992	0.222359	0.269439
Gar1	0.161777	0.932067	9.7392	3.58309e-22	1.82319e-20	39.3048	0.216034	0.269627
Pfdn6	0.162982	1.07015	9.84562	1.28124e-22	6.78367e-21	40.3194	0.217811	0.271634
Retsat	0.163177	0.279637	12.6293	6.84557e-36	8.21049e-34	70.5395	0.226242	0.271959
Cd74	0.163713	0.481897	5.6121	2.13626e-08	2.62379e-07	8.2141	0.257352	0.272853
Dek	0.163809	1.26569	8.96973	4.4502e-19	1.80371e-17	32.2827	0.213237	0.273013
H2-Ab1	0.164304	0.186602	10.0733	1.39526e-23	7.92267e-22	42.5081	0.244966	0.273838
Hspa9	0.164996	1.42295	10.2228	3.07846e-24	1.82749e-22	43.9996	0.215718	0.274992
Cct3	0.165614	1.37994	10.0226	2.26311e-23	1.24885e-21	42.0302	0.222967	0.276022
Cd81	0.166435	1.91075	10.0985	1.06658e-23	6.11543e-22	42.7728	0.217593	0.27739
Ddx39	0.166996	0.826401	9.71023	4.73223e-22	2.39753e-20	39.0304	0.210787	0.278325
Hdgf	0.167678	1.90662	11.7531	2.18544e-31	1.99129e-29	60.2718	0.217481	0.279462
Gnl3	0.168152	0.666366	10.0552	1.64051e-23	9.18215e-22	42.3478	0.233732	0.280252
Tyms	0.168369	0.619927	9.59442	1.42765e-21	7.02115e-20	37.9413	0.229274	0.280614
Gspt1	0.168424	0.641319	10.5384	1.22866e-25	8.068e-24	47.1808	0.234386	0.280705
Sdf2l1	0.16858	0.300938	12.5026	3.19858e-35	3.6859e-33	69.0126	0.231143	0.280965
Mrpl20	0.169172	1.06284	10.4412	3.34767e-25	2.18603e-23	46.1907	0.22387	0.281951
Ak2	0.169754	1.27466	10.7708	1.08218e-26	7.61676e-25	49.5814	0.230312	0.282921
U2af1	0.169833	1.33379	10.8017	7.81117e-27	5.63267e-25	49.9035	0.236197	0.283053
Timm9	0.170137	0.650307	10.4204	4.14008e-25	2.67376e-23	45.9808	0.227334	0.283559
Sfn	0.17067	0.493433	10.3918	5.54889e-25	3.54465e-23	45.6916	0.219208	0.284447
Ucp2	0.171131	1.42851	9.96233	4.09802e-23	2.20955e-21	41.4442	0.23805	0.285217
Clps	0.171227	0.210329	14.3542	1.29244e-45	2.45022e-43	92.7322	0.231603	0.285377
C1qbp	0.171536	1.73094	11.5315	2.70374e-30	2.26998e-28	57.7831	0.226911	0.285891
Mapk13	0.17176	1.45891	10.6976	2.33914e-26	1.5985e-24	48.8197	0.222522	0.286265
Lsm3	0.173002	0.893734	10.114	9.14627e-24	5.34852e-22	42.9245	0.222414	0.288335
Mydgf	0.173061	0.883822	10.606	6.09416e-26	4.1405e-24	47.8735	0.241231	0.288433
Aars	0.173376	0.751265	10.5387	1.22539e-25	8.068e-24	47.1834	0.22025	0.288957
Zg16	0.174815	0.926569	10.2742	1.83251e-24	1.11028e-22	44.5118	0.254811	0.291356
Spink4	0.17536	1.06634	10.0597	1.56779e-23	8.81711e-22	42.3925	0.241932	0.292265
Srsf3	0.17566	1.91412	11.5095	3.46134e-30	2.88543e-28	57.5387	0.227455	0.292764
Cps1	0.176417	2.27863	11.0649	4.65998e-28	3.44487e-26	52.6902	0.227081	0.294026
Cdk2ap1	0.179792	0.525097	11.6682	5.76032e-31	5.12931e-29	59.3128	0.254182	0.299651
Birc5	0.179793	0.56832	8.19555	3.33767e-16	1.06317e-14	25.7712	0.197573	0.299653
Alyref	0.180067	0.618753	11.312	3.12312e-29	2.43107e-27	55.3628	0.246885	0.30011
Rnaseh2c	0.180622	1.04774	9.7954	2.08427e-22	1.0745e-20	39.8393	0.223553	0.301035
Srsf2	0.18136	1.63971	11.3428	2.22261e-29	1.75333e-27	55.6992	0.257138	0.302265
Tomm40	0.181396	0.920227	10.7749	1.03614e-26	7.33659e-25	49.6243	0.253829	0.302325
Fkbp2	0.181616	1.03062	10.2877	1.5982e-24	9.73331e-23	44.6469	0.23221	0.302692
Srsf7	0.181826	1.34425	10.7089	2.07797e-26	1.42833e-24	48.9366	0.211239	0.303041
Lrrc59	0.182206	0.538291	11.6335	8.53865e-31	7.43432e-29	58.9234	0.253809	0.303675
Psma7	0.182411	1.87942	12.2386	7.5975e-34	8.11828e-32	65.8759	0.237091	0.304016
Chchd2	0.182956	3.24683	19.3681	5.31893e-80	3.12593e-77	171.352	0.225212	0.304924
Mrto4	0.183867	0.668953	11.3152	3.01422e-29	2.36194e-27	55.3979	0.245718	0.306444
Aldh9a1	0.184031	0.598747	11.4518	6.60865e-30	5.35711e-28	56.8989	0.259475	0.306716
Fkbp4	0.184363	1.86615	12.4152	9.18644e-35	1.03824e-32	67.9678	0.235106	0.30727
H2afx	0.185311	0.638635	9.08491	1.60345e-19	6.6833e-18	33.2884	0.222548	0.308851
Ppia	0.186008	3.98156	19.3043	1.65181e-79	9.24542e-77	170.226	0.232574	0.310011
Tmem54	0.186226	0.698965	11.1029	3.08859e-28	2.31231e-26	53.0969	0.264597	0.310374
Dynll1	0.187408	1.12843	9.09109	1.51468e-19	6.33578e-18	33.3444	0.204303	0.312344
Manf	0.187433	0.969229	10.3479	8.68223e-25	5.3711e-23	45.2494	0.23975	0.312386
Pgp	0.192632	0.981505	11.5434	2.3651e-30	1.99996e-28	57.9154	0.259213	0.321052
Creb3l3	0.192779	0.154279	17.4135	1.49587e-65	6.06293e-63	138.298	0.271598	0.321297
Hmgb1	0.192937	2.60497	11.4168	1.00464e-29	8.08801e-28	56.4852	0.233345	0.32156
Top2a	0.193423	0.658025	7.7914	8.41483e-15	2.24791e-13	22.6028	0.217952	0.322369
Snrpd1	0.193783	1.52925	12.5307	2.27496e-35	2.64751e-33	69.3501	0.256908	0.32297
G3bp1	0.194741	1.4135	12.2468	6.88513e-34	7.42457e-32	65.9734	0.272055	0.324567
Srm	0.196089	0.367356	14.0461	8.51676e-44	1.47215e-41	88.579	0.277086	0.326813
Defa22	0.196824	0.726312	10.5901	7.19196e-26	4.83053e-24	47.7099	0.245369	0.328039
Dut	0.197869	0.995038	10.37	6.92699e-25	4.37741e-23	45.4725	0.274591	0.329779
Ang4	0.198632	0.485688	12.5969	1.01678e-35	1.2072e-33	70.1476	0.254731	0.331051
H2afy	0.198843	1.37843	12.7185	2.29073e-36	2.86439e-34	71.6238	0.268341	0.331404
Cyc1	0.199183	1.88249	13.2913	1.72284e-39	2.50003e-37	78.7502	0.258961	0.33197
Ptges3	0.199373	1.08544	11.8004	1.27168e-31	1.18629e-29	60.8077	0.272048	0.332286
Taf10	0.199842	0.898773	12.0796	4.96272e-33	5.02861e-31	64.018	0.270219	0.333068
Hspe1	0.201903	2.96954	17.5724	1.12045e-66	5.26792e-64	140.872	0.248539	0.336504
Erh	0.202482	2.18722	15.3335	1.24997e-51	3.33911e-49	106.471	0.265061	0.337468
Ppp1r14b	0.203659	1.13844	12.2644	5.58696e-34	6.1373e-32	66.1803	0.291498	0.339431
Tomm5	0.204519	1.81612	13.5288	8.02509e-41	1.22502e-38	81.7896	0.275596	0.340863
Odc1	0.204834	0.780005	11.7929	1.3851e-31	1.28192e-29	60.7231	0.288817	0.341389
Banf1	0.205069	1.26489	12.2617	5.76707e-34	6.27649e-32	66.1489	0.274039	0.34178
Ccnd2	0.208835	1.65501	9.48344	4.12285e-21	1.95403e-19	36.896	0.270608	0.348057
Atp5g1	0.209382	2.70612	16.9568	2.30708e-62	8.21739e-60	131.007	0.272577	0.348969
Nolc1	0.214535	0.694641	12.7762	1.12405e-36	1.45187e-34	72.329	0.305527	0.357557
Hadhb	0.214685	1.02651	12.0576	6.42419e-33	6.39914e-31	63.7625	0.282033	0.357807
Pdia6	0.216326	0.96796	11.919	3.23502e-32	3.06649e-30	62.1624	0.289412	0.360541
Ly6e	0.216742	0.978081	9.9317	5.62414e-23	3.00483e-21	41.1322	0.287559	0.361235
Hsph1	0.217427	0.741632	11.9476	2.32048e-32	2.27291e-30	62.4913	0.222572	0.362377
Scd2	0.218037	0.333089	14.6728	1.5612e-47	3.16385e-45	97.1126	0.326308	0.363393
Ube2s	0.22077	1.23417	11.0855	3.784e-28	2.81501e-26	52.8964	0.253551	0.367949
Hspd1	0.22259	2.22701	15.1533	1.69858e-50	4.2479e-48	103.882	0.288556	0.370982
Nucks1	0.223503	1.15678	12.0755	5.20979e-33	5.23384e-31	63.9699	0.289106	0.372503
Dctpp1	0.225149	1.3658	13.1069	1.80165e-38	2.52103e-36	76.4241	0.302698	0.375246
Mpc2	0.226676	1.52808	14.4941	1.87875e-46	3.68047e-44	94.645	0.30604	0.377792
Snrpd3	0.22725	1.20794	13.3143	1.28257e-39	1.90827e-37	79.0427	0.310024	0.378748
Gm15308	0.227966	0.572765	13.7577	3.98912e-42	6.51223e-40	84.765	0.289351	0.379941
Tagln2	0.228982	1.33444	13.3262	1.10169e-39	1.66017e-37	79.1933	0.311263	0.381635
Hmgb2	0.229213	1.66218	8.2757	1.72814e-16	5.72184e-15	26.418	0.260908	0.382021
Nudc	0.235901	1.20079	14.0189	1.22874e-43	2.09313e-41	88.2155	0.308635	0.393167
Dnaja1	0.237092	1.33272	12.6487	5.39419e-36	6.67403e-34	70.7755	0.256413	0.395152
Defa21	0.237634	0.714952	12.9096	2.14675e-37	2.86737e-35	73.9691	0.30382	0.396055
Set	0.239128	1.89655	16.3418	3.46734e-58	1.0725e-55	121.457	0.332454	0.398544
Etfb	0.239144	1.4247	14.9247	4.47169e-49	9.73339e-47	100.637	0.313637	0.398572
Nop56	0.240505	1.02883	13.6939	9.24604e-42	1.46862e-39	83.9317	0.336927	0.400839
Lyar	0.242869	0.833422	14.3359	1.66188e-45	3.1006e-43	92.4829	0.332803	0.40478
Hspa5	0.243878	1.14543	12.2031	1.17938e-33	1.23771e-31	65.4409	0.315435	0.406462
Ppa1	0.244846	1.37531	14.6751	1.51138e-47	3.11662e-45	97.1448	0.339314	0.408075
Dtymk	0.246251	0.972999	13.8251	1.63384e-42	2.70481e-40	85.65	0.337915	0.410417
Acadvl	0.246466	0.787109	14.1638	1.73597e-44	3.0916e-42	90.1561	0.333196	0.410775
Cacybp	0.251422	1.01894	14.5295	1.15049e-46	2.29201e-44	95.1314	0.314628	0.419035
Eif5a	0.252066	2.2605	17.5302	2.23297e-66	9.72086e-64	140.187	0.348805	0.420108
Tmem238	0.254332	1.08099	15.0075	1.37386e-49	3.14096e-47	101.808	0.357661	0.423885
Hsp90b1	0.258821	1.46543	12.9141	2.11057e-37	2.85145e-35	73.9865	0.332514	0.431367
Nhp2	0.259691	1.50409	15.9002	2.86161e-55	8.20374e-53	114.79	0.359595	0.432817
2810417H13Rik	0.260172	0.732421	10.3138	1.2509e-24	7.65786e-23	44.8893	0.32662	0.433619
Ran	0.263162	2.40517	19.9406	1.79093e-84	1.16948e-81	181.587	0.342976	0.438601
Ahsa1	0.263787	1.02181	15.3009	2.00706e-51	5.12848e-49	106.001	0.342274	0.439643
Acadl	0.266732	0.590839	16.2355	1.77279e-57	5.34292e-55	119.837	0.365315	0.444551
Calr	0.268856	1.69028	15.0773	5.06009e-50	1.18953e-47	102.799	0.363431	0.448091
Dmbt1	0.275324	0.511863	11.7512	2.30865e-31	2.07144e-29	60.2182	0.389829	0.458872
Dhrs4	0.277971	1.7696	14.7856	3.39516e-48	7.25576e-46	98.6267	0.365144	0.463283
Gm7861	0.283703	0.343571	20.3388	1.19988e-87	8.29614e-85	188.851	0.38621	0.472837
Ech1	0.285696	1.40742	16.3642	2.45731e-58	7.80628e-56	121.799	0.380671	0.476159
H2afz	0.287037	2.60485	16.0942	1.702e-56	5.00134e-54	117.593	0.366656	0.478393
Cycs	0.289717	1.68155	17.5551	1.48588e-66	6.71732e-64	140.591	0.399227	0.48286
Ldha	0.293871	1.86618	17.1531	1.00406e-63	3.80699e-61	134.12	0.415495	0.489784
Acaa2	0.294258	1.35104	16.8107	2.3304e-61	8.05633e-59	128.71	0.400055	0.490429
Mif	0.296749	2.11206	20.4117	3.10535e-88	2.28127e-85	190.195	0.40846	0.49458
Tubb4b	0.300717	1.23208	12.1475	2.31752e-33	2.41063e-31	64.7724	0.364086	0.501193
Tuba1b	0.311784	1.48707	13.3053	1.5169e-39	2.22871e-37	78.8771	0.403647	0.519639
Ranbp1	0.312979	1.74112	19.4199	2.11687e-80	1.30956e-77	172.267	0.437894	0.521631
Nme1	0.33288	2.00026	22.4908	1.15643e-105	9.06176e-103	230.093	0.458553	0.554799
Defa20	0.335566	1.18734	18.3737	1.73055e-72	8.47537e-70	154.164	0.426782	0.559275
Prap1	0.377669	1.69163	12.7669	1.31848e-36	1.68451e-34	72.1717	0.501744	0.629447
Defa17	0.468021	0.673349	27.8617	1.81704e-156	2.66969e-153	346.441	0.632316	0.780034
AY761184	0.488658	0.913627	25.6188	2.68329e-134	2.62828e-131	295.664	0.654466	0.81443
Gm14850	0.507848	0.829508	29.3589	5.79221e-172	1.13469e-168	381.937	0.67951	1
Hsp90aa1	0.51106	2.50669	26.8452	6.06198e-146	7.12525e-143	322.338	0.657341	1
Acot1	0.518625	1.26783	24.3286	6.1253e-122	5.53821e-119	267.362	0.697226	1
Gm14851	0.527651	0.709496	27.7747	1.38958e-155	1.81479e-152	344.417	0.723403	1
Fabp2	0.566459	1.85608	29.269	1.29572e-170	2.17569e-167	378.846	0.79699	1
Itln1	0.593498	0.82499	33.0151	6.31055e-212	1.48349e-208	473.482	0.79957	1
Hmgcs2	0.639297	1.39959	26.7303	8.23718e-145	8.80181e-142	319.742	0.871408	1
Defa24	0.841054	2.69725	57.3102	0	0	1184.54	1.12497	1
Gm15284	0.889707	1.71192	50.6008	0	0	980.718	1.21048	1
Lyz1	0.922179	1.15474	50.5576	0	0	979.386	1.26286	1
Fabp1	1.30359	0.963896	51.6412	0	0	1006.7	1.8823	1

## Sheet: ISC_down
index	logFC	AveExpr	t	P.Value	adj.P.Val	B	abs.log2FC	log_weight
Serinc3	-0.369439	1.58226	-23.3112	6.67043e-113	5.6003e-110	246.667	-0.566494	1
Txnip	-0.328387	1.06293	-16.528	2.0292e-59	6.81462e-57	124.276	-0.535744	0.88888
Smim24	-0.320847	1.42862	-15.8006	1.39039e-54	3.8911e-52	113.222	-0.461468	0.868469
Zfos1	-0.310685	2.19334	-17.5188	3.07683e-66	1.29161e-63	139.869	-0.46195	0.840963
Sord	-0.276357	0.92552	-14.6947	1.14854e-47	2.41071e-45	97.4171	-0.409621	0.748043
Oat	-0.269336	2.86755	-14.9728	2.44894e-49	5.4311e-47	101.235	-0.423588	0.729038
Pigr	-0.268381	2.56722	-18.5084	1.73674e-73	8.87549e-71	156.448	-0.389571	0.726454
Btg1	-0.258149	1.05203	-14.379	9.1971e-46	1.77218e-43	93.0697	-0.387093	0.698759
Sepp1	-0.246454	0.319159	-16.4113	1.18746e-58	3.87706e-56	122.521	-0.364723	0.667101
Clca3b	-0.236819	2.19181	-13.6458	1.82219e-41	2.85574e-39	83.2597	-0.366795	0.641022
Lgr5	-0.234812	0.890686	-11.1635	1.63303e-28	1.2464e-26	53.7275	-0.342693	0.635589
Gm42418	-0.232609	1.70986	-10.2409	2.61369e-24	1.56741e-22	44.1616	-0.36823	0.629625
Cyba	-0.2305	1.09399	-11.6401	8.00366e-31	7.02053e-29	58.9876	-0.335407	0.623916
Plac8	-0.230113	2.78233	-17.1612	8.81504e-64	3.45373e-61	134.249	-0.354894	0.62287
Rnase4	-0.229564	0.738342	-11.9282	2.90675e-32	2.77771e-30	62.2683	-0.336876	0.621384
AY036118	-0.201746	0.674811	-12.6472	5.49797e-36	6.73158e-34	70.7566	-0.306581	0.546084
Krt18	-0.200426	2.25611	-12.0124	1.11282e-32	1.09917e-30	63.219	-0.308179	0.542513
Pdcd4	-0.199069	1.1504	-9.91931	6.30704e-23	3.35443e-21	41.019	-0.300373	0.538839
Pdgfa	-0.198508	0.79356	-8.50077	2.63569e-17	9.24773e-16	28.2666	-0.28837	0.537321
Tsc22d1	-0.194816	0.673869	-11.2596	5.57009e-29	4.30729e-27	54.7906	-0.291408	0.527327
Ypel3	-0.191159	0.358859	-13.7014	8.37869e-42	1.34908e-39	84.0293	-0.286559	0.517429
Socs2	-0.186679	0.814655	-10.1438	6.79379e-24	3.99271e-22	43.218	-0.291127	0.505302
Rps27rt	-0.185482	1.51404	-11.9303	2.83746e-32	2.73373e-30	62.2922	-0.269899	0.502061
Arid5b	-0.181245	0.618855	-10.5934	6.94399e-26	4.69078e-24	47.7446	-0.276024	0.490592
Clta	-0.178765	1.94431	-12.9085	2.17575e-37	2.87345e-35	73.9558	-0.294152	0.483879
Mxd4	-0.178201	0.395783	-11.7572	2.08549e-31	1.91507e-29	60.3182	-0.274988	0.482354
Hdac11	-0.178076	0.385852	-12.2647	5.5638e-34	6.1373e-32	66.1844	-0.264585	0.482014
Gas6	-0.176538	0.821893	-8.85137	1.27451e-18	5.01023e-17	31.2469	-0.255397	0.477851
Krt7	-0.174467	0.787881	-9.2582	3.28352e-20	1.39835e-18	34.8504	-0.260115	0.472246
Btg2	-0.174117	0.503372	-9.64116	9.18201e-22	4.53468e-20	38.3767	-0.253036	0.4713
Utrn	-0.171239	0.700716	-9.97589	3.58703e-23	1.95194e-21	41.5756	-0.253902	0.463507
Slc12a2	-0.168772	2.12785	-10.745	1.42136e-26	9.94442e-25	49.3119	-0.242628	0.456831
Rps18-ps3	-0.168659	1.89519	-12.3493	2.02608e-34	2.26805e-32	67.1846	-0.248108	0.456523
Serpinb6a	-0.167195	0.686132	-9.69552	5.44882e-22	2.72534e-20	38.8913	-0.255868	0.45256
Sdc4	-0.160177	1.69466	-9.70467	4.99152e-22	2.50728e-20	38.9778	-0.235215	0.433565
Tmem176b	-0.159914	1.25912	-9.2729	2.86919e-20	1.23533e-18	34.9833	-0.251118	0.432852
Rpl6l	-0.15941	1.98051	-12.0997	3.9193e-33	4.04101e-31	64.2517	-0.237808	0.43149
Snhg6	-0.158178	0.820927	-8.94533	5.52835e-19	2.233e-17	32.0691	-0.256686	0.428153
Rpl7a-ps5	-0.157861	1.53541	-10.3459	8.85868e-25	5.45157e-23	45.2296	-0.244307	0.427296
Epb41l4aos	-0.15766	0.768267	-9.13911	9.72248e-20	4.09599e-18	33.7809	-0.22272	0.426752
Rps2-ps6	-0.156552	1.60725	-10.2415	2.54968e-24	1.53687e-22	44.1856	-0.24496	0.423753
Nrn1	-0.155567	0.404277	-9.43259	6.54198e-21	3.02734e-19	36.4404	-0.240549	0.421087
Rpl9-ps6	-0.153189	2.51362	-13.891	6.80003e-43	1.14182e-40	86.5191	-0.229828	0.41465
Sorbs2	-0.151832	0.432479	-9.82649	1.54251e-22	8.02243e-21	40.1363	-0.223453	0.410978
Ndufa6	-0.151552	1.89867	-11.598	1.27624e-30	1.08702e-28	58.5258	-0.238536	0.410219
Sox4	-0.151198	1.56748	-6.63401	3.71072e-11	6.60845e-10	14.3915	-0.22885	0.409259
Ifitm3	-0.151165	2.3989	-5.74155	1.00879e-08	1.28604e-07	8.94063	-0.218137	0.409172
Sox9	-0.150683	1.07554	-7.70675	1.6128e-14	4.16635e-13	21.9644	-0.24201	0.407866
Smpdl3a	-0.149267	0.50123	-9.28782	2.50149e-20	1.08898e-18	35.1185	-0.21929	0.404034
Ifi27l2b	-0.147539	1.12362	-7.48313	8.86145e-14	2.11273e-12	20.2944	-0.218065	0.399357
Nfkbia	-0.147146	0.478895	-8.84704	1.31727e-18	5.16107e-17	31.2143	-0.211114	0.398291
Hes1	-0.145548	1.1773	-6.15453	8.28141e-10	1.2122e-08	11.3671	-0.201423	0.393968
Sema7a	-0.144488	0.3611	-10.1093	9.57724e-24	5.51818e-22	42.879	-0.22478	0.391097
Gm8730	-0.144373	2.80676	-14.2901	3.1102e-45	5.71208e-43	91.8613	-0.20813	0.390786
Ptms	-0.143669	1.44037	-7.7287	1.36075e-14	3.55428e-13	22.131	-0.235286	0.38888
Ang	-0.143668	0.511918	-8.64152	7.86093e-18	2.8606e-16	29.4563	-0.212533	0.388878
Bri3	-0.142954	1.5313	-9.37113	1.15894e-20	5.30047e-19	35.8767	-0.226997	0.386945
Ces1d	-0.142061	0.305769	-10.0858	1.21027e-23	6.90557e-22	42.648	-0.208112	0.38453
Mlxipl	-0.142031	0.641149	-8.52287	2.16562e-17	7.64405e-16	28.4595	-0.210251	0.384448
Rnf149	-0.141507	0.76593	-7.67064	2.12936e-14	5.45283e-13	21.6919	-0.202241	0.383028
Ivns1abp	-0.14128	1.72758	-9.46994	4.61419e-21	2.16077e-19	36.7846	-0.219915	0.382416
Eef2	-0.141168	3.45808	-14.1323	2.65944e-44	4.66553e-42	89.7331	-0.216842	0.382112
Gstt3	-0.140767	0.432693	-9.26614	3.05292e-20	1.30964e-18	34.9221	-0.210994	0.381027
Fxyd3	-0.140557	0.647149	-7.8414	5.6538e-15	1.54906e-13	22.9926	-0.208525	0.380458
Eif4a2	-0.139552	1.17495	-8.06508	9.54858e-16	2.79189e-14	24.7384	-0.234099	0.377737
Rnase1	-0.139459	0.280118	-9.67102	6.88731e-22	3.43023e-20	38.6602	-0.195129	0.377486
Erbb3	-0.138965	0.502752	-8.89271	8.80999e-19	3.4984e-17	31.6103	-0.225106	0.376147
Id3	-0.137924	0.457824	-7.42889	1.33386e-13	3.1046e-12	19.8939	-0.196762	0.37333
Slc5a1	-0.137647	0.51027	-8.61909	9.53024e-18	3.42564e-16	29.2669	-0.218057	0.37258
Zfp292	-0.137516	0.823402	-7.85797	4.96392e-15	1.36962e-13	23.1203	-0.213544	0.372226
Ftl1	-0.136816	3.08279	-12.4846	3.97791e-35	4.53945e-33	68.7967	-0.219163	0.370331
Rps26-ps1	-0.136151	1.22684	-8.12628	5.82174e-16	1.77276e-14	25.2244	-0.186131	0.368532
Bex1	-0.135376	0.632524	-4.71684	2.47822e-06	2.13556e-05	3.63699	-0.193552	0.366433
Pnrc1	-0.135184	0.524769	-8.36801	7.96857e-17	2.67722e-15	27.1785	-0.205836	0.365915
Fundc2	-0.135139	0.994672	-7.98808	1.77073e-15	5.08879e-14	24.1321	-0.221221	0.365791
Tubb2b	-0.134186	0.628752	-6.34628	2.45512e-10	3.85796e-09	12.5501	-0.231458	0.363212
Zfp36l1	-0.134152	0.546698	-8.22904	2.51665e-16	8.17145e-15	26.0483	-0.210599	0.36312
Actg1	-0.133653	3.33999	-10.9963	9.95814e-28	7.27006e-26	51.9399	-0.220804	0.361771
S100a11	-0.133102	0.741495	-7.13338	1.15445e-12	2.4188e-11	17.7812	-0.201619	0.360277
Fam13a	-0.13274	0.641626	-7.2042	6.92711e-13	1.49672e-11	18.2809	-0.217758	0.359298
Eif2a	-0.130705	0.969089	-7.5121	7.11646e-14	1.71408e-12	20.5092	-0.206277	0.353791
Map1lc3b	-0.130288	1.06219	-7.73474	1.29854e-14	3.41456e-13	22.1769	-0.209052	0.352661
Myl12b	-0.129821	1.25376	-7.47362	9.50383e-14	2.25466e-12	20.2257	-0.206899	0.351397
Rpl41	-0.129232	4.49741	-18.7384	3.3203e-75	1.77395e-72	160.38	-0.208482	0.349804
Ifngr2	-0.129109	0.707551	-7.74666	1.18398e-14	3.1203e-13	22.2675	-0.195741	0.34947
Gltscr2	-0.128897	1.78736	-8.84388	1.35442e-18	5.28899e-17	31.1869	-0.197907	0.348897
Gm11808	-0.12802	2.11386	-10.3488	8.6e-25	5.34838e-23	45.2588	-0.193637	0.346522
Cdca7	-0.12779	1.48931	-7.42478	1.36925e-13	3.18067e-12	19.868	-0.201695	0.3459
Ckmt1	-0.127358	0.854711	-7.00694	2.83959e-12	5.65703e-11	16.9011	-0.198983	0.34473
Gm2000	-0.126874	1.85098	-9.29957	2.24509e-20	9.88346e-19	35.225	-0.191688	0.343419
Car8	-0.126144	0.328226	-8.71135	4.30337e-18	1.61089e-16	30.0491	-0.17607	0.341445
Ms4a10	-0.12586	0.419404	-8.17544	3.90236e-16	1.22315e-14	25.6173	-0.184588	0.340676
Akr1a1	-0.125792	2.20191	-9.95503	4.40258e-23	2.36292e-21	41.3735	-0.199379	0.340491
Chp1	-0.125782	0.839816	-7.11497	1.31735e-12	2.74541e-11	17.6521	-0.194208	0.340465
Snhg18	-0.125609	0.542693	-7.81312	7.05595e-15	1.91096e-13	22.7753	-0.186904	0.339997
Aqp1	-0.125403	0.958945	-7.00848	2.80885e-12	5.61304e-11	16.9117	-0.195625	0.339439
Tifa	-0.124922	0.524528	-7.3756	1.97324e-13	4.51235e-12	19.5101	-0.189777	0.338135
Nsa2	-0.124894	1.33516	-7.79494	8.13213e-15	2.18231e-13	22.636	-0.189261	0.33806
Gm9843	-0.124805	2.4265	-10.7202	1.84401e-26	1.28252e-24	49.0547	-0.188403	0.33782
Ctdsp2	-0.124755	0.496	-8.09292	7.6277e-16	2.28135e-14	24.959	-0.196855	0.337683
Tax1bp3	-0.124619	0.418531	-8.36724	8.01964e-17	2.68555e-15	27.1722	-0.181561	0.337315
Hnrnpa1	-0.124509	2.19471	-8.72606	3.78828e-18	1.4226e-16	30.1746	-0.20831	0.337017
Kxd1	-0.124418	0.681858	-7.57104	4.55689e-14	1.12762e-12	20.946	-0.191692	0.336773
Gpi1	-0.123827	1.49918	-8.12053	6.09952e-16	1.85255e-14	25.1786	-0.185222	0.335172
Camk2n1	-0.123811	0.546654	-7.37161	2.03248e-13	4.63878e-12	19.4812	-0.178126	0.33513
Ndrg1	-0.121333	0.238922	-9.04722	2.22635e-19	9.18194e-18	32.9648	-0.183819	0.32842
Nedd4	-0.121172	1.23774	-7.34528	2.46911e-13	5.58115e-12	19.2906	-0.189742	0.327985
Rps27	-0.120966	3.82044	-15.3248	1.41819e-51	3.70431e-49	106.346	-0.177346	0.327428
Smarcd2	-0.120251	0.835957	-7.15454	9.91531e-13	2.09236e-11	17.93	-0.186566	0.325492
Trim2	-0.119129	0.954623	-7.02117	2.56796e-12	5.15961e-11	16.9994	-0.197312	0.322456
Cd24a	-0.118945	1.45493	-6.92185	5.15973e-12	9.95853e-11	16.3174	-0.175759	0.321956
Wls	-0.118677	0.399255	-8.09478	7.51345e-16	2.25865e-14	24.9738	-0.174103	0.321233
Pnpla2	-0.11848	0.569845	-7.29316	3.62237e-13	8.03345e-12	18.9154	-0.186224	0.320699
Rpl36	-0.11844	3.70535	-15.0067	1.38957e-49	3.14096e-47	101.797	-0.179748	0.320591
Glud1	-0.118398	0.935815	-6.97308	3.60448e-12	7.06117e-11	16.668	-0.199715	0.320478
Rpl10-ps3	-0.118379	2.66846	-11.7487	2.29969e-31	2.07144e-29	60.2214	-0.17727	0.320426
Relb	-0.11799	0.364187	-8.18618	3.57482e-16	1.1265e-14	25.7035	-0.173511	0.319373
Rps28	-0.117703	3.70027	-14.2778	3.68024e-45	6.65501e-43	91.6944	-0.175872	0.318597
Nono	-0.117519	1.36579	-7.37762	1.94397e-13	4.46277e-12	19.5248	-0.192117	0.318098
Rpl27	-0.117349	2.92804	-12.7434	1.68667e-36	2.13173e-34	71.927	-0.182698	0.317639
Sis	-0.116921	0.188081	-9.36988	1.17241e-20	5.34127e-19	35.8654	-0.168011	0.316479
Fam134b	-0.116845	0.212797	-10.0374	1.9551e-23	1.08911e-21	42.1746	-0.180133	0.316272
Pabpc1	-0.115961	3.12983	-11.5033	3.711e-30	3.07177e-28	57.4698	-0.185788	0.313881
Clic1	-0.115581	1.11427	-6.47339	1.07249e-10	1.76804e-09	13.3565	-0.199774	0.312852
Npc2	-0.115246	1.62327	-7.9247	2.93152e-15	8.26308e-14	23.6372	-0.188991	0.311945
Wdr89	-0.114631	2.52394	-10.8943	2.91801e-27	2.11718e-25	50.8767	-0.174504	0.310281
Cdk6	-0.114451	1.12482	-6.10786	1.10465e-09	1.58924e-08	11.0869	-0.176888	0.309792
Irf2bp2	-0.114274	0.681661	-6.88	6.90418e-12	1.31526e-10	16.0329	-0.194142	0.309313
Rpl23a-ps3	-0.114249	2.38893	-10.0099	2.56583e-23	1.40929e-21	41.9063	-0.178247	0.309246
Malat1	-0.114174	3.99422	-6.4052	1.67814e-10	2.70575e-09	12.9206	-0.182088	0.309042
Rnf114	-0.112812	0.412695	-7.6571	2.36268e-14	5.99805e-13	21.59	-0.179457	0.305357
Shisa2	-0.112568	0.401156	-7.51931	6.73999e-14	1.63344e-12	20.5624	-0.181913	0.304696
Gm9493	-0.112319	1.33848	-7.00631	2.85234e-12	5.67282e-11	16.8967	-0.161036	0.304021
Zfand5	-0.112213	0.594637	-6.79823	1.21378e-11	2.27177e-10	15.4819	-0.162403	0.303736
S100g	-0.11192	0.148121	-10.3553	8.04772e-25	5.05844e-23	45.3244	-0.163034	0.302942
Rpl37a	-0.111852	4.10081	-15.5335	6.69466e-53	1.82998e-50	109.376	-0.170453	0.302758
Rpl13-ps3	-0.111848	1.0863	-6.66748	2.95282e-11	5.30694e-10	14.6142	-0.156233	0.302748
Cct4	-0.111204	1.86568	-7.40263	1.61466e-13	3.72863e-12	19.7066	-0.188155	0.301004
Cyp2e1	-0.110939	0.366846	-6.87177	7.30968e-12	1.38801e-10	15.9771	-0.176824	0.300286
Cd47	-0.110208	0.538402	-6.87832	6.98502e-12	1.32851e-10	16.0215	-0.169238	0.298307
Eif4b	-0.110198	1.54736	-7.18752	7.81589e-13	1.66729e-11	18.1628	-0.174613	0.298281
Brk1	-0.109834	1.19178	-6.90662	5.73787e-12	1.10201e-10	16.2137	-0.173707	0.297295
Tjp3	-0.109506	0.708145	-6.64075	3.53416e-11	6.31316e-10	14.4388	-0.174374	0.296407
Mgam	-0.109419	0.989928	-5.5655	2.78336e-08	3.34515e-07	7.95797	-0.165618	0.296171
Tcea3	-0.109243	0.58747	-6.58005	5.30238e-11	9.17882e-10	14.0432	-0.161719	0.295696
Ugt2b34	-0.109103	0.531454	-6.76112	1.56472e-11	2.8737e-10	15.2339	-0.172545	0.295316
Zbtb20	-0.108967	0.517995	-6.29131	3.48163e-10	5.3216e-09	12.2098	-0.173878	0.29495
Nfkbil1	-0.108934	0.377797	-7.7039	1.64819e-14	4.24843e-13	21.9431	-0.167848	0.294859
Ifi27	-0.108815	0.333102	-7.53487	5.99312e-14	1.46451e-12	20.6775	-0.169866	0.294539
Casp6	-0.108717	0.652945	-6.45815	1.18501e-10	1.93992e-09	13.2593	-0.178199	0.294272
Sh3bgrl	-0.108556	0.641909	-6.52536	7.61968e-11	1.29051e-09	13.6897	-0.171799	0.293836
Btf3l4	-0.108543	0.759144	-6.54883	6.52404e-11	1.11459e-09	13.841	-0.175181	0.293802
Sp5	-0.108536	0.401296	-7.03632	2.30677e-12	4.66673e-11	17.1042	-0.165031	0.293783
Limk2	-0.108479	0.666983	-6.57375	5.52938e-11	9.52967e-10	14.0023	-0.172839	0.293629
Tmsb10	-0.107944	1.20956	-5.79688	7.26971e-09	9.44179e-08	9.25796	-0.165893	0.292181
Gabarap	-0.107906	1.59081	-7.44103	1.21294e-13	2.82874e-12	19.9868	-0.179307	0.292078
Vamp8	-0.107777	1.00945	-6.63693	3.62601e-11	6.4674e-10	14.4138	-0.172994	0.291729
Usp3	-0.107672	0.569144	-6.79153	1.27084e-11	2.3748e-10	15.437	-0.167398	0.291444
Ttc3	-0.107578	0.596042	-6.52848	7.4643e-11	1.26969e-09	13.7098	-0.158626	0.29119
Abhd14b	-0.107476	0.475285	-6.99142	3.16803e-12	6.24782e-11	16.7941	-0.159332	0.290913
Nav2	-0.106917	0.388489	-7.33239	2.71527e-13	6.10235e-12	19.1976	-0.145744	0.289399
Sema4g	-0.106844	0.364626	-7.49417	8.14479e-14	1.94581e-12	20.3769	-0.165297	0.289203
Zfp703	-0.106519	0.532734	-6.64642	3.40218e-11	6.08665e-10	14.476	-0.175392	0.288322
Gstt1	-0.106192	0.301824	-7.80859	7.3102e-15	1.97527e-13	22.7405	-0.159738	0.287438
Snx10	-0.105687	0.37575	-7.42203	1.39769e-13	3.24032e-12	19.8479	-0.15657	0.286071
Cers6	-0.105297	0.639605	-6.32255	2.85117e-10	4.40956e-09	12.4043	-0.170824	0.285014
Axin2	-0.105089	0.905957	-6.05627	1.51956e-09	2.15973e-08	10.777	-0.172013	0.284451
Pnrc2	-0.104829	0.600348	-6.52297	7.74076e-11	1.30776e-09	13.6743	-0.171004	0.283748
Npepps	-0.104481	0.814957	-6.12553	9.89725e-10	1.4309e-08	11.1937	-0.170962	0.282805
Qars	-0.104131	1.00419	-6.00604	2.06799e-09	2.90061e-08	10.4777	-0.17154	0.281859
Glmp	-0.104012	0.436447	-7.05794	1.97871e-12	4.03781e-11	17.2542	-0.162692	0.281538
Itm2b	-0.10391	1.97592	-6.58524	5.12245e-11	8.88043e-10	14.0769	-0.179869	0.281261
Amica1	-0.103583	1.48172	-5.56085	2.85745e-08	3.43069e-07	7.93255	-0.146402	0.280374
Rpl15	-0.103529	3.42983	-12.9265	1.73796e-37	2.37534e-35	74.1784	-0.157502	0.280229
Slc23a3	-0.103523	0.357735	-7.10346	1.4304e-12	2.96003e-11	17.5715	-0.159906	0.280214
Rps26	-0.103048	3.73131	-12.0913	4.32659e-33	4.42215e-31	64.1538	-0.146127	0.278928
Marcksl1	-0.102389	0.502375	-5.70054	1.27945e-08	1.6067e-07	8.71024	-0.133707	0.277143
Pik3r1	-0.102115	0.887602	-5.80183	7.06002e-09	9.17959e-08	9.28634	-0.16469	0.276401
Thra	-0.102037	0.743872	-6.03507	1.73116e-09	2.44637e-08	10.6504	-0.162196	0.27619
Zfand1	-0.101439	0.426107	-6.90443	5.82604e-12	1.11712e-10	16.1988	-0.154278	0.274573
Ogt	-0.101439	1.07893	-5.57768	2.59635e-08	3.14431e-07	8.02523	-0.157697	0.274571
Efna1	-0.100352	0.34745	-7.17718	8.42241e-13	1.79342e-11	18.0896	-0.144973	0.27163
Tnrc6b	-0.100202	0.406506	-6.91197	5.52765e-12	1.06337e-10	16.2501	-0.161386	0.271224
2200002D01Rik	-0.100125	0.644955	-5.38546	7.63545e-08	8.59647e-07	6.98278	-0.132933	0.271016
Kdelr1	-0.100081	0.937282	-5.98817	2.30617e-09	3.2117e-08	10.3719	-0.163802	0.270896
Soat1	-0.100045	0.715624	-5.6006	2.27763e-08	2.77998e-07	8.15195	-0.149981	0.270799

## Sheet: Enterocyte progenitor_up
index	logFC	AveExpr	t	P.Value	adj.P.Val	B	abs.log2FC	log_weight
Ubb	0.100089	3.54463	12.3648	8.13721e-35	1.80387e-33	67.6427	0.134966	0.166808
Nup93	0.100099	0.32287	11.0759	2.5797e-28	4.4861e-27	52.7935	0.144638	0.166825
Mapre1	0.100239	0.931149	8.92351	5.47566e-19	6.16726e-18	31.5461	0.149639	0.167059
Med29	0.100476	0.675972	9.22309	3.59366e-20	4.36242e-19	34.2355	0.150326	0.167454
Exosc5	0.100483	0.887757	8.89106	7.31707e-19	8.18684e-18	31.26	0.147351	0.167465
Wdr77	0.100589	0.62352	9.13692	7.93671e-20	9.41293e-19	33.453	0.149659	0.167641
Mrpl46	0.100619	1.05907	8.67088	5.09183e-18	5.43067e-17	29.346	0.144731	0.167691
Snrpc	0.100689	1.41489	9.71709	3.33704e-22	4.53348e-21	38.8601	0.140488	0.167808
Tm4sf20	0.100698	1.98844	9.34126	1.19865e-20	1.49642e-19	35.3202	0.134362	0.167823
Prkar2a	0.100767	1.21536	8.88559	7.68277e-19	8.57981e-18	31.2119	0.148738	0.167937
Bola1	0.101101	0.955403	8.89609	6.99618e-19	7.8352e-18	31.3043	0.155363	0.168495
Ces2g	0.101125	0.347297	10.39	3.90904e-25	6.07618e-24	45.5387	0.147732	0.168535
Samm50	0.101473	1.30628	8.60594	8.94334e-18	9.39487e-17	28.7905	0.142157	0.169114
Slc39a5	0.101486	1.02826	8.51234	1.99996e-17	2.05899e-16	27.9969	0.142586	0.169136
Rad51	0.101689	0.507131	9.04028	1.91358e-19	2.21631e-18	32.584	0.152436	0.169475
Snrnp70	0.101949	1.24231	9.12826	8.59089e-20	1.01786e-18	33.3748	0.145181	0.169908
Ccnd2	0.102008	2.23106	7.16075	8.7053e-13	6.68252e-12	17.4916	0.142382	0.170006
Pank3	0.10206	0.514868	9.16555	6.10469e-20	7.30592e-19	33.7122	0.145988	0.170093
Ssr1	0.102117	1.01898	8.90936	6.21436e-19	6.97939e-18	31.4212	0.149359	0.170189
Shmt2	0.102237	0.591157	9.09703	1.14252e-19	1.34446e-18	33.0932	0.146264	0.170388
Mat2a	0.102318	1.38118	9.10628	1.05012e-19	1.24048e-18	33.1765	0.153153	0.170523
Akt1	0.102747	0.711047	9.15847	6.51417e-20	7.77244e-19	33.648	0.152197	0.171239
Acaa1b	0.102839	0.0983583	16.906	4.46432e-63	2.13495e-61	132.354	0.148293	0.171392
Creld2	0.102936	0.501658	9.67613	4.96297e-22	6.68872e-21	38.4676	0.147593	0.171553
E2f4	0.103075	0.769749	9.18572	5.0715e-20	6.1002e-19	33.8953	0.15232	0.171784
Ssna1	0.103127	1.17163	9.0311	2.07939e-19	2.40366e-18	32.5019	0.153769	0.171871
Rrs1	0.103261	0.695099	9.07469	1.40024e-19	1.63132e-18	32.8924	0.143706	0.172095
Srsf2	0.103272	2.20144	11.7588	1.1272e-31	2.21335e-30	60.4643	0.166776	0.172114
Alpi	0.103503	0.176442	11.2771	2.76533e-29	4.93185e-28	55.0072	0.149894	0.172498
Ndufs7	0.103691	2.22978	11.8801	2.72438e-32	5.47646e-31	61.8731	0.144572	0.172811
Gps1	0.10375	0.868473	9.10568	1.05584e-19	1.24599e-18	33.1711	0.15191	0.172909
Ppp2ca	0.104001	1.13723	9.39873	6.9927e-21	8.83211e-20	35.8527	0.153073	0.173327
Ppia	0.104076	4.59716	19.1215	8.19733e-80	5.89214e-78	170.737	0.142587	0.173453
Aldoa	0.104136	1.84253	8.07506	7.68086e-16	7.24702e-15	24.4029	0.147098	0.173553
Ftsj3	0.104157	0.60018	9.39977	6.92473e-21	8.75558e-20	35.8623	0.154686	0.173589
Hspbp1	0.104199	0.536754	9.88591	6.3922e-23	8.97177e-22	40.4945	0.149391	0.173659
Gtf2a2	0.104614	1.23059	9.42813	5.30165e-21	6.74652e-20	36.1263	0.150284	0.17435
St13	0.104727	1.41582	9.74502	2.54365e-22	3.46755e-21	39.1285	0.145588	0.174538
Qdpr	0.104763	1.19608	9.37294	8.90918e-21	1.11813e-19	35.6133	0.149915	0.174598
Gemin6	0.104822	0.605927	9.62148	8.40608e-22	1.11392e-20	37.9466	0.15544	0.174696
Denr	0.104869	1.17648	9.3873	7.78578e-21	9.79209e-20	35.7465	0.157103	0.174775
Stoml2	0.104952	1.13935	9.23571	3.19808e-20	3.89418e-19	34.3507	0.149022	0.174913
Cad	0.105168	0.31145	11.5822	8.6877e-31	1.64858e-29	58.4386	0.153477	0.175273
Mpdu1	0.105221	0.746346	9.27582	2.20527e-20	2.70191e-19	34.7179	0.155046	0.175362
Aurkaip1	0.105434	1.60896	10.6967	1.56197e-26	2.55165e-25	48.7276	0.150172	0.175716
Cbr1	0.105669	0.942578	8.69716	4.04922e-18	4.34998e-17	29.572	0.148215	0.176108
Kif5b	0.10578	1.51798	9.55888	1.53207e-21	1.99894e-20	37.3532	0.150908	0.176294
Prelid2	0.105995	0.599293	9.56184	1.4893e-21	1.94741e-20	37.3812	0.15566	0.176651
Atad3a	0.106015	0.923282	9.4133	6.09712e-21	7.73388e-20	35.9881	0.165985	0.176685
Eprs	0.106243	1.09216	9.07041	1.45568e-19	1.69259e-18	32.854	0.154525	0.177064
Yif1b	0.106337	0.59223	9.73351	2.84513e-22	3.87408e-21	39.0178	0.151874	0.177221
Etfdh	0.106365	0.63115	9.54027	1.82999e-21	2.37458e-20	37.1776	0.150492	0.177269
Lsm7	0.106528	0.925669	9.46233	3.8377e-21	4.92588e-20	36.4456	0.154848	0.17754
Mrpl40	0.106583	1.0844	9.40519	6.58072e-21	8.33839e-20	35.9127	0.156953	0.177631
Vmp1	0.106679	0.825461	8.96579	3.74771e-19	4.26562e-18	31.9204	0.152203	0.177791
Pfdn4	0.106784	0.770466	9.46397	3.77866e-21	4.85535e-20	36.4609	0.150506	0.177966
Ruvbl2	0.106827	0.861964	8.97026	3.60025e-19	4.10962e-18	31.96	0.152107	0.178037
Gcsh	0.106907	1.19508	9.65182	6.27648e-22	8.40169e-21	38.2355	0.158024	0.178171
Mrps14	0.107117	1.95811	12.0616	3.16782e-33	6.63787e-32	64.0083	0.153978	0.178521
Cks2	0.107296	1.81032	6.71654	1.98293e-11	1.37933e-10	14.4298	0.151965	0.178819
Mrpl28	0.107401	1.70597	11.0844	2.34957e-28	4.09191e-27	52.8862	0.151362	0.178994
A430005L14Rik	0.107517	0.928296	9.19907	4.485e-20	5.41671e-19	34.0167	0.16008	0.179188
Scarb2	0.107553	0.457409	10.3821	4.24099e-25	6.58353e-24	45.458	0.152725	0.179247
Nifk	0.107606	0.769008	9.50743	2.50173e-21	3.23209e-20	36.8685	0.154275	0.179336
Naa20	0.107645	1.04519	9.46926	3.59402e-21	4.62311e-20	36.5105	0.155727	0.179401
Aen	0.1077	0.487576	10.3282	7.39905e-25	1.13083e-23	44.907	0.157394	0.179493
Anp32e	0.107908	1.08257	9.16702	6.02275e-20	7.21513e-19	33.7255	0.155105	0.179841
Anp32b	0.107943	2.62191	13.273	8.3465e-40	2.19977e-38	79.0511	0.156408	0.179898
Trmt6	0.108006	0.571206	9.75986	2.2012e-22	3.01458e-21	39.2715	0.163937	0.180003
Dnajb1	0.108035	0.475103	10.4307	2.56403e-25	4.0118e-24	45.9563	0.130587	0.180052
Ddx18	0.108043	0.856817	9.23325	3.27171e-20	3.97566e-19	34.3282	0.156823	0.180065
G3bp1	0.108117	1.86759	11.4883	2.54382e-30	4.74367e-29	57.3731	0.166869	0.180188
Mrps34	0.108197	1.18476	9.6297	7.76757e-22	1.03393e-20	38.0247	0.166213	0.180322
Sub1	0.108258	1.99238	12.2743	2.45081e-34	5.36285e-33	66.5482	0.155433	0.180423
Mrpl47	0.10834	0.743692	9.405	6.59238e-21	8.34425e-20	35.9109	0.156119	0.180559
Adsl	0.108384	0.742186	9.44497	4.52214e-21	5.77938e-20	36.2834	0.160085	0.180633
Etv4	0.108595	0.108474	18.0766	1.1031e-71	6.47659e-70	152.09	0.15652	0.180985
Acot7	0.108905	0.750696	9.64032	7.01186e-22	9.3544e-21	38.1259	0.150659	0.181501
Cd44	0.109057	0.49978	8.87144	8.71424e-19	9.71343e-18	31.0876	0.156846	0.181755
Mrps22	0.109066	0.821393	9.08495	1.27541e-19	1.49323e-18	32.9846	0.149911	0.18177
Mrps25	0.109549	1.16979	9.99732	2.1159e-23	3.04546e-22	41.5883	0.155183	0.182575
Bud31	0.109563	1.16645	9.67262	5.13424e-22	6.91171e-21	38.4341	0.154639	0.182598
Smn1	0.109881	0.594982	10.1789	3.40316e-24	5.02008e-23	43.3966	0.157881	0.183127
Yrdc	0.109916	0.622237	10.1992	2.7682e-24	4.09874e-23	43.6009	0.158394	0.183187
Rpf2	0.110022	0.546982	10.1881	3.09926e-24	4.57748e-23	43.4891	0.159688	0.183363
Ehf	0.110131	0.890432	8.92398	5.45285e-19	6.14742e-18	31.5503	0.163274	0.183545
Dnajc8	0.110541	1.19394	9.6283	7.87235e-22	1.04553e-20	38.0115	0.171319	0.184228
Bcl7c	0.110773	1.13285	9.96403	2.94783e-23	4.19703e-22	41.2602	0.160124	0.184614
Smlr1	0.110933	0.27238	12.0045	6.25484e-33	1.2969e-31	63.3332	0.162795	0.184881
H2-K1	0.110999	1.68397	10.1694	3.74685e-24	5.51336e-23	43.3013	0.152087	0.184991
Mthfd2	0.111103	0.514195	9.95968	3.07813e-23	4.3773e-22	41.2174	0.158143	0.185165
Dnajc21	0.111388	0.52911	10.5608	6.5797e-26	1.04465e-24	47.3032	0.161292	0.185639
Polr2h	0.111392	1.19182	9.82236	1.19463e-22	1.65711e-21	39.876	0.159649	0.185647
Snrpb	0.111493	2.31616	14.8031	5.78484e-49	2.00609e-47	100.016	0.157109	0.185814
Txnrd1	0.111505	1.01107	9.80997	1.34892e-22	1.86459e-21	39.7558	0.164988	0.185835
Mthfd1	0.111537	0.799206	9.60656	9.70276e-22	1.28146e-20	37.8048	0.160156	0.185888
Nr2c2ap	0.111551	0.709735	10.0338	1.46927e-23	2.13287e-22	41.9491	0.16354	0.185911
Cenpw	0.111579	0.920299	9.28863	1.9579e-20	2.41129e-19	34.8354	0.161406	0.185958
BC003965	0.111583	1.12428	10.0912	8.26271e-24	1.20684e-22	42.5187	0.164341	0.185965
Eef1e1	0.111647	0.720201	9.89588	5.79304e-23	8.1695e-22	40.5919	0.153672	0.186072
Hmbs	0.11175	0.786053	9.89878	5.62889e-23	7.94745e-22	40.6203	0.161787	0.186243
Hsd17b12	0.111962	1.02986	9.75144	2.38954e-22	3.26121e-21	39.1904	0.158364	0.186597
Srsf7	0.112068	1.9483	11.5447	1.33555e-30	2.51024e-29	58.0121	0.15223	0.186772
Isyna1	0.112278	1.1273	8.7994	1.65012e-18	1.80873e-17	30.4575	0.153029	0.187123
Cisd1	0.112441	1.52953	9.97227	2.71594e-23	3.88553e-22	41.3413	0.162966	0.187394
Preb	0.11254	0.647464	10.0914	8.23949e-24	1.20494e-22	42.5215	0.162881	0.187559
Nsun2	0.112696	0.971549	9.81359	1.30183e-22	1.80161e-21	39.791	0.166882	0.187821
Ube2j2	0.112719	0.876436	10.0877	8.55626e-24	1.24818e-22	42.4841	0.163947	0.187859
Lsm5	0.112892	1.46078	10.6534	2.47664e-26	4.00723e-25	48.271	0.163226	0.188146
Mrpl22	0.113121	0.85323	9.9934	2.20034e-23	3.15933e-22	41.5496	0.15759	0.188528
Txnl4a	0.113222	1.08143	9.85451	8.71037e-23	1.21393e-21	40.1884	0.162296	0.188697
Yif1a	0.113343	0.893218	9.65621	6.01602e-22	8.06215e-21	38.2774	0.162995	0.188898
Mettl7b	0.113437	0.245203	13.4552	7.59445e-41	2.08014e-39	81.4328	0.161909	0.189055
Gart	0.113447	0.76382	9.53758	1.8774e-21	2.43344e-20	37.1523	0.164763	0.189072
Hmgb1	0.113619	3.2837	14.8326	3.76937e-49	1.32262e-47	100.442	0.166439	0.189358
Hdgf	0.113675	2.28418	13.8658	3.0526e-43	9.14237e-42	86.9153	0.168285	0.189451
Mrpl38	0.113872	1.14981	9.97428	2.66211e-23	3.81312e-22	41.3611	0.158519	0.18978
Tpi1	0.11422	2.56325	14.4249	1.29951e-46	4.3051e-45	94.6318	0.165796	0.19036
Mrpl11	0.114283	1.22505	10.6163	3.66599e-26	5.87549e-25	47.8825	0.164625	0.190465
Polr2e	0.11431	1.43759	10.9493	1.03032e-27	1.75316e-26	51.4212	0.164904	0.190511
Parl	0.114388	0.861679	9.86791	7.63395e-23	1.06767e-21	40.3189	0.162574	0.19064
Pomp	0.114597	2.03333	13.5788	1.46717e-41	4.10392e-40	83.0665	0.162466	0.190989
Oaz1	0.114844	3.38252	21.3117	3.42152e-98	3.82823e-96	212.915	0.167714	0.191399
Sumo3	0.114954	1.36011	10.3759	4.52183e-25	7.01031e-24	45.3945	0.171218	0.191583
Timm22	0.115084	0.769626	10.3634	5.1474e-25	7.94898e-24	45.2662	0.16748	0.1918
Letm1	0.115265	0.932977	9.54557	1.73976e-21	2.26245e-20	37.2276	0.163236	0.192102
Car4	0.115574	0.400881	9.35531	1.05102e-20	1.31627e-19	35.4501	0.166336	0.192616
Ube2i	0.115773	1.52175	11.068	2.81286e-28	4.8844e-27	52.7078	0.168053	0.192948
Rrm1	0.115867	0.938476	9.03277	2.04811e-19	2.36982e-18	32.5169	0.169354	0.193105
Fen1	0.116057	0.768206	9.54264	1.78908e-21	2.32404e-20	37.1999	0.175249	0.193421
Jund	0.116287	0.857829	9.3371	1.24616e-20	1.5541e-19	35.2818	0.187764	0.193804
Nop10	0.116421	2.37766	15.3746	1.25817e-52	4.86055e-51	108.405	0.164896	0.194028
Surf4	0.116579	1.0298	9.92858	4.19132e-23	5.93896e-22	40.912	0.168416	0.194292
Ndufb6	0.116598	2.21715	12.7865	4.32099e-37	1.03529e-35	72.8436	0.163572	0.194323
Fam195a	0.116742	1.00899	9.8577	8.4411e-23	1.17778e-21	40.2195	0.176395	0.194563
Zfp91	0.116814	1.15479	10.2899	1.09628e-24	1.65208e-23	44.5178	0.176901	0.194684
Txn2	0.116908	1.90556	12.7568	6.28811e-37	1.49453e-35	72.471	0.175319	0.194841
Wdr43	0.116966	0.790597	9.87716	6.9683e-23	9.75726e-22	40.4092	0.168925	0.194936
Npm3	0.117423	1.59765	11.2946	2.27178e-29	4.06998e-28	55.2021	0.167736	0.195698
Pitpna	0.1175	1.06326	10.2206	2.22819e-24	3.31573e-23	43.8157	0.171947	0.195827
Exosc7	0.117553	1.11125	9.97027	2.77035e-23	3.95859e-22	41.3216	0.167021	0.195915
Psmc5	0.117563	1.17674	9.62332	8.25892e-22	1.09565e-20	37.9641	0.167016	0.195932
Gorasp2	0.117716	0.686411	10.708	1.38623e-26	2.27082e-25	48.8458	0.171788	0.196187
Onecut2	0.11779	1.01007	7.67734	1.80762e-14	1.55689e-13	21.2958	0.167444	0.19631
Rsl1d1	0.118028	1.19761	10.303	9.58442e-25	1.44989e-23	44.6508	0.172252	0.196706
Chchd1	0.11821	1.75579	12.7445	7.33918e-37	1.73047e-35	72.3175	0.167976	0.197009
Gm3336	0.118242	0.474843	9.71186	3.51097e-22	4.75887e-21	38.8098	0.16971	0.197063
Phlda2	0.118256	0.115469	18.8592	9.84225e-78	6.63234e-76	165.966	0.16501	0.197087
Sco2	0.118423	0.626245	10.8127	4.51537e-27	7.51084e-26	49.957	0.161796	0.197365
Llph	0.118552	1.51099	11.3001	2.13558e-29	3.83734e-28	55.2634	0.171918	0.19758
Atf4	0.118555	0.960965	10.0054	1.95269e-23	2.82425e-22	41.6677	0.169212	0.197584
Tm4sf4	0.118595	0.219924	13.3516	2.97808e-40	8.02729e-39	80.0751	0.164261	0.197651
Comtd1	0.118771	0.733519	10.3626	5.19029e-25	8.00479e-24	45.258	0.169721	0.197944
Gtpbp4	0.118816	0.84221	10.1288	5.65029e-24	8.29361e-23	42.8948	0.169027	0.19802
Eif2s2	0.118853	1.90294	12.2208	4.68256e-34	1.00425e-32	65.9056	0.16797	0.198082
Arpc5l	0.118931	1.15429	10.62	3.52601e-26	5.65879e-25	47.921	0.17293	0.198211
Fam162a	0.119214	1.36065	10.976	7.70302e-28	1.3145e-26	51.7094	0.171096	0.198683
Gsto1	0.119221	2.14687	12.9733	4.02785e-38	1.01423e-36	75.2002	0.165878	0.198695
Sae1	0.119394	1.02425	10.4228	2.78207e-25	4.34149e-24	45.8755	0.177269	0.198983
Ndufs4	0.119472	1.83975	12.4736	2.14021e-35	4.85332e-34	68.9685	0.169992	0.199113
Bpnt1	0.12004	1.14614	9.69053	4.3175e-22	5.83206e-21	38.6054	0.171573	0.20006
Mphosph10	0.120045	0.621604	10.5858	5.05984e-26	8.05499e-25	47.5633	0.164694	0.200068
Bysl	0.120092	0.320653	13.1607	3.60176e-39	9.3065e-38	77.5985	0.172175	0.200146
Kti12	0.120094	0.65762	10.8379	3.44496e-27	5.75453e-26	50.2251	0.170615	0.20015
Hspa1b	0.120188	0.11275	19.0225	5.03186e-79	3.48993e-77	168.929	0.15007	0.200307
Tbcb	0.120231	0.954772	10.3617	5.23608e-25	8.06492e-24	45.2493	0.168465	0.200379
Eif4a3	0.120345	0.997964	9.88341	6.552e-23	9.18519e-22	40.4701	0.172463	0.200568
Rab9	0.120397	0.71865	10.6488	2.59931e-26	4.19998e-25	48.2231	0.169745	0.200655
Magoh	0.120536	1.37176	10.0035	1.98856e-23	2.87263e-22	41.6497	0.167203	0.200887
Eif4e	0.12062	1.02497	10.6366	2.95664e-26	4.7579e-25	48.0955	0.181187	0.201026
Spcs2	0.120654	1.45411	10.5068	1.15951e-25	1.83113e-24	46.7421	0.171921	0.201083
Cebpb	0.120793	0.530773	11.0542	3.27178e-28	5.65646e-27	52.558	0.172703	0.201314
Pin1	0.120826	0.998444	10.7444	9.3996e-27	1.55048e-25	49.2307	0.179404	0.20137
Ssr2	0.120923	1.951	12.8559	1.7969e-37	4.41227e-36	73.7149	0.172142	0.201531
Ppid	0.120943	0.897721	9.89083	6.08936e-23	8.55685e-22	40.5425	0.164921	0.201565
Srp19	0.121281	0.933181	10.6968	1.56179e-26	2.55165e-25	48.7277	0.177291	0.202128
Nip7	0.12145	0.778801	10.6801	1.86478e-26	3.02671e-25	48.552	0.172819	0.20241
Arf1	0.12153	1.93473	13.2501	1.12624e-39	2.94861e-38	78.7535	0.176541	0.202543
Mrps24	0.121549	2.07002	14.7287	1.69371e-48	5.80559e-47	98.9479	0.177973	0.202576
Nasp	0.121724	1.33551	9.18622	5.04847e-20	6.07867e-19	33.8998	0.181065	0.202866
Ict1	0.121743	1.14011	10.9442	1.08975e-27	1.84899e-26	51.3656	0.178912	0.202899
Elovl6	0.121748	0.548845	10.4005	3.50816e-25	5.46739e-24	45.6458	0.184528	0.202906
Mrpl15	0.121832	1.61565	11.6112	6.22442e-31	1.19067e-29	58.7693	0.17739	0.203046
Decr1	0.121834	0.794086	10.5027	1.21029e-25	1.90625e-24	46.6996	0.169912	0.20305
Mtdh	0.121908	1.37737	11.1442	1.21336e-28	2.12249e-27	53.5412	0.184846	0.203173
Mrps18a	0.122243	1.2467	11.5573	1.15646e-30	2.18401e-29	58.1549	0.179313	0.203731
Ttr	0.122279	0.603287	9.01778	2.34565e-19	2.6983e-18	32.383	0.17483	0.203792
Mybbp1a	0.122622	0.849047	10.4423	2.27229e-25	3.56474e-24	46.0759	0.180914	0.204364
Mrpl34	0.123292	1.89702	13.2055	2.01251e-39	5.23429e-38	78.1767	0.176787	0.20548
Dut	0.123341	1.63054	9.0211	2.2774e-19	2.62488e-18	32.4121	0.181497	0.205562
Plin2	0.123381	0.816512	10.296	1.03009e-24	1.5543e-23	44.5795	0.169837	0.205628
Wbscr22	0.123647	0.694814	11.2296	4.69823e-29	8.31657e-28	54.4817	0.179964	0.206072
Psmc2	0.123777	1.00885	10.1239	5.93972e-24	8.70767e-23	42.8453	0.175654	0.206288
Ddt	0.124186	1.0336	10.8333	3.61905e-27	6.03685e-26	50.1763	0.172671	0.20697
Polr2l	0.124285	0.80117	11.0085	5.4042e-28	9.24875e-27	52.0606	0.185754	0.207135
Hnrnpd	0.12443	1.16994	10.7307	1.08758e-26	1.789e-25	49.0862	0.196959	0.207377
Grwd1	0.124514	0.531619	11.8244	5.23861e-32	1.04245e-30	61.2244	0.179008	0.207517
Wdr74	0.124922	0.738109	11.0429	3.70664e-28	6.38964e-27	52.4343	0.182455	0.208197
Tars	0.124939	0.634522	11.3242	1.62995e-29	2.95133e-28	55.5313	0.182196	0.208225
Sar1b	0.125496	1.0241	10.9479	1.04629e-27	1.77779e-26	51.4059	0.179768	0.209153
Hspa4	0.125561	1.16089	11.1688	9.23976e-29	1.62106e-27	53.8113	0.184536	0.209262
Ccna2	0.125692	0.920331	8.80139	1.62149e-18	1.78063e-17	30.4748	0.182738	0.20948
Psmd13	0.125736	1.07555	10.6949	1.59366e-26	2.59984e-25	48.7077	0.176236	0.209553
Txnl1	0.126259	1.48047	10.7722	6.97911e-27	1.15282e-25	49.5256	0.178923	0.210425
Cenpv	0.126789	1.4148	12.0569	3.35109e-33	6.99717e-32	63.9524	0.185723	0.211309
Psmb7	0.12696	1.68895	11.7064	2.07305e-31	4.03718e-30	59.8599	0.176075	0.211594
Tsn	0.127007	1.38152	11.8041	6.63818e-32	1.31434e-30	60.9895	0.184877	0.211672
Mrpl41	0.12711	1.25353	11.5103	1.98044e-30	3.71059e-29	57.6214	0.187653	0.211843
Apex1	0.127401	1.28014	10.319	8.13254e-25	1.23498e-23	44.8134	0.18482	0.212329
Bop1	0.127502	0.564951	11.9011	2.12645e-32	4.28907e-31	62.119	0.183442	0.212497
Cox5a	0.127556	3.44951	19.0736	1.97527e-79	1.40279e-77	169.861	0.177546	0.212586
Dad1	0.127629	2.38085	15.8952	4.48139e-56	1.90095e-54	116.306	0.179713	0.212708
Clpp	0.127643	1.05742	11.2057	6.13504e-29	1.08437e-27	54.2172	0.184746	0.212731
Cmas	0.127976	1.07894	11.0633	2.96159e-28	5.12766e-27	52.6567	0.187772	0.213286
Acot2	0.128327	0.196304	16.2468	1.82568e-58	7.98989e-57	121.783	0.182731	0.213871
Gcat	0.128583	0.986164	10.6884	1.70744e-26	2.78162e-25	48.6393	0.178074	0.214298
Mrpl17	0.128723	1.32311	11.9343	1.43769e-32	2.92973e-31	62.5073	0.19392	0.214531
Ppan	0.12879	0.671537	11.4527	3.81448e-30	7.09087e-29	56.9714	0.182628	0.214643
Ndufb10	0.128818	2.24368	13.9352	1.18408e-43	3.60082e-42	87.8566	0.18316	0.214689
Psmd3	0.128979	0.975957	11.2402	4.17428e-29	7.42234e-28	54.5989	0.185858	0.214958
Hnrnpa3	0.129067	2.40235	14.892	1.58933e-49	5.59333e-48	101.301	0.191957	0.215105
Mrpl21	0.12912	1.5764	11.5857	8.34895e-31	1.58684e-29	58.478	0.175821	0.215194
Dpy30	0.129164	1.77838	13.6937	3.14207e-42	9.00119e-41	84.598	0.188345	0.215266
Sri	0.129223	2.20347	14.0892	1.42298e-44	4.46469e-43	89.9629	0.182805	0.215365
Psma2	0.129451	1.98823	12.709	1.14634e-36	2.69221e-35	71.8747	0.179404	0.215744
Ndufaf2	0.129638	0.866832	11.3436	1.3101e-29	2.3978e-28	55.7479	0.188006	0.216057
Nudt19	0.129866	1.24383	11.2395	4.20897e-29	7.47281e-28	54.5907	0.195952	0.216437
Fabp5	0.129927	0.401021	12.393	5.76036e-35	1.28659e-33	67.9856	0.188675	0.216538
Rpl7l1	0.130077	1.01263	11.1976	6.7073e-29	1.18376e-27	54.1288	0.190986	0.216789
Emg1	0.130139	2.02736	15.1213	5.48054e-51	2.03759e-49	104.651	0.187739	0.216892
Fbp2	0.130272	1.62123	10.6873	1.72778e-26	2.8109e-25	48.6276	0.178516	0.217114
Mdh2	0.130275	2.59945	12.4254	3.87265e-35	8.71531e-34	68.3798	0.178051	0.217118
Gjb3	0.13048	0.493829	11.7943	7.44719e-32	1.46717e-30	60.8755	0.184114	0.21746
Etf1	0.130541	0.947965	11.4891	2.52047e-30	4.70753e-29	57.3823	0.189027	0.217562
Ostc	0.130901	1.4973	11.7392	1.41523e-31	2.77431e-30	60.2385	0.188467	0.218162
Ssu72	0.13095	1.33832	11.9381	1.37385e-32	2.80446e-31	62.5524	0.18705	0.218243
Slit2	0.131142	0.121288	20.8754	2.18032e-94	2.2683e-92	204.183	0.185574	0.218564
Psmd6	0.131727	1.03347	10.3177	8.24295e-25	1.25015e-23	44.8001	0.183661	0.219538
Kcnn4	0.131831	0.991043	10.605	4.13098e-26	6.60288e-25	47.7642	0.19516	0.219711
Lap3	0.132038	0.835489	11.1872	7.53296e-29	1.32553e-27	54.0137	0.185769	0.220057
Bola3	0.1321	1.57025	12.3668	7.94005e-35	1.76347e-33	67.667	0.198441	0.22016
Hint1	0.132105	3.29764	23.7966	3.50112e-121	5.53644e-119	265.697	0.187589	0.220168
Timm17a	0.132122	1.20147	11.9224	1.65491e-32	3.34935e-31	62.3677	0.189485	0.220197
Dnajc15	0.132141	1.48035	12.9304	6.9645e-38	1.73527e-36	74.6563	0.191502	0.220228
Trmt61a	0.132156	0.356316	13.9776	6.61676e-44	2.03302e-42	88.4351	0.191439	0.220254
Pno1	0.132244	0.669825	12.009	5.92798e-33	1.23128e-31	63.3864	0.192718	0.220401
Coq7	0.132659	1.02884	11.5786	9.05931e-31	1.71635e-29	58.3971	0.190861	0.221092
H2-Q10	0.132662	0.184864	16.7045	1.19575e-61	5.62763e-60	129.081	0.189437	0.221097
Dcun1d5	0.132971	0.926948	11.668	3.23227e-31	6.23329e-30	59.4193	0.18995	0.221612
Cyp2c65	0.133155	0.224229	15.7428	4.69672e-55	1.95449e-53	113.968	0.190056	0.221918
Ddx21	0.133345	0.934449	11.3297	1.53158e-29	2.78598e-28	55.593	0.199064	0.222235
Trappc5	0.133608	0.856499	11.8014	6.85697e-32	1.3554e-30	60.9574	0.195622	0.222674
Fbl	0.13372	1.8518	12.3563	9.02698e-35	1.99739e-33	67.5397	0.189711	0.22286
Lgals9	0.133723	1.6125	11.9994	6.64949e-33	1.37632e-31	63.2724	0.197397	0.222865
Edf1	0.133797	2.2762	17.3017	6.30634e-66	3.2804e-64	138.888	0.190605	0.222989
Tyms	0.133871	1.25486	9.48692	3.03995e-21	3.91889e-20	36.6759	0.190199	0.223111
Ak6	0.133956	0.834409	11.6473	4.10803e-31	7.8837e-30	59.1815	0.183586	0.223254
Psme3	0.133959	0.938111	11.8589	3.49502e-32	6.99004e-31	61.626	0.197885	0.223258
Sssca1	0.134008	0.770831	11.8503	3.86412e-32	7.71524e-31	61.5264	0.207289	0.22334
Rrp15	0.13402	0.773931	11.8182	5.62946e-32	1.11835e-30	61.1531	0.193901	0.22336
Pdss1	0.134253	0.683498	11.7943	7.44309e-32	1.46717e-30	60.876	0.192187	0.223749
Tmem205	0.134261	0.796918	11.3428	1.32149e-29	2.41492e-28	55.7393	0.189535	0.223762
Zg16	0.134575	1.13084	11.6992	2.25269e-31	4.37983e-30	59.7774	0.19689	0.224286
Psmd2	0.134598	1.02203	11.6515	3.91109e-31	7.51791e-30	59.2302	0.190618	0.224324
U2af1	0.134636	1.83477	13.3603	2.65722e-40	7.19511e-39	80.1883	0.200015	0.224386
Lsm2	0.134791	1.4726	12.0702	2.85876e-33	6.00086e-32	64.1101	0.19712	0.224645
Eif4a1	0.135097	2.69585	15.4106	7.32332e-53	2.86649e-51	108.944	0.191756	0.225155
Akr1b3	0.135163	0.776158	11.4019	6.78483e-30	1.2534e-28	56.4003	0.192543	0.225265
Psmb4	0.13524	1.99062	13.9414	1.08736e-43	3.32373e-42	87.9413	0.188465	0.225394
Grpel1	0.135303	1.65891	13.3911	1.77221e-40	4.80971e-39	80.5908	0.197663	0.225498
Lsm12	0.135374	0.926224	11.9752	8.85923e-33	1.82414e-31	62.9877	0.203219	0.225616
H2afx	0.135404	1.30005	7.97658	1.70403e-15	1.57397e-14	23.6186	0.204555	0.225667
Eif3g	0.135732	1.66036	12.8702	1.49857e-37	3.70271e-36	73.8953	0.196086	0.226213
Pfdn2	0.135774	1.33335	12.9571	4.95223e-38	1.2391e-36	74.995	0.195695	0.226284
Vimp	0.135815	0.822497	11.1489	1.15158e-28	2.0174e-27	53.593	0.188966	0.226352
Cmpk1	0.135912	1.37399	12.2551	3.09237e-34	6.71713e-33	66.3174	0.195051	0.226514
Uqcc2	0.136157	1.43119	12.9633	4.57943e-38	1.14825e-36	75.0727	0.19772	0.226922
Cdv3	0.136202	1.28574	11.6223	5.4799e-31	1.04994e-29	58.8957	0.201251	0.226997
Cenpa	0.13638	1.13382	6.92566	4.66154e-12	3.36288e-11	15.847	0.195671	0.227294
Tomm20	0.137013	2.48255	18.6891	2.13034e-76	1.39591e-74	162.903	0.19743	0.228349
Lman2	0.1371	1.32761	12.3868	6.21861e-35	1.38373e-33	67.9096	0.195356	0.228494
Nt5c	0.137422	1.80238	13.8521	3.68214e-43	1.09449e-41	86.7289	0.200592	0.22903
Tm4sf5	0.137625	1.75563	10.6767	1.93352e-26	3.13273e-25	48.5162	0.190462	0.229368
Ube2l3	0.137644	1.61837	13.8117	6.371e-43	1.8703e-41	86.184	0.196943	0.229401
Mrfap1	0.137648	2.14782	15.9629	1.56547e-56	6.70964e-55	117.353	0.202442	0.229407
Coq4	0.137945	0.453012	13.5501	2.15282e-41	5.9795e-40	82.6855	0.200879	0.229902
Strap	0.137959	1.21035	12.2673	2.666e-34	5.82297e-33	66.4647	0.202448	0.229925
Mrpl35	0.138068	1.29038	12.6613	2.08296e-36	4.86298e-35	71.2816	0.197512	0.230106
H2afy	0.138126	1.8086	14.4862	5.453e-47	1.82176e-45	95.4953	0.200738	0.230204
Pgd	0.13825	1.13227	11.3659	1.0191e-29	1.87388e-28	55.9969	0.198857	0.230411
Psma1	0.138892	1.73966	12.8181	2.90043e-37	7.03458e-36	73.2394	0.194328	0.231479
Ube2f	0.138897	0.582084	12.755	6.42638e-37	1.5213e-35	72.4494	0.194153	0.231488
Snf8	0.138991	1.21794	12.4968	1.6074e-35	3.65906e-34	69.2527	0.200201	0.231646
Pon2	0.139186	1.16756	12.2436	3.5521e-34	7.68758e-33	66.1799	0.199711	0.23197
Cmc2	0.139261	1.08987	11.2661	3.12597e-29	5.56667e-28	54.8857	0.204259	0.232095
Ube2m	0.139368	0.817987	12.5126	1.32212e-35	3.02127e-34	69.4467	0.211195	0.232274
Mpp6	0.139396	0.707253	12.4052	4.96314e-35	1.11062e-33	68.1335	0.203443	0.232321
Pcbp1	0.139592	2.04614	16.1357	1.05163e-57	4.58544e-56	120.04	0.20812	0.232646
Uchl5	0.139827	0.804905	12.1081	1.8169e-33	3.85481e-32	64.5599	0.20072	0.233039
Ube2a	0.139862	1.13602	12.2386	3.77703e-34	8.12987e-33	66.1189	0.197019	0.233097
Hacd1	0.140008	1.57712	13.6093	9.7553e-42	2.74817e-40	83.4721	0.203024	0.23334
Ndufa8	0.140076	2.236	16.2764	1.14253e-58	5.04436e-57	122.25	0.197054	0.233453
Gars	0.140177	0.801799	12.0523	3.5398e-33	7.37822e-32	63.8981	0.201252	0.233622
Ppic	0.140346	0.339452	14.3699	2.82499e-46	9.30678e-45	93.8597	0.202796	0.233903
Rnf126	0.140386	0.673056	12.8989	1.04073e-37	2.58222e-36	74.2574	0.209486	0.23397
Dnajc19	0.140598	1.61283	13.6358	6.83931e-42	1.93129e-40	83.825	0.205964	0.234323
Rnaseh2c	0.141185	1.72131	14.0809	1.59591e-44	4.96785e-43	89.8489	0.202488	0.235301
Tsfm	0.14121	1.12308	12.4306	3.63127e-35	8.18761e-34	68.4437	0.201499	0.235344
Gpatch4	0.141322	0.834916	12.0257	4.86212e-33	1.01166e-31	63.5831	0.204861	0.23553
Timm10	0.141426	1.20878	12.5913	4.98248e-36	1.1564e-34	70.4156	0.201804	0.235703
Adrm1	0.141506	0.84851	12.1135	1.70269e-33	3.61898e-32	64.6244	0.195901	0.235837
Tmem208	0.141713	1.69145	13.9026	1.84982e-43	5.58241e-42	87.4132	0.196042	0.236181
Psma6	0.14172	1.74856	12.2331	4.03487e-34	8.66912e-33	66.0534	0.200412	0.236193
Park7	0.141769	2.42673	18.324	1.43178e-73	8.79837e-72	156.418	0.201968	0.236274
Ahsa2	0.141903	0.465962	13.5795	1.4535e-41	4.07531e-40	83.0758	0.175103	0.236498
Brix1	0.141933	0.800995	12.1202	1.57227e-33	3.3538e-32	64.7035	0.200947	0.236548
Psmc4	0.141934	1.13289	11.8049	6.57628e-32	1.30426e-30	60.9988	0.196398	0.236551
Ppdpf	0.142104	1.43224	13.1301	5.35915e-39	1.37575e-37	77.2038	0.208997	0.236833
Atp5g1	0.142458	3.61563	23.1884	2.37926e-115	3.35929e-113	252.305	0.206664	0.237424
Defa3	0.142578	0.168213	20.3234	1.12253e-89	9.8616e-88	193.369	0.197526	0.237623
Ube2c	0.142761	1.57281	6.58632	4.78182e-11	3.23332e-10	13.569	0.199186	0.237929
Cnbp	0.142966	2.08255	15.531	1.18849e-53	4.762e-52	110.753	0.224697	0.23827
Cyb5b	0.143198	1.22673	12.5182	1.23471e-35	2.82697e-34	69.5146	0.209032	0.238657
Ak2	0.143235	1.89661	15.2742	5.66255e-52	2.1525e-50	106.909	0.212017	0.238718
Fam136a	0.143329	1.24362	12.7954	3.86134e-37	9.27035e-36	72.9553	0.21843	0.238875
Ccdc86	0.14354	0.617996	12.9739	3.99801e-38	1.00886e-36	75.2076	0.20588	0.239228
Aimp2	0.143783	0.932318	12.0755	2.68435e-33	5.64474e-32	64.1726	0.205733	0.239631
Tomm70a	0.143899	1.13301	12.8592	1.72197e-37	4.23704e-36	73.7573	0.209308	0.239825
Cpt1a	0.14391	0.742631	12.3278	1.2785e-34	2.81841e-33	67.1941	0.207689	0.239844
Exosc8	0.143978	0.877003	12.1034	1.92332e-33	4.07332e-32	64.5035	0.207655	0.239956
Mars	0.144553	0.379491	14.8263	4.12827e-49	1.44004e-47	100.352	0.208844	0.240915
Gadd45gip1	0.144613	1.5808	14.2484	1.55454e-45	5.02368e-44	92.1642	0.211781	0.241015
Emc8	0.144723	0.972083	12.803	3.50855e-37	8.44044e-36	73.0504	0.208979	0.241198
Mrps7	0.144755	1.28008	13.8157	6.03353e-43	1.77562e-41	86.2381	0.211258	0.241252
Timm50	0.144845	1.12098	12.6909	1.43719e-36	3.36859e-35	71.6501	0.208126	0.241402
Phf5a	0.145095	1.65769	14.7517	1.21602e-48	4.18027e-47	99.2775	0.210305	0.241819
Srpk1	0.145594	1.10434	12.6591	2.13954e-36	4.98526e-35	71.255	0.218122	0.24265
mt-Nd2	0.145665	3.87671	21.8724	3.48833e-103	4.22159e-101	224.373	0.210479	0.242769
Mrpl54	0.146718	1.63458	14.4645	7.4185e-47	2.47144e-45	95.1892	0.212872	0.244524
Mettl1	0.146724	0.768863	12.5227	1.16747e-35	2.67817e-34	69.5702	0.215781	0.244534
Vcp	0.146765	1.61756	14.2403	1.74111e-45	5.56592e-44	92.0515	0.210454	0.244602
Mrpl16	0.147173	0.793363	12.9089	9.16592e-38	2.27899e-36	74.3835	0.210337	0.245283
Gar1	0.147472	1.29821	12.7578	6.20631e-37	1.47805e-35	72.484	0.21697	0.24578
Agpat5	0.147673	0.790333	12.786	4.34987e-37	1.04011e-35	72.8369	0.209989	0.246115
Nop58	0.147893	1.27721	11.5083	2.02514e-30	3.78835e-29	57.5993	0.209465	0.246481
Hnrnpab	0.147995	2.26499	18.4328	2.08165e-74	1.32023e-72	158.338	0.219598	0.246652
Dnajb11	0.148112	0.893261	12.595	4.75957e-36	1.10683e-34	70.4611	0.212918	0.246847
Phb	0.148157	1.56583	13.5782	1.47847e-41	4.12579e-40	83.0589	0.215959	0.246922
Hmgb2	0.148968	2.946	10.225	2.13315e-24	3.17829e-23	43.8589	0.217083	0.248274
Ybx3	0.148999	1.45379	13.5075	3.79625e-41	1.0495e-39	82.1218	0.218329	0.248326
Cct8	0.14916	1.68319	12.8144	3.03732e-37	7.33658e-36	73.1936	0.204928	0.248594
Mlec	0.149264	1.79643	15.2559	7.43209e-52	2.81612e-50	106.638	0.221558	0.248767
Cdca8	0.149286	1.06999	10.2442	1.75091e-24	2.62194e-23	44.0543	0.217228	0.248804
Cdk1	0.14937	1.02367	9.77875	1.83274e-22	2.51577e-21	39.4527	0.206871	0.248944
Mrps6	0.149466	0.721815	13.1355	4.99337e-39	1.28463e-37	77.274	0.211312	0.249103
Sod2	0.149814	1.50666	13.8584	3.37764e-43	1.00904e-41	86.8147	0.212272	0.249684
Crls1	0.150057	0.520873	14.4304	1.20261e-46	3.99522e-45	94.7088	0.218728	0.250089
Snrpa1	0.150273	1.10951	12.5346	1.00741e-35	2.31549e-34	69.7166	0.215538	0.250449
Prdx1	0.150366	3.33342	17.1582	6.96588e-65	3.45671e-63	136.496	0.210533	0.250604
Defa-rs1	0.150913	0.191521	20.3246	1.09514e-89	9.69279e-88	193.394	0.208926	0.251515
Ppih	0.151126	1.10324	13.3357	3.66948e-40	9.84617e-39	79.8676	0.213416	0.25187
Fdps	0.151466	0.943963	10.9213	1.39657e-27	2.35609e-26	51.1198	0.210637	0.252437
Eif4ebp1	0.151471	0.738776	13.1739	3.03604e-39	7.87909e-38	77.7683	0.222471	0.252446
Pla2g12a	0.152019	0.632412	13.2442	1.21634e-39	3.17749e-38	78.677	0.221549	0.253358
Ndufab1	0.152178	2.61803	19.3556	1.08327e-81	8.23563e-80	175.048	0.21457	0.253624
Hspa9	0.152273	2.05277	17.4634	4.14743e-67	2.2157e-65	141.598	0.218629	0.253782
Cdca3	0.152356	1.36213	9.30393	1.70063e-20	2.10538e-19	34.9746	0.21908	0.253921
Mrpl51	0.1528	1.84276	15.0718	1.13956e-50	4.18426e-49	103.923	0.222877	0.254661
Lsm3	0.152887	1.71272	14.7731	8.93056e-49	3.07897e-47	99.5845	0.223869	0.254806
Jagn1	0.152894	0.880379	13.3054	5.46328e-40	1.45279e-38	79.4722	0.219459	0.254817
Mgll	0.152933	0.111611	25.3836	5.13039e-137	9.08156e-135	302.062	0.222286	0.254883
Mrps10	0.153051	0.811996	13.7217	2.15471e-42	6.2329e-41	84.9729	0.225205	0.255079
Mrpl36	0.15359	1.60989	15.1492	3.62765e-51	1.35295e-49	105.061	0.229838	0.255977
Pbk	0.153865	0.818679	11.0392	3.85749e-28	6.63042e-27	52.3948	0.221605	0.256436
Rcc2	0.153943	0.959275	13.0711	1.14679e-38	2.92492e-37	76.4481	0.226829	0.256565
Guk1	0.154046	1.24556	14.0874	1.45706e-44	4.55955e-43	89.9393	0.224118	0.256737
Chchd2	0.154181	3.93598	30.9033	1.07329e-198	3.6369e-196	443.765	0.215911	0.256963
Cox6b2	0.154478	0.330654	15.5988	4.24775e-54	1.73719e-52	111.777	0.224696	0.257456
Cldn2	0.155064	0.845458	11.9713	9.2793e-33	1.90732e-31	62.9418	0.227223	0.258434
Defa26	0.15523	0.164832	22.3604	1.27069e-107	1.60323e-105	234.563	0.213889	0.25871
Akr1c13	0.155369	0.974094	11.7599	1.11264e-31	2.18837e-30	60.4772	0.219864	0.258941
Dnajc2	0.155443	1.28202	13.6786	3.84868e-42	1.09989e-40	84.3964	0.228956	0.259066
Sec13	0.155805	1.25092	13.0147	2.36883e-38	6.01593e-37	75.7275	0.221424	0.259668
Baz1a	0.155962	0.625417	13.6737	4.11034e-42	1.17184e-40	84.331	0.215705	0.259931
Galk1	0.156194	0.896199	12.5394	9.488e-36	2.185e-34	69.7761	0.223623	0.260317
Mrps26	0.156216	1.28103	14.2713	1.12806e-45	3.6755e-44	92.483	0.230651	0.260354
Eif6	0.156364	1.80289	15.7814	2.59749e-55	1.08856e-53	114.557	0.22941	0.2606
Eif2s1	0.156416	1.22722	13.4712	6.14692e-41	1.68756e-39	81.6429	0.231621	0.260688
2700094K13Rik	0.156594	1.67309	14.4933	4.92778e-47	1.65095e-45	95.596	0.225006	0.260984
Psmd1	0.156694	0.840354	13.1667	3.33175e-39	8.62763e-38	77.6759	0.222533	0.261151
Tmem33	0.156756	1.06351	13.328	4.06198e-40	1.08747e-38	79.7667	0.210109	0.261253
Pdcd5	0.156883	1.38247	14.6181	8.31067e-48	2.83232e-46	97.366	0.22541	0.261466
Pgam1	0.157028	1.91113	15.0812	9.91379e-51	3.66285e-49	104.061	0.231274	0.261707
Phgdh	0.157221	0.643219	11.9278	1.55148e-32	3.15079e-31	62.4318	0.225006	0.262029
Nudcd2	0.157301	1.18501	13.7133	2.41362e-42	6.93112e-41	84.8601	0.228547	0.262162
Nop56	0.157663	1.40903	12.995	3.04854e-38	7.70911e-37	75.4769	0.240148	0.262765
Cnih4	0.157701	1.42095	13.9376	1.14506e-43	3.49111e-42	87.8899	0.222939	0.262828
Mrps18b	0.157728	1.24122	14.0499	2.44653e-44	7.55621e-43	89.4241	0.235324	0.262874
Gspt1	0.158685	1.05217	14.068	1.90549e-44	5.90056e-43	89.6726	0.237815	0.264469
Spc24	0.159283	1.14737	12.1016	1.96464e-33	4.1534e-32	64.4824	0.227775	0.265466
Agr2	0.159683	1.18575	12.8673	1.55415e-37	3.83206e-36	73.8591	0.226443	0.266133
Rbm8a	0.160056	1.65786	15.3788	1.18116e-52	4.57798e-51	108.468	0.220236	0.266753
Smc2	0.160151	1.10825	11.5913	7.83179e-31	1.49093e-29	58.5415	0.231369	0.266913
Psma4	0.16019	1.93699	14.2455	1.61788e-45	5.21415e-44	92.1244	0.226474	0.266976
Pfkl	0.160269	0.449495	15.5464	9.41465e-54	3.81085e-52	110.985	0.22917	0.267108
Psmb2	0.160364	1.989	16.49	3.79857e-60	1.7195e-58	125.638	0.225618	0.267267
Mbd3	0.160397	0.967338	14.2053	2.83484e-45	8.98961e-44	91.5668	0.242421	0.267322
Nhp2l1	0.161124	2.02817	18.0804	1.03261e-71	6.09289e-70	152.156	0.235006	0.268533
Ifrd2	0.161188	0.995887	13.9827	6.16761e-44	1.89994e-42	88.505	0.237551	0.26864
Dnajc3	0.161242	0.890096	13.4204	1.20302e-40	3.27995e-39	80.9757	0.226208	0.26873
Psma7	0.161561	2.48267	17.3948	1.31921e-66	6.95368e-65	140.446	0.225829	0.269262
Mrpl12	0.161657	2.41046	20.5439	1.51756e-91	1.39521e-89	197.659	0.241989	0.269422
Mrpl57	0.162073	1.60036	15.8951	4.48791e-56	1.90095e-54	116.305	0.236257	0.270115
Mrpl18	0.162682	2.03575	17.8795	3.37839e-70	1.91712e-68	148.682	0.233772	0.271131
Dctpp1	0.162898	1.94584	16.6328	3.81523e-61	1.76753e-59	127.926	0.235949	0.27149
Eif1ad	0.163246	0.840483	14.2139	2.51721e-45	8.02529e-44	91.685	0.24253	0.27207
Wdr18	0.163337	0.754469	14.1693	4.68491e-45	1.47774e-43	91.0674	0.233271	0.272221
Tmed5	0.163363	0.644762	14.7835	7.67821e-49	2.65491e-47	99.7347	0.237764	0.272265
Pex11a	0.163524	0.386287	16.6766	1.87895e-61	8.80803e-60	128.631	0.232494	0.272534
Glrx5	0.16379	1.71814	17.0172	7.16288e-64	3.49596e-62	134.176	0.23754	0.272976
Acsl3	0.164033	0.471681	15.7079	8.0225e-55	3.32681e-53	113.435	0.237739	0.273382
Snrpd1	0.164498	2.18289	19.0169	5.56885e-79	3.83991e-77	168.828	0.241171	0.274158
Sod1	0.164616	1.49963	15.4822	2.49012e-53	9.81157e-52	110.017	0.236415	0.274354
Gkn3	0.164716	0.966071	8.85217	1.03557e-18	1.14676e-17	30.9173	0.233874	0.274521
Slmo2	0.164897	0.96739	14.3333	4.72758e-46	1.54887e-44	93.3477	0.241686	0.274822
Hook1	0.164966	1.23105	13.3538	2.89482e-40	7.82062e-39	80.1032	0.245847	0.274937
Tmem167	0.164986	1.24473	15.1995	1.72083e-51	6.45856e-50	105.803	0.23996	0.27497
Cotl1	0.165133	1.4728	14.9384	8.06287e-50	2.87164e-48	101.976	0.241301	0.275215
Ncl	0.165288	3.07445	17.3279	4.097e-66	2.14055e-64	139.318	0.246376	0.275474
Gstt2	0.165815	1.05033	13.5	4.18969e-41	1.15557e-39	82.0238	0.228506	0.276353
Cks1b	0.166062	1.13986	12.4867	1.82069e-35	4.13667e-34	69.129	0.238625	0.276764
Cyc1	0.166645	2.76465	20.6129	3.9204e-92	3.71967e-90	199.008	0.237323	0.277736
Agmat	0.16679	0.665507	14.5285	2.98675e-47	1.0092e-45	96.0939	0.239326	0.277976
Asns	0.167788	0.49214	15.3941	9.38811e-53	3.6626e-51	108.697	0.23919	0.27964
Tomm22	0.168191	2.157	19.9891	7.04555e-87	5.92625e-85	186.949	0.243627	0.280313
Pa2g4	0.168306	1.77366	14.5161	3.56522e-47	1.20123e-45	95.9179	0.243791	0.280504
Mt1	0.168628	2.1403	13.7743	1.06134e-42	3.10802e-41	85.6768	0.249863	0.281041
Acot8	0.168848	0.645721	14.8047	5.64618e-49	1.96374e-47	100.04	0.242494	0.281407
Naa50	0.168862	1.19736	15.0878	8.99481e-51	3.3337e-49	104.158	0.244518	0.281431
Abhd17a	0.168987	0.917372	14.9359	8.37027e-50	2.9722e-48	101.939	0.250575	0.281638
Mgst1	0.169211	2.29058	16.3527	3.40345e-59	1.51748e-57	123.455	0.241881	0.282012
Gmds	0.169748	1.79504	14.83	3.91124e-49	1.36836e-47	100.406	0.238442	0.282907
Cdc34	0.169847	0.770715	15.1513	3.51841e-51	1.31635e-49	105.092	0.250823	0.283072
Sf3b5	0.170774	1.83265	18.3092	1.8577e-73	1.1241e-71	156.158	0.245384	0.284617
Fkbp3	0.170959	1.49181	14.9396	7.93249e-50	2.83371e-48	101.993	0.24219	0.284926
Ebna1bp2	0.172039	1.12917	15.0549	1.46181e-50	5.35094e-49	103.675	0.247429	0.286726
Bri3bp	0.172853	0.83787	14.9603	5.85386e-50	2.09749e-48	102.295	0.252053	0.288082
Ces1f	0.172926	0.206585	18.3898	4.46817e-74	2.77447e-72	157.578	0.249937	0.288204
Dkc1	0.173031	0.935805	14.0843	1.5213e-44	4.74805e-43	89.8965	0.249061	0.28838
Dynll1	0.173361	1.92872	12.2645	2.76934e-34	6.03757e-33	66.427	0.227884	0.288929
Timm13	0.173539	2.25993	20.9549	4.47237e-95	4.73592e-93	205.762	0.251994	0.289225
Tmem266	0.173582	0.255786	19.5342	3.87597e-83	3.0443e-81	178.366	0.255418	0.289298
Chchd4	0.17388	1.0291	15.0073	2.94176e-50	1.0637e-48	102.979	0.246141	0.289793
Rangap1	0.174576	1.03906	14.6226	7.7919e-48	2.66317e-46	97.4301	0.254416	0.290954
Phb2	0.174753	2.55564	23.0245	8.42953e-114	1.16249e-111	248.748	0.252457	0.29125
Psmb5	0.174915	2.02968	18.0889	8.89239e-72	5.27319e-70	152.305	0.24303	0.291519
Mrpl55	0.175702	1.10013	15.5162	1.48884e-53	5.90558e-52	110.529	0.26074	0.292831
Pdap1	0.177128	1.65488	17.2272	2.19405e-65	1.1073e-63	137.647	0.258939	0.295208
Dph3	0.177391	1.21537	15.9629	1.56709e-56	6.70964e-55	117.352	0.260971	0.295645
Banf1	0.177417	1.89551	19.0664	2.25334e-79	1.59075e-77	169.729	0.257448	0.295689
Cpt2	0.177651	0.735451	15.5429	9.92031e-54	4.00187e-52	110.933	0.247142	0.296079
Pfdn6	0.178204	1.6107	17.9	2.36994e-70	1.35132e-68	149.035	0.256148	0.297
Psmb6	0.179674	2.16411	20.3314	9.60265e-90	8.56296e-88	193.525	0.253983	0.29945
Ccdc124	0.179994	1.02635	15.8543	8.43474e-56	3.56e-54	115.677	0.25873	0.299984
Eif3b	0.180312	1.26048	16.4503	7.17315e-60	3.21032e-58	125.005	0.264818	0.300514
Slc25a20	0.182069	0.357597	18.7752	4.50554e-77	2.98524e-75	164.451	0.262434	0.303442
Tmem14c	0.1845	2.13078	20.623	3.21396e-92	3.074e-90	199.206	0.2623	0.307493
Tuba1c	0.184758	1.08347	12.3178	1.44588e-34	3.18147e-33	67.0721	0.266975	0.307924
Nars	0.184776	1.2599	16.2561	1.57509e-58	6.91875e-57	121.93	0.270643	0.307954
Snrpd3	0.185063	1.80355	18.4075	3.26406e-74	2.03746e-72	157.89	0.268478	0.308432
Gnl3	0.185598	0.965756	15.0147	2.63941e-50	9.57291e-49	103.087	0.267744	0.309324
Nucks1	0.185861	1.82089	16.5267	2.10953e-60	9.58583e-59	126.223	0.277406	0.309762
Ndufaf4	0.186123	1.02727	15.5627	7.35545e-54	2.98752e-52	111.231	0.268249	0.3102
Cct3	0.186345	1.79811	16.7861	3.17119e-62	1.51045e-60	130.402	0.262157	0.31057
Ddx39	0.186903	1.43818	14.9172	1.09986e-49	3.88223e-48	101.667	0.262863	0.3115
Dtymk	0.188209	1.64611	17.2161	2.63711e-65	1.32526e-63	137.463	0.273997	0.313676
Erh	0.18823	2.8294	28.5337	5.3663e-171	1.41432e-168	380.121	0.271142	0.31371
Cdk2ap1	0.188972	0.771617	16.6343	3.72181e-61	1.731e-59	127.95	0.278293	0.314947
Pxmp4	0.189046	0.415609	18.7223	1.17099e-76	7.71554e-75	163.499	0.270846	0.315071
1110008F13Rik	0.189145	2.06731	21.3223	2.76088e-98	3.14847e-96	213.128	0.277971	0.315236
Mttp	0.190086	0.719889	14.4171	1.45028e-46	4.79116e-45	94.5226	0.27276	0.316804
Maoa	0.190293	1.02521	13.9181	1.49596e-43	4.52605e-42	87.6242	0.271419	0.317149
Uchl3	0.19039	1.0503	15.9941	9.64171e-57	4.15821e-55	117.835	0.274373	0.317311
Psmb3	0.190756	2.1823	20.0122	4.52885e-87	3.83658e-85	187.389	0.265977	0.317921
Tagln2	0.191092	2.0404	18.9898	9.13697e-79	6.19225e-77	168.335	0.275858	0.318482
Ang4	0.191203	0.55862	17.8776	3.49458e-70	1.97361e-68	148.648	0.253445	0.318666
Gstm3	0.191364	0.399985	17.7422	3.59517e-69	1.9832e-67	146.327	0.276102	0.318933
Cgref1	0.191865	0.418521	18.6886	2.14923e-76	1.40054e-74	162.894	0.279673	0.31977
mt-Nd1	0.193092	4.78792	31.3422	5.65979e-204	2.0341e-201	455.893	0.284564	0.321815
Tmem97	0.194296	1.34393	16.0899	2.15835e-57	9.37657e-56	119.325	0.290574	0.323821
Rexo2	0.194901	1.01391	16.6559	2.62568e-61	1.226e-59	128.298	0.282567	0.32483
C1qbp	0.195582	2.2967	21.8881	2.5192e-103	3.11227e-101	224.697	0.278918	0.325964
Mydgf	0.19682	1.41295	18.3314	1.25661e-73	7.76218e-72	156.548	0.286073	0.328027
Hsd17b4	0.197276	0.797215	17.2386	1.81234e-65	9.26482e-64	137.837	0.280821	0.328788
Psmd7	0.198858	1.53542	16.6284	4.09961e-61	1.89188e-59	127.854	0.285516	0.331424
Stip1	0.198881	1.11502	16.914	3.91452e-63	1.88725e-61	132.485	0.273647	0.331463
Ptges3	0.199589	1.66046	19.7073	1.4923e-84	1.21224e-82	181.612	0.292688	0.332642
Spink4	0.200208	1.27084	17.6297	2.46115e-68	1.33896e-66	144.411	0.287424	0.333675
Hspe1	0.200667	3.64251	35.3973	6.25642e-256	3.22614e-253	575.298	0.278168	0.334439
Map2k2	0.201584	1.62711	20.068	1.55459e-87	1.33604e-85	188.455	0.289445	0.335967
Nolc1	0.201742	1.16515	17.1839	4.51721e-65	2.26051e-63	136.928	0.299759	0.336231
Tmem147	0.202114	1.90069	20.5964	5.42079e-92	5.10243e-90	198.685	0.293073	0.336852
Mpc2	0.202563	2.27123	23.2479	6.48208e-116	9.3753e-114	253.602	0.294709	0.3376
Tmem54	0.203114	1.38082	17.1735	5.36265e-65	2.67231e-63	136.757	0.300789	0.338517
Lpcat3	0.203334	0.897626	16.9134	3.9548e-63	1.89895e-61	132.475	0.289774	0.338885
Rgcc	0.203462	0.386293	15.221	1.26119e-51	4.74849e-50	106.112	0.281565	0.339098
H2afz	0.203492	3.66539	26.5909	1.2059e-149	2.42407e-147	331.07	0.295439	0.339148
Eif5	0.203675	2.14601	22.671	1.71545e-110	2.23574e-108	241.151	0.284974	0.339454
Manf	0.204039	1.74478	16.9272	3.15314e-63	1.52638e-61	132.7	0.286198	0.340059
Sfn	0.204193	1.43846	14.9205	1.04869e-49	3.71266e-48	101.715	0.275047	0.340316
Angptl4	0.204339	0.23028	24.5628	1.02235e-128	1.75726e-126	283	0.284362	0.340559
Hsdl2	0.204622	0.388279	20.6817	1.01059e-92	9.98802e-91	200.359	0.292523	0.341032
Alyref	0.2063	1.14243	18.4307	2.16245e-74	1.36419e-72	158.301	0.303198	0.343828
Ucp2	0.206982	1.97465	20.7757	1.57598e-93	1.58399e-91	202.211	0.303443	0.344964
Pgp	0.207798	1.61301	19.3066	2.69231e-81	2.00823e-79	174.14	0.302055	0.346324
Cct7	0.207944	1.74403	18.2476	5.5055e-73	3.31448e-71	155.076	0.286248	0.346568
St3gal6	0.208149	0.493684	19.3186	2.15354e-81	1.61652e-79	174.363	0.296655	0.34691
Ppa1	0.208249	2.04862	19.3692	8.41561e-82	6.4393e-80	175.299	0.297476	0.347076
Aars	0.209232	1.27987	19.1731	3.16858e-80	2.29142e-78	171.684	0.297039	0.348714
Hsph1	0.20974	1.17693	15.3877	1.03464e-52	4.02321e-51	108.6	0.243701	0.349561
Slc35b1	0.210395	0.806747	17.3914	1.39754e-66	7.33399e-65	140.389	0.302145	0.350653
Clps	0.21111	0.232303	26.1925	2.0103e-145	3.78447e-143	321.371	0.292641	0.351845
Serp1	0.211941	1.15669	17.9418	1.15027e-70	6.65475e-69	149.755	0.307135	0.353229
Prmt1	0.212332	1.33322	17.2335	1.97315e-65	1.00436e-63	137.752	0.302853	0.353881
Gale	0.213492	0.875855	18.0229	2.81284e-71	1.64337e-69	151.158	0.309275	0.355814
Eif5a	0.213779	2.98798	30.3144	1.20419e-191	3.85993e-189	427.565	0.31234	0.356292
Hadha	0.214338	1.32408	19.4991	7.46972e-83	5.82835e-81	177.712	0.306422	0.357225
Dmbt1	0.215371	2.477	9.47615	3.37244e-21	4.3428e-20	36.5734	0.320612	0.358946
Pdia6	0.215743	1.50387	17.7872	1.65796e-69	9.23163e-68	147.098	0.300707	0.359566
Ldha	0.215915	2.97652	19.3952	5.33074e-82	4.13219e-80	175.754	0.312243	0.359852
Akr1b8	0.217524	0.209226	25.715	1.96304e-140	3.63777e-138	309.91	0.312877	0.362535
Ran	0.22092	3.118	32.0529	9.12318e-213	3.49035e-210	476.098	0.31638	0.368195
Hsp90b1	0.221721	2.20789	19.0123	6.05833e-79	4.15329e-77	168.744	0.310624	0.369529
Set	0.221996	2.40161	25.6436	1.07779e-139	1.96655e-137	308.212	0.330169	0.369988
Fkbp4	0.222291	2.42904	26.4193	8.06019e-148	1.56711e-145	326.877	0.317329	0.370479
Higd1a	0.223113	1.44458	20.0577	1.89529e-87	1.61713e-85	188.257	0.319899	0.37185
Ahsa1	0.223232	1.52657	19.8035	2.4165e-85	1.99026e-83	183.426	0.307898	0.372048
Mrto4	0.223429	1.0445	19.0605	2.50846e-79	1.76038e-77	169.622	0.321556	0.372376
Sdf2l1	0.223747	0.790267	18.121	5.07651e-72	3.0255e-70	152.863	0.31845	0.372906
Timm9	0.224626	1.2048	19.557	2.52576e-83	1.99703e-81	178.793	0.328705	0.374372
Nudc	0.225038	1.68346	20.6792	1.06268e-92	1.0416e-90	200.309	0.320523	0.375059
Taf10	0.225685	1.37522	21.1713	5.83744e-97	6.35156e-95	210.087	0.32721	0.376136
Srm	0.22617	0.675889	19.2776	4.60965e-81	3.39568e-79	173.605	0.327313	0.376945
Tomm40	0.226848	1.55105	21.1699	6.00595e-97	6.47551e-95	210.058	0.334105	0.378074
Ppp1r14b	0.228111	1.60639	21.6391	4.30476e-101	5.05489e-99	219.572	0.345632	0.38018
Akr1c19	0.228608	0.47552	19.1907	2.29262e-80	1.66813e-78	172.006	0.326309	0.381009
Psma3	0.229483	1.95323	21.4069	4.94904e-99	5.75447e-97	214.842	0.326507	0.382466
Tmem238	0.229809	1.64868	23.0484	5.02461e-114	7.01081e-112	249.264	0.339551	0.383009
Dnaja1	0.229991	1.91909	18.3214	1.50176e-73	9.18086e-72	156.37	0.278413	0.383313
Hras	0.230862	1.07424	20.5244	2.22581e-91	2.03063e-89	197.277	0.337814	0.384766
2810417H13Rik	0.232441	1.93125	13.6043	1.04986e-41	2.95055e-40	83.3992	0.337978	0.387396
Hsd17b11	0.233447	0.674848	19.5938	1.26683e-83	1.01517e-81	179.48	0.335111	0.389073
Gm15308	0.233521	0.720696	20.8044	8.93022e-94	9.05234e-92	202.777	0.305332	0.389197
Calr	0.237596	2.3938	23.2296	9.67528e-116	1.38252e-113	253.202	0.339996	0.395989
Ces2e	0.237718	0.930585	16.7172	9.72807e-62	4.59661e-60	129.286	0.339582	0.396192
Pop5	0.238508	1.46717	22.6732	1.63881e-110	2.15958e-108	241.197	0.336953	0.397508
Hspd1	0.240546	2.88459	28.3104	1.76834e-168	4.55925e-166	374.336	0.336789	0.400904
Abcd3	0.245564	0.891698	20.5146	2.69642e-91	2.44118e-89	197.086	0.3573	0.409268
Aadac	0.247078	1.07148	16.579	9.14636e-61	4.18825e-59	127.055	0.341856	0.411792
Tomm5	0.249018	2.50175	28.8963	4.04399e-175	1.09004e-172	389.593	0.362459	0.415024
Aldh9a1	0.252059	1.07075	21.658	2.91888e-101	3.46179e-99	219.959	0.364894	0.420093
Tuba4a	0.252732	1.03513	20.5827	7.09782e-92	6.62836e-90	198.416	0.364099	0.421215
Mif	0.254685	2.59172	28.2311	1.37263e-167	3.4637e-165	372.291	0.364991	0.424471
Hspa5	0.256131	1.93397	19.3222	2.05016e-81	1.54872e-79	174.412	0.354775	0.426881
Cst6	0.257047	0.406299	23.5691	5.50943e-119	8.27112e-117	260.653	0.37099	0.428407
Hist1h2ap	0.257511	1.3737	10.1207	6.14893e-24	9.00325e-23	42.8111	0.377496	0.429179
Ranbp1	0.259117	2.49347	29.3976	6.88395e-181	1.9439e-178	402.848	0.376946	0.431857
Odc1	0.260145	1.50949	22.8315	5.47178e-112	7.37447e-110	244.586	0.382723	0.43357
Nhp2	0.261003	2.1471	29.7351	8.11668e-185	2.4066e-182	411.875	0.382014	0.435
Ube2s	0.261924	2.0761	19.6583	3.8551e-84	3.1103e-82	180.666	0.372581	0.436536
Mrpl20	0.262054	1.80649	26.7328	3.66462e-151	7.62497e-149	334.555	0.378784	0.436751
Birc5	0.264532	1.5661	14.2576	1.37695e-45	4.47413e-44	92.2849	0.38339	0.440882
Hspa1a	0.265097	0.235963	25.4164	2.41307e-137	4.33621e-135	302.814	0.333711	0.441823
Cycs	0.265132	2.72778	29.1877	1.83651e-178	5.06536e-176	397.274	0.383827	0.441881
Cacybp	0.268001	1.52064	22.4519	1.83213e-108	2.33646e-106	236.494	0.37273	0.446664
Prap1	0.269396	2.82094	17.8026	1.29742e-69	7.25819e-68	147.342	0.384345	0.448988
Lyar	0.269722	1.38298	22.6588	2.22885e-110	2.87328e-108	240.89	0.391862	0.449531
Me1	0.27314	0.237389	29.782	2.29362e-185	6.97496e-183	413.136	0.39256	0.455229
Tuba1b	0.274262	2.4587	21.3347	2.23039e-98	2.5682e-96	213.341	0.39998	0.457099
Eci2	0.276209	1.02382	23.6857	4.14622e-120	6.38625e-118	263.232	0.392905	0.460343
Defa21	0.2816	0.789924	24.3886	5.50375e-127	9.32492e-125	279.025	0.375126	0.469329
Ptpn6	0.282307	0.349949	26.7925	8.39375e-152	1.84352e-149	336.025	0.402286	0.470508
Nme1	0.288217	2.71811	38.3736	5.58572e-297	4.14041e-294	669.648	0.413001	0.480358
Defa22	0.290933	0.832149	24.9722	7.91862e-133	1.3811e-130	292.442	0.388073	0.484884
Gpx2	0.308692	2.93791	29.6236	1.8156e-183	5.25195e-181	408.774	0.449787	0.514482
Hadhb	0.312241	1.41225	27.0393	1.8369e-154	4.11049e-152	342.135	0.440616	0.520397
Lrrc59	0.315926	1.24022	27.2984	2.82533e-157	6.57028e-155	348.598	0.462495	0.526539
Etfb	0.317839	2.04683	31.8823	1.18754e-210	4.40131e-208	471.239	0.448854	0.529727
Rbp2	0.322599	1.04038	15.5198	1.42413e-53	5.66783e-52	110.573	0.468366	0.537662
Retsat	0.32269	0.636367	27.4994	1.79022e-159	4.24641e-157	353.647	0.458993	0.537813
Gm7861	0.354349	0.465236	35.5043	2.30106e-257	1.24048e-254	578.594	0.490873	0.590579
Acaa2	0.361649	1.71567	32.2184	7.98865e-215	3.15818e-212	480.827	0.511234	0.602745
Acadvl	0.378737	1.27737	30.7203	1.71034e-196	5.63462e-194	438.704	0.537355	0.631225
Defa20	0.384325	1.36421	34.1986	4.36167e-240	1.98959e-237	538.885	0.511073	0.640538
Acadl	0.387443	0.882384	31.1315	1.8634e-201	6.49999e-199	450.108	0.549991	0.645736
Ckb	0.393952	1.05949	27.9762	9.64025e-165	2.33333e-162	365.752	0.563789	0.656583
Ech1	0.401511	1.77564	34.5809	4.27018e-245	2.11018e-242	550.397	0.567533	0.669182
Creb3l3	0.404673	0.311586	38.1327	1.4348e-293	1.00099e-290	661.811	0.581128	0.674453
Dhrs4	0.409054	2.07715	37.5217	5.47825e-285	3.60956e-282	642.085	0.58634	0.681753
Tubb4b	0.453863	2.31334	27.2702	6.32674e-157	1.44298e-154	347.794	0.657874	0.756436
Hsp90aa1	0.505692	3.31953	42.8513	0	0	820.885	0.694055	1
Defa17	0.521372	0.867243	46.0469	0	0	936.229	0.71798	1
Scd2	0.542001	0.66952	40.4963	0	0	740.188	0.79209	1
AY761184	0.559821	1.04245	47.6897	0	0	997.179	0.769828	1
Gm14850	0.59378	1.04117	53.2022	0	0	1210.2	0.818691	1
Gm14851	0.595189	0.777073	49.8163	0	0	1077.87	0.826384	1
Itln1	0.669031	0.974616	57.2618	0	0	1374.4	0.929424	1
Fabp2	0.713046	3.07592	58.1594	0	0	1409.98	1.03009	1
Defa24	0.932696	2.98087	126.187	0	0	4448.29	1.29111	1
Lyz1	0.97581	1.42227	86.2071	0	0	2649.76	1.36348	1
Gm15284	1.01043	1.96012	98.1294	0	0	3194.43	1.40801	1
Acot1	1.02989	1.20558	72.8843	0	0	2047.33	1.46998	1
Hmgcs2	1.05064	1.46999	70.0445	0	0	1919.19	1.49405	1
Fabp1	2.18065	2.52773	84.8032	0	0	2581.24	3.15143	1

## Sheet: Enterocyte progenitor_down
index	logFC	AveExpr	t	P.Value	adj.P.Val	B	abs.log2FC	log_weight
Sis	-0.651539	0.694729	-37.4678	4.25838e-284	2.65813e-281	640.038	-0.935005	1
Smim24	-0.568871	2.29507	-36.0581	1.02785e-264	5.80492e-262	595.488	-0.809865	1
Txnip	-0.438155	0.897643	-32.828	1.76918e-222	7.23533e-220	498.418	-0.651191	0.730256
Aldob	-0.387404	2.32395	-26.7601	2.05233e-151	4.34654e-149	335.134	-0.556883	0.64567
Serinc3	-0.381345	1.63948	-34.4374	3.27608e-243	1.55417e-240	546.065	-0.546289	0.635573
Sepp1	-0.370868	0.297469	-36.4557	2.96561e-270	1.75861e-267	608.22	-0.539854	0.618111
Oat	-0.369089	3.01828	-40.4911	0	0	740.013	-0.539629	0.615144
Clca3b	-0.355684	1.74126	-20.6301	2.89177e-92	2.78833e-90	199.311	-0.513773	0.592803
Mgam	-0.337854	1.20471	-26.7053	7.22353e-151	1.47709e-148	333.878	-0.482985	0.563086
Khk	-0.330037	1.28585	-21.302	4.30583e-98	4.72844e-96	212.686	-0.474912	0.550059
Pdcd4	-0.320795	1.20932	-23.5291	1.33532e-118	1.97961e-116	259.77	-0.454568	0.534654
Slc5a1	-0.306615	0.614173	-26.7612	1.81687e-151	3.91783e-149	335.255	-0.446091	0.511021
Pigr	-0.304515	3.09112	-33.8361	2.24036e-235	9.841e-233	528.059	-0.428221	0.50752
Mlxipl	-0.295829	0.903817	-24.1461	1.3584e-124	2.23759e-122	273.531	-0.422496	0.493044
Plac8	-0.295377	3.09646	-32.9112	1.56484e-223	6.62823e-221	500.839	-0.429994	0.492292
Zfos1	-0.285791	1.85719	-22.1781	5.98129e-106	7.46717e-104	230.722	-0.418289	0.476315
Pkm	-0.276336	1.77438	-20.8761	2.1758e-94	2.2683e-92	204.185	-0.398017	0.460556
Cyba	-0.255451	1.00007	-18.5818	1.45897e-75	9.35319e-74	160.986	-0.365771	0.425748
Sord	-0.253172	0.684043	-19.9325	2.07892e-86	1.72419e-84	185.871	-0.364133	0.421948
Ptms	-0.246863	1.5442	-18.6436	4.82019e-76	3.12391e-74	162.09	-0.352761	0.411434
Btg1	-0.246219	0.924779	-20.3708	4.46397e-90	4.01081e-88	194.288	-0.356861	0.41036
Sdc4	-0.243851	1.66329	-20.8443	4.04555e-94	4.17219e-92	203.566	-0.342716	0.406413
Socs2	-0.235648	0.863245	-19.0591	2.57645e-79	1.79745e-77	169.596	-0.344916	0.392742
Lypd8	-0.23539	2.94263	-19.0103	6.44929e-79	4.39589e-77	168.682	-0.337909	0.392312
Gm42418	-0.228742	2.33398	-15.582	5.54156e-54	2.25852e-52	111.512	-0.347243	0.381232
Krt18	-0.228718	1.934	-15.0788	1.03789e-50	3.82277e-49	104.016	-0.339905	0.381192
Serpinb6a	-0.228063	1.22558	-15.9018	4.05337e-56	1.72924e-54	116.406	-0.335531	0.380101
Myl12b	-0.226597	1.49139	-19.2793	4.46223e-81	3.30763e-79	173.637	-0.330953	0.377657
Fam234a	-0.223216	0.636532	-19.2143	1.48337e-80	1.08597e-78	172.44	-0.319064	0.372021
Id2	-0.218594	0.365558	-20.3093	1.47393e-89	1.28535e-87	193.098	-0.311358	0.364318
AY036118	-0.214391	0.885927	-18.7922	3.31367e-77	2.20787e-75	164.757	-0.318552	0.357313
Gas6	-0.208005	0.427424	-18.6069	9.31635e-76	6.00499e-74	161.433	-0.297709	0.34667
Ceacam1	-0.205354	0.996245	-15.5228	1.34561e-53	5.37338e-52	110.63	-0.286367	0.342252
2200002D01Rik	-0.202135	1.30661	-12.8093	3.25703e-37	7.8513e-36	73.1244	-0.280167	0.336887
Rps27rt	-0.200814	1.59911	-19.5744	1.8242e-83	1.45202e-81	179.117	-0.281054	0.334684
Tnfsf10	-0.194198	0.226344	-24.1772	6.71709e-125	1.12204e-122	274.233	-0.272819	0.323658
Muc3	-0.193775	0.465379	-16.7613	4.74513e-62	2.25109e-60	130.001	-0.280783	0.322953
Ppard	-0.191837	0.446332	-18.4439	1.70968e-74	1.09015e-72	158.535	-0.274215	0.319722
Gltscr2	-0.190909	1.67365	-17.9157	1.80715e-70	1.0354e-68	149.305	-0.274105	0.318177
S100g	-0.189571	0.218172	-20.8233	6.13207e-94	6.26951e-92	203.152	-0.276687	0.315945
Rps18-ps3	-0.188479	2.01132	-21.3032	4.06639e-98	4.50723e-96	212.742	-0.264549	0.314126
Hes1	-0.18795	1.11356	-11.9268	1.57606e-32	3.19522e-31	62.4162	-0.269099	0.313245
Muc13	-0.187814	1.7103	-17.4463	5.53017e-67	2.94116e-65	141.312	-0.268676	0.313017
Gm8730	-0.185669	2.90665	-28.1115	2.99257e-166	7.39415e-164	369.216	-0.257312	0.309444
Rps2-ps6	-0.185508	1.84938	-19.9713	9.89802e-87	8.26694e-85	186.61	-0.264595	0.309174
Cdca7	-0.185054	1.14473	-12.4726	2.17122e-35	4.91425e-34	68.9543	-0.26206	0.308418
Slc12a2	-0.181995	1.53614	-10.7135	1.31071e-26	2.15008e-25	48.9013	-0.256303	0.30332
Arid5b	-0.17955	0.398244	-17.1226	1.25121e-64	6.15739e-63	135.913	-0.259611	0.299244
Ivns1abp	-0.178889	1.72657	-17.2578	1.31574e-65	6.75527e-64	138.156	-0.25732	0.298143
Trim2	-0.177341	1.05682	-15.2502	8.09324e-52	3.05687e-50	106.554	-0.257763	0.295563
Rpl6l	-0.174397	2.08996	-19.7588	5.64255e-85	4.61522e-83	182.581	-0.246969	0.290655
Thra	-0.1737	0.740719	-14.9858	4.0317e-50	1.45337e-48	102.666	-0.245064	0.289495
Id3	-0.172717	0.952829	-11.3081	1.95563e-29	3.53563e-28	55.3507	-0.25539	0.287857
Gpi1	-0.172082	1.63511	-16.481	4.38857e-60	1.97153e-58	125.494	-0.248301	0.286797
Smpdl3a	-0.16816	0.54537	-15.3091	3.35736e-52	1.28446e-50	107.429	-0.244969	0.28026
Rnf149	-0.168011	0.780275	-13.8524	3.6633e-43	1.09163e-41	86.734	-0.237127	0.280012
Glud1	-0.166829	1.18548	-14.2539	1.43989e-45	4.66588e-44	92.2403	-0.244355	0.278043
Rpl9-ps6	-0.165991	2.62282	-23.6739	5.38464e-120	8.18741e-118	262.972	-0.232133	0.276646
Pik3r1	-0.164875	0.791294	-13.8855	2.33431e-43	7.00884e-42	87.1819	-0.23829	0.274786
Tkfc	-0.162009	0.875312	-13.0953	8.39253e-39	2.14516e-37	76.7582	-0.228429	0.27001
Ndrg1	-0.161456	0.241749	-17.0303	5.77204e-64	2.82878e-62	134.391	-0.237107	0.269087
AA467197	-0.159851	0.184965	-19.0847	1.61148e-79	1.15133e-77	170.063	-0.230629	0.266412
Txn1	-0.159252	3.956	-21.313	3.3845e-98	3.82287e-96	212.926	-0.235486	0.265413
Tcea3	-0.15901	0.637995	-13.7458	1.55643e-42	4.53544e-41	85.2962	-0.224904	0.265011
Ndufa1	-0.158963	1.58027	-15.7484	4.30903e-55	1.79948e-53	114.054	-0.227454	0.264933
Psmb8	-0.158695	0.478265	-14.0686	1.89182e-44	5.87355e-43	89.6798	-0.22792	0.264486
Dhrs3	-0.157305	0.397724	-15.541	1.02245e-53	4.11058e-52	110.903	-0.227449	0.26217
Sh3bgrl	-0.15638	0.682505	-13.8504	3.76516e-43	1.11359e-41	86.7068	-0.22595	0.260627
Ctdsp2	-0.156362	0.608311	-14.2068	2.77881e-45	8.83556e-44	91.5867	-0.226561	0.260597
Atp1a1	-0.154948	2.04143	-15.4911	2.17639e-53	8.604e-52	110.151	-0.227078	0.258241
Eef2	-0.154546	3.41005	-23.9927	4.31736e-123	7.01423e-121	270.081	-0.223984	0.25757
Igf2bp2	-0.154429	0.302026	-17.2274	2.18544e-65	1.1073e-63	137.651	-0.217958	0.257375
Tifa	-0.152289	0.258468	-16.5976	6.74035e-61	3.09847e-59	127.359	-0.222125	0.253809
Ckmt1	-0.15222	1.50516	-10.9377	1.16976e-27	1.97909e-26	51.2954	-0.228178	0.253694
Atp1b1	-0.151834	2.36513	-17.2717	1.04234e-65	5.37482e-64	138.388	-0.219271	0.25305
Clic1	-0.151723	1.60156	-13.6697	4.33789e-42	1.23375e-40	84.2775	-0.221999	0.252866
Krt7	-0.151573	0.660424	-11.9042	2.04961e-32	4.14112e-31	62.1555	-0.221564	0.252616
Sox4	-0.150891	0.837003	-9.23555	3.20712e-20	3.90117e-19	34.348	-0.210107	0.251479
Nptn	-0.149465	0.362763	-15.8532	8.58048e-56	3.60867e-54	115.66	-0.214604	0.249102
Rpl13-ps3	-0.148322	1.20837	-13.2933	6.39858e-40	1.6977e-38	79.3152	-0.206186	0.247198
Wdr89	-0.147379	2.73399	-21.8784	3.0823e-103	3.76866e-101	224.496	-0.205872	0.245626
Grb7	-0.146464	0.674741	-12.3358	1.15943e-34	2.56068e-33	67.2912	-0.210185	0.244101
Gapdh	-0.14613	2.87201	-15.3261	2.60369e-52	9.99345e-51	107.682	-0.216346	0.243543
Svip	-0.145578	0.563649	-13.3115	5.04703e-40	1.34512e-38	79.5509	-0.210454	0.242625
Eif4b	-0.145413	1.56169	-13.4956	4.44565e-41	1.22333e-39	81.9649	-0.210905	0.242349
Eif4a2	-0.144831	1.13028	-12.54	9.42765e-36	2.17533e-34	69.7825	-0.221256	0.241379
Irf2bp2	-0.1447	0.774348	-12.24	3.71048e-34	8.01572e-33	66.1366	-0.209765	0.241161
Aplp2	-0.144345	0.643373	-12.9382	6.30871e-38	1.57519e-36	74.7545	-0.206382	0.240569
Rpl23a-ps3	-0.144307	2.5455	-20.1237	5.33103e-88	4.61504e-86	189.522	-0.203078	0.240506
Snhg18	-0.14419	0.565021	-13.1473	4.28642e-39	1.10515e-37	77.4256	-0.203382	0.240311
Cox6c	-0.144057	3.41019	-26.5692	2.05108e-149	4.05431e-147	330.54	-0.208324	0.240089
Gsdmc4	-0.143627	0.268343	-11.9449	1.27299e-32	2.60304e-31	62.6281	-0.204183	0.239372
2310001H17Rik	-0.143116	0.47951	-13.2796	7.66186e-40	2.02382e-38	79.1362	-0.20364	0.238521
Mfsd4	-0.140327	0.148815	-20.6728	1.2057e-92	1.1721e-90	200.183	-0.198446	0.233872
Rps28	-0.140291	3.78351	-23.6968	3.24022e-120	5.05645e-118	263.478	-0.195183	0.233812
Rps27	-0.138791	3.9392	-26.1968	1.81034e-145	3.463e-143	321.476	-0.192429	0.231311
Ano6	-0.138766	0.504713	-12.8148	3.02208e-37	7.31467e-36	73.1986	-0.199656	0.231271
Rpl10-ps3	-0.138605	2.77867	-20.5524	1.28553e-91	1.19113e-89	197.824	-0.193695	0.231002
Gm11808	-0.138152	2.30225	-17.7195	5.30352e-69	2.89861e-67	145.94	-0.192671	0.230247
Adck3	-0.136817	0.62962	-12.2624	2.83139e-34	6.16152e-33	66.4049	-0.184594	0.228022
Plcb3	-0.135946	1.00304	-11.7198	1.77411e-31	3.46638e-30	60.0143	-0.187618	0.226571
Ctss	-0.135696	0.409238	-13.5542	2.0375e-41	5.67248e-40	82.7402	-0.196835	0.226154
Gm9493	-0.134788	1.42043	-12.663	2.03937e-36	4.7706e-35	71.3026	-0.184494	0.224641
Ifitm3	-0.134603	1.82499	-5.77248	8.09119e-09	4.48628e-08	8.56745	-0.18896	0.224333
Lima1	-0.133856	1.12589	-11.3547	1.15626e-29	2.12279e-28	55.8717	-0.186955	0.223086
Laptm4a	-0.133797	1.2815	-11.7191	1.78865e-31	3.48904e-30	60.0062	-0.196465	0.222989
Pabpc1	-0.133674	3.08494	-17.5877	5.03194e-68	2.72506e-66	143.699	-0.189522	0.222783
Rpl7a-ps5	-0.133052	1.69915	-13.4311	1.04471e-40	2.85491e-39	81.1159	-0.188227	0.221747
S100a11	-0.133041	0.947101	-10.0703	1.01929e-23	1.48511e-22	42.3109	-0.191158	0.22173
Camk2n1	-0.132538	0.308565	-14.1233	8.86696e-45	2.78945e-43	90.4331	-0.189677	0.220891
Vsig10	-0.1325	0.531056	-12.1473	1.13495e-33	2.4297e-32	65.0269	-0.191061	0.220828
Sema4g	-0.132199	0.635881	-11.545	1.33203e-30	2.5076e-29	58.0147	-0.193205	0.220325
Klf10	-0.13212	0.255172	-15.3623	1.51319e-52	5.82675e-51	108.222	-0.190824	0.220194
Grn	-0.131417	0.632552	-11.9339	1.44384e-32	2.9372e-31	62.5031	-0.193459	0.219022
Ypel3	-0.129012	0.170636	-17.9201	1.67605e-70	9.64948e-69	149.38	-0.188666	0.215013
Isx	-0.128911	0.519406	-11.6982	2.28026e-31	4.41894e-30	59.7654	-0.19118	0.214845
Qars	-0.128838	1.05651	-11.2837	2.56664e-29	4.59131e-28	55.0811	-0.190382	0.214723
Galm	-0.128248	0.501174	-12.06	3.23132e-33	6.75899e-32	63.9886	-0.183366	0.21374
Deptor	-0.127999	0.719169	-11.0258	4.4699e-28	7.67193e-27	52.2487	-0.182035	0.213326
Rpl41	-0.127655	4.84837	-29.8461	4.05977e-186	1.26708e-183	414.864	-0.182344	0.212752
Aqp1	-0.127094	0.800517	-10.3756	4.53773e-25	7.02579e-24	45.3911	-0.18557	0.211817
Tmem256	-0.126947	1.30705	-11.6952	2.35971e-31	4.56544e-30	59.7314	-0.179767	0.211572
Gpx1	-0.126799	2.61633	-11.3376	1.40465e-29	2.559e-28	55.6788	-0.180639	0.211326
Gm9843	-0.126724	2.63616	-18.8088	2.45303e-77	1.64367e-75	165.057	-0.177527	0.211201
Limk2	-0.125923	0.556147	-11.3074	1.96797e-29	3.54713e-28	55.3444	-0.18367	0.209865
Gm2000	-0.125027	2.0244	-14.2446	1.6385e-45	5.2663e-44	92.1119	-0.174923	0.208372
Adh6a	-0.124803	0.353087	-9.08263	1.30435e-19	1.5256e-18	32.9624	-0.181323	0.208
Papss1	-0.124184	0.355899	-13.0308	1.92655e-38	4.90318e-37	75.9328	-0.180549	0.206966
Nfkbia	-0.124065	0.538217	-10.6327	3.0812e-26	4.95163e-25	48.0546	-0.178774	0.206769
Tmc4	-0.124045	1.04787	-10.6801	1.86553e-26	3.02671e-25	48.5516	-0.185476	0.206736
Dlgap4	-0.123847	0.278618	-13.8976	1.97976e-43	5.95937e-42	87.3457	-0.17796	0.206405
Plp2	-0.123715	1.40378	-10.9701	8.21499e-28	1.39985e-26	51.6456	-0.176156	0.206186
Rps26	-0.123445	3.86092	-22.7077	7.81965e-111	1.04203e-108	241.934	-0.168652	0.205735
Rnase4	-0.123395	0.308064	-12.8224	2.74697e-37	6.67604e-36	73.2934	-0.17983	0.205652
Epb41l4aos	-0.123269	0.641942	-10.806	4.85312e-27	8.06135e-26	49.8856	-0.175628	0.205442
Cd9	-0.123228	0.902083	-8.72542	3.16255e-18	3.42538e-17	29.8157	-0.181279	0.205374
Ogt	-0.123075	0.933452	-10.218	2.28748e-24	3.39969e-23	43.7897	-0.180497	0.205118
Sema5a	-0.122971	0.512732	-11.3	2.13869e-29	3.83734e-28	55.2619	-0.175103	0.204946
Wbp5	-0.122055	1.33092	-8.67881	4.75251e-18	5.07791e-17	29.414	-0.179711	0.203418
Uba52	-0.121663	1.91631	-13.2804	7.58397e-40	2.00772e-38	79.1463	-0.161534	0.202765
Gna11	-0.121321	1.27059	-9.03022	2.09598e-19	2.42048e-18	32.4941	-0.168587	0.202196
Tsc22d1	-0.121231	0.615749	-10.4736	1.63925e-25	2.57503e-24	46.3992	-0.174979	0.202046
Ms4a10	-0.12112	0.538659	-10.5188	1.02229e-25	1.6209e-24	46.8668	-0.172896	0.20186
Amica1	-0.120561	1.02592	-7.4997	7.05268e-14	5.87806e-13	19.9581	-0.156743	0.200928
Vipr1	-0.120359	0.542056	-11.1221	1.54936e-28	2.70624e-27	53.2989	-0.186588	0.200592
Tmem59	-0.120345	1.50819	-10.5045	1.18769e-25	1.87314e-24	46.7183	-0.180485	0.200568
Aldh18a1	-0.120283	0.861281	-10.3616	5.24604e-25	8.06978e-24	45.2475	-0.165411	0.200466
Nsa2	-0.120022	1.4039	-11.1727	8.8511e-29	1.55517e-27	53.8539	-0.171071	0.200031
Ascl2	-0.1195	0.521128	-8.22853	2.18133e-16	2.13454e-15	25.6424	-0.163308	0.19916
Wls	-0.118217	0.390432	-11.8686	3.11585e-32	6.25279e-31	61.7399	-0.168206	0.197022
Cdc42ep5	-0.118028	1.14115	-9.78078	1.79477e-22	2.46938e-21	39.4734	-0.167441	0.196706
Oxct1	-0.117799	0.835368	-9.44276	4.61769e-21	5.8888e-20	36.2628	-0.177648	0.196325
Lgr4	-0.117587	0.545224	-10.8576	2.78412e-27	4.67039e-26	50.4361	-0.171878	0.195972
Bri3	-0.117502	1.71602	-12.2393	3.74572e-34	8.07713e-33	66.1272	-0.166596	0.19583
Rps29	-0.117457	4.42214	-23.8308	1.63106e-121	2.61411e-119	266.459	-0.160838	0.195756
Relb	-0.117325	0.346546	-12.5608	7.28355e-36	1.68388e-34	70.0387	-0.169166	0.195536
Axin2	-0.116905	0.539722	-9.24607	2.90573e-20	3.54913e-19	34.4454	-0.171971	0.194835
Rpl39	-0.11669	4.15617	-23.3301	1.07133e-116	1.56864e-114	255.397	-0.159912	0.194476
Bex1	-0.115594	0.151043	-11.3388	1.38717e-29	2.53105e-28	55.6913	-0.165403	0.19265
Hmga1	-0.115132	0.711233	-10.0069	1.92208e-23	2.78338e-22	41.6833	-0.158417	0.19188
H2afv	-0.115084	2.79044	-15.2817	5.05634e-52	1.92824e-50	107.022	-0.170549	0.1918
Rpl37a	-0.11478	4.26197	-22.9896	1.79777e-113	2.45075e-111	247.992	-0.15981	0.191294
Eif2a	-0.114421	0.920796	-9.66721	5.4096e-22	7.26589e-21	38.3824	-0.167084	0.190695
Cnn3	-0.114308	0.977509	-8.3605	7.24789e-17	7.24789e-16	26.7279	-0.161122	0.190506
Rps26-ps1	-0.113896	1.32352	-10.3445	6.25796e-25	9.58907e-24	45.0728	-0.150813	0.18982
Smim6	-0.113788	0.737047	-9.2762	2.19765e-20	2.69536e-19	34.7213	-0.157251	0.189641
Hadh	-0.113056	1.87997	-11.595	7.50424e-31	1.43087e-29	58.5838	-0.162326	0.18842
Gsdmc2	-0.112984	0.146039	-12.8364	2.30887e-37	5.6344e-36	73.466	-0.16125	0.1883
Npepps	-0.112949	1.02918	-9.77513	1.89661e-22	2.60044e-21	39.4188	-0.159535	0.188242
Tapbp	-0.112167	0.458781	-11.0418	3.75198e-28	6.45842e-27	52.4223	-0.161268	0.186939
Higd2a	-0.11081	1.96596	-12.8451	2.05937e-37	5.03591e-36	73.5795	-0.162442	0.184677
Cldn15	-0.110418	1.74653	-10.481	1.51871e-25	2.38885e-24	46.4749	-0.154356	0.184023
Ush1c	-0.109772	0.571165	-10.2858	1.14414e-24	1.72201e-23	44.4755	-0.156801	0.182947
Camk1d	-0.10953	0.568951	-9.80204	1.45784e-22	2.0128e-21	39.679	-0.153981	0.182543
Rere	-0.109454	0.561238	-10.0663	1.06126e-23	1.54247e-22	42.271	-0.161764	0.182416
Rpl22l1	-0.109406	3.4853	-17.7196	5.29576e-69	2.89861e-67	145.941	-0.160216	0.182337
Rnaset2a	-0.109269	0.642898	-9.78021	1.80479e-22	2.48028e-21	39.4679	-0.159109	0.182108
Uaca	-0.109154	0.60575	-9.6798	4.7897e-22	6.46255e-21	38.5027	-0.155527	0.181917
Pnrc1	-0.108523	0.352171	-11.279	2.70521e-29	4.8319e-28	55.029	-0.158583	0.180864
Cbx3	-0.107434	1.15639	-7.84341	4.9233e-15	4.39687e-14	22.5747	-0.148802	0.17905
Paics	-0.10735	0.760307	-8.58059	1.11311e-17	1.16415e-16	28.5747	-0.155674	0.17891
Igbp1	-0.107328	0.979431	-9.46213	3.8448e-21	4.92966e-20	36.4438	-0.158335	0.178874
Csrp2	-0.107209	2.44671	-13.2379	1.32021e-39	3.44126e-38	78.5956	-0.156643	0.178675
Erbb3	-0.107112	0.527146	-9.83737	1.03089e-22	1.43165e-21	40.0218	-0.160771	0.178513
Nr3c1	-0.107017	0.908628	-9.07921	1.34377e-19	1.56862e-18	32.933	-0.152749	0.178356
Cdk6	-0.106986	0.878651	-7.70711	1.4339e-14	1.24587e-13	21.5235	-0.150652	0.178303
Mxd4	-0.106784	0.237244	-12.8462	2.03075e-37	4.97617e-36	73.5934	-0.160616	0.177966
Phgr1	-0.106767	2.10779	-8.07736	7.54251e-16	7.12215e-15	24.4208	-0.15281	0.177938
Prkcz	-0.106297	0.352534	-11.3058	2.00326e-29	3.60526e-28	55.3268	-0.153106	0.177155
Rnaset2b	-0.106001	0.746816	-9.25774	2.60818e-20	3.18897e-19	34.5521	-0.156084	0.176662
Ifi27	-0.104788	0.277276	-11.42	5.52616e-30	1.02567e-28	56.6038	-0.154316	0.174641
Rpl36	-0.104283	3.94302	-21.0382	8.45074e-96	9.02935e-94	207.423	-0.145217	0.173798
Oxa1l	-0.104247	0.825159	-9.14065	7.67031e-20	9.11522e-19	33.4867	-0.151166	0.173738
Cd47	-0.103919	0.667682	-9.23928	3.09425e-20	3.77162e-19	34.3833	-0.150582	0.173192
Cdh1	-0.103887	1.37715	-9.38926	7.64406e-21	9.64453e-20	35.7647	-0.149618	0.173139
Pdgfa	-0.103881	0.345223	-9.30742	1.64372e-20	2.03704e-19	35.0082	-0.149582	0.173129
Ptgr1	-0.103878	1.14909	-7.7148	1.35061e-14	1.17608e-13	21.5823	-0.158239	0.173123
Gm26917	-0.103529	0.778157	-8.29092	1.29789e-16	1.28596e-15	26.1538	-0.15335	0.172543
Bhlhe40	-0.103269	0.200166	-13.2674	8.9885e-40	2.36372e-38	78.9775	-0.147434	0.172108
Ndufa6	-0.103045	2.23198	-12.7776	4.83601e-37	1.15402e-35	72.7317	-0.153943	0.171735
Eef1a1	-0.102214	5.14109	-20.7559	2.33328e-93	2.32543e-91	201.82	-0.1468	0.170351
Tax1bp3	-0.10164	0.641801	-8.74328	2.70423e-18	2.9424e-17	29.9702	-0.147486	0.169393
Casp1	-0.101626	0.762042	-8.54638	1.49393e-17	1.55014e-16	28.2845	-0.149059	0.16937
Abhd14b	-0.101247	0.599812	-9.1846	5.12433e-20	6.1575e-19	33.885	-0.144556	0.168738
Kxd1	-0.1008	0.786378	-8.83843	1.16832e-18	1.28775e-17	30.7982	-0.142945	0.167993
Clic6	-0.100544	0.556223	-9.09201	1.19604e-19	1.40445e-18	33.048	-0.139112	0.167566
Ccni	-0.100358	0.70616	-8.88125	7.98555e-19	8.90956e-18	31.1737	-0.14237	0.167256
Igf1r	-0.100231	0.257393	-11.5301	1.57911e-30	2.96333e-29	57.846	-0.142299	0.167044

## Sheet: Enterocyte_up
index	logFC	AveExpr	t	P.Value	adj.P.Val	B	abs.log2FC	log_weight
H2afy	0.10014	1.23754	4.75897	2.04941e-06	2.21763e-05	3.72074	0.0659153	0.166883
Ptrh2	0.100426	0.461902	5.36131	8.96812e-08	1.23298e-06	6.73213	0.107681	0.167359
Ssna1	0.100605	0.715919	4.78389	1.81281e-06	1.97645e-05	3.83832	0.104437	0.167657
Psmd6	0.100731	0.93719	4.53364	6.05299e-06	6.02947e-05	2.68474	0.0701126	0.167867
Swi5	0.100795	1.95447	6.23828	5.12703e-10	9.49281e-09	11.7422	0.0714204	0.167974
D8Ertd738e	0.10084	1.75889	6.01424	2.05402e-09	3.5101e-08	10.3921	0.0900047	0.168049
Mat2a	0.101041	0.804312	4.69005	2.86864e-06	3.01364e-05	3.39864	0.0927926	0.168383
Hmgn1	0.101744	0.955551	4.01559	6.09492e-05	0.000483528	0.490618	0.0665268	0.169556
Dynll2	0.101821	1.44335	5.06398	4.38535e-07	5.24197e-06	5.20167	0.0853655	0.169684
Mrpl55	0.101877	1.1287	5.05238	4.65754e-07	5.53293e-06	5.14372	0.0946116	0.169777
Chchd1	0.10191	1.37557	5.17843	2.40407e-07	3.03734e-06	5.78065	0.0741262	0.169832
Onecut2	0.10194	0.917253	3.65975	0.000257474	0.00173886	-0.864238	0.127269	0.169882
Mrps24	0.102376	1.95821	6.55669	6.57985e-11	1.37249e-09	13.7434	0.0754861	0.170609
Ncl	0.102407	1.83079	4.18712	2.91879e-05	0.000248841	1.18761	0.0360474	0.17066
Baz1a	0.102631	0.3319	6.12151	1.06306e-09	1.88363e-08	11.0326	0.113175	0.171034
Tspan31	0.102807	0.553056	5.29031	1.32005e-07	1.74819e-06	6.35887	0.123056	0.171327
Aqp11	0.102838	1.01525	4.50589	6.89373e-06	6.81982e-05	2.56059	0.109142	0.171379
Far2	0.10288	0.59354	5.1572	2.69018e-07	3.35473e-06	5.67228	0.115667	0.171449
Chst4	0.103283	0.120573	8.96942	5.47714e-19	2.42996e-17	32.0047	0.147668	0.17212
Pgrmc2	0.103401	0.457917	5.31724	1.14067e-07	1.52996e-06	6.49985	0.132406	0.172316
Psmb7	0.103471	1.51179	5.32939	1.06767e-07	1.44719e-06	6.56371	0.0655048	0.172434
Coq4	0.103588	0.579291	5.09496	3.73139e-07	4.51169e-06	5.35713	0.121947	0.172629
Zfp91	0.103611	0.834198	4.99571	6.23988e-07	7.25574e-06	4.86237	0.091182	0.172667
Ak6	0.103703	0.544132	5.32088	1.11828e-07	1.50518e-06	6.51899	0.102946	0.172821
Pon2	0.103866	1.14867	4.96659	7.24334e-07	8.33852e-06	4.719	0.0880611	0.173092
Tomm20	0.103911	2.13265	6.64828	3.58191e-11	7.72287e-10	14.337	0.0796321	0.173167
Atp2a2	0.104083	0.979854	5.0013	6.0634e-07	7.05765e-06	4.88996	0.0888717	0.173454
Pcyt2	0.104476	0.840409	4.54723	5.67785e-06	5.67047e-05	2.74583	0.119895	0.174109
Rnf126	0.104815	0.444586	5.88519	4.47233e-09	7.3383e-08	9.63621	0.116995	0.174673
Ppp2ca	0.104973	0.94549	5.20924	2.04064e-07	2.61542e-06	5.93865	0.0962586	0.174937
Nudt9	0.105247	0.512781	5.56521	2.87864e-08	4.182e-07	7.83099	0.112602	0.175395
Mrpl38	0.105259	0.902017	5.06669	4.32398e-07	5.17397e-06	5.21524	0.088122	0.175414
Nqo1	0.105631	0.472417	5.57921	2.65867e-08	3.87708e-07	7.90794	0.121991	0.176034
Gcsh	0.105814	0.973078	4.99371	6.30437e-07	7.32336e-06	4.85248	0.0952471	0.176338
Srsf6	0.106153	0.958718	5.05631	4.56356e-07	5.43809e-06	5.16333	0.0878631	0.176904
Fam195a	0.106238	0.905175	4.91564	9.38439e-07	1.06544e-05	4.47016	0.108632	0.177045
Sar1b	0.10656	1.42163	4.87024	1.17965e-06	1.31726e-05	4.2505	0.106328	0.177583
Ppp1r14b	0.106581	0.982212	4.92017	9.17207e-07	1.04339e-05	4.49214	0.0874671	0.177618
Dag1	0.106766	0.970479	5.10498	3.54071e-07	4.32191e-06	5.40764	0.107233	0.177926
Ddi2	0.106822	0.797813	5.09921	3.64942e-07	4.43583e-06	5.37852	0.122136	0.178019
Mrpl51	0.107315	1.87697	6.30143	3.43804e-10	6.53341e-09	12.1314	0.0884691	0.17884
Phlda2	0.107349	0.139489	9.05073	2.66731e-19	1.20657e-17	32.7139	0.139375	0.178898
Prap1	0.107362	3.45368	3.9975	6.57964e-05	0.000517709	0.418416	0.141861	0.178919
Stra13	0.107637	1.1945	5.12167	3.24399e-07	3.99353e-06	5.49193	0.0963928	0.179377
Amacr	0.107913	0.41653	5.95613	2.92153e-09	4.90536e-08	10.0498	0.124732	0.179837
Slmo2	0.108133	1.02684	5.31383	1.16201e-07	1.55137e-06	6.48196	0.109829	0.180204
Psmc4	0.108325	0.974402	5.00747	5.87413e-07	6.85811e-06	4.92045	0.084614	0.180523
Cdv3	0.108466	0.943555	5.11931	3.28456e-07	4.03916e-06	5.47996	0.098372	0.18076
Hnrnpab	0.108914	1.52096	5.35254	9.40921e-08	1.28749e-06	6.68575	0.0704647	0.181505
Ak2	0.109095	2.06987	6.44147	1.3984e-10	2.8053e-09	13.0081	0.103323	0.181807
Cyb5b	0.109127	1.76547	4.87815	1.13397e-06	1.27117e-05	4.28844	0.117471	0.18186
Pdia6	0.109165	1.53932	5.09632	3.70486e-07	4.48432e-06	5.364	0.0730971	0.181924
Chchd4	0.109455	0.892279	5.2477	1.66094e-07	2.15511e-06	6.13721	0.110864	0.182407
Pfn1	0.109471	3.1724	9.14409	1.15897e-19	5.34747e-18	33.5356	0.0878075	0.182434
Ddc	0.109547	0.929726	4.71482	2.54345e-06	2.69905e-05	3.51384	0.119198	0.182561
Adrm1	0.10979	0.696673	5.30276	1.23396e-07	1.63983e-06	6.42397	0.098036	0.182966
Pkig	0.109946	1.10461	5.32694	1.08203e-07	1.46322e-06	6.55081	0.118374	0.183226
Tbc1d31	0.110369	0.164261	8.59622	1.37914e-17	5.60154e-16	28.8271	0.154667	0.18393
Lgals9	0.110488	1.54758	5.39082	7.62671e-08	1.05485e-06	6.88865	0.0988704	0.184129
Cenpw	0.110588	0.46498	5.18013	2.3825e-07	3.0167e-06	5.78933	0.11967	0.184295
Gcat	0.110637	0.78641	5.152	2.76508e-07	3.43495e-06	5.64582	0.106183	0.184377
Acads	0.110752	1.10116	5.09165	3.7964e-07	4.57592e-06	5.3405	0.101884	0.18457
Pdia4	0.110806	0.640929	5.44154	5.76162e-08	8.06556e-07	7.1597	0.108209	0.18466
Wdr18	0.110874	0.497707	5.7985	7.47706e-09	1.18799e-07	9.13742	0.109284	0.184772
Mcfd2	0.110915	0.767563	5.07369	4.16928e-07	4.99404e-06	5.2503	0.12932	0.184841
A430005L14Rik	0.110929	0.596263	5.48566	4.50549e-08	6.36897e-07	7.39751	0.125995	0.184864
Akr1c13	0.111215	1.58766	4.71544	2.53714e-06	2.69732e-05	3.51629	0.0979568	0.185341
Slc22a1	0.111542	0.773301	5.32995	1.06443e-07	1.4445e-06	6.56664	0.121481	0.185886
Map2k3	0.111935	0.880219	5.5321	3.47107e-08	4.97995e-07	7.64986	0.118115	0.186541
Ugt2b5	0.11203	0.372041	5.31758	1.13957e-07	1.52996e-06	6.50087	0.1457	0.186698
Rangap1	0.112054	0.410114	5.93174	3.38389e-09	5.61628e-08	9.90704	0.110372	0.18674
Cycs	0.11209	3.03018	7.8548	5.75145e-15	1.81265e-13	22.8945	0.104691	0.1868
Snrpa1	0.112551	0.678262	5.3225	1.10852e-07	1.49553e-06	6.52746	0.11064	0.187568
Jmjd6	0.112629	0.39712	6.4361	1.44795e-10	2.88963e-09	12.9742	0.129002	0.187698
Srsf3	0.112787	1.78406	5.73242	1.10106e-08	1.7048e-07	8.76206	0.0838185	0.18796
Mgst2	0.112848	1.83379	4.29818	1.78537e-05	0.000162415	1.65434	0.100415	0.188063
Dpy30	0.112997	1.28197	5.66193	1.65629e-08	2.48121e-07	8.3663	0.0917715	0.18831
Bud31	0.113014	1.08991	5.68942	1.41331e-08	2.15073e-07	8.52004	0.102883	0.188339
Hsp90ab1	0.113018	3.58468	6.82415	1.09535e-11	2.48229e-10	15.4946	0.0480434	0.188347
Timm13	0.113258	2.22883	8.08388	9.40799e-16	3.1918e-14	24.6732	0.102379	0.188746
Prdx1	0.11366	3.69433	7.45771	1.18683e-13	3.28299e-12	19.9243	0.0844129	0.189416
Eef1b2	0.113693	3.25089	9.04489	2.80945e-19	1.2659e-17	32.6627	0.0884933	0.189471
Mrpl46	0.113711	0.895819	5.5419	3.28436e-08	4.73151e-07	7.70336	0.0995152	0.189502
Ppdpf	0.11378	1.62156	6.19599	6.68687e-10	1.20898e-08	11.4837	0.109775	0.189615
Ccnb2	0.114142	0.470803	4.43173	9.73519e-06	9.35016e-05	2.23159	0.107721	0.190219
Eif4a1	0.114381	2.18301	6.08038	1.37022e-09	2.38754e-08	10.7857	0.0566349	0.190617
Timm10	0.114427	0.923975	5.54669	3.19676e-08	4.61509e-07	7.72953	0.107411	0.190695
Farsb	0.114661	0.714118	5.52311	3.65154e-08	5.20649e-07	7.60081	0.11044	0.191085
Park7	0.114818	2.09701	7.36166	2.40598e-13	6.39469e-12	19.2315	0.0821055	0.191346
Ifrd2	0.114946	0.486982	6.13248	9.93252e-10	1.77061e-08	11.0986	0.125767	0.191559
Aars	0.115149	0.59705	5.75757	9.50719e-09	1.48397e-07	8.90442	0.118368	0.191897
Kti12	0.115271	0.406695	6.51437	8.69149e-11	1.78392e-09	13.4719	0.131703	0.1921
Map2k2	0.115487	1.85718	6.68026	2.89144e-11	6.30488e-10	14.5461	0.107224	0.192461
Rpl36al	0.115613	3.0894	10.8782	5.34269e-27	4.10853e-25	50.221	0.0888545	0.192671
Mrpl22	0.115976	0.771226	5.6971	1.35186e-08	2.06266e-07	8.56313	0.113266	0.193276
Gstm1	0.116029	0.707089	4.31757	1.63645e-05	0.000150184	1.73713	0.130348	0.193364
Eny2	0.116094	1.52961	5.91985	3.63444e-09	6.02346e-08	9.83766	0.0954039	0.193473
Naa50	0.116356	0.598666	5.75091	9.88483e-09	1.53875e-07	8.86665	0.120106	0.193909
Psmd3	0.116375	0.834744	5.6295	1.99551e-08	2.95106e-07	8.1858	0.102879	0.193941
Dus2	0.11671	0.331692	6.77616	1.51264e-11	3.38803e-10	15.1789	0.149968	0.194499
Eif2s1	0.117047	0.839495	5.66355	1.64099e-08	2.46149e-07	8.3753	0.103239	0.195061
Psmd2	0.117135	0.854459	5.69474	1.37045e-08	2.08826e-07	8.54989	0.104651	0.195207
Adtrp	0.117189	1.11315	5.09472	3.73604e-07	4.51259e-06	5.35593	0.127251	0.195297
Nfe2l2	0.117222	1.59418	5.69763	1.34769e-08	2.05902e-07	8.56612	0.114605	0.195353
G3bp1	0.117491	1.00153	5.29759	1.26903e-07	1.68256e-06	6.39692	0.102443	0.195801
Pole3	0.117798	0.556758	5.90273	4.02708e-09	6.64555e-08	9.73804	0.130493	0.196312
Nop10	0.117878	1.89124	6.80243	1.26472e-11	2.8605e-10	15.3539	0.0931831	0.196445
Hist1h2bc	0.11794	1.86589	4.17025	3.14233e-05	0.000264962	1.11766	0.120362	0.196549
Akr1b3	0.118217	0.596353	5.82988	6.21272e-09	1.00369e-07	9.31716	0.110861	0.197011
Psmb2	0.118239	1.88507	6.70945	2.37609e-11	5.24056e-10	14.7378	0.0832511	0.197048
Mrpl57	0.118443	1.48417	6.54642	7.04081e-11	1.46071e-09	13.6774	0.101262	0.197388
Nars	0.118724	1.32475	5.97552	2.5985e-09	4.38212e-08	10.1636	0.105599	0.197856
Tmem167	0.118892	1.23879	5.77494	8.58724e-09	1.34584e-07	9.00313	0.130856	0.198136
2700094K13Rik	0.118901	0.654836	4.87995	1.12418e-06	1.26142e-05	4.29681	0.105301	0.198151
Psma4	0.118956	1.86757	6.36289	2.32182e-10	4.52402e-09	12.5139	0.0839946	0.198243
Hdgf	0.119291	1.52317	5.58319	2.59927e-08	3.80007e-07	7.92982	0.0980492	0.198801
Bet1	0.119835	0.700659	5.67068	1.57492e-08	2.37783e-07	8.41512	0.136853	0.199708
Mrps14	0.11991	1.81989	7.038	2.46889e-12	5.93306e-11	16.9513	0.0972454	0.199833
Calr	0.120384	2.53752	7.42829	1.4719e-13	4.04246e-12	19.7131	0.0886302	0.200623
Timm50	0.120467	0.69834	5.8363	5.98128e-09	9.69018e-08	9.35401	0.113563	0.200762
Nhp2l1	0.120703	1.29825	5.80478	7.20568e-09	1.14962e-07	9.17329	0.0946402	0.201154
Cdk2ap1	0.120792	0.364202	7.00555	3.10159e-12	7.3919e-11	16.7281	0.140387	0.201303
Hif1a	0.120852	0.292772	7.57712	4.8395e-14	1.39211e-12	20.8039	0.157147	0.201404
Pgd	0.120876	1.48095	6.20494	6.32211e-10	1.14663e-08	11.5383	0.100629	0.201442
Lipa	0.12093	0.154133	8.94949	6.52784e-19	2.88501e-17	31.8318	0.177117	0.201532
Hacd1	0.121305	1.02218	5.68148	1.47966e-08	2.24282e-07	8.47558	0.0998548	0.202157
Ahsa2	0.121538	0.36372	7.08665	1.75071e-12	4.28756e-11	17.2877	0.141321	0.202545
Coa7	0.121563	0.53126	6.45902	1.24766e-10	2.52045e-09	13.1193	0.150909	0.202588
Defa3	0.122189	0.154078	9.98693	4.39132e-23	2.57126e-21	41.3105	0.167601	0.203631
Lman2	0.122278	1.33077	6.31852	3.08351e-10	5.88879e-09	12.2374	0.108131	0.203779
Acsl3	0.122309	0.262049	7.99416	1.92273e-15	6.30076e-14	23.9708	0.150928	0.203831
Phb2	0.122369	2.33714	8.2848	1.84801e-16	6.76724e-15	26.2733	0.0957768	0.20393
Gal3st2	0.12253	0.275901	7.47872	1.01201e-13	2.81969e-12	20.0804	0.174999	0.2042
Prmt1	0.122697	0.58678	5.81156	6.92296e-09	1.10912e-07	9.21213	0.112628	0.204477
Slc6a19	0.122825	0.197821	7.89271	4.27643e-15	1.35891e-13	23.1855	0.179004	0.204691
Mtch1	0.122976	0.938332	6.08137	1.3619e-09	2.37662e-08	10.7916	0.117789	0.204943
Mrpl34	0.123004	2.05246	7.65189	2.74617e-14	7.9791e-13	21.3598	0.118216	0.20499
Dctpp1	0.123409	1.00707	5.59307	2.45708e-08	3.60133e-07	7.98429	0.118273	0.205665
Llph	0.123468	1.24883	6.11206	1.12707e-09	1.98788e-08	10.9757	0.104687	0.205763
Nceh1	0.123537	0.347778	7.2435	5.69316e-13	1.45611e-11	18.3876	0.155757	0.205878
Polr2e	0.123757	1.12842	6.18623	7.1076e-10	1.27904e-08	11.4243	0.10628	0.206244
Mien1	0.124324	1.37616	5.81495	6.7861e-09	1.09174e-07	9.2315	0.135485	0.20719
Nolc1	0.124425	0.524878	6.2742	4.08656e-10	7.67728e-09	11.9631	0.134604	0.207357
Nop58	0.124657	0.587981	6.05006	1.65048e-09	2.84578e-08	10.6047	0.110046	0.207744
Nudcd2	0.124781	0.757341	5.82663	6.33356e-09	1.02178e-07	9.29847	0.122488	0.207951
Lyar	0.125457	0.507328	6.02227	1.95592e-09	3.35238e-08	10.4397	0.12574	0.209078
Gadd45gip1	0.125822	1.27055	6.36614	2.2739e-10	4.43814e-09	12.5342	0.109167	0.209686
Mgll	0.12591	0.0942392	12.5139	5.86768e-35	6.57123e-33	68.3692	0.174871	0.209834
Ppia	0.126407	4.23155	9.99311	4.13553e-23	2.43384e-21	41.3697	0.089228	0.210661
Psmb5	0.126424	1.85896	7.10929	1.49073e-12	3.68215e-11	17.4451	0.0975235	0.21069
Hspa9	0.12669	1.78561	6.84755	9.28627e-12	2.13807e-10	15.6558	0.108518	0.211133
Mbd3	0.126755	0.472594	6.83037	1.04473e-11	2.38633e-10	15.5406	0.136241	0.211241
Higd1a	0.126913	1.46247	6.30586	3.34239e-10	6.36213e-09	12.1589	0.127111	0.211505
Cenpv	0.127094	1.06431	6.08722	1.31374e-09	2.29955e-08	10.8266	0.122737	0.211806
Psma2	0.127112	1.88504	7.14999	1.11525e-12	2.79661e-11	17.7291	0.0962436	0.211836
Sec14l2	0.127457	0.227621	7.77944	1.0324e-14	3.14216e-13	22.32	0.186767	0.212411
Psmd1	0.127506	0.66776	6.2404	5.0591e-10	9.38211e-09	11.7552	0.118872	0.212493
Psmd7	0.127806	1.19261	6.00384	2.18825e-09	3.72293e-08	10.3306	0.0989485	0.212994
Ppih	0.127892	0.612597	5.86391	5.07707e-09	8.27175e-08	9.51309	0.131653	0.213136
Lsm5	0.128055	0.928062	5.35733	9.16613e-08	1.25721e-06	6.71103	0.117951	0.213407
2310039H08Rik	0.128079	1.04968	5.9847	2.45783e-09	4.16928e-08	10.2177	0.138586	0.213448
Fabp5	0.12812	0.182499	8.91155	9.10794e-19	3.92015e-17	31.5036	0.168166	0.213517
Mrpl41	0.128246	0.953344	6.3349	2.77749e-10	5.36656e-09	12.3393	0.125136	0.213726
Manf	0.128354	1.87475	5.93601	3.29823e-09	5.48992e-08	9.93194	0.112244	0.213907
Sf3b5	0.128752	1.33715	6.13225	9.94672e-10	1.77061e-08	11.0972	0.11522	0.214569
Ostc	0.128937	1.84615	7.37962	2.10829e-13	5.69534e-12	19.3609	0.119163	0.214878
Mfsd2a	0.130027	0.20098	8.9106	9.18391e-19	3.93816e-17	31.4954	0.18336	0.216694
Dph3	0.130079	1.08703	6.44796	1.34068e-10	2.69892e-09	13.0492	0.1386	0.216781
Mrpl16	0.130209	0.694825	6.43654	1.44381e-10	2.88637e-09	12.9769	0.135931	0.216997
Ugdh	0.130353	0.86344	5.27251	1.45384e-07	1.89921e-06	6.26574	0.161104	0.217239
Cnbp	0.130529	1.54848	6.70833	2.39403e-11	5.27006e-10	14.7304	0.121853	0.217531
Dbi	0.130606	4.08769	8.03861	1.36497e-15	4.53743e-14	24.3079	0.131611	0.217659
Slc39a5	0.130778	1.33724	6.21942	5.77311e-10	1.05703e-08	11.6267	0.130975	0.217947
Stk16	0.131435	1.00573	6.43008	1.50549e-10	2.99928e-09	12.9362	0.135406	0.219042
Cgref1	0.131576	0.873626	4.91571	9.39386e-07	1.06547e-05	4.46934	0.18273	0.219277
Jagn1	0.131706	0.773824	6.47572	1.11906e-10	2.27259e-09	13.2254	0.135358	0.219493
Sumo3	0.131838	0.974783	6.21239	6.0337e-10	1.09951e-08	11.5837	0.138657	0.219714
Fam136a	0.132018	1.05756	6.31205	3.21339e-10	6.12669e-09	12.1972	0.144396	0.220013
Pa2g4	0.13235	1.01286	5.95085	3.01603e-09	5.04202e-08	10.0188	0.102463	0.220567
Krtcap2	0.133252	1.75513	7.46728	1.10202e-13	3.05573e-12	19.9969	0.123321	0.22207
St13	0.133593	1.084	6.37236	2.1848e-10	4.286e-09	12.5731	0.123382	0.222638
Igf2r	0.134051	0.380366	7.58676	4.49973e-14	1.29761e-12	20.8753	0.174288	0.223401
mt-Nd1	0.13416	4.73692	11.2795	7.36052e-29	6.43209e-27	54.4607	0.134589	0.223582
Mrps10	0.134446	0.663097	6.7755	1.51935e-11	3.39646e-10	15.1746	0.145892	0.224059
Hspa5	0.134652	2.20485	6.36744	2.25982e-10	4.41813e-09	12.5404	0.104896	0.224403
Grhpr	0.135019	0.695321	6.35226	2.48555e-10	4.82673e-09	12.4475	0.159892	0.225015
Srsf2	0.135112	1.62336	6.96365	4.15765e-12	9.74765e-11	16.4415	0.134107	0.22517
Gm3336	0.135261	1.02999	5.53187	3.47584e-08	4.98059e-07	7.64853	0.152224	0.225418
Mrto4	0.135474	0.466866	7.01523	2.89771e-12	6.92031e-11	16.7946	0.153148	0.225773
Pebp1	0.135796	2.15315	8.63754	9.70932e-18	3.97152e-16	29.1726	0.114549	0.22631
Tmem14c	0.135923	2.22804	8.94851	6.5846e-19	2.89358e-17	31.8233	0.135912	0.226521
Grpel1	0.135965	1.53195	7.283	4.2747e-13	1.11055e-11	18.6683	0.123689	0.226592
Ube2f	0.135967	0.637773	6.94751	4.65244e-12	1.08856e-10	16.3315	0.154779	0.226595
Mrpl18	0.136128	1.80116	8.08823	9.08563e-16	3.09153e-14	24.7075	0.12646	0.226863
Eif3b	0.136976	0.856669	6.75317	1.76817e-11	3.94505e-10	15.0264	0.138406	0.228278
Etfdh	0.137146	0.802575	6.55899	6.48067e-11	1.35425e-09	13.7583	0.147282	0.228561
Acot4	0.137187	0.241161	9.16393	9.69825e-20	4.54087e-18	33.7113	0.189232	0.228628
Agpat2	0.137602	1.65735	5.59829	2.39023e-08	3.5078e-07	8.01118	0.155865	0.229321
Txnl1	0.138809	1.14062	6.40127	1.81383e-10	3.57649e-09	12.7545	0.121726	0.231331
Ces1e	0.138984	0.36761	7.47917	1.0086e-13	2.81701e-12	20.0837	0.179286	0.231623
Carhsp1	0.139472	1.16598	6.66245	3.25805e-11	7.04676e-10	14.4295	0.151644	0.232436
Mrpl36	0.139809	1.489	7.55881	5.555e-14	1.58606e-12	20.6687	0.137906	0.232998
Alyref	0.140183	0.546082	7.04245	2.39272e-12	5.78617e-11	16.982	0.150447	0.233621
Pgp	0.140242	1.3212	7.09593	1.63908e-12	4.0313e-11	17.3522	0.137084	0.23372
Fbl	0.140673	1.06212	6.23673	5.17759e-10	9.57108e-09	11.7327	0.110768	0.234439
Tuba1c	0.140694	0.749061	6.02315	1.94545e-09	3.3394e-08	10.4449	0.155369	0.234473
Vmp1	0.140935	1.34336	6.11088	1.13532e-09	1.99938e-08	10.9686	0.152714	0.234874
Snrpd1	0.141007	1.10694	6.08302	1.34812e-09	2.35615e-08	10.8015	0.120931	0.234996
Tmem86a	0.141129	0.574013	6.29029	3.69002e-10	6.96635e-09	12.0625	0.188722	0.235199
Dnajc3	0.141463	1.06514	6.57586	5.79731e-11	1.22701e-09	13.867	0.136194	0.235755
Lsm4	0.141524	1.93498	7.2841	4.24068e-13	1.1042e-11	18.6761	0.126405	0.235857
Surf4	0.142232	1.39164	6.73261	2.03228e-11	4.51682e-10	14.8905	0.157889	0.237036
Stmn1	0.142463	0.896941	5.00473	5.96721e-07	6.95271e-06	4.90552	0.122635	0.237421
Crls1	0.142672	0.42131	8.0698	1.05302e-15	3.55164e-14	24.5624	0.178115	0.23777
Mrpl54	0.142836	1.53117	7.93223	3.13571e-15	1.01318e-13	23.4903	0.142546	0.238043
mt-Nd2	0.143129	3.83924	11.3057	5.5366e-29	4.91267e-27	54.7425	0.149228	0.238532
P4hb	0.143129	2.34949	6.46423	1.2112e-10	2.45108e-09	13.1485	0.172977	0.238532
Ict1	0.143483	1.03521	7.06657	2.01814e-12	4.9009e-11	17.1486	0.146123	0.239121
Anp32a	0.144589	0.970271	6.60664	4.72719e-11	1.00605e-09	14.0662	0.130863	0.240965
Mrps26	0.145351	1.02855	7.11493	1.43208e-12	3.55247e-11	17.4844	0.156376	0.242236
Tmem147	0.145423	1.87612	8.12723	6.64255e-16	2.32187e-14	25.0153	0.135011	0.242355
Acot7	0.145748	0.54071	7.34775	2.6645e-13	7.06551e-12	19.1314	0.165908	0.242898
Tgoln1	0.145859	0.906809	6.57213	5.94193e-11	1.25073e-09	13.843	0.16943	0.243082
Sdccag8	0.146492	0.543649	7.15952	1.04177e-12	2.62376e-11	17.7959	0.187271	0.244137
Cbr1	0.146579	1.66649	5.04975	4.73011e-07	5.60391e-06	5.12903	0.158765	0.244282
Lsm6	0.146618	1.02447	6.82451	1.08755e-11	2.46947e-10	15.5013	0.141695	0.244347
Gstt2	0.147078	0.925092	6.84584	9.39578e-12	2.15468e-10	15.6443	0.152065	0.245114
Elovl6	0.147241	1.06832	6.41724	1.63604e-10	3.24257e-09	12.8551	0.180607	0.245386
Tsfm	0.147407	0.856817	6.96474	4.1262e-12	9.69364e-11	16.4489	0.153966	0.245662
Nr1h3	0.147574	0.55216	7.43022	1.45107e-13	3.99476e-12	19.7271	0.18688	0.24594
Mlec	0.147679	1.55155	7.53786	6.50273e-14	1.85207e-12	20.5142	0.140766	0.246115
Defa26	0.147787	0.148557	12.3448	4.33575e-34	4.6741e-32	66.3871	0.205562	0.246296
Glrx5	0.147845	1.64053	8.14402	5.80225e-16	2.05303e-14	25.1483	0.152658	0.246393
Odc1	0.147937	1.36576	6.99017	3.45434e-12	8.20352e-11	16.6228	0.14292	0.246546
Ppa1	0.148097	2.38214	7.77457	1.072e-14	3.24554e-13	22.2831	0.149019	0.246812
Cenpa	0.148529	0.514919	4.96968	7.14178e-07	8.24628e-06	4.73276	0.164789	0.247531
Tm4sf4	0.151386	0.299962	7.01982	2.82277e-12	6.75531e-11	16.8206	0.187976	0.252294
Tuba1b	0.151566	0.697599	5.70779	1.27379e-08	1.9487e-07	8.621	0.144505	0.252595
Defa-rs1	0.151785	0.190038	11.1221	4.01824e-28	3.38324e-26	52.781	0.210984	0.252959
Sec13	0.153478	1.41745	7.66624	2.46178e-14	7.20727e-13	21.4671	0.150274	0.255781
Scarb2	0.154458	0.646415	7.69019	2.05044e-14	6.06457e-13	21.6465	0.184009	0.257413
Chchd2	0.156846	4.06611	17.6718	3.4895e-66	9.81742e-64	139.76	0.163042	0.261395
Ddx39	0.157705	1.04239	6.69005	2.7075e-11	5.91497e-10	14.6103	0.138834	0.262826
Rbm8a	0.158826	1.2917	7.5985	4.11762e-14	1.1904e-12	20.9624	0.139285	0.264694
Mrpl20	0.159199	1.76388	9.41272	1.0081e-20	5.14534e-19	35.9441	0.166603	0.265316
Dnajc19	0.159356	1.48661	8.41575	6.27269e-17	2.36712e-15	27.3362	0.164588	0.265578
Tuba4a	0.159608	0.671884	7.29868	3.81376e-13	9.99811e-12	18.7801	0.160585	0.265998
Guk1	0.159673	1.16227	7.57488	4.92189e-14	1.41229e-12	20.7873	0.178728	0.266105
Eif5a	0.159993	2.53318	9.82839	2.02857e-22	1.1196e-20	39.7992	0.141842	0.266639
Ppcs	0.160082	0.713733	7.75129	1.28291e-14	3.8638e-13	22.1068	0.184569	0.266787
Phf5a	0.160819	1.30854	8.09235	8.79087e-16	3.00008e-14	24.7399	0.166703	0.268016
Decr1	0.161395	1.20268	7.08082	1.82455e-12	4.45893e-11	17.2473	0.177785	0.268976
Dnajb11	0.161735	0.97236	7.69707	1.94534e-14	5.76852e-13	21.6981	0.174522	0.269542
Mydgf	0.1619	1.45366	8.41562	6.27949e-17	2.36712e-15	27.3352	0.170885	0.269818
Ucp2	0.161919	2.05348	8.42012	6.04893e-17	2.29521e-15	27.372	0.179254	0.26985
Ppara	0.16229	0.388903	9.20375	6.77606e-20	3.19028e-18	34.0648	0.209953	0.270468
Pccb	0.163124	1.24648	5.66772	1.60637e-08	2.42216e-07	8.39619	0.204047	0.271858
Srsf7	0.163148	1.07498	7.39815	1.83925e-13	5.00371e-12	19.4947	0.156656	0.271897
Pcbp1	0.16341	1.70943	9.23877	4.93732e-20	2.3341e-18	34.377	0.161855	0.272334
Tmem97	0.16401	1.08039	7.20707	7.40502e-13	1.88558e-11	18.1301	0.166955	0.273333
Agmat	0.165052	0.541046	8.39755	7.2957e-17	2.74124e-15	27.1876	0.21012	0.275071
Ndufaf4	0.165166	0.925532	7.68115	2.19707e-14	6.48165e-13	21.5787	0.190251	0.275262
Pycard	0.165662	3.64803	13.1005	4.74342e-38	6.07948e-36	75.4284	0.155966	0.276087
Pfdn6	0.166054	1.25205	8.06491	1.09493e-15	3.67153e-14	24.5241	0.175652	0.276741
Stip1	0.166296	0.690246	8.01024	1.69254e-15	5.57814e-14	24.0961	0.185319	0.277145
Vcp	0.16647	1.64607	9.28386	3.27915e-20	1.58264e-18	34.7806	0.161856	0.277434
Tspan13	0.166987	0.452368	8.22552	2.99857e-16	1.07752e-14	25.7973	0.226858	0.278295
Sdf2l1	0.167019	0.599321	8.17479	4.52575e-16	1.60629e-14	25.3925	0.207761	0.27835
Cct3	0.167292	1.33773	7.72529	1.56689e-14	4.67029e-13	21.9105	0.144215	0.278804
Pdap1	0.167655	1.18193	7.93231	3.13365e-15	1.01318e-13	23.4909	0.159617	0.279409
Hras	0.167738	0.953816	8.12088	6.99085e-16	2.4289e-14	24.9651	0.194224	0.279548
Cdca3	0.168874	0.707876	5.54229	3.2856e-08	4.73151e-07	7.70323	0.182597	0.281441
Tomm40	0.170268	1.1684	8.12149	6.95688e-16	2.4244e-14	24.9699	0.173646	0.283764
Banf1	0.170339	1.6062	8.67903	6.81482e-18	2.81752e-16	29.5212	0.185267	0.283883
Tmem205	0.17039	1.2605	6.98102	3.68809e-12	8.71764e-11	16.5588	0.196969	0.283968
Capg	0.170753	0.288054	9.96642	5.35967e-23	3.10673e-21	41.1136	0.225904	0.284572
Adh1	0.170857	1.43464	4.29461	1.81418e-05	0.000164647	1.63912	0.250824	0.284747
2810417H13Rik	0.172917	0.637063	6.23028	5.41308e-10	9.94266e-09	11.6897	0.19121	0.288179
Spc24	0.172931	0.432388	8.42867	5.63355e-17	2.15176e-15	27.442	0.208071	0.288204
Ang4	0.173004	0.570471	8.83491	1.77765e-18	7.51107e-17	30.8447	0.227301	0.288325
Dtymk	0.173777	0.738096	7.79663	9.03873e-15	2.76556e-13	22.4506	0.191289	0.289613
Eif5	0.174141	1.84996	9.8942	1.0777e-22	6.03462e-21	40.4238	0.171489	0.290219
Tmem238	0.174489	1.26743	8.6088	1.23955e-17	5.05238e-16	28.9321	0.189677	0.2908
Ptges3	0.175466	1.05561	8.10837	7.73032e-16	2.65385e-14	24.8662	0.183658	0.292428
Scd1	0.175622	0.15162	12.897	5.7962e-37	7.03781e-35	72.9465	0.24716	0.292689
Lgals2	0.176079	4.77912	9.16466	9.80839e-20	4.56209e-18	33.7007	0.152454	0.293449
Erich4	0.177934	0.710775	7.51851	7.51805e-14	2.12551e-12	20.3719	0.249777	0.296541
Nucks1	0.17888	0.874107	7.10752	1.51334e-12	3.73001e-11	17.4305	0.184864	0.298118
St3gal6	0.179386	0.464949	9.29457	2.97466e-20	1.44779e-18	34.8767	0.237437	0.298962
Cyp2c66	0.1801	0.268872	11.1919	1.89869e-28	1.62233e-26	53.5228	0.256893	0.300151
Rab1a	0.180677	1.54108	9.28091	3.3684e-20	1.61222e-18	34.7541	0.202911	0.301114
Cps1	0.18141	1.93692	7.98103	2.14782e-15	7.01845e-14	23.8623	0.184255	0.302335
Maoa	0.182926	1.81422	7.05038	2.2769e-12	5.51765e-11	17.0309	0.203817	0.304862
Sfn	0.183323	1.53802	8.10217	8.12469e-16	2.78096e-14	24.8173	0.177081	0.305524
C1qbp	0.184303	1.74626	8.5018	3.0576e-17	1.20786e-15	28.0434	0.170027	0.307157
Mif	0.18433	1.70142	8.89306	1.07077e-18	4.54627e-17	31.3441	0.174161	0.307202
Taf10	0.184558	1.12682	9.14454	1.15428e-19	5.34725e-18	33.5396	0.196797	0.307581
Hsp90b1	0.185942	2.31678	9.52393	3.59916e-21	1.88711e-19	36.9603	0.175201	0.309889
Akr1c19	0.187082	1.24432	6.63159	4.02412e-11	8.62793e-10	14.2237	0.197119	0.311789
Cebpb	0.187083	0.607321	9.33791	2.00307e-20	9.91649e-19	35.2667	0.245545	0.311789
Tmem33	0.187526	1.01803	8.94384	6.86013e-19	2.99741e-17	31.7829	0.204332	0.312529
Set	0.188311	1.36395	8.38117	8.35616e-17	3.12949e-15	27.0541	0.187652	0.313836
Psmb6	0.188595	2.06198	11.5158	5.53228e-30	5.10518e-28	57.0227	0.18871	0.314311
Snrpd3	0.189508	1.40788	9.09312	1.82869e-19	8.30472e-18	33.086	0.214485	0.315831
Ube2s	0.189613	1.16475	7.15136	1.11068e-12	2.79123e-11	17.7335	0.189803	0.316007
Fkbp4	0.190864	1.90629	10.1544	8.51595e-24	5.22508e-22	42.9308	0.184325	0.318093
Birc5	0.191665	0.592038	6.36785	2.2588e-10	4.41813e-09	12.541	0.218292	0.319426
Nudc	0.191667	0.848841	8.98767	4.66296e-19	2.07673e-17	32.1633	0.207164	0.319431
Rnaseh2c	0.19202	1.26457	8.45492	4.52648e-17	1.76395e-15	27.6573	0.206858	0.320019
Pfkl	0.192975	0.459901	10.6197	7.84212e-26	5.65368e-24	47.5642	0.243891	0.32161
Ptpn6	0.193159	0.273535	11.5383	4.31425e-30	4.0133e-28	57.2689	0.25607	0.321916
Serp1	0.193987	1.4841	9.81832	2.23402e-22	1.22711e-20	39.7039	0.221757	0.323297
Slc27a4	0.194112	0.787596	8.05022	1.23125e-15	4.11667e-14	24.4088	0.266613	0.323505
Dynll1	0.195791	1.58673	7.50959	8.09927e-14	2.27866e-12	20.2992	0.181912	0.326304
Clps	0.198943	0.227415	13.2997	3.96103e-39	5.31284e-37	77.8907	0.277007	0.331557
Spink4	0.199204	1.19033	9.54674	2.90999e-21	1.53976e-19	37.17	0.239801	0.331992
Hnrnpa3	0.199431	1.88401	9.90063	1.01293e-22	5.69959e-21	40.485	0.188214	0.33237
Tomm5	0.202143	2.08359	10.8466	7.44456e-27	5.68695e-25	49.8929	0.208717	0.33689
Hspe1	0.204138	3.10902	13.6629	3.94374e-41	5.98566e-39	82.4631	0.202505	0.340215
Psma3	0.20423	1.84758	10.6579	5.29096e-26	3.86274e-24	47.9533	0.200365	0.340369
1110008F13Rik	0.204508	2.10773	12.5901	2.36421e-35	2.70011e-33	69.2702	0.232702	0.340833
Dnaja1	0.204526	1.76859	9.03797	3.00179e-19	1.3473e-17	32.5976	0.188096	0.340862
Pop5	0.205501	1.13511	10.1933	5.79516e-24	3.65285e-22	43.3112	0.222379	0.342487
Cacybp	0.206166	1.04577	9.40417	1.09065e-20	5.54215e-19	35.8664	0.219691	0.343596
Timm9	0.207322	0.973757	9.69841	6.99537e-22	3.73572e-20	38.577	0.249158	0.345522
Pex11a	0.208241	0.591634	10.2908	2.19735e-24	1.42396e-22	44.2695	0.274404	0.347055
Aldh9a1	0.209538	1.38256	9.46907	5.99058e-21	3.09871e-19	36.4576	0.242274	0.349216
Zg16	0.209889	1.10506	9.44368	7.57653e-21	3.90157e-19	36.2258	0.272638	0.349801
Idh1	0.210203	1.27714	8.5098	2.87426e-17	1.13933e-15	28.1044	0.260022	0.350325
Mttp	0.213523	1.88424	7.14314	1.17924e-12	2.93791e-11	17.6749	0.293373	0.355858
Abhd6	0.213546	0.59626	9.34856	1.81703e-20	9.03422e-19	35.3629	0.285072	0.355896
Eif1ad	0.214891	0.658557	10.5331	1.90216e-25	1.31386e-23	46.6881	0.274189	0.358138
Hadha	0.215453	1.5787	11.0529	8.41452e-28	6.83531e-26	52.0496	0.244689	0.359074
Lpcat3	0.215606	1.42447	9.30188	2.78293e-20	1.36021e-18	34.9424	0.260171	0.35933
Hsd3b3	0.216721	0.414265	10.9522	2.4492e-27	1.90889e-25	50.9926	0.283607	0.361187
Mettl7b	0.216732	0.482208	10.8143	1.04357e-26	7.81659e-25	49.5588	0.28573	0.361206
Htatip2	0.217477	0.794373	10.1716	7.18315e-24	4.45471e-22	43.099	0.269905	0.362448
Ptma	0.217533	3.17425	7.2501	5.46645e-13	1.40435e-11	18.4278	0.19716	0.362542
Ahsa1	0.218778	1.00961	10.2157	4.64224e-24	2.9749e-22	43.5304	0.242434	0.364617
Ftl1	0.22006	3.60502	13.4612	5.49908e-40	7.7356e-38	79.85	0.25792	0.366753
Scp2	0.220219	2.38315	8.77191	3.1147e-18	1.30647e-16	30.2928	0.279718	0.367018
Fam132a	0.220463	1.01147	9.26261	3.97744e-20	1.88806e-18	34.5902	0.283309	0.367425
Hmgb1	0.221468	2.14212	7.50785	8.20961e-14	2.30408e-12	20.286	0.211847	0.3691
Cyp2c65	0.223299	0.545843	10.1984	5.5121e-24	3.49352e-22	43.3607	0.301485	0.372151
Gale	0.225339	1.09499	10.4996	2.67755e-25	1.82754e-23	46.3501	0.250716	0.375552
Mrps6	0.225774	0.641611	11.4977	6.75998e-30	6.1886e-28	56.8242	0.288096	0.376276
Ranbp1	0.226202	1.37834	9.48324	5.27059e-21	2.73857e-19	36.584	0.237214	0.376991
Acad11	0.226839	0.557927	10.5076	2.46684e-25	1.69375e-23	46.4311	0.323093	0.378051
Mt1	0.230891	1.75715	7.3354	2.93891e-13	7.7575e-12	19.0358	0.269482	0.384806
Crot	0.231532	0.607723	10.5914	1.04776e-25	7.46042e-24	47.2777	0.316707	0.385873
Hsph1	0.235109	0.836308	9.73312	5.03363e-22	2.71322e-20	38.9019	0.272579	0.391834
Cpt1a	0.235919	0.844553	11.2459	1.05891e-28	9.1153e-27	54.1007	0.294109	0.393186
Alpi	0.23942	1.16974	6.96968	4.01112e-12	9.44251e-11	16.4769	0.353019	0.39902
Mgst1	0.242041	2.80241	12.7069	6.09233e-36	7.09849e-34	70.6151	0.283357	0.403388
Paqr7	0.242812	0.319267	14.1268	9.37099e-44	1.58962e-41	88.4585	0.346771	0.404673
Nhp2	0.245617	1.17664	10.5396	1.78134e-25	1.25291e-23	46.753	0.270152	0.409348
Hsd17b4	0.246402	1.07674	10.0231	3.09786e-23	1.83251e-21	41.6552	0.320871	0.410657
Hjurp	0.248507	0.640357	12.0542	1.27325e-32	1.27713e-30	63.0383	0.316316	0.414166
Fmo5	0.249576	0.88732	9.28324	3.35008e-20	1.61013e-18	34.76	0.337696	0.415947
Lrrc59	0.250246	1.36323	12.307	6.75273e-34	7.21229e-32	65.9481	0.312777	0.417065
Gstk1	0.250744	0.586652	11.4166	1.65037e-29	1.47573e-27	55.9406	0.33436	0.417894
Aldh3a2	0.255725	0.694577	11.8009	2.28716e-31	2.2358e-29	60.1774	0.344769	0.426195
Acox1	0.255794	0.886852	10.0246	3.08142e-23	1.83217e-21	41.6607	0.358727	0.426311
Car4	0.256641	1.24589	7.89595	4.2112e-15	1.3456e-13	23.201	0.307956	0.427723
Defa21	0.25853	0.757353	12.2992	7.40539e-34	7.8368e-32	65.8566	0.347392	0.430871
Ckb	0.260152	1.54367	7.80218	8.74138e-15	2.6817e-13	22.4838	0.345145	0.433575
Abhd17a	0.260618	1.12354	11.1103	4.56066e-28	3.81212e-26	52.6557	0.337758	0.434352
Hspa1a	0.262286	0.268358	12.8844	7.17576e-37	8.53324e-35	72.7357	0.350563	0.437132
H2-Q10	0.263496	0.295696	14.8299	7.13255e-48	1.24658e-45	97.8719	0.368649	0.439147
Dhrs1	0.263582	1.12123	9.54203	3.10048e-21	1.63306e-19	37.1081	0.364452	0.439291
Bri3bp	0.264844	0.935172	12.0779	9.69611e-33	9.89775e-31	63.3082	0.340579	0.441394
Ran	0.265613	2.12743	10.5665	1.39444e-25	9.86805e-24	46.9958	0.277377	0.442676
Nme1	0.270453	2.20677	15.6333	8.7648e-53	1.80539e-50	109.1	0.294946	0.450744
Acot8	0.271167	0.9383	13.0322	1.1031e-37	1.3682e-35	74.5915	0.342659	0.451933
Gm15308	0.271539	0.653931	13.4327	7.41407e-40	1.01811e-37	79.5527	0.359827	0.452553
Erh	0.272395	2.10074	13.6553	4.34849e-41	6.51427e-39	82.3662	0.300537	0.453981
Eci2	0.272592	1.17808	12.8896	6.33876e-37	7.61642e-35	72.8577	0.324206	0.454308
Sod1	0.274121	1.56562	12.9359	3.59829e-37	4.41557e-35	73.4191	0.341627	0.456857
Hspd1	0.27606	2.34927	13.9549	9.07823e-43	1.43448e-40	86.2052	0.29742	0.460089
Mt2	0.279892	0.503994	9.16563	9.72341e-20	4.54087e-18	33.7093	0.38499	0.466475
Rab9	0.281712	0.849086	13.6223	6.64464e-41	9.82641e-39	81.9455	0.352447	0.469509
Defa22	0.288274	0.777177	13.8736	2.59062e-42	4.03822e-40	85.1646	0.386305	0.480446
Pank3	0.293514	0.937682	13.4896	3.60587e-40	5.19921e-38	80.2677	0.391136	0.489179
Cpt2	0.295784	1.11768	13.7364	1.53256e-41	2.35708e-39	83.4008	0.368849	0.492962
Etfb	0.298872	2.36888	18.032	1.09542e-68	3.32516e-66	145.489	0.356452	0.498108
Tubb4b	0.300451	1.86946	10.6101	8.92658e-26	6.39553e-24	47.4369	0.338075	0.500741
Acot2	0.303243	0.330882	17.3275	7.89887e-64	2.11892e-61	134.37	0.422518	0.505394
Cotl1	0.313562	1.13327	13.9901	5.66509e-43	9.20377e-41	86.673	0.393268	0.522592
H2afz	0.316129	2.54939	10.5364	1.89712e-25	1.31386e-23	46.6915	0.354711	0.526871
Hadhb	0.32046	1.6686	15.8763	2.60318e-54	5.56068e-52	112.593	0.39205	0.534091
Pxmp4	0.322648	0.639704	15.8123	6.60335e-54	1.3849e-51	111.668	0.438699	0.537737
Slc25a20	0.334149	0.747542	15.0658	2.71748e-49	5.13872e-47	101.116	0.451025	0.556905
Gpx2	0.337762	2.50926	12.1093	7.10591e-33	7.31845e-31	63.617	0.387394	0.562928
Cst6	0.338973	1.18167	12.7955	2.10212e-36	2.47428e-34	71.67	0.462872	0.564946
Angptl4	0.339771	0.338273	19.065	4.43752e-76	1.5055e-73	162.414	0.464323	0.566275
Acadvl	0.34457	1.65883	16.0226	3.06599e-55	6.80119e-53	114.718	0.422063	0.574274
Aadac	0.345465	1.85347	11.8982	7.97218e-32	7.9275e-30	61.2221	0.43358	0.575766
Gm7861	0.350115	0.433773	19.3324	4.81152e-78	1.85003e-75	166.913	0.486707	0.583515
Aldh1a1	0.350979	0.998221	9.94068	7.04852e-23	3.98552e-21	40.8438	0.499675	0.584957
Dmbt1	0.352408	2.56999	10.4418	4.95519e-25	3.30393e-23	45.7423	0.437212	0.587338
Gstm3	0.354176	1.07143	10.4803	3.35739e-25	2.26476e-23	46.1271	0.496175	0.590284
Acaa2	0.359444	2.09499	16.7522	6.04937e-60	1.45374e-57	125.482	0.452052	0.599064
Acadl	0.363778	1.14984	15.47	9.08542e-52	1.8069e-49	106.777	0.45295	0.606288
Hsdl2	0.367591	0.67694	17.7947	4.93206e-67	1.42228e-64	141.705	0.493866	0.612643
Por	0.372842	0.853	16.0156	3.39748e-55	7.39432e-53	114.616	0.497116	0.621395
Ech1	0.390842	2.05156	19.1729	7.19332e-77	2.59297e-74	164.224	0.487256	0.651397
Defa20	0.409546	1.33085	19.9855	6.28779e-83	2.59034e-80	178.098	0.545577	0.682569
Akr1b8	0.41151	0.543931	17.9181	7.08111e-68	2.09437e-65	143.634	0.548459	0.685843
Acaa1b	0.415993	0.430638	16.8835	9.06175e-61	2.22398e-58	127.37	0.597724	0.693315
G0s2	0.416988	0.251671	21.1774	5.5769e-92	2.47421e-89	198.833	0.607495	0.694974
Plin2	0.431233	1.25444	18.7447	9.39832e-74	3.09742e-71	157.089	0.572748	0.718716
Scd2	0.435988	0.742838	15.5742	2.33708e-52	4.72951e-50	108.127	0.56242	0.726641
Abcd3	0.478746	1.64754	19.3837	2.58337e-78	1.02756e-75	167.533	0.650284	0.797906
Dhrs4	0.488487	1.81348	24.2132	2.89081e-117	1.85253e-114	256.765	0.64126	0.81414
AY761184	0.508028	1.03893	23.6853	9.76135e-113	5.36177e-110	246.388	0.704262	1
Defa17	0.533072	0.837947	26.7615	5.54253e-140	5.32776e-137	308.829	0.734574	1
Cyp4a10	0.551462	0.372996	24.9067	4.75375e-123	3.42715e-120	270.022	0.794701	1
Ces1f	0.579387	1.131	18.2903	2.13102e-70	6.6436e-68	149.408	0.797706	1
Hsp90aa1	0.582477	2.45513	23.5272	3.97764e-111	2.08555e-108	242.7	0.717695	1
Retsat	0.587963	1.17754	21.8951	1.07401e-97	5.16196e-95	211.926	0.812	1
Rbp2	0.588796	3.45301	10.1664	7.76787e-24	4.79157e-22	43.0224	0.884558	1
Gm14851	0.590646	0.761043	27.2971	6.31299e-145	7.28204e-142	320.16	0.832821	1
Gm14850	0.6291	0.968355	30.7707	3.05117e-178	5.0279e-175	396.524	0.863103	1
Me1	0.634463	0.767625	25.8183	2.48837e-131	1.91356e-128	288.999	0.884586	1
Hsd17b11	0.634632	1.26485	24.1911	7.87241e-117	4.77938e-114	255.77	0.86784	1
Itln1	0.665149	0.953407	31.2435	6.28585e-183	1.20845e-179	407.265	0.92484	1
Creb3l3	0.762025	1.34681	23.7257	8.30713e-113	4.79114e-110	246.551	1.08463	1
Gm15284	0.938593	1.93515	50.3968	0	0	881.792	1.30441	1
Defa24	0.94196	2.92426	65.8203	0	0	1274.32	1.29782	1
Fabp2	0.954149	4.17779	28.5178	7.04349e-156	9.0274e-153	345.264	1.3403	1
Lyz1	1.02431	1.36075	48.9614	0	0	844.914	1.43498	1
Hmgcs2	1.20956	1.40913	43.5558	0	2.22699e-308	702.469	1.66882	1
Acot1	1.39795	1.22843	56.3501	0	0	1031.33	1.95371	1
Fabp1	1.73828	4.65239	29.3926	3.30602e-164	4.76687e-161	364.354	2.50569	1

## Sheet: Enterocyte_down
index	logFC	AveExpr	t	P.Value	adj.P.Val	B	abs.log2FC	log_weight
Sis	-1.05755	2.23059	-26.1922	2.10982e-134	1.87206e-131	296.04	-1.50519	1
Slc5a1	-0.703359	1.26575	-21.4046	9.38082e-94	4.32831e-91	202.897	-1.01473	1
Mgam	-0.697069	1.52212	-26.0999	1.38057e-133	1.13749e-130	294.17	-1.02119	1
Sepp1	-0.694113	0.57337	-27.028	4.72793e-142	4.95788e-139	313.572	-1.00313	1
Atp1a1	-0.598126	2.35	-24.3985	1.44248e-118	9.78762e-116	259.751	-0.898229	1
Aldob	-0.541264	3.22595	-17.5697	2.17387e-65	5.97038e-63	137.943	-0.806722	1
Khk	-0.519626	2.11282	-16.098	1.18057e-55	2.72357e-53	115.667	-0.761689	1
AA467197	-0.492338	0.54305	-18.5238	4.66306e-72	1.49412e-69	153.208	-0.721824	0.820558
Spink1	-0.46494	1.21534	-11.7794	3.0551e-31	2.9614e-29	59.8915	-0.689494	0.774894
Reg3g	-0.450172	1.32859	-8.94335	7.00267e-19	3.04814e-17	31.7632	-0.704041	0.75028
Muc3	-0.434537	1.12305	-14.9419	1.70578e-48	3.12321e-46	99.2936	-0.648558	0.724221
Cyp4f14	-0.427612	1.35446	-14.3706	4.04248e-45	6.9597e-43	91.5794	-0.641651	0.712679
Oat	-0.417952	3.02222	-22.2002	3.67121e-100	1.84119e-97	217.576	-0.684029	0.696578
Smim24	-0.41738	3.29951	-19.1502	1.41404e-76	4.94272e-74	163.553	-0.630263	0.695626
Serpinb6a	-0.399045	2.0593	-19.211	3.77218e-77	1.40362e-74	164.865	-0.660258	0.665067
Pkm	-0.397342	2.26577	-17.0235	1.06404e-61	2.72749e-59	129.499	-0.622955	0.662227
Reg3b	-0.385122	0.824728	-6.84777	9.32568e-12	2.14286e-10	15.652	-0.589822	0.641861
Atp1b1	-0.384075	2.59799	-20.0667	1.74908e-83	7.47245e-81	179.371	-0.598802	0.640116
Slc2a2	-0.383109	0.299332	-16.0867	1.39343e-55	3.1516e-53	115.503	-0.531971	0.638506
Tkfc	-0.380339	1.3932	-14.8551	5.52214e-48	9.79967e-46	98.1269	-0.578919	0.633889
Gapdh	-0.375163	3.32074	-16.7174	1.14229e-59	2.68905e-57	124.852	-0.603455	0.625261
Fabp6	-0.37397	0.425491	-7.26633	4.86007e-13	1.25697e-11	18.543	-0.603894	0.623273
Lypd8	-0.36711	3.8179	-16.9909	1.76458e-61	4.42487e-59	128.996	-0.57748	0.61184
Krt18	-0.360969	1.31876	-13.3017	4.14457e-39	5.49513e-37	77.8468	-0.626219	0.601605
Ndrg1	-0.356865	0.573002	-15.057	3.21195e-49	5.97577e-47	100.951	-0.530533	0.594764
S100g	-0.351854	0.545362	-11.0149	1.3081e-27	1.05517e-25	51.6139	-0.494394	0.586413
Clec2h	-0.346599	0.982592	-10.4578	4.21698e-25	2.82807e-23	45.9018	-0.519695	0.577653
Pls1	-0.343985	0.830077	-14.0412	2.92023e-43	4.81212e-41	87.3307	-0.511224	0.573297
St3gal4	-0.32319	2.06539	-9.80015	2.72018e-22	1.47311e-20	39.5102	-0.48795	0.538637
Gpi1	-0.321652	1.77323	-15.3313	6.52031e-51	1.27478e-48	104.82	-0.51049	0.536074
Guca2a	-0.321479	0.745536	-8.58292	1.5651e-17	6.33455e-16	28.7031	-0.511934	0.535787
Il18	-0.316363	0.775814	-9.96061	5.81175e-23	3.31874e-21	41.0343	-0.458413	0.527258
Eno1	-0.312858	1.83903	-13.4853	4.00975e-40	5.71018e-38	80.1631	-0.512204	0.521417
Serinc3	-0.309442	1.29339	-14.8998	2.72093e-48	4.90405e-46	98.8287	-0.496534	0.515723
Ace2	-0.278549	0.571305	-10.8359	8.57961e-27	6.51091e-25	49.7532	-0.410431	0.464233
Fam234a	-0.268546	0.977603	-12.4645	1.0554e-34	1.15943e-32	67.7874	-0.41578	0.447562
Apol10a	-0.264011	0.67322	-10.1498	9.10944e-24	5.53039e-22	42.8649	-0.407705	0.440003
Actb	-0.262435	3.3754	-11.4818	8.4054e-30	7.57471e-28	56.6094	-0.420068	0.437377
Ppp1r1b	-0.260944	1.68564	-13.0444	9.4876e-38	1.18956e-35	74.7409	-0.446523	0.434892
Gsdmc4	-0.257975	0.627553	-7.83823	6.60807e-15	2.07131e-13	22.7586	-0.439311	0.429944
Ckmt1	-0.255998	2.44419	-9.81672	2.32176e-22	1.26927e-20	39.6666	-0.442396	0.426648
Slc37a4	-0.254275	0.459643	-12.5476	3.92892e-35	4.44314e-33	68.7667	-0.375349	0.423776
Phgr1	-0.251365	2.8502	-14.0743	1.91515e-43	3.20163e-41	87.7495	-0.418842	0.418926
Exoc3l4	-0.251324	0.57957	-10.6547	5.51525e-26	4.00115e-24	47.9125	-0.358188	0.418858
Sult1b1	-0.249338	1.47242	-9.37803	1.41255e-20	7.08424e-19	35.6119	-0.412817	0.415548
Gfpt1	-0.247973	0.836751	-11.6709	9.86837e-31	9.40757e-29	58.7295	-0.39039	0.413273
Mlxipl	-0.245392	0.895555	-11.1006	5.05978e-28	4.19889e-26	52.5529	-0.381614	0.408972
Glud1	-0.243028	1.11538	-10.8204	9.78719e-27	7.37878e-25	49.6222	-0.413796	0.405031
Smpdl3a	-0.242884	0.872172	-11.0586	7.92251e-28	6.48129e-26	52.1092	-0.394983	0.40479
Ppargc1a	-0.242582	0.340523	-13.4344	7.26508e-40	1.00967e-37	79.5729	-0.354747	0.404288
2200002D01Rik	-0.24176	2.50183	-9.96517	5.5606e-23	3.20708e-21	41.078	-0.391268	0.402917
Cobl	-0.237386	0.370786	-13.1873	1.6142e-38	2.11589e-36	76.4973	-0.343152	0.395628
Socs2	-0.236307	0.722601	-10.9054	4.01262e-27	3.10641e-25	50.5042	-0.382647	0.393828
Ceacam1	-0.235909	0.607614	-11.2487	1.02791e-28	8.91498e-27	54.1301	-0.386341	0.393165
Cox7a1	-0.234833	1.32432	-7.81827	7.71605e-15	2.3926e-13	22.6064	-0.350432	0.391372
Krt7	-0.233721	0.635508	-10.1837	6.3722e-24	3.99475e-22	43.2174	-0.401944	0.389519
Crip1	-0.22946	3.29766	-12.1745	3.3402e-33	3.4711e-31	64.3649	-0.387636	0.382418
Pigr	-0.228086	3.38771	-13.3686	1.77116e-39	2.40356e-37	78.6898	-0.374476	0.380126
Papss2	-0.226105	0.763039	-5.96369	2.80057e-09	4.716e-08	10.0911	-0.292384	0.376824
Sdc4	-0.224999	0.984526	-10.056	2.23852e-23	1.3519e-21	41.976	-0.38327	0.374982
Aprt	-0.224292	2.1813	-11.6108	1.92873e-30	1.8236e-28	58.066	-0.376461	0.373804
Btg1	-0.22062	0.922367	-9.95643	5.90513e-23	3.35545e-21	41.0179	-0.364602	0.367683
Pdcd4	-0.220049	0.900508	-9.12698	1.35107e-19	6.20899e-18	33.3844	-0.364	0.366731
Myo1a	-0.218324	1.58871	-8.94958	6.59742e-19	2.89358e-17	31.8217	-0.359098	0.363856
Tgfbi	-0.215547	0.434474	-10.9736	1.95403e-27	1.55447e-25	51.2161	-0.324923	0.359227
Gna11	-0.215518	2.31743	-10.9592	2.27425e-27	1.78459e-25	51.0659	-0.350718	0.35918
Myl12b	-0.215374	1.96193	-10.7604	1.83031e-26	1.3621e-24	49.0031	-0.384543	0.358939
Ano6	-0.213185	0.744815	-9.38141	1.34451e-20	6.77244e-19	35.66	-0.332739	0.355291
Gls	-0.211902	0.56924	-10.3436	1.2955e-24	8.4427e-23	44.7917	-0.324872	0.353153
Id2	-0.209652	0.261993	-12.251	1.30131e-33	1.3646e-31	65.298	-0.310493	0.349403
Ppard	-0.209579	0.544456	-10.7483	2.07518e-26	1.53444e-24	48.8789	-0.325968	0.349281
Actg1	-0.207887	3.46795	-13.5436	1.81378e-40	2.64834e-38	80.9494	-0.388688	0.346461
Npc1l1	-0.202324	0.594883	-9.3365	2.02889e-20	1.00014e-18	35.2541	-0.313305	0.337188
Ezr	-0.201844	1.03534	-9.35373	1.73296e-20	8.65354e-19	35.4096	-0.332149	0.336388
Gsdmc2	-0.201838	0.361753	-8.31285	1.48601e-16	5.49397e-15	26.4882	-0.338263	0.336379
Slc7a9	-0.20072	0.794987	-8.44626	4.86564e-17	1.88973e-15	27.5862	-0.318078	0.334516
Ndufa1	-0.199291	1.64029	-10.1988	5.48909e-24	3.49352e-22	43.3648	-0.334819	0.332135
Mgat4c	-0.19827	0.260118	-8.51702	2.72717e-17	1.08851e-15	28.1564	-0.324679	0.330432
Pdlim1	-0.197668	1.42327	-9.03398	3.09511e-19	1.3838e-17	32.5673	-0.360888	0.329429
Cdc42ep5	-0.195987	1.39797	-9.70066	6.84804e-22	3.67405e-20	38.598	-0.331651	0.326627
Guca2b	-0.19592	0.890409	-4.49452	7.27795e-06	7.15901e-05	2.50899	-0.26248	0.326515
Tstd1	-0.19527	1.5186	-8.13415	6.31556e-16	2.21429e-14	25.0652	-0.330773	0.325432
Anxa2	-0.194821	2.04507	-8.43052	5.60825e-17	2.14921e-15	27.4468	-0.35879	0.324683
Lima1	-0.194525	1.40348	-9.81139	2.38712e-22	1.29884e-20	39.6385	-0.318646	0.32419
Cox6c	-0.193917	3.45039	-17.034	7.52451e-62	1.97262e-59	129.841	-0.345101	0.323176
Gm10250	-0.191307	1.44119	-9.41976	9.44799e-21	4.84367e-19	36.008	-0.340138	0.318827
Oxct1	-0.190803	0.681833	-8.57703	1.62248e-17	6.5438e-16	28.6671	-0.323541	0.317987
Clic5	-0.190708	0.433699	-9.28584	3.22064e-20	1.56093e-18	34.7983	-0.276044	0.317829
Cldn15	-0.189951	1.88838	-9.85918	1.50957e-22	8.37161e-21	40.091	-0.326128	0.316567
Gm42418	-0.189771	2.2593	-6.97111	3.97141e-12	9.36814e-11	16.4867	-0.385738	0.316266
Elf3	-0.188114	1.46408	-8.4782	3.72614e-17	1.46693e-15	27.8487	-0.344576	0.313506
Scin	-0.187263	0.217235	-11.5623	3.30568e-30	3.10008e-28	57.5325	-0.277082	0.312086
Clca4b	-0.184326	0.406608	-8.90603	9.55873e-19	4.0837e-17	31.456	-0.286147	0.307192
Fam213a	-0.180844	0.262328	-9.5096	4.16927e-21	2.17613e-19	36.8156	-0.25022	0.301387
Myo15b	-0.180704	0.738448	-7.7474	1.32185e-14	3.97073e-13	22.0774	-0.277292	0.301155
Glrx	-0.180396	1.19951	-8.22235	3.07687e-16	1.09984e-14	25.772	-0.297846	0.300641
Ivns1abp	-0.180077	1.16244	-8.14314	5.84371e-16	2.06138e-14	25.1413	-0.331472	0.30011
Plac8	-0.178064	4.10764	-6.66855	3.14398e-11	6.8426e-10	14.4646	-0.272844	0.296754
Svip	-0.177002	0.838078	-8.26267	2.21473e-16	8.05897e-15	26.0953	-0.285262	0.294984
Nptn	-0.175987	0.352333	-10.4102	6.62489e-25	4.39184e-23	45.4545	-0.275403	0.293293
Slc44a4	-0.175642	0.310054	-10.3607	1.09041e-24	7.18734e-23	44.962	-0.286516	0.292718
Vil1	-0.175223	1.64958	-7.39657	1.86868e-13	5.07182e-12	19.4794	-0.294355	0.29202
Prr15l	-0.175107	1.21169	-8.24695	2.51801e-16	9.13372e-15	25.9691	-0.30012	0.291827
Galm	-0.174257	0.731758	-8.11899	7.09831e-16	2.45883e-14	24.9501	-0.274756	0.290409
Ctss	-0.173649	0.627434	-8.44503	4.91578e-17	1.90149e-15	27.5761	-0.285099	0.289396
Tfrc	-0.171328	1.04483	-7.24392	5.67569e-13	1.45487e-11	18.3906	-0.298056	0.285528
Gm8730	-0.170846	2.44421	-11.0702	6.99942e-28	5.76702e-26	52.2318	-0.322791	0.284725
Clic1	-0.170161	1.34644	-7.89332	4.25603e-15	1.35617e-13	23.1902	-0.325416	0.283583
Rps27rt	-0.169494	1.31007	-8.53038	2.4048e-17	9.66528e-16	28.2797	-0.305241	0.282472
Gm11808	-0.16796	2.06547	-11.1337	3.54937e-28	3.01044e-26	52.9037	-0.308492	0.279914
Aldh18a1	-0.167887	1.0213	-7.65906	2.60027e-14	7.59344e-13	21.4134	-0.281669	0.279792
AY036118	-0.167094	0.77094	-8.26985	2.08855e-16	7.62385e-15	26.153	-0.297364	0.278471
Txnip	-0.166364	0.971117	-7.03057	2.60153e-12	6.23879e-11	16.9001	-0.279476	0.277254
Tcn2	-0.166084	0.996281	-7.26936	4.72013e-13	1.22352e-11	18.5712	-0.269964	0.276788
2010107E04Rik	-0.16551	2.77297	-13.1533	2.46326e-38	3.19256e-36	76.0782	-0.299717	0.27583
Rps2-ps6	-0.165186	1.44054	-8.18535	4.15462e-16	1.47912e-14	25.4767	-0.305728	0.275291
Eps8	-0.165136	0.396262	-8.72165	4.7298e-18	1.97675e-16	29.8808	-0.249436	0.275207
Ifi35	-0.162124	0.687008	-7.82331	7.34859e-15	2.29097e-13	22.6538	-0.258805	0.270187
Scamp1	-0.161876	0.289624	-10.1722	7.13898e-24	4.45125e-22	43.1051	-0.246349	0.269773
Txn1	-0.161373	4.18013	-15.2496	2.06518e-50	3.9703e-48	103.675	-0.302819	0.268936
Slc17a4	-0.160669	0.266937	-10.2522	3.22761e-24	2.07992e-22	43.8895	-0.243914	0.267762
Prdx5	-0.159124	1.7161	-7.73727	1.42899e-14	4.27032e-13	22.0009	-0.276069	0.265187
Vipr1	-0.158932	0.599539	-8.03007	1.4456e-15	4.79167e-14	24.251	-0.260066	0.264867
Clca3b	-0.158417	0.355322	-7.83936	6.49584e-15	2.04168e-13	22.775	-0.279681	0.264009
Rnf186	-0.157503	0.846047	-6.72308	2.16741e-11	4.79866e-10	14.8276	-0.262482	0.262485
Fuca1	-0.157451	1.26749	-7.71257	1.72752e-14	5.1358e-13	21.8147	-0.283855	0.262398
Ms4a18	-0.157374	0.713843	-6.20252	6.43498e-10	1.16527e-08	11.5212	-0.241762	0.26227
Tmem236	-0.156014	0.53112	-7.80871	8.23092e-15	2.53183e-13	22.5425	-0.244605	0.260004
Cdhr5	-0.155744	1.22483	-6.05716	1.58424e-09	2.73976e-08	10.6447	-0.262406	0.259554
S100a6	-0.155522	0.478385	-5.47393	4.82241e-08	6.80031e-07	7.33199	-0.28636	0.259184
Thra	-0.15498	0.650355	-7.67109	2.37253e-14	6.98141e-13	21.5033	-0.245379	0.25828
Tcea3	-0.154604	0.624421	-7.44731	1.27832e-13	3.52762e-12	19.8514	-0.261031	0.257654
Gm1123	-0.154401	1.70356	-6.72857	2.09193e-11	4.64047e-10	14.8623	-0.309756	0.257316
Myo5b	-0.154284	0.683821	-7.14576	1.14949e-12	2.87e-11	17.6995	-0.242152	0.257121
Ifngr1	-0.154279	0.775099	-7.37814	2.13148e-13	5.73115e-12	19.3502	-0.268754	0.257111
Ush1c	-0.15348	0.798405	-7.3787	2.12257e-13	5.72053e-12	19.3543	-0.26744	0.25578
Aplp2	-0.153452	0.69622	-7.36204	2.39927e-13	6.39158e-12	19.2342	-0.252516	0.255734
2610507B11Rik	-0.153379	0.443076	-8.52875	2.43798e-17	9.76462e-16	28.2663	-0.247063	0.255611
Lrrc26	-0.152986	0.171729	-11.2837	7.03327e-29	6.19303e-27	54.5057	-0.227057	0.254958
H2-T23	-0.152685	0.203994	-10.9787	1.85175e-27	1.48333e-25	51.2692	-0.23498	0.254455
Zfos1	-0.151959	1.29236	-6.25821	4.52567e-10	8.46087e-09	11.8638	-0.295759	0.253245
Ndufa6	-0.151763	2.58738	-10.6682	4.75601e-26	3.49431e-24	48.0587	-0.273119	0.252919
Coro1b	-0.151441	1.00944	-7.32866	3.06415e-13	8.05126e-12	18.9945	-0.282826	0.252381
Hpgd	-0.150857	0.590075	-6.87048	7.93147e-12	1.83714e-10	15.8099	-0.240259	0.251408
Cyp3a13	-0.15075	0.494962	-6.78279	1.446e-11	3.25139e-10	15.223	-0.221309	0.25123
Ifi27	-0.150287	0.410541	-7.40868	1.70167e-13	4.64036e-12	19.5709	-0.231662	0.250459
Apoc3	-0.150004	0.875004	-4.4402	9.36278e-06	9.02253e-05	2.26877	-0.195145	0.249987
Cyba	-0.149624	0.633839	-6.57391	5.87262e-11	1.2384e-09	13.8544	-0.270133	0.249353
Maf	-0.149287	0.579046	-6.49631	9.78255e-11	1.9972e-09	13.3566	-0.22653	0.248792
Laptm4a	-0.149158	1.2645	-7.29307	3.97292e-13	1.03918e-11	18.74	-0.269973	0.248576
Sord	-0.148873	0.428697	-7.23408	6.09413e-13	1.55522e-11	18.3209	-0.248959	0.248101
Krt8	-0.147897	3.86356	-8.00077	1.84394e-15	6.0598e-14	24.0123	-0.320669	0.246475
Pklr	-0.146408	0.389219	-7.93635	3.03565e-15	9.86373e-14	23.5221	-0.220402	0.243992
Rnaset2b	-0.145516	0.704863	-7.18696	8.5571e-13	2.16937e-11	17.9885	-0.25247	0.242506
Sh3bgrl3	-0.144709	1.19938	-6.66516	3.19943e-11	6.95018e-10	14.4472	-0.282652	0.241162
Serpinb1a	-0.144035	2.15674	-6.25691	4.5756e-10	8.52659e-09	11.8533	-0.292472	0.240039
Tmem59	-0.14381	1.66931	-6.72093	2.19912e-11	4.85954e-10	14.8134	-0.282602	0.239663
H2-Q2	-0.14324	0.773938	-5.52592	3.60071e-08	5.15312e-07	7.61454	-0.208635	0.238713
Cox6a1	-0.143143	3.33433	-12.4757	9.23843e-35	1.02467e-32	67.9193	-0.257873	0.238551
Slc2a5	-0.142668	0.248511	-8.42726	5.69974e-17	2.16985e-15	27.4305	-0.198705	0.23776
Muc13	-0.142297	1.93652	-6.79655	1.31649e-11	2.96596e-10	15.3147	-0.248845	0.237142
Hadh	-0.142272	2.23283	-8.28544	1.83834e-16	6.75326e-15	26.2785	-0.260686	0.2371
Itm2b	-0.141728	2.26567	-7.90243	3.96269e-15	1.27095e-13	23.2603	-0.278269	0.236192
Cox6b1	-0.141612	3.52513	-13.0714	6.79836e-38	8.61748e-36	75.0715	-0.265696	0.235999
Gde1	-0.141603	0.202763	-8.0692	1.06751e-15	3.59002e-14	24.5494	-0.191572	0.235985
Rpl10-ps3	-0.141103	2.54489	-10.49	2.95148e-25	2.00267e-23	46.2538	-0.2809	0.235151
Rpl9-ps6	-0.14096	2.24035	-9.33018	2.14956e-20	1.05512e-18	35.1971	-0.274469	0.234913
Papss1	-0.140269	0.331891	-8.24063	2.65129e-16	9.55707e-15	25.9183	-0.226425	0.233761
AA986860	-0.139886	0.294631	-8.47376	3.86708e-17	1.51209e-15	27.8122	-0.215806	0.233123
Eef2	-0.139852	3.179	-11.6954	7.49688e-31	7.20638e-29	59.0017	-0.275516	0.233067
Nudt4	-0.139775	0.699658	-6.20959	6.14054e-10	1.11721e-08	11.5666	-0.237868	0.232938
Edn2	-0.139401	0.296213	-7.80952	8.17906e-15	2.52261e-13	22.5487	-0.219152	0.232315
Chmp4c	-0.139243	0.814679	-6.69171	2.67747e-11	5.86046e-10	14.6212	-0.237551	0.232052
Actn4	-0.139083	1.16291	-6.61024	4.61543e-11	9.84085e-10	14.0895	-0.240322	0.231785
Ap1ar	-0.1389	0.647191	-6.98463	3.59087e-12	8.50528e-11	16.5848	-0.231293	0.23148
Gltscr2	-0.138777	1.3794	-6.61455	4.48524e-11	9.58097e-10	14.1174	-0.265155	0.231274
Mfsd4	-0.138065	0.133942	-12.0543	1.27207e-32	1.27713e-30	63.0392	-0.206212	0.230089
Naaladl1	-0.13805	0.308219	-6.61845	4.38866e-11	9.39205e-10	14.139	-0.221588	0.230062
Lad1	-0.137428	1.12275	-6.63878	3.81649e-11	8.19799e-10	14.2751	-0.252633	0.229027
Gtf2b	-0.137197	0.532831	-7.06945	1.97738e-12	4.81204e-11	17.1686	-0.236926	0.228641
Klf6	-0.136737	0.321393	-7.66667	2.45382e-14	7.20224e-13	21.4703	-0.214663	0.227874
Lmo7	-0.136196	0.541844	-6.88425	7.21267e-12	1.67401e-10	15.9028	-0.215951	0.226972
Ctsb	-0.136034	1.64666	-7.41884	1.57851e-13	4.31471e-12	19.6446	-0.250738	0.226703
Gm9843	-0.135707	2.57433	-10.1481	9.06154e-24	5.53039e-22	42.8695	-0.255135	0.226157
Ndufa3	-0.135633	1.90779	-8.34717	1.10673e-16	4.10487e-15	26.7776	-0.248109	0.226035
Ndufv3	-0.135453	2.08781	-8.51048	2.84272e-17	1.13071e-15	28.1151	-0.253963	0.225735
Iqgap2	-0.135394	0.563668	-6.03019	1.86372e-09	3.20866e-08	10.4866	-0.209938	0.225636
Glod5	-0.134767	2.07527	-6.64157	3.74624e-11	8.0621e-10	14.2932	-0.245062	0.22459
Cyp2u1	-0.134604	0.213106	-9.2785	3.44277e-20	1.64101e-18	34.7326	-0.195588	0.22432
Ifi30	-0.134522	1.64323	-6.54571	7.07391e-11	1.46495e-09	13.6728	-0.258329	0.224182
Add1	-0.134484	0.546657	-7.07985	1.83712e-12	4.48017e-11	17.2406	-0.236906	0.224119
Kxd1	-0.133907	0.815056	-6.477	1.10978e-10	2.26172e-09	13.2335	-0.226588	0.223158
Cd82	-0.133002	0.746105	-6.35446	2.45072e-10	4.76712e-09	12.4612	-0.221662	0.22165
Prkag2	-0.132955	0.388691	-7.33011	3.03178e-13	7.98438e-12	19.0049	-0.204056	0.22157
Prkcd	-0.132828	0.354039	-7.83424	6.74991e-15	2.11003e-13	22.7373	-0.212718	0.221359
Rps18-ps3	-0.132691	1.5723	-6.82487	1.08485e-11	2.46819e-10	15.5038	-0.268589	0.221131
Prkcz	-0.132161	0.448751	-7.18588	8.62375e-13	2.18147e-11	17.9809	-0.213167	0.220247
Atp5c1	-0.132069	3.06908	-8.93524	7.39852e-19	3.19633e-17	31.7084	-0.270471	0.220094
Tmc4	-0.131785	0.952116	-6.29961	3.47806e-10	6.59859e-09	12.1201	-0.235514	0.21962
Rnf128	-0.13147	1.09909	-6.24759	4.83497e-10	8.99538e-09	11.7993	-0.235574	0.219097
Erbb3	-0.131419	0.673423	-6.32753	2.91135e-10	5.59707e-09	12.2934	-0.223421	0.219011
Tmem176b	-0.130881	0.85305	-5.44359	5.69639e-08	7.99366e-07	7.17071	-0.251808	0.218115
Psme2b	-0.130751	0.600913	-6.54423	7.14308e-11	1.47662e-09	13.6633	-0.224267	0.217898
Me2	-0.130725	1.15909	-5.72291	1.16376e-08	1.79226e-07	8.70836	-0.247549	0.217854
Cox4i1	-0.130617	4.0136	-11.8263	1.71707e-31	1.69285e-29	60.4613	-0.254759	0.217674
Uba52	-0.130253	1.68871	-7.48499	9.65822e-14	2.70407e-12	20.1262	-0.250371	0.217068
Gas6	-0.130106	0.375872	-7.11041	1.47889e-12	3.66072e-11	17.4529	-0.217686	0.216822
Cldn3	-0.129818	2.48789	-7.42283	1.53259e-13	4.19916e-12	19.6735	-0.256326	0.216342
Acat1	-0.129685	1.39708	-6.33235	2.82311e-10	5.44558e-09	12.3234	-0.252183	0.21612
Cox8a	-0.129242	3.79529	-13.9631	8.06713e-43	1.29242e-40	86.3222	-0.242848	0.215382
Cox7c	-0.128831	3.5274	-12.6123	1.81222e-35	2.0904e-33	69.5337	-0.250714	0.214697
Slc25a24	-0.128527	0.526672	-6.2607	4.45093e-10	8.33465e-09	11.8799	-0.213682	0.21419
Pink1	-0.127788	0.495675	-6.50254	9.39194e-11	1.92426e-09	13.3963	-0.204919	0.21296
Mkrn1	-0.127656	1.23846	-6.12844	1.01839e-09	1.81004e-08	11.0743	-0.245548	0.212739
Cystm1	-0.126815	2.36888	-8.24414	2.5764e-16	9.31621e-15	25.9465	-0.236736	0.211337
2310061I04Rik	-0.126628	0.647801	-6.25756	4.54005e-10	8.47402e-09	11.8606	-0.224927	0.211026
Ubl5	-0.126559	2.02614	-8.68761	6.33258e-18	2.62757e-16	29.5934	-0.24751	0.210911
Slc39a4	-0.126486	0.541188	-6.19548	6.70806e-10	1.21091e-08	11.4806	-0.217693	0.210789
Naprt	-0.126266	0.720093	-5.63872	1.89275e-08	2.80989e-07	8.23701	-0.205382	0.210423
Fbp1	-0.126217	0.551762	-5.77651	8.50848e-09	1.33673e-07	9.01207	-0.206279	0.210341
Osr2	-0.125203	0.419799	-5.78544	8.08108e-09	1.27692e-07	9.06213	-0.215579	0.208651
Net1	-0.124367	0.83649	-5.93439	3.33042e-09	5.5355e-08	9.92251	-0.215433	0.207257
Gchfr	-0.123962	0.227972	-8.0393	1.34321e-15	4.478e-14	24.3232	-0.181483	0.206582
Anpep	-0.123715	1.01661	-3.28769	0.00102357	0.00573429	-2.14754	-0.174256	0.20617
F11r	-0.123611	0.848642	-5.77027	8.82573e-09	1.38134e-07	8.97656	-0.214363	0.205997
App	-0.123513	0.572714	-6.23491	5.23714e-10	9.66566e-09	11.7215	-0.21732	0.205835
Gng12	-0.123445	1.46424	-5.97628	2.58651e-09	4.36829e-08	10.1681	-0.219272	0.20572
Cd9	-0.12315	0.525581	-5.02485	5.37834e-07	6.32408e-06	5.00542	-0.247699	0.205228
Cldn23	-0.122235	0.274866	-7.52396	7.21707e-14	2.05046e-12	20.4119	-0.184958	0.203704
Rnaset2a	-0.12213	0.593796	-6.21467	5.94787e-10	1.0873e-08	11.5977	-0.216435	0.203528
Myh14	-0.121856	1.06046	-5.19538	2.19703e-07	2.80651e-06	5.86746	-0.207865	0.203073
Grn	-0.121437	0.500267	-6.44165	1.39674e-10	2.8053e-09	13.0093	-0.209186	0.202374
Abcg8	-0.121315	0.435017	-6.41304	1.68107e-10	3.3261e-09	12.8286	-0.189008	0.20217
Slc16a6	-0.120357	0.211142	-7.85637	5.68123e-15	1.79542e-13	22.9065	-0.175593	0.200574
Rassf7	-0.120188	0.444035	-6.69271	2.65954e-11	5.84339e-10	14.6277	-0.211208	0.200292
Mbnl2	-0.120173	0.568826	-6.11588	1.10079e-09	1.94749e-08	10.9986	-0.207664	0.200267
Myo1d	-0.12014	0.734456	-5.81852	6.64461e-09	1.07047e-07	9.25195	-0.209678	0.200212
Tmem252	-0.120077	0.452141	-5.73613	1.07752e-08	1.67059e-07	8.78302	-0.192872	0.200107
Sdhb	-0.119932	2.61201	-7.12572	1.32618e-12	3.29688e-11	17.5596	-0.245035	0.199865
Plcb3	-0.119189	0.979442	-5.66559	1.62173e-08	2.44213e-07	8.38673	-0.212326	0.198628
Gm11273	-0.118298	0.932979	-5.75123	9.86596e-09	1.53789e-07	8.8685	-0.218555	0.197141
Bche	-0.118182	0.793432	-5.19344	2.21981e-07	2.83246e-06	5.85751	-0.179921	0.196948
Higd2a	-0.1181	2.09286	-7.52026	7.42003e-14	2.10295e-12	20.3847	-0.223439	0.196812
Aldh1l1	-0.117917	0.215652	-8.10879	7.70427e-16	2.6528e-14	24.8696	-0.182572	0.196507
Wdr89	-0.117771	2.2844	-7.81611	7.77154e-15	2.40334e-13	22.5989	-0.24829	0.196264
Npm1	-0.117009	2.2904	-5.04649	4.81049e-07	5.68534e-06	5.11281	-0.275853	0.194993
Npepps	-0.11673	0.893188	-5.61267	2.19729e-08	3.237e-07	8.09251	-0.221196	0.194528
Il10rb	-0.116201	0.461811	-6.23424	5.25917e-10	9.69082e-09	11.7175	-0.189363	0.193647
Fth1	-0.115857	5.07914	-4.84544	1.33756e-06	1.48068e-05	4.13011	-0.185387	0.193074
Cd47	-0.115699	0.731155	-5.5147	3.82841e-08	5.44521e-07	7.55504	-0.208751	0.192809
Sema4g	-0.114788	0.904173	-5.31468	1.15667e-07	1.54664e-06	6.48641	-0.213227	0.191292
Pnpla2	-0.114563	0.460457	-6.23318	5.29443e-10	9.74024e-09	11.7109	-0.192478	0.190917
Cyp4v3	-0.114322	0.400021	-5.77815	8.42713e-09	1.32849e-07	9.02138	-0.169512	0.190514
Akr1b7	-0.11424	0.139202	-7.97582	2.23767e-15	7.2914e-14	23.822	-0.160836	0.190378
Cdhr2	-0.114239	0.588382	-5.44493	5.65405e-08	7.9439e-07	7.17792	-0.187441	0.190377
Bach1	-0.113751	0.204128	-8.30301	1.59161e-16	5.86556e-15	26.4202	-0.182331	0.189564
Ndufa13	-0.113543	2.56875	-8.35319	1.05311e-16	3.91859e-15	26.8265	-0.227465	0.189217
Krt19	-0.11352	4.00852	-5.79647	7.59016e-09	1.20264e-07	9.12311	-0.269897	0.189179
Rfk	-0.113075	1.17162	-5.15165	2.77023e-07	3.43598e-06	5.64402	-0.204086	0.188436
Gstp1	-0.112966	1.56016	-5.08618	3.90644e-07	4.69872e-06	5.31299	-0.235279	0.188254
Gpd2	-0.112795	0.734479	-5.21569	1.97158e-07	2.52971e-06	5.97185	-0.195536	0.187969
Lamp1	-0.112582	1.6412	-6.20734	6.22772e-10	1.13129e-08	11.5529	-0.220548	0.187616
B4galt5	-0.112406	0.232565	-7.65548	2.67226e-14	7.78396e-13	21.3866	-0.16978	0.187322
Bhlhe40	-0.112347	0.265975	-7.14644	1.14393e-12	2.86231e-11	17.7043	-0.169291	0.187224
Sqrdl	-0.112191	0.838386	-4.91348	9.4878e-07	1.07401e-05	4.45964	-0.216502	0.186964
Trappc2l	-0.112184	0.903707	-5.30618	1.21127e-07	1.61153e-06	6.44188	-0.207923	0.186952
Misp	-0.112148	1.36556	-5.2037	2.1018e-07	2.68783e-06	5.91018	-0.205504	0.186892
Hes1	-0.112101	0.617167	-4.82028	1.51386e-06	1.66467e-05	4.01115	-0.204505	0.186813
Mep1b	-0.112062	0.698187	-3.69062	0.0002283	0.00156566	-0.751672	-0.171473	0.186748
Dstn	-0.11198	2.60809	-7.39485	1.88452e-13	5.10281e-12	19.4709	-0.21419	0.186611
Rps28	-0.111833	3.32559	-9.98411	4.51337e-23	2.62938e-21	41.2834	-0.238344	0.186367
Rpl37a	-0.111773	3.80373	-10.9652	2.13544e-27	1.68715e-25	51.1282	-0.242255	0.186266
Junb	-0.111697	0.40108	-5.9453	3.11869e-09	5.20609e-08	9.98631	-0.184921	0.18614
Idh3b	-0.111685	1.67964	-5.86713	4.98065e-09	8.12613e-08	9.5317	-0.231511	0.18612
Casp1	-0.111567	1.14652	-4.90319	9.99412e-07	1.1258e-05	4.4097	-0.223492	0.185924
Esrra	-0.111199	0.949135	-5.31242	1.17093e-07	1.56146e-06	6.47458	-0.196713	0.18531
Ntan1	-0.111012	0.595062	-5.72828	1.12796e-08	1.7441e-07	8.73866	-0.196533	0.184998
H2-T3	-0.110801	0.802298	-5.142	2.91482e-07	3.6037e-06	5.595	-0.189188	0.184646
Rpl7a-ps5	-0.110609	1.35596	-5.60742	2.2641e-08	3.33117e-07	8.0635	-0.227574	0.184327
Hkdc1	-0.11031	0.873816	-4.51904	6.48232e-06	6.4349e-05	2.61932	-0.176835	0.183828
Glmp	-0.110293	0.576316	-5.66401	1.63662e-08	2.45982e-07	8.37788	-0.189731	0.1838
Ccl25	-0.110015	2.96915	-5.72572	1.14786e-08	1.77126e-07	8.72192	-0.200912	0.183337
Prkra	-0.109982	0.417588	-6.11021	1.14005e-09	2.00464e-08	10.9645	-0.187264	0.183282
Rpl6l	-0.109884	1.67706	-5.83194	6.13768e-09	9.92962e-08	9.32896	-0.240026	0.183119
Rpl41	-0.109673	4.43093	-12.4269	1.6465e-34	1.79174e-32	67.3466	-0.239802	0.182766
Uqcrh	-0.109471	3.5622	-10.536	1.84743e-25	1.29152e-23	46.717	-0.215922	0.18243
Igf2bp2	-0.109399	0.171615	-8.44471	4.92888e-17	1.90149e-15	27.5735	-0.165645	0.182309
Fam98c	-0.109247	0.837684	-5.10908	3.46547e-07	4.23904e-06	5.42833	-0.193588	0.182057
Smim6	-0.10911	0.522669	-5.29906	1.25896e-07	1.67113e-06	6.4046	-0.205139	0.181828
Slc51a	-0.108662	1.09806	-3.82914	0.000131629	0.000959758	-0.23496	-0.201809	0.181082
Tm6sf2	-0.108584	1.24322	-4.31603	1.64725e-05	0.000151042	1.73083	-0.193087	0.180951
Cdh1	-0.108502	1.42134	-5.65665	1.70741e-08	2.55116e-07	8.33685	-0.21309	0.180815
Anxa4	-0.108328	1.78042	-4.01159	6.20114e-05	0.000490941	0.474368	-0.247103	0.180525
Cryl1	-0.108188	1.02071	-5.00627	5.91048e-07	6.89357e-06	4.91452	-0.210515	0.180292
Rtn4	-0.107786	0.294378	-6.07523	1.41432e-09	2.46066e-08	10.7549	-0.189958	0.179621
Eif4b	-0.107736	1.22267	-5.2051	2.08617e-07	2.67081e-06	5.91738	-0.212965	0.179538
Dapp1	-0.107508	0.199273	-7.86011	5.51787e-15	1.74859e-13	22.9352	-0.169974	0.179158
Kctd14	-0.107073	0.122758	-8.89292	1.07203e-18	4.54627e-17	31.343	-0.153593	0.178433
Ipmk	-0.106678	0.623304	-5.28669	1.34613e-07	1.77865e-06	6.33999	-0.195097	0.177775
mt-Nd4l	-0.106397	0.945004	-4.87213	1.16847e-06	1.30604e-05	4.25964	-0.187288	0.177306
Calml4	-0.106316	2.68674	-6.56057	6.41342e-11	1.34263e-09	13.7684	-0.215313	0.177171
Gsdmd	-0.106239	0.363644	-5.42579	6.2875e-08	8.76981e-07	7.07527	-0.163805	0.177044
Morf4l1	-0.106167	0.880674	-5.09286	3.77253e-07	4.55189e-06	5.34657	-0.214895	0.176923
Stap2	-0.106008	0.685077	-4.98629	6.54898e-07	7.59221e-06	4.81588	-0.191267	0.176657
Enpep	-0.105941	0.76845	-4.11785	3.94243e-05	0.00032693	0.902695	-0.175252	0.176547
Atp5e	-0.105924	2.94086	-8.69517	5.93567e-18	2.47177e-16	29.6572	-0.207176	0.176518
S100a10	-0.105586	2.90935	-6.86477	8.24946e-12	1.90696e-10	15.7715	-0.226851	0.175955
Lct	-0.105416	0.156908	-5.9813	2.51765e-09	4.25822e-08	10.1946	-0.140669	0.175671
Zbtb7a	-0.105414	0.96403	-5.00942	5.81544e-07	6.80258e-06	4.93011	-0.21263	0.175667
Frk	-0.10527	0.633645	-5.15667	2.69771e-07	3.36048e-06	5.66959	-0.175375	0.175429
Slc51b	-0.105005	0.475059	-4.27701	1.96241e-05	0.000175476	1.56447	-0.168955	0.174986
Clta	-0.104876	2.09266	-6.90296	6.33825e-12	1.47403e-10	16.0291	-0.226175	0.174771
Akr1c14	-0.104759	0.131226	-9.12238	1.40781e-19	6.44406e-18	33.3438	-0.161259	0.174576
Cox7b	-0.104626	3.31312	-9.10536	1.63929e-19	7.47398e-18	33.1938	-0.211355	0.174354
Cox5b	-0.104586	3.46064	-9.88777	1.14664e-22	6.3896e-21	40.3625	-0.212183	0.174288
Mrpl9	-0.104258	0.87487	-5.05924	4.49482e-07	5.36171e-06	5.17794	-0.198741	0.17374
Gsdmc3	-0.10418	0.13052	-7.34205	2.79392e-13	7.39172e-12	19.0853	-0.172453	0.173611
Hspa8	-0.104168	3.49493	-6.55118	6.83638e-11	1.42086e-09	13.7063	-0.254684	0.173591
Eif4a2	-0.104158	1.05708	-4.93374	8.56196e-07	9.78813e-06	4.55827	-0.202347	0.173575
Myl6	-0.104063	3.02199	-7.90231	3.96655e-15	1.27095e-13	23.2594	-0.218278	0.173417
Cblc	-0.10399	0.54398	-5.2858	1.35267e-07	1.78525e-06	6.33531	-0.179641	0.173295
Rpl13-ps3	-0.10388	0.897753	-5.01851	5.54924e-07	6.51175e-06	4.97518	-0.198125	0.173111
Rpl23a-ps3	-0.103748	2.15935	-6.32398	2.97805e-10	5.70627e-09	12.2713	-0.225965	0.172891
Ncoa1	-0.103681	0.292215	-6.52731	7.98397e-11	1.64456e-09	13.5547	-0.161709	0.17278
Heph	-0.103677	0.351637	-5.80986	6.99309e-09	1.1188e-07	9.20235	-0.162342	0.172774
Gm2000	-0.103585	1.58314	-5.39968	7.26348e-08	1.00581e-06	6.93581	-0.219998	0.17262
Cmc1	-0.103329	0.706519	-5.17237	2.48254e-07	3.12622e-06	5.74969	-0.194909	0.172193
Plxnb2	-0.103216	0.447004	-5.61924	2.11618e-08	3.1215e-07	8.12893	-0.172088	0.172005
Ifngr2	-0.103013	1.06859	-4.91037	9.63788e-07	1.08886e-05	4.44456	-0.189156	0.171667
Ift172	-0.102974	0.258352	-6.5679	6.11032e-11	1.28384e-09	13.8157	-0.162352	0.171601
1810011O10Rik	-0.102886	0.23375	-7.04093	2.41849e-12	5.82407e-11	16.9715	-0.158482	0.171455
Bri3	-0.102829	1.58968	-5.66389	1.63775e-08	2.45982e-07	8.37721	-0.209536	0.171359
Cs	-0.102786	1.39022	-5.33621	1.0287e-07	1.40095e-06	6.59962	-0.202788	0.171288
Prkg2	-0.102692	0.296423	-6.18564	7.134e-10	1.28179e-08	11.4207	-0.157348	0.171131
Tapbp	-0.102474	0.544823	-5.26091	1.54703e-07	2.01866e-06	6.20576	-0.170128	0.170767
Snhg6	-0.102396	0.567823	-5.16819	2.53818e-07	3.18584e-06	5.72833	-0.189196	0.170637
Echs1	-0.10239	1.31608	-5.08957	3.83798e-07	4.6212e-06	5.33001	-0.214007	0.170629
Smim22	-0.102132	1.27076	-4.26989	2.02391e-05	0.000180277	1.53503	-0.187151	0.170197
Idh3g	-0.102096	1.577	-5.18391	2.33511e-07	2.9632e-06	5.8087	-0.222037	0.170137
Ptgr1	-0.102048	1.02836	-4.28377	1.90245e-05	0.00017091	1.59383	-0.216194	0.170057
Ypel3	-0.102013	0.184432	-7.63192	3.19656e-14	9.26441e-13	21.2108	-0.163958	0.17
Rps29	-0.101918	4.07547	-11.4859	7.69626e-30	6.99027e-28	56.6958	-0.217886	0.169841
Ubxn1	-0.101886	1.29423	-5.22973	1.82898e-07	2.35987e-06	6.04426	-0.205116	0.169789
Ctsa	-0.10166	0.472896	-5.45624	5.30937e-08	7.46873e-07	7.23874	-0.175416	0.16941
Fam177a	-0.101605	0.282653	-6.38788	1.97728e-10	3.88551e-09	12.6704	-0.16279	0.169319
Abcg5	-0.101497	0.466984	-5.18974	2.26386e-07	2.88229e-06	5.83857	-0.161623	0.169139
Pdha1	-0.10148	1.45745	-5.32475	1.09501e-07	1.47903e-06	6.5393	-0.209658	0.169111
Vdac1	-0.101461	1.82411	-5.95275	2.98173e-09	4.99191e-08	10.0299	-0.212283	0.169079
Tmprss4	-0.101392	0.678672	-4.88904	1.07327e-06	1.20665e-05	4.34123	-0.183791	0.168965
Camk2n1	-0.101122	0.210589	-6.85408	8.87852e-12	2.04828e-10	15.6996	-0.166678	0.168514
Rnf149	-0.100708	0.515956	-5.27924	1.40146e-07	1.84121e-06	6.30111	-0.179052	0.167825
Grb7	-0.100202	0.314462	-6.06752	1.48295e-09	2.56844e-08	10.7088	-0.171799	0.16698

## Sheet: Goblet progenitor_up
index	logFC	AveExpr	t	P.Value	adj.P.Val	B	abs.log2FC	log_weight
Hacd1	0.100003	1.3648	4.38766	1.20451e-05	0.0002145	2.49673	0.0636891	0.166667
Mars	0.100011	0.38143	5.0948	3.81435e-07	9.67565e-06	5.78745	0.100493	0.16668
Slc25a20	0.100015	0.280576	5.53657	3.48487e-08	1.11189e-06	8.08586	0.125866	0.166688
D8Ertd738e	0.100077	1.8902	5.34265	1.01874e-07	2.89019e-06	7.05408	0.0600842	0.166791
Capn9	0.100232	0.29697	4.75639	2.10965e-06	4.60739e-05	4.15273	0.124359	0.167048
Sec11c	0.100467	2.25968	4.39788	1.1497e-05	0.000206844	2.54086	0.0682857	0.16744
Erp29	0.100702	1.54259	4.37112	1.2986e-05	0.000226968	2.42548	0.0777792	0.167832
Tor2a	0.100818	0.668894	4.41447	1.06578e-05	0.00019345	2.61269	0.0988786	0.168025
Ormdl2	0.100878	1.28855	4.37933	1.25106e-05	0.000219914	2.46081	0.0796338	0.168126
Map2k3	0.10107	0.793932	4.50398	7.04798e-06	0.000134505	3.00501	0.0778612	0.168445
Ciapin1	0.101139	0.502542	4.73389	2.35483e-06	5.04395e-05	4.04792	0.0956719	0.168561
Gstm3	0.101238	0.226145	5.55164	3.20143e-08	1.02933e-06	8.16754	0.117139	0.168725
Serinc2	0.101464	0.787556	4.32489	1.60008e-05	0.000272659	2.22785	0.0941172	0.169101
Jtb	0.101539	1.30191	4.39076	1.18766e-05	0.000212117	2.51008	0.0883817	0.169227
Cct3	0.101618	1.57963	4.39257	1.17789e-05	0.000210987	2.5179	0.0756553	0.169358
Mien1	0.102015	1.6239	4.31937	1.64027e-05	0.000277961	2.20437	0.0760526	0.17002
Psmb4	0.102084	1.90576	5.12287	3.29416e-07	8.47901e-06	5.92793	0.0672249	0.170135
Idh1	0.102203	0.538584	4.5224	6.46703e-06	0.000125172	3.0867	0.100626	0.170334
Gspt1	0.102411	0.950049	4.4017	1.12982e-05	0.000203867	2.55739	0.0660128	0.17068
Tmem33	0.102533	0.891052	4.29583	1.8226e-05	0.00030423	2.10467	0.0997623	0.170883
Rala	0.102704	1.19734	4.46002	8.64331e-06	0.000160209	2.81136	0.0801303	0.171169
Ddx3x	0.102736	1.19502	4.60593	4.36102e-06	8.92008e-05	3.46119	0.0508647	0.171222
U2af1	0.102815	1.69005	4.68518	2.98271e-06	6.31159e-05	3.82273	0.0671276	0.171354
Mrps24	0.10282	2.01116	5.70872	1.30585e-08	4.59749e-07	9.03173	0.0538803	0.171362
Srp9	0.102882	2.16219	5.70469	1.33661e-08	4.69231e-07	9.00927	0.0706195	0.171465
Ostc	0.103136	2.2772	4.37628	1.26849e-05	0.000222658	2.4477	0.0719899	0.171888
Psmd6	0.103313	0.938152	4.14129	3.59507e-05	0.00055968	1.46328	0.0860115	0.172184
Tpi1	0.103336	2.16099	5.73121	1.14641e-08	4.08307e-07	9.15733	0.0464319	0.172223
Cops5	0.103562	0.913792	4.34362	1.47063e-05	0.000253064	2.30769	0.0928537	0.172599
Mrpl57	0.103623	1.59188	5.15986	2.71222e-07	7.13094e-06	6.11425	0.0541716	0.172701
Srsf3	0.103733	2.4388	5.21338	2.04269e-07	5.50044e-06	6.38614	0.0562249	0.172885
Mttp	0.103767	0.379591	4.40343	1.12092e-05	0.00020256	2.56488	0.109696	0.172941
Mad2l1	0.103802	0.509437	4.5303	6.23236e-06	0.000121205	3.12181	0.0977489	0.172998
Sumo3	0.103835	1.29906	4.38618	1.21268e-05	0.00021533	2.49032	0.0739794	0.173053
Cmc2	0.103882	0.974241	3.92317	9.03009e-05	0.00124872	0.597321	0.0763647	0.173132
Cox5a	0.103952	3.1391	7.0811	1.96332e-12	1.23993e-10	17.567	0.0461079	0.173248
Emc8	0.104257	0.837214	4.51844	6.58811e-06	0.000126914	3.06909	0.0896641	0.173757
Asf1a	0.104323	0.605772	4.46804	8.32847e-06	0.000155549	2.84657	0.109205	0.173868
Psmd14	0.104396	0.866005	4.38541	1.21694e-05	0.000215605	2.487	0.0894041	0.173988
Alg3	0.104426	0.29245	5.67207	1.61303e-08	5.58273e-07	8.82802	0.127543	0.174038
Pon2	0.104483	0.962865	4.46519	8.43913e-06	0.000157139	2.83404	0.0773839	0.174134
Lsr	0.10456	1.74574	5.05126	4.78173e-07	1.17879e-05	5.57098	0.0892494	0.174263
Dbf4	0.104671	0.47426	4.46295	8.52715e-06	0.000158295	2.8242	0.1097	0.174447
Scarb2	0.104755	0.489739	4.87567	1.16863e-06	2.71391e-05	4.71642	0.118243	0.174587
Etf1	0.105016	0.882724	4.53423	6.11865e-06	0.000119182	3.1393	0.0944359	0.175022
Ppib	0.105096	2.73823	5.3575	9.3959e-08	2.68342e-06	7.1318	0.0839423	0.175156
Nupr1	0.105174	0.3125	4.87436	1.17632e-06	2.72443e-05	4.71015	0.14014	0.175285
Tars	0.105297	0.849702	4.34327	1.47299e-05	0.000253115	2.30617	0.0931249	0.17549
Arpc5l	0.105529	1.12723	4.47448	8.08369e-06	0.000151671	2.87487	0.0875517	0.175877
Vcp	0.105636	1.76811	4.8398	1.39773e-06	3.189e-05	4.54548	0.0686441	0.176056
Ces2e	0.105985	0.483151	3.91797	9.22921e-05	0.00127338	0.576935	0.097168	0.176637
Lgals9	0.106045	1.59224	4.59726	4.54439e-06	9.20295e-05	3.42202	0.0688949	0.176737
Set	0.106181	2.10967	5.13193	3.14134e-07	8.11976e-06	5.97345	0.046704	0.176965
Ube2a	0.106275	1.0912	4.57272	5.10459e-06	0.0001012	3.31149	0.0782067	0.17712
Abcg2	0.106583	0.496231	4.86096	1.25787e-06	2.88604e-05	4.64614	0.110721	0.177633
1500009L16Rik	0.106636	0.513309	4.30177	1.77484e-05	0.000297881	2.12978	0.130318	0.177722
Eif4e	0.107196	0.932162	4.52081	6.51545e-06	0.000125712	3.07962	0.0909292	0.178655
Psma6	0.107226	1.62214	4.65407	3.46479e-06	7.20724e-05	3.68009	0.0720628	0.178706
Gsta1	0.107287	0.256828	4.40466	1.11613e-05	0.000201991	2.56911	0.137541	0.178806
Timm50	0.107324	0.896853	4.50691	6.95254e-06	0.000132956	3.01796	0.091828	0.178869
Idh3a	0.107392	1.23149	4.65087	3.51841e-06	7.294e-05	3.66547	0.0699723	0.178983
Mkrn2os	0.108007	0.565704	4.74523	2.22803e-06	4.80594e-05	4.10068	0.108768	0.180007
Samhd1	0.108212	0.67496	4.46519	8.43922e-06	0.000157139	2.83403	0.131087	0.180348
Rrm1	0.108334	0.750132	4.04987	5.31731e-05	0.000788713	1.09472	0.094963	0.180552
Pla2g12a	0.10853	0.539715	4.79652	1.73196e-06	3.84159e-05	4.34087	0.123204	0.180879
Timm9	0.108993	0.822328	4.60989	4.27948e-06	8.76793e-05	3.47914	0.0817733	0.181651
Rbm8a	0.109016	1.59715	5.13918	3.024e-07	7.86626e-06	6.00994	0.0893692	0.181689
C1galt1c1	0.109471	0.936804	4.02934	5.79949e-05	0.000853006	1.01309	0.118057	0.182447
Nsmce4a	0.109626	0.941733	4.58545	4.80613e-06	9.63743e-05	3.36877	0.090707	0.182705
Snf8	0.109701	1.21256	4.8949	1.06119e-06	2.47652e-05	4.80854	0.095245	0.18283
Bub3	0.109748	1.07959	3.85029	0.000121632	0.00162512	0.318282	0.109457	0.18291
Cenpv	0.109835	1.11396	4.59105	4.68025e-06	9.41584e-05	3.39401	0.0571818	0.183054
Pgd	0.109962	1.01515	4.59766	4.53577e-06	9.2007e-05	3.42382	0.0825807	0.183266
Gps1	0.110203	0.798874	4.73752	2.31351e-06	4.97284e-05	4.06479	0.0992126	0.183667
Mrpl55	0.110238	0.936471	4.8077	1.63898e-06	3.67108e-05	4.39351	0.0762542	0.183725
Dhfr	0.110278	0.613407	4.33018	1.56247e-05	0.00026774	2.25035	0.107995	0.183792
Ccnb2	0.110313	0.706964	3.43325	0.000608665	0.00638473	-1.17959	0.0910897	0.18385
Gmds	0.110399	2.18205	4.66922	3.22131e-06	6.73506e-05	3.74945	0.0908835	0.183995
Ctsz	0.110704	1.06296	4.73243	2.37162e-06	5.07105e-05	4.04115	0.0789705	0.184502
Lamtor1	0.110707	1.07067	4.94262	8.3402e-07	1.97648e-05	5.03876	0.0921282	0.184506
Sep15	0.111399	2.11134	5.4869	4.60209e-08	1.41315e-06	7.81819	0.0875546	0.185661
Tyms	0.111551	1.11542	3.56038	0.000379031	0.00428799	-0.741044	0.0897713	0.185914
Spc25	0.111892	0.551075	4.06035	5.08759e-05	0.000759234	1.13631	0.119704	0.186483
Psmd13	0.112414	1.04945	4.75037	2.17275e-06	4.70327e-05	4.12463	0.10016	0.187352
Rnaseh2c	0.112701	1.42212	4.83223	1.45132e-06	3.30513e-05	4.50956	0.0694614	0.187831
Mettl7b	0.113099	0.27229	6.16695	8.37844e-10	3.80195e-08	11.6857	0.144679	0.188493
Sf3b5	0.113156	1.71504	5.43804	6.03644e-08	1.81271e-06	7.55718	0.0728089	0.188589
Psmd2	0.113175	0.995575	4.92609	9.06803e-07	2.13247e-05	4.95878	0.0916234	0.18862
Pgp	0.113262	1.40645	4.96017	7.62916e-07	1.82921e-05	5.12396	0.0751105	0.188765
Krtcap2	0.113367	2.37661	5.21242	2.05317e-07	5.51655e-06	6.38123	0.0709428	0.188941
Tmem165	0.11355	0.768474	4.6572	3.41304e-06	7.11167e-05	3.69441	0.119601	0.189246
Naa50	0.113576	1.05535	4.8204	1.53906e-06	3.47266e-05	4.45354	0.0959295	0.18929
Bola3	0.113632	1.29684	4.87092	1.19679e-06	2.76661e-05	4.69368	0.055646	0.189383
Degs2	0.113643	1.27212	4.75258	2.14934e-06	4.6774e-05	4.13496	0.0972574	0.189401
Gmppb	0.113789	1.00109	4.10137	4.26923e-05	0.000652202	1.30135	0.105804	0.189644
Psma7	0.113815	2.32012	5.92164	3.73389e-09	1.46145e-07	10.2403	0.0730434	0.189687
Rpn2	0.113954	1.83789	4.96593	7.40889e-07	1.78337e-05	5.15198	0.0807715	0.189919
Kif5b	0.114033	1.57574	5.10418	3.63237e-07	9.25235e-06	5.83428	0.0931723	0.190051
Plpp2	0.114177	1.09963	4.78517	1.83162e-06	4.04343e-05	4.2875	0.0806284	0.19029
Psma3	0.114431	1.89586	5.52046	3.8148e-08	1.20152e-06	7.99877	0.0736622	0.190713
Abcd3	0.114493	0.78611	4.73754	2.31322e-06	4.97284e-05	4.06492	0.105619	0.190816
Lypd8	0.114567	3.27346	3.96527	7.59253e-05	0.00107791	0.760157	0.0813426	0.190941
Ebp	0.114629	1.27569	4.52085	6.51416e-06	0.000125712	3.07981	0.10169	0.191044
Dnajc21	0.114695	0.551683	5.21894	1.98317e-07	5.36376e-06	6.41451	0.127617	0.191154
Mrpl28	0.114697	1.55306	5.49647	4.36283e-08	1.34407e-06	7.86957	0.0836838	0.191157
Bud31	0.115304	1.25344	4.88092	1.13832e-06	2.65147e-05	4.74151	0.115139	0.192169
Aurkb	0.115748	0.54847	4.14417	3.55226e-05	0.000554424	1.47464	0.128826	0.192909
Mrpl41	0.11598	1.09326	5.10065	3.69976e-07	9.40445e-06	5.81667	0.0760091	0.193295
Psmd3	0.116076	0.898869	5.07756	4.17236e-07	1.04539e-05	5.70152	0.098571	0.193456
Dcun1d5	0.116249	0.925718	4.91287	9.69377e-07	2.2709e-05	4.89501	0.116457	0.193743
Srrt	0.116412	0.796133	5.02342	5.52032e-07	1.34939e-05	5.43348	0.108135	0.194016
Gpx2	0.116495	2.73809	5.08173	4.08874e-07	1.02654e-05	5.72105	0.0627028	0.194154
Ube2l3	0.116654	1.56051	5.75001	1.02774e-08	3.68182e-07	9.26275	0.0874865	0.194419
Cyp2c65	0.116725	0.164304	8.0703	1.18829e-15	1.11137e-13	24.7979	0.148979	0.194537
Mpp6	0.116952	0.65583	5.1696	2.57637e-07	6.80294e-06	6.16352	0.111304	0.194916
Fkbp2	0.117117	1.96002	5.39767	7.54105e-08	2.23171e-06	7.34318	0.0895171	0.19519
Me1	0.117129	0.158203	7.65524	2.96404e-14	2.34293e-12	21.6553	0.157978	0.19521
Dad1	0.117237	2.74816	6.77283	1.64855e-11	9.35097e-10	15.497	0.0912358	0.19539
Ak6	0.11735	0.699218	4.94997	8.03508e-07	1.91529e-05	5.07439	0.125994	0.195578
Uchl5	0.117362	0.787795	4.86163	1.25366e-06	2.88177e-05	4.64934	0.112831	0.195599
Txnl4a	0.117587	1.03758	4.923	9.21089e-07	2.16191e-05	4.94384	0.121122	0.195974
Tmed3	0.117642	1.54842	4.34379	1.4695e-05	0.000253064	2.30842	0.113438	0.196066
Kpna2	0.118282	0.657661	4.18288	3.00175e-05	0.000478872	1.63341	0.134089	0.197133
Fen1	0.118327	0.725863	4.36994	1.30552e-05	0.000227853	2.42045	0.110629	0.197207
Snrpa1	0.118362	1.01938	4.96288	7.52472e-07	1.8077e-05	5.13714	0.0975533	0.197266
Cmas	0.118388	1.33142	5.08649	3.98304e-07	1.00206e-05	5.74599	0.0981206	0.197308
Krt20	0.118585	0.614933	3.70487	0.000217308	0.00269208	-0.223635	0.140459	0.197637
Hsd17b4	0.118719	0.626434	5.19326	2.27319e-07	6.05458e-06	6.28358	0.1296	0.19786
Ptges3	0.118736	1.45416	5.17397	2.51755e-07	6.67641e-06	6.18566	0.0910617	0.197889
Mapk13	0.118824	2.00636	5.88084	4.76193e-09	1.81754e-07	10.0054	0.088601	0.198036
Pfkp	0.118945	0.332514	6.02016	2.06261e-09	8.5088e-08	10.814	0.136167	0.198237
Psmb5	0.119222	1.9912	6.0841	1.39655e-09	6.04614e-08	11.1912	0.102861	0.198699
Kif22	0.119492	0.50109	4.6014	4.45599e-06	9.09914e-05	3.4407	0.126776	0.19915
Hpd	0.12	0.866623	3.8731	0.000110932	0.00150513	0.404596	0.141286	0.199995
Tpm4	0.120051	1.03197	4.41028	1.08639e-05	0.000196899	2.59454	0.128154	0.20008
P4hb	0.120701	2.31677	5.41706	6.77774e-08	2.01556e-06	7.44578	0.0815177	0.201164
Txnl1	0.120759	1.55804	5.16813	2.59646e-07	6.84126e-06	6.15607	0.108906	0.201261
Rnf126	0.121116	0.578355	5.62949	2.05866e-08	7.02581e-07	8.59289	0.125361	0.201855
Psma2	0.121155	1.93801	6.08005	1.43161e-09	6.17609e-08	11.1672	0.102717	0.201921
Psme3	0.12174	0.74805	5.36613	8.96302e-08	2.60225e-06	7.17713	0.112013	0.202895
Mrps10	0.122355	0.831825	5.26193	1.57591e-07	4.31946e-06	6.63511	0.113506	0.203921
Hspe1	0.122394	3.1212	6.68542	2.96664e-11	1.62993e-09	14.926	0.079036	0.203986
Clptm1l	0.122505	1.01257	5.20118	2.1796e-07	5.83068e-06	6.32391	0.109984	0.204171
Slmo2	0.122523	0.951105	5.09289	3.85249e-07	9.7464e-06	5.77791	0.108882	0.2042
Mrpl18	0.122796	1.84893	6.0298	1.9453e-09	8.07925e-08	10.8706	0.0847518	0.204655
Hadha	0.123042	1.07099	5.11411	3.44865e-07	8.85804e-06	5.88401	0.109026	0.205066
Nudcd2	0.123055	1.13434	5.1096	3.53087e-07	9.05025e-06	5.86143	0.106492	0.205087
Dek	0.123198	1.72637	4.05674	5.1695e-05	0.00077052	1.12138	0.0893931	0.205325
Psmb3	0.123343	1.98719	6.1791	7.76928e-10	3.57854e-08	11.7588	0.08997	0.205567
Idh2	0.12338	1.24778	4.9511	7.98904e-07	1.90802e-05	5.07989	0.107458	0.205628
Retsat	0.123384	0.372698	5.81012	7.2317e-09	2.68493e-07	9.60194	0.138337	0.205635
Spcs2	0.124063	1.94747	5.0489	4.84058e-07	1.18851e-05	5.55927	0.110798	0.206767
Cyb5b	0.124293	1.24685	5.43434	6.16141e-08	1.84571e-06	7.53747	0.0971403	0.20715
Dph3	0.124347	1.30809	5.77362	8.95556e-09	3.24626e-07	9.39558	0.100941	0.20724
Bag3	0.124755	0.362853	6.3165	3.27843e-10	1.61314e-08	12.5946	0.168998	0.207921
Ubb	0.124859	3.66845	7.50692	9.01047e-14	6.65038e-12	20.5703	0.121195	0.208094
Tomm40	0.125035	1.16738	5.36664	8.93852e-08	2.6013e-06	7.17976	0.08616	0.208388
Edem1	0.125105	0.700195	5.14976	2.86044e-07	7.48848e-06	6.06324	0.147751	0.208503
Dbi	0.125127	3.31977	6.79013	1.46638e-11	8.3563e-10	15.6108	0.0688233	0.208541
Pdia3	0.125153	2.33052	5.02498	5.48248e-07	1.34343e-05	5.44019	0.101191	0.208584
Hmgb1	0.125396	3.04849	5.971	2.78247e-09	1.12141e-07	10.5247	0.0721756	0.208989
Lsm12	0.125758	0.87712	5.49633	4.36613e-08	1.34407e-06	7.86884	0.117932	0.209593
Mrfap1	0.125828	2.34477	6.90279	6.79367e-12	4.00173e-10	16.359	0.110232	0.209709
Baz1a	0.125912	0.586943	5.50393	4.18465e-08	1.30459e-06	7.9097	0.14571	0.209849
Acot7	0.126385	0.890263	5.18074	2.42897e-07	6.45548e-06	6.22001	0.140989	0.210637
Ube2f	0.126392	0.652177	5.51451	3.94409e-08	1.23588e-06	7.96669	0.137087	0.210648
Spcs1	0.126479	2.10172	6.13686	1.00938e-09	4.49707e-08	11.5054	0.109939	0.210795
Atf4	0.126533	1.40247	5.26351	1.56254e-07	4.29242e-06	6.64329	0.122315	0.210885
Neat1	0.126662	0.929381	4.51403	6.72535e-06	0.000129355	3.04951	0.141192	0.211099
Odc1	0.126949	1.41433	5.47572	4.8979e-08	1.49276e-06	7.75825	0.0794907	0.211578
Mtch1	0.127286	1.39855	5.80953	7.25667e-09	2.68606e-07	9.59861	0.109766	0.212139
Ccnb1	0.12729	0.570551	4.20378	2.7417e-05	0.000441991	1.71903	0.120879	0.212145
H2afy	0.127294	1.73046	6.17804	7.82097e-10	3.58886e-08	11.7524	0.101735	0.212152
Aadac	0.127424	0.469199	4.59422	4.61569e-06	9.30122e-05	3.40735	0.130699	0.212369
Pop5	0.127694	1.40769	5.95814	3.00002e-09	1.20118e-07	10.4518	0.110768	0.212818
Dnajb1	0.127718	0.597675	5.49955	4.28845e-08	1.32682e-06	7.88612	0.171824	0.212859
Vimp	0.128096	1.62828	4.79956	1.70623e-06	3.80378e-05	4.35515	0.115427	0.213488
Lsm6	0.128303	1.64869	5.9517	3.11837e-09	1.24046e-07	10.4144	0.0962785	0.213835
Atp5g1	0.128386	3.27892	8.32715	1.50287e-16	1.68928e-14	26.8204	0.0537965	0.213972
Psmc2	0.128386	0.976895	5.36157	9.18914e-08	2.63666e-06	7.15318	0.126805	0.213973
Gsto1	0.128421	1.73914	5.5181	3.8655e-08	1.21436e-06	7.98606	0.0933023	0.21403
Pdap1	0.128731	1.62607	5.89702	4.32499e-09	1.67477e-07	10.0984	0.0916671	0.214548
Mrto4	0.129214	0.732938	5.47257	4.98441e-08	1.51536e-06	7.7414	0.124829	0.215353
Eif1ad	0.129306	0.694291	5.55283	3.18009e-08	1.02533e-06	8.17398	0.121052	0.215506
Pdia5	0.129632	1.08136	4.24871	2.24899e-05	0.000370358	1.90606	0.146658	0.21605
E2f4	0.129975	0.640158	5.88316	4.69664e-09	1.79823e-07	10.0187	0.131483	0.216621
Phf5a	0.130194	1.59117	6.11586	1.14898e-09	5.06377e-08	11.38	0.105848	0.216986
Dynll1	0.130646	2.57385	5.38016	8.31875e-08	2.43831e-06	7.24901	0.1221	0.217739
Tmprss2	0.130907	1.0204	5.02287	5.53596e-07	1.34939e-05	5.43078	0.123983	0.218174
Rpn1	0.13097	1.87587	5.86864	5.11933e-09	1.94789e-07	9.93549	0.104104	0.218278
Galnt12	0.131205	1.49865	4.67604	3.11874e-06	6.5459e-05	3.78032	0.131106	0.218671
Pmf1	0.131357	1.0092	5.00099	6.19392e-07	1.50273e-05	5.32331	0.116158	0.218925
mt-Nd1	0.131775	4.54779	9.71313	7.85599e-22	1.48079e-19	38.7439	0.0886103	0.219621
Cmpk1	0.131874	2.18702	5.38476	8.09635e-08	2.38048e-06	7.27489	0.123209	0.219785
Tmem14c	0.133171	1.95263	6.90007	6.92199e-12	4.05781e-10	16.3408	0.102649	0.221948
Gale	0.133873	1.62334	5.30939	1.22026e-07	3.39788e-06	6.88069	0.111165	0.223118
Stip1	0.134485	0.969971	5.56806	2.91807e-08	9.53392e-07	8.25679	0.140359	0.224138
Erh	0.134568	2.64017	8.1404	6.79773e-16	6.7166e-14	25.344	0.104886	0.224276
Mdh2	0.135383	2.43962	6.81781	1.21505e-11	6.98908e-10	15.7936	0.106796	0.225634
Mpc2	0.136519	1.90706	6.70471	2.60744e-11	1.44554e-09	15.0514	0.0838742	0.227527
Edf1	0.137192	2.3631	8.51884	3.09113e-17	3.713e-15	28.3683	0.118415	0.228649
Psmd7	0.137534	1.36755	5.76816	9.24579e-09	3.34158e-07	9.36481	0.110825	0.229219
Cd63	0.138157	2.22649	5.58019	2.72712e-08	8.95781e-07	8.32205	0.146863	0.230258
Cks1b	0.138621	1.17736	4.38213	1.23663e-05	0.00021769	2.47195	0.120855	0.23103
Crls1	0.138909	0.609443	6.28017	4.12558e-10	1.99002e-08	12.3719	0.154637	0.231511
Hadhb	0.139199	1.15502	5.5512	3.20931e-08	1.02933e-06	8.16517	0.148115	0.231994
H2-K1	0.139964	1.84294	6.19134	7.19972e-10	3.32872e-08	11.8325	0.13334	0.23327
Rangap1	0.139985	0.951278	5.36423	9.05696e-08	2.61096e-06	7.16711	0.131367	0.233304
Eif5a	0.140112	2.75634	8.83499	2.12083e-18	2.85543e-16	30.9929	0.0983022	0.233515
Cdc34	0.14067	0.744793	6.14825	9.40799e-10	4.22222e-08	11.5735	0.131622	0.234446
Ctsh	0.140795	0.964336	5.42721	6.40898e-08	1.91519e-06	7.49958	0.152417	0.234654
Hspa1b	0.140856	0.249354	7.0997	1.72195e-12	1.09882e-10	17.6948	0.226056	0.234756
2700094K13Rik	0.141067	1.4452	5.58119	2.70925e-08	8.92305e-07	8.32831	0.114344	0.235108
Apoa1	0.141171	0.27969	5.95696	3.03177e-09	1.20994e-07	10.4419	0.188498	0.235281
Snrpd3	0.141897	1.53442	6.22916	5.68521e-10	2.67904e-08	12.0612	0.131693	0.23649
Nars	0.142016	1.29071	6.13212	1.03938e-09	4.61394e-08	11.4771	0.110025	0.236689
Pdia4	0.142492	1.08281	5.21182	2.05973e-07	5.52207e-06	6.37817	0.154654	0.237482
Galk1	0.142665	0.781086	5.50069	4.26117e-08	1.32507e-06	7.89226	0.15373	0.23777
Tubb2a	0.142859	0.331143	6.42459	1.64282e-10	8.35178e-09	13.2645	0.185059	0.238095
Abhd17a	0.143269	0.846342	6.1622	8.62873e-10	3.90108e-08	11.6572	0.137572	0.238777
Higd1a	0.143801	1.34732	6.12208	1.10578e-09	4.89098e-08	11.4171	0.117069	0.239664
Ppp1r14b	0.144028	1.62568	6.38566	2.10962e-10	1.05498e-08	13.022	0.0953437	0.240043
Psmb6	0.144054	2.15787	7.76433	1.29194e-14	1.06514e-12	22.4661	0.122692	0.240086
Erp44	0.144122	1.12693	5.68513	1.49627e-08	5.20804e-07	8.90047	0.146219	0.2402
Eif4ebp1	0.144268	0.829069	5.98076	2.61796e-09	1.0621e-07	10.5835	0.147468	0.240442
Eif5	0.14625	1.97184	7.54671	6.69977e-14	5.03592e-12	20.8594	0.138175	0.243746
Stard3nl	0.147247	0.825654	6.06153	1.60331e-09	6.84452e-08	11.0577	0.171489	0.245407
Snrpd1	0.147783	1.95555	6.3641	2.42152e-10	1.20115e-08	12.8883	0.119023	0.2463
Smc4	0.147982	1.21108	4.42123	1.03467e-05	0.000188924	2.64095	0.130047	0.246632
Ucp2	0.148111	2.11755	6.93176	5.5639e-12	3.32531e-10	16.5532	0.133583	0.246848
1110008F13Rik	0.148276	1.8311	7.42821	1.61245e-13	1.1289e-11	20.0027	0.120888	0.247122
Rexo2	0.148479	1.07825	6.09893	1.27511e-09	5.59951e-08	11.2793	0.140203	0.247461
Lsm3	0.14885	1.41743	6.2186	6.07367e-10	2.84025e-08	11.9972	0.122799	0.248078
Ccdc124	0.149102	1.00456	6.47631	1.17586e-10	6.07876e-09	13.5889	0.145414	0.248498
Lyar	0.149742	1.12042	6.03958	1.83297e-09	7.69093e-08	10.9282	0.123824	0.249567
Ccna2	0.149818	0.800361	4.82274	1.52356e-06	3.44403e-05	4.46336	0.143331	0.249692
Mki67	0.1499	1.20989	3.89081	0.00010322	0.00140987	0.472133	0.125257	0.24983
Serpinb1a	0.150187	1.42127	5.48194	4.73111e-08	1.44552e-06	7.79158	0.135748	0.250308
Cfi	0.150364	0.305	7.44294	1.44671e-13	1.01869e-11	20.1085	0.207789	0.250602
Fabp5	0.150962	0.536924	5.72506	1.18804e-08	4.19476e-07	9.12292	0.185307	0.251599
Map2k2	0.151114	1.51979	7.18474	9.41588e-13	6.26975e-11	18.2827	0.137685	0.251853
Aars	0.151546	1.12557	6.2491	5.01698e-10	2.39175e-08	12.1824	0.145581	0.252572
Tpsg1	0.152159	1.47912	3.80763	0.000144588	0.00189464	0.15671	0.162102	0.253595
Ppic	0.153068	0.363204	7.17586	1.00318e-12	6.64377e-11	18.2209	0.200207	0.25511
Tppp3	0.153078	0.324145	6.556	7.00138e-11	3.71346e-09	14.0922	0.20851	0.255126
Psmb2	0.153277	1.911	7.61631	3.97617e-14	3.06391e-12	21.3686	0.140173	0.255457
Guk1	0.154189	1.62828	6.23008	5.65248e-10	2.67391e-08	12.0668	0.14756	0.256977
Psma4	0.154191	1.85715	7.01209	3.18516e-12	1.95503e-10	17.096	0.140215	0.256981
Hn1	0.15425	2.33302	6.94723	4.9993e-12	3.03225e-10	16.6573	0.131983	0.25708
Prelid2	0.15458	0.662831	6.8511	9.68339e-12	5.62279e-10	16.0143	0.158065	0.25763
Alyref	0.154615	1.07238	6.37658	2.23587e-10	1.11357e-08	12.9656	0.13412	0.257687
Tuba4a	0.155275	1.02611	6.00037	2.32549e-09	9.52905e-08	10.698	0.151973	0.258788
Serp1	0.155278	1.96662	6.25656	4.78715e-10	2.2911e-08	12.2278	0.140254	0.258793
Carhsp1	0.156611	1.65705	6.32093	3.18754e-10	1.57475e-08	12.6219	0.151218	0.261015
Ddx39	0.15851	1.19218	6.50132	9.99399e-11	5.18841e-09	13.7467	0.149047	0.264179
Cd74	0.15973	0.218747	5.34313	1.01907e-07	2.89019e-06	7.05404	0.206389	0.266213
Eci2	0.16059	0.931526	6.53767	7.88235e-11	4.14483e-09	13.9771	0.199023	0.267646
Defa26	0.162467	0.203676	9.52786	4.3987e-21	7.69898e-19	37.0527	0.247005	0.270774
Fos	0.162712	0.634564	4.46355	8.51568e-06	0.000158295	2.82567	0.201226	0.271183
Sec13	0.163079	1.24178	6.94261	5.16169e-12	3.11532e-10	16.6262	0.153349	0.271794
Taf10	0.163173	1.37989	7.55332	6.37707e-14	4.85291e-12	20.9076	0.147391	0.271951
Fkbp4	0.163395	2.27978	8.27349	2.32608e-16	2.51756e-14	26.393	0.15806	0.272321
Tspan13	0.163812	1.74721	5.68236	1.52463e-08	5.29172e-07	8.88259	0.179731	0.273016
Ssr2	0.164157	2.5378	7.32866	3.33944e-13	2.28574e-11	19.2928	0.154687	0.273592
Dnajc10	0.164377	1.2168	5.73007	1.15464e-08	4.1005e-07	9.15047	0.168995	0.273958
Pbk	0.164872	0.663361	5.5703	2.8872e-08	9.45827e-07	8.2672	0.176031	0.274783
Tm4sf5	0.165298	1.82133	6.04101	1.8213e-09	7.66825e-08	10.9345	0.172462	0.275492
Mrpl20	0.165373	1.64034	8.03703	1.54656e-15	1.4247e-13	24.5403	0.140447	0.275618
Cdca8	0.16616	0.942349	5.1552	2.78566e-07	7.30832e-06	6.08885	0.162447	0.27693
Ctnnbip1	0.166547	0.830188	6.39004	2.05123e-10	1.02999e-08	13.0492	0.18626	0.277574
Hspd1	0.167164	2.26734	7.53025	7.57514e-14	5.65918e-12	20.7396	0.139492	0.278602
Eif6	0.168519	1.83206	8.00517	1.98867e-15	1.79156e-13	24.2945	0.154155	0.280861
Tmem205	0.16886	0.949687	6.5538	7.09151e-11	3.74505e-09	14.0797	0.190866	0.28143
Herpud1	0.169328	1.3306	5.91315	3.93273e-09	1.52964e-07	10.1903	0.225845	0.28221
Lpcat3	0.169578	0.67654	7.11019	1.59899e-12	1.0257e-10	17.7669	0.194004	0.282627
Nudc	0.169648	1.42817	6.93191	5.55815e-12	3.32531e-10	16.5542	0.17289	0.282742
Cotl1	0.170752	1.40587	7.16704	1.0682e-12	6.96147e-11	18.1598	0.183126	0.284582
Fkbp11	0.172057	0.904953	5.25247	1.66196e-07	4.53505e-06	6.58431	0.184581	0.286758
Sfn	0.172742	1.03735	6.20947	6.42996e-10	2.99543e-08	11.942	0.174348	0.287899
Ran	0.174129	2.79281	9.2279	6.71823e-20	1.04192e-17	34.3776	0.14607	0.29021
Ckb	0.174845	0.458762	6.92689	5.75425e-12	3.40585e-10	16.5205	0.204691	0.291405
Sri	0.175122	2.25148	8.59499	1.63438e-17	2.00245e-15	28.9924	0.169992	0.291866
Nme1	0.175307	2.72514	10.7347	3.47794e-26	1.03931e-23	48.5976	0.152539	0.292175
Jun	0.175389	0.768074	4.86602	1.22892e-06	2.83407e-05	4.6686	0.209623	0.292311
Cacybp	0.175624	1.28494	7.16266	1.10207e-12	7.14421e-11	18.1294	0.192951	0.292703
Defa-rs1	0.176162	0.214426	11.0409	1.4526e-27	4.68042e-25	51.7222	0.267266	0.293599
Reep5	0.176314	1.04539	5.55823	3.09304e-08	1.0052e-06	8.20094	0.216989	0.293852
Mydgf	0.176489	1.81026	7.80391	9.53347e-15	8.00028e-13	22.763	0.169094	0.294144
Cdk2ap1	0.176729	0.907631	7.70156	2.08599e-14	1.69255e-12	21.9983	0.196475	0.294544
Ppih	0.177135	0.935283	7.32062	3.54034e-13	2.39647e-11	19.2359	0.188126	0.295221
Cks2	0.179448	1.60773	4.65358	3.47884e-06	7.2242e-05	3.67644	0.149207	0.299077
Dnajb11	0.179648	1.24394	6.58607	5.73555e-11	3.06865e-09	14.2857	0.19398	0.299409
Mthfd2	0.17994	0.5967	7.01181	3.19137e-12	1.95503e-10	17.0941	0.223225	0.299897
Aldh9a1	0.180003	1.03124	7.49756	9.65901e-14	6.9206e-12	20.5025	0.190331	0.300002
Defa3	0.180191	0.224266	9.36751	1.90747e-20	3.07504e-18	35.6129	0.269969	0.300314
Spc24	0.180288	1.1064	5.45084	5.64005e-08	1.71044e-06	7.62277	0.186548	0.300476
Asns	0.180389	0.607603	7.46351	1.24293e-13	8.80256e-12	20.2565	0.213446	0.300645
Mllt3	0.181017	0.766409	6.75427	1.86861e-11	1.0502e-09	15.3752	0.237868	0.301691
Mgll	0.182594	0.183484	11.6966	1.24643e-30	5.09042e-28	58.6737	0.254594	0.30432
St3gal6	0.183463	0.960814	6.0958	1.30278e-09	5.68029e-08	11.2586	0.242375	0.305767
Acadl	0.18496	0.73878	7.66707	2.71019e-14	2.15619e-12	21.7427	0.218221	0.308263
Cdk1	0.185504	1.00455	5.01778	5.69556e-07	1.38456e-05	5.40381	0.207239	0.30917
Dhrs4	0.185911	1.4185	6.69239	2.8325e-11	1.56323e-09	14.971	0.203398	0.309848
Ahsa1	0.18648	1.29678	7.50539	9.11388e-14	6.68642e-12	20.5592	0.213472	0.310796
Fdps	0.186796	1.23515	6.30841	3.45993e-10	1.69382e-08	12.5426	0.190728	0.311323
Cenpa	0.187155	0.943852	4.69696	2.82253e-06	5.99336e-05	3.87552	0.180485	0.311922
Tagln2	0.187251	2.14512	8.15885	5.8644e-16	5.93807e-14	25.4884	0.184648	0.312081
Tmem238	0.189092	1.42899	8.07427	1.15148e-15	1.08523e-13	24.8286	0.182083	0.31515
Top2a	0.189443	1.39255	4.24941	2.2431e-05	0.000369884	1.90861	0.182123	0.315735
Tuba1c	0.190238	1.11781	5.61446	2.25033e-08	7.59533e-07	8.50738	0.196132	0.31706
Hmgb2	0.190904	2.7204	4.27522	2.00046e-05	0.00033166	2.0168	0.124864	0.318169
Cgref1	0.191001	0.887065	6.43452	1.54423e-10	7.8833e-09	13.3247	0.231372	0.318331
Jund	0.191373	1.45008	7.86472	5.95989e-15	5.17877e-13	23.2219	0.199287	0.318952
Smc2	0.192938	0.953486	6.1717	8.16531e-10	3.71901e-08	11.7109	0.202792	0.321559
2210407C18Rik	0.193501	0.442107	7.56246	5.96575e-14	4.56827e-12	20.9727	0.251793	0.322498
Creb3l3	0.193846	0.175569	10.6907	5.49913e-26	1.60418e-23	48.1471	0.272792	0.323074
Tmem54	0.193851	1.32651	7.88141	5.23618e-15	4.61537e-13	23.3484	0.197429	0.323081
Pdia6	0.194182	2.39173	7.16914	1.06126e-12	6.95325e-11	18.1665	0.208023	0.323633
Nucks1	0.194694	1.60594	7.61843	3.91312e-14	3.0344e-12	21.3842	0.163835	0.324487
Cycs	0.198001	2.50114	10.2561	4.25465e-24	1.086e-21	43.871	0.175068	0.329998
Ranbp1	0.198899	2.17893	8.27263	2.34249e-16	2.51756e-14	26.3861	0.178938	0.331495
Cdca3	0.199297	1.11754	5.58638	2.63973e-08	8.74106e-07	8.35363	0.190677	0.332158
Tmem97	0.19968	1.28689	7.79458	1.02424e-14	8.53671e-13	22.6929	0.183806	0.332796
H2afz	0.204801	3.68302	8.28614	2.13248e-16	2.33278e-14	26.4786	0.18726	0.341332
Etfb	0.205344	1.91021	10.1612	1.07867e-23	2.49355e-21	42.9566	0.22267	0.342237
Ech1	0.205819	1.74374	9.12954	1.61464e-19	2.44229e-17	33.5176	0.249854	0.343028
Rep15	0.206376	1.05688	5.53579	3.51184e-08	1.11469e-06	8.07872	0.284612	0.343956
Prap1	0.206386	1.55641	4.78249	1.85948e-06	4.09755e-05	4.27332	0.176969	0.343973
Calr	0.206522	2.98148	8.76123	4.06747e-18	5.35856e-16	30.3553	0.207999	0.3442
Hsph1	0.207617	0.970486	7.46459	1.23308e-13	8.78351e-12	20.2643	0.304489	0.346025
Hras	0.208563	1.15381	9.01026	4.62366e-19	6.58711e-17	32.4859	0.231385	0.347601
Ppa1	0.208975	1.82441	8.69328	7.12565e-18	9.09412e-16	29.8055	0.204569	0.348287
Acadvl	0.211992	0.946611	8.39659	8.50625e-17	9.74005e-15	27.3774	0.240138	0.353316
Tubb2b	0.212697	0.472777	7.99358	2.18904e-15	1.95768e-13	24.2008	0.286542	0.354491
Rbp2	0.21352	0.646275	5.61889	2.19461e-08	7.42772e-07	8.53156	0.260598	0.355863
Onecut2	0.213545	0.747469	6.72515	2.28701e-11	1.27366e-09	15.1792	0.26587	0.355905
Hspa5	0.214109	2.63512	7.5014	9.48933e-14	6.92043e-12	20.5203	0.235553	0.356844
Dnaja1	0.215456	1.81651	8.4527	5.35397e-17	6.30739e-15	27.8306	0.287616	0.35909
Dnajc3	0.217277	1.45803	7.83672	7.40997e-15	6.39345e-13	23.0092	0.243026	0.362125
Plpp1	0.220398	0.368227	10.2052	7.01622e-24	1.71925e-21	43.3793	0.288679	0.367326
Acaa2	0.222652	1.52923	8.9463	8.08641e-19	1.12585e-16	31.9379	0.270425	0.371083
Creld2	0.22464	1.17294	6.82462	1.16811e-11	6.7508e-10	15.8322	0.284111	0.374396
Tuba1b	0.226206	2.16387	5.73492	1.12629e-08	4.02312e-07	9.17471	0.204508	0.377006
Ldha	0.230999	2.59495	10.3866	1.16996e-24	3.04985e-22	45.1401	0.208364	0.384994
Manf	0.233066	2.64688	7.6904	2.29771e-14	1.83997e-12	21.9044	0.263452	0.38844
Ube2c	0.233743	1.50139	4.68762	2.95291e-06	6.25936e-05	3.8325	0.255175	0.389569
Ttr	0.234778	1.14869	7.36127	2.65602e-13	1.82818e-11	19.5164	0.295249	0.391294
Lrrc59	0.237744	1.41842	9.62185	1.8424e-21	3.36911e-19	37.907	0.257202	0.396236
Klk1	0.238466	1.2964	6.51107	9.43686e-11	4.92002e-09	13.8028	0.298985	0.39744
Sdf2l1	0.244162	1.72312	7.09507	1.79474e-12	1.13933e-10	17.6549	0.285323	0.406934
Gm15308	0.245206	0.792396	10.4643	5.38253e-25	1.43362e-22	45.9035	0.369865	0.408673
Sct	0.245824	1.17536	6.07436	1.4895e-09	6.38087e-08	11.1292	0.319954	0.409704
Hsp90b1	0.249907	2.70673	10.1136	1.76775e-23	3.86758e-21	42.4718	0.268159	0.416508
Agr2	0.255111	5.1443	5.79928	7.7375e-09	2.84684e-07	9.53699	0.268545	0.425182
Spink4	0.255781	4.54398	4.35628	1.39073e-05	0.000241348	2.36076	0.260398	0.426298
Ly6e	0.261005	1.76347	7.82931	7.93778e-15	6.75373e-13	22.9424	0.321852	0.435005
Tm4sf4	0.262231	1.10075	7.69483	2.22075e-14	1.79005e-12	21.9377	0.39282	0.437049
Ube2s	0.265603	2.04089	8.49458	3.84836e-17	4.57769e-15	28.1544	0.28333	0.442669
2810417H13Rik	0.265975	1.7187	6.14283	9.77735e-10	4.37197e-08	11.5366	0.2613	0.443288
Slc35b1	0.27769	1.25467	10.2098	6.70936e-24	1.67761e-21	43.4232	0.343217	0.462813
Fcgbp	0.289234	4.30519	8.19687	4.38743e-16	4.55549e-14	25.7728	0.370092	0.482053
Zg16	0.296222	2.52877	3.44079	0.000592092	0.00623223	-1.15407	0.362568	0.4937
Guca2b	0.304915	2.10781	5.8591	5.43971e-09	2.06338e-07	9.87718	0.402719	0.508189
Defa21	0.314098	0.859997	12.9507	6.47784e-37	3.96832e-34	72.9343	0.471155	0.523494
Hspa1a	0.318212	0.496947	10.1312	1.49502e-23	3.33036e-21	42.6365	0.503617	0.530351
Ccl9	0.322216	1.81564	5.89741	4.33318e-09	1.67477e-07	10.0968	0.403227	0.537023
Scd2	0.324782	0.75619	11.2735	1.24824e-28	4.49806e-26	54.1379	0.357933	0.541301
Clps	0.326604	0.706516	8.66139	9.51377e-18	1.20168e-15	29.5229	0.484837	0.544337
Birc5	0.326797	1.39561	7.4994	9.63174e-14	6.9206e-12	20.5057	0.361095	0.544658
Defa22	0.32815	0.897089	13.3178	7.42311e-39	5.34988e-36	77.3416	0.494887	0.546914
Hist1h2ap	0.32856	1.28918	6.0479	1.75058e-09	7.39588e-08	10.973	0.348806	0.547597
Defa20	0.390723	1.43863	16.4867	2.08707e-57	2.32461e-54	119.512	0.596313	0.651204
Gm7861	0.391639	0.531694	17.1987	5.43195e-62	7.39469e-59	129.941	0.585637	0.65273
Tubb4b	0.398267	2.22194	11.1684	3.97721e-28	1.39225e-25	52.9979	0.449374	0.663777
Hsp90aa1	0.416249	2.9593	14.8445	2.4421e-47	2.30159e-44	96.6175	0.541623	0.693747
Acot1	0.439415	0.649167	14.7136	1.34129e-46	1.17382e-43	94.9357	0.613521	0.732356
Ccl6	0.443471	1.14445	7.0775	2.03114e-12	1.27618e-10	17.5344	0.611596	0.739117
Reg4	0.45173	1.14108	8.10033	9.49644e-16	9.23416e-14	25.0176	0.665066	0.752883
Fabp2	0.479017	3.39739	16.6891	1.34422e-58	1.64693e-55	122.222	0.596787	0.798361
Itln1	0.520519	1.50513	11.3906	3.70889e-29	1.37701e-26	55.3333	0.798822	1
Defa17	0.536739	1.07283	15.5037	3.01429e-51	3.07759e-48	105.504	0.809037	1
Gm14850	0.595677	1.10997	26.0687	1.85765e-129	7.58664e-126	283.501	0.888058	1
AY761184	0.611632	1.10727	23.3684	3.75188e-107	7.66133e-104	232.73	0.931183	1
Gm14851	0.621015	0.792498	25.6582	5.51721e-126	1.68992e-122	275.597	0.939089	1
Hmgcs2	0.652548	1.04874	19.2554	7.30211e-76	1.11832e-72	161.507	0.928842	1
Defa24	0.792586	3.36632	20.6887	3.19307e-86	5.58878e-83	185.085	1.20459	1
Gm15284	1.02208	2.05505	49.634	0	0	790.028	1.52377	1
Lyz1	1.07988	2.14614	24.1787	2.39719e-113	5.87407e-110	246.827	1.592	1
Fabp1	1.42549	1.48615	27.4973	3.37392e-141	2.06687e-137	310.213	1.94327	1

## Sheet: Goblet progenitor_down
index	logFC	AveExpr	t	P.Value	adj.P.Val	B	abs.log2FC	log_weight
Ang4	-0.466895	1.37096	-8.17899	5.06518e-16	5.215e-14	25.6323	-0.616907	1
Clca1	-0.418253	1.42744	-6.80891	1.30052e-11	7.44578e-10	15.7279	-0.648118	0.895818
Clca3b	-0.362821	1.35428	-9.96602	7.36627e-23	1.45567e-20	41.0695	-0.596359	0.777093
Scin	-0.351216	0.792354	-9.20433	8.4948e-20	1.30098e-17	34.1481	-0.531321	0.752237
Gm42418	-0.341586	2.15796	-10.5704	1.92834e-25	5.36956e-23	46.9137	-0.618378	0.731611
Serinc3	-0.307193	1.90317	-14.2294	7.21377e-44	5.89221e-41	88.729	-0.520403	0.657948
Smim24	-0.300705	1.74814	-9.385	1.66823e-20	2.72522e-18	35.745	-0.546211	0.644052
Guca2a	-0.281882	3.68758	-4.45447	8.88065e-06	0.000163864	2.78585	-0.447729	0.603735
Zfos1	-0.257932	1.60637	-8.03187	1.63289e-15	1.493e-13	24.4877	-0.416989	0.552439
Rps18-ps3	-0.244472	1.92182	-12.3539	7.40042e-34	3.6268e-31	65.9932	-0.437475	0.523609
Cyba	-0.237868	0.932097	-8.85752	1.74638e-18	2.3774e-16	31.1833	-0.417359	0.509466
AY036118	-0.236533	0.877461	-10.0415	3.44783e-23	7.04046e-21	41.8147	-0.402775	0.506606
Pdcd4	-0.228282	1.40647	-7.83467	7.56828e-15	6.48438e-13	22.9887	-0.371826	0.488934
Ceacam1	-0.227819	1.24929	-8.60887	1.45434e-17	1.79986e-15	29.1067	-0.391454	0.487943
Sis	-0.226904	0.382518	-7.86896	5.83992e-15	5.11077e-13	23.2422	-0.361969	0.485982
Sord	-0.220392	0.768364	-8.14246	6.68658e-16	6.66049e-14	25.3601	-0.349082	0.472035
Rps2-ps6	-0.210231	1.6394	-9.42315	1.14935e-20	1.92902e-18	36.11	-0.384478	0.450271
Slc12a2	-0.206341	1.50539	-7.20714	8.05797e-13	5.39488e-11	18.4346	-0.378697	0.44194
Rpl7a-ps5	-0.206009	1.59443	-9.91526	1.15977e-22	2.22023e-20	40.6229	-0.374008	0.441229
Gm8730	-0.204757	2.90001	-13.8997	5.03698e-42	3.85707e-39	84.539	-0.38701	0.438548
Atp1b1	-0.204685	2.05918	-9.04083	3.53501e-19	5.21818e-17	32.7492	-0.387402	0.438392
Mgam	-0.204582	0.850196	-7.50985	8.81656e-14	6.5467e-12	20.5915	-0.384305	0.438174
Oat	-0.204013	2.12063	-7.17343	1.02923e-12	6.77967e-11	18.1964	-0.414549	0.436953
Rps27rt	-0.203701	1.66807	-9.71094	8.01897e-22	1.48861e-19	38.7238	-0.375156	0.436285
Ifitm3	-0.20185	1.13925	-4.94085	8.43377e-07	1.99095e-05	5.02833	-0.365057	0.432321
Sdc4	-0.201722	1.13806	-7.37903	2.313e-13	1.60107e-11	19.6509	-0.37503	0.432046
Gas6	-0.199435	0.524513	-8.15316	6.13809e-16	6.16425e-14	25.4438	-0.314279	0.427149
2200002D01Rik	-0.198913	1.07922	-6.02163	2.05297e-09	8.49761e-08	10.8189	-0.372557	0.426031
Wdr89	-0.198018	2.65718	-13.1457	6.10719e-38	3.94231e-35	75.2631	-0.378983	0.424115
Rpl9-ps6	-0.194037	2.58568	-12.4826	1.66065e-34	8.47761e-32	67.4661	-0.363678	0.415586
Rpl6l	-0.192812	2.01611	-10.0699	2.62048e-23	5.53554e-21	42.0843	-0.355611	0.412964
Mlxipl	-0.185358	0.515856	-8.07566	1.13881e-15	1.08161e-13	24.8395	-0.321784	0.396998
Bex1	-0.184343	0.317018	-6.74932	1.94566e-11	1.0885e-09	15.3363	-0.283944	0.394825
Eef2	-0.179676	3.34536	-10.6838	5.85168e-26	1.66732e-23	48.0858	-0.321424	0.384827
Rpl13-ps3	-0.173648	1.15969	-7.38183	2.26609e-13	1.57751e-11	19.6708	-0.314036	0.371918
Rpl23a-ps3	-0.170435	2.46047	-10.1434	1.28339e-23	2.91187e-21	42.7858	-0.331194	0.365036
Glud1	-0.167089	0.878227	-6.67711	3.13582e-11	1.71518e-09	14.8721	-0.301532	0.357869
H2-T23	-0.166897	0.381659	-8.07644	1.1318e-15	1.08161e-13	24.8455	-0.258877	0.357457
Slc5a1	-0.16101	0.331255	-7.75801	1.35597e-14	1.10756e-12	22.4189	-0.264947	0.344849
Pigr	-0.160862	2.97936	-7.7643	1.29534e-14	1.06514e-12	22.4637	-0.336136	0.344533
Ivns1abp	-0.160801	1.8132	-8.01074	1.9033e-15	1.72736e-13	24.3374	-0.294833	0.344402
Rps28	-0.160733	3.81568	-12.6223	3.23064e-35	1.72095e-32	69.0798	-0.333213	0.344255
Gm9493	-0.160706	1.36948	-7.01713	3.07503e-12	1.90279e-10	17.1303	-0.308755	0.344197
Irf2bp2	-0.159335	0.633703	-6.92889	5.67513e-12	3.37532e-10	16.534	-0.274286	0.341262
Rpl36	-0.158204	3.8283	-12.0715	1.87977e-32	8.85806e-30	62.8056	-0.332928	0.338839
Gm2000	-0.157114	1.98135	-8.3003	1.87053e-16	2.06466e-14	26.6062	-0.320708	0.336505
Txnip	-0.15484	0.931833	-5.6523	1.80686e-08	6.1837e-07	8.71863	-0.251666	0.331635
Nsa2	-0.153522	1.35466	-6.65383	3.66197e-11	1.99406e-09	14.7215	-0.299129	0.328811
Rps12-ps3	-0.152335	2.80907	-9.92647	1.04193e-22	2.0263e-20	40.7281	-0.317019	0.326268
Rpl10-ps3	-0.151125	2.93392	-11.1378	5.23205e-28	1.73252e-25	52.7271	-0.300252	0.323678
Rpl37a	-0.150768	4.27338	-13.1456	6.11361e-38	3.94231e-35	75.2621	-0.320281	0.322913
Ppp1r1b	-0.14978	1.49448	-5.69276	1.43194e-08	4.99833e-07	8.94284	-0.328078	0.320796
Gltscr2	-0.149167	1.6444	-6.29425	3.77468e-10	1.82796e-08	12.458	-0.26437	0.319484
Trim2	-0.147708	0.753327	-6.00681	2.23648e-09	9.19509e-08	10.7358	-0.270917	0.316359
Socs2	-0.145779	0.851704	-5.93491	3.44887e-09	1.35434e-07	10.3171	-0.239945	0.312227
Nptn	-0.145655	0.33091	-7.89211	4.81835e-15	4.27786e-13	23.4296	-0.240947	0.311962
Rpl37	-0.143146	4.20661	-11.5507	6.18168e-30	2.36681e-27	57.0967	-0.305902	0.306587
Myl12b	-0.142655	1.44947	-6.05213	1.69806e-09	7.19884e-08	11.0021	-0.266803	0.305537
Cdk6	-0.141141	0.557913	-5.54907	3.24806e-08	1.03904e-06	8.15362	-0.263514	0.302294
Vdr	-0.140926	0.754936	-5.36511	9.01342e-08	2.6107e-06	7.17174	-0.282279	0.301833
Ddx17	-0.140146	0.858098	-5.89042	4.49814e-09	1.72762e-07	10.0604	-0.257465	0.300162
Pdha1	-0.140094	1.30477	-5.99029	2.47163e-09	1.00606e-07	10.6391	-0.263805	0.300051
Eif4b	-0.139926	1.41472	-5.83702	6.17211e-09	2.31256e-07	9.75489	-0.253562	0.299691
Pabpc1	-0.139211	3.01662	-8.71556	5.89602e-18	7.604e-16	29.991	-0.274431	0.29816
Sema4g	-0.139194	0.619732	-5.92113	3.74548e-09	1.46145e-07	10.2373	-0.25151	0.298123
Pla2g16	-0.139097	1.04871	-5.58441	2.66022e-08	8.78517e-07	8.3459	-0.252135	0.297915
Npm1	-0.138773	3.10414	-7.13201	1.37013e-12	8.83516e-11	17.9173	-0.278647	0.297221
Khk	-0.137431	0.676796	-4.81317	1.596e-06	3.58704e-05	4.41893	-0.266186	0.294346
Eml4	-0.137015	1.32818	-5.99053	2.46807e-09	1.00606e-07	10.6405	-0.263647	0.293456
Gm9843	-0.136696	2.58901	-8.57328	1.96097e-17	2.3788e-15	28.814	-0.292067	0.292772
Cbx3	-0.136454	1.21239	-4.73533	2.33912e-06	5.01907e-05	4.05434	-0.258402	0.292254
Fam213a	-0.134552	0.624191	-4.4549	8.86016e-06	0.000163733	2.788	-0.209603	0.288181
Rpl23a	-0.134281	4.22257	-11.736	8.06123e-31	3.52737e-28	59.103	-0.275534	0.2876
Ogt	-0.133125	0.864153	-5.28228	1.4126e-07	3.91565e-06	6.74014	-0.223839	0.285125
Rps26	-0.13285	3.70658	-9.24593	5.7152e-20	8.97726e-18	34.5363	-0.275465	0.284536
Axin2	-0.132488	0.398706	-5.77634	8.81449e-09	3.21414e-07	9.41091	-0.225417	0.28376
Gm26917	-0.132255	0.819735	-5.07199	4.29494e-07	1.06737e-05	5.67378	-0.255875	0.283261
Rpl35a	-0.131625	4.24009	-12.6421	2.55674e-35	1.42387e-32	69.3105	-0.279774	0.281911
Rasa4	-0.131265	0.659058	-5.38594	8.04219e-08	2.37429e-06	7.28132	-0.213884	0.28114
Rps27	-0.13103	4.06235	-11.8553	2.14121e-31	9.71633e-29	60.4088	-0.289541	0.280636
Rpl35	-0.130997	3.76044	-11.0385	1.48985e-27	4.68042e-25	51.6972	-0.293376	0.280566
AA467197	-0.130655	0.456902	-4.94598	8.20576e-07	1.94839e-05	5.05438	-0.20283	0.279835
Rps26-ps1	-0.129173	1.20499	-5.33787	1.04556e-07	2.95847e-06	7.02912	-0.25148	0.276659
Gm10073	-0.128992	2.62713	-8.30791	1.7582e-16	1.95832e-14	26.6668	-0.289659	0.276273
Plac8	-0.128504	3.37489	-6.87249	8.36667e-12	4.88136e-10	16.1564	-0.227182	0.275228
Btg1	-0.128499	1.10112	-5.23187	1.85098e-07	5.02843e-06	6.4807	-0.222871	0.275217
Impad1	-0.128441	1.08633	-5.06842	4.37518e-07	1.08512e-05	5.65606	-0.246989	0.275092
Rpl15	-0.128403	3.53819	-10.7742	2.31971e-26	7.10527e-24	48.996	-0.273516	0.275011
Limk2	-0.128092	0.642293	-5.58617	2.6338e-08	8.74106e-07	8.35551	-0.216226	0.274345
Snhg18	-0.127946	1.00872	-5.10467	3.62301e-07	9.24774e-06	5.83675	-0.246067	0.274031
Tcea3	-0.1278	0.830946	-5.14794	2.88794e-07	7.54436e-06	6.05407	-0.236393	0.273718
Ypel3	-0.127734	0.387612	-6.15408	9.07412e-10	4.08736e-08	11.6085	-0.18873	0.273577
Rpl41	-0.127202	4.91775	-12.7429	7.76086e-36	4.5279e-33	70.4858	-0.282382	0.272439
Cox6c	-0.126575	3.18322	-8.43437	6.23022e-17	7.26978e-15	27.6822	-0.294419	0.271096
Serpinb6a	-0.126074	1.16263	-4.5068	6.95597e-06	0.000132956	3.01749	-0.248587	0.270023
Rpl34	-0.125894	3.99731	-11.7278	8.82472e-31	3.72829e-28	59.0138	-0.277613	0.269636
Rfc1	-0.125062	0.930459	-4.41781	1.04956e-05	0.000191072	2.62723	-0.229582	0.267856
Rpl39	-0.124607	4.17576	-11.6657	1.75108e-30	6.92073e-28	58.3389	-0.278388	0.26688
Bri3	-0.124569	1.85523	-6.22402	5.87101e-10	2.756e-08	12.0301	-0.234675	0.266799
Gm10020	-0.124418	1.24764	-5.52148	3.79304e-08	1.19774e-06	8.00428	-0.254284	0.266475
Id2	-0.124273	0.535792	-4.67842	3.08166e-06	6.49853e-05	3.79165	-0.20487	0.266165
Grcc10	-0.12421	0.530765	-5.60143	2.41537e-08	8.08641e-07	8.43891	-0.21635	0.26603
Rpl27	-0.123759	3.11918	-9.48616	6.45553e-21	1.09852e-18	36.6761	-0.277264	0.265065
Tceal8	-0.123711	0.297596	-5.55628	3.11938e-08	1.00841e-06	8.19256	-0.199175	0.264961
Rpl27-ps3	-0.123606	1.78685	-6.27204	4.34264e-10	2.08651e-08	12.3222	-0.267272	0.264737
Hes1	-0.122525	0.680616	-4.42828	1.00035e-05	0.000183204	2.67275	-0.240114	0.262422
Nfkbia	-0.122361	0.449356	-5.41465	6.8684e-08	2.03757e-06	7.43301	-0.208684	0.262071
Sepp1	-0.12193	0.278311	-6.09687	1.29132e-09	5.65044e-08	11.267	-0.181162	0.261147
Paics	-0.121612	0.540245	-5.1333	3.11891e-07	8.07884e-06	5.98032	-0.205806	0.260466
Ctdsp2	-0.120714	0.59018	-5.32621	1.11396e-07	3.13752e-06	6.96824	-0.206661	0.258543
Chp1	-0.120412	0.62608	-5.27787	1.44648e-07	4.00052e-06	6.71738	-0.214102	0.257896
Gm11808	-0.119971	2.31682	-7.49904	9.55389e-14	6.9206e-12	20.5132	-0.267142	0.256952
Smoc2	-0.119903	0.787144	-4.57358	5.08393e-06	0.000100954	3.31535	-0.211529	0.256806
Rpl36a	-0.119878	3.76196	-9.53606	4.07834e-21	7.24171e-19	37.1269	-0.265055	0.256752
Muc3	-0.118698	0.272827	-5.77473	8.89751e-09	3.23479e-07	9.40186	-0.200864	0.254224
Igbp1	-0.118456	0.875909	-4.82563	1.49968e-06	3.39632e-05	4.47828	-0.201187	0.253707
Tmem176b	-0.118241	1.28175	-4.3113	1.70073e-05	0.000286227	2.17013	-0.21366	0.253247
Epb41l4aos	-0.118103	0.562292	-5.05504	4.68911e-07	1.15828e-05	5.5897	-0.206108	0.25295
Camk1d	-0.116403	0.365863	-5.78457	8.40046e-09	3.07231e-07	9.45734	-0.218911	0.24931
Atp1a1	-0.115889	1.6236	-4.63273	3.83778e-06	7.9159e-05	3.58278	-0.258591	0.248207
Rpl32	-0.115332	4.86823	-10.1992	7.43862e-24	1.78702e-21	43.3218	-0.24925	0.247015
Rpl22	-0.11519	3.54475	-8.79154	3.08118e-18	4.10333e-16	30.6269	-0.249702	0.24671
Ndufa6	-0.114492	2.06727	-6.07361	1.48924e-09	6.38087e-08	11.1291	-0.245484	0.245215
Gsdmc4	-0.114456	0.184103	-5.55678	3.11911e-08	1.00841e-06	8.19287	-0.184781	0.24514
Rplp2	-0.113963	4.50313	-11.1607	4.10363e-28	1.3966e-25	52.9662	-0.257737	0.244084
Hscb	-0.113298	0.389903	-5.66721	1.65871e-08	5.72465e-07	8.8011	-0.188319	0.242658
Rpl28	-0.113094	4.3347	-10.017	4.36745e-23	8.77213e-21	41.5824	-0.249435	0.242221
Tifa	-0.113093	0.288693	-5.79038	8.11952e-09	2.97845e-07	9.49016	-0.174657	0.24222
Fau	-0.11272	4.17509	-10.4919	4.08294e-25	1.11165e-22	46.1752	-0.244387	0.24142
Smpdl3a	-0.112453	0.415933	-5.32305	1.13322e-07	3.18445e-06	6.95177	-0.194073	0.240848
Impdh2	-0.112379	1.74371	-4.52438	6.40742e-06	0.000124412	3.0955	-0.236881	0.240691
Arrdc1	-0.112341	0.456913	-5.38459	8.10203e-08	2.38048e-06	7.2742	-0.194593	0.240608
Cnn3	-0.111911	0.520924	-4.54575	5.79636e-06	0.000113446	3.19071	-0.218391	0.239687
2010107E04Rik	-0.111706	2.53212	-7.04969	2.44831e-12	1.52268e-10	17.3521	-0.276806	0.23925
Aplp2	-0.111416	0.633545	-4.99634	6.34332e-07	1.53593e-05	5.30051	-0.211024	0.238628
Ptms	-0.11083	1.6145	-4.23846	2.35149e-05	0.000386199	1.86386	-0.235264	0.237374
Cox7a2l	-0.110443	2.4973	-5.85718	5.47892e-09	2.07184e-07	9.86993	-0.219857	0.236543
Rpl10a	-0.109961	4.37017	-9.39805	1.44495e-20	2.39237e-18	35.8854	-0.231381	0.235511
Rps18	-0.10978	4.85013	-9.51192	5.09444e-21	8.79115e-19	36.9086	-0.237989	0.235123
Ppfibp2	-0.10945	0.307196	-5.94617	3.22373e-09	1.27823e-07	10.3823	-0.174573	0.234416
Camk2n1	-0.108949	1.12708	-4.08419	4.59496e-05	0.000695189	1.23211	-0.191187	0.233343
Ndufa3	-0.107778	1.67826	-5.09017	3.90764e-07	9.85112e-06	5.7643	-0.262357	0.230836
Cdca7	-0.107396	0.693407	-3.92926	8.80608e-05	0.00122188	0.620878	-0.213108	0.230019
Rpl3	-0.106786	4.24968	-8.42867	6.53037e-17	7.54812e-15	27.6361	-0.22247	0.228712
Uba52	-0.106641	1.92178	-5.59954	2.44134e-08	8.1502e-07	8.42861	-0.254623	0.2284
Eif4a2	-0.106478	1.19804	-4.48533	7.68714e-06	0.000145794	2.92261	-0.190994	0.228052
Rps15a	-0.106363	4.5074	-10.0547	3.03644e-23	6.30549e-21	41.9395	-0.238334	0.227806
Rps19	-0.105396	4.75876	-9.09609	2.17154e-19	3.2446e-17	33.227	-0.233947	0.225735
2610507B11Rik	-0.104942	0.408061	-5.22612	1.90871e-07	5.17377e-06	6.45123	-0.192799	0.224761
Thra	-0.104848	0.462952	-4.94061	8.42549e-07	1.99095e-05	5.02903	-0.195287	0.224561
Rpl38	-0.104305	3.76494	-9.29615	3.63806e-20	5.78877e-18	34.9794	-0.256396	0.223396
Rps17	-0.103967	4.20363	-9.03605	3.68664e-19	5.37723e-17	32.708	-0.242897	0.222673
Rps29	-0.1038	4.48132	-10.0842	2.28255e-23	4.90629e-21	42.22	-0.256951	0.222316
Gm10036	-0.102437	0.542603	-4.57984	4.93559e-06	9.84867e-05	3.3435	-0.185781	0.219396
Ndufa1	-0.102372	1.60732	-4.79629	1.73392e-06	3.84159e-05	4.33979	-0.231048	0.219258
Scamp1	-0.102048	0.517899	-4.61461	4.18447e-06	8.60204e-05	3.5005	-0.169217	0.218564
Rpl26	-0.10177	4.60053	-10.1714	9.76309e-24	2.30033e-21	43.0546	-0.223694	0.217968
Oxct1	-0.1017	0.798792	-4.16119	3.2981e-05	0.000518056	1.54457	-0.207972	0.217818
Plekha6	-0.101499	0.595921	-4.58454	4.827e-06	9.6477e-05	3.36465	-0.186868	0.217386
Rpl17	-0.101209	4.63371	-8.73405	5.0373e-18	6.56564e-16	30.1452	-0.217055	0.216767
Cd9	-0.100847	1.5102	-3.62231	0.000299205	0.00349913	-0.521455	-0.198183	0.215992
Hint2	-0.100648	1.19798	-4.3917	1.18257e-05	0.000211516	2.51415	-0.219743	0.215565
Eif3h	-0.100335	2.39024	-5.85026	5.70797e-09	2.15182e-07	9.83038	-0.206453	0.214894
Rpl27a	-0.100209	4.57101	-9.56911	3.00528e-21	5.41481e-19	37.4266	-0.226613	0.214625

## Sheet: Goblet cell_up
index	logFC	AveExpr	t	P.Value	adj.P.Val	B	abs.log2FC	log_weight
Tmed9	0.100377	1.65527	6.78242	1.33046e-11	4.79262e-10	15.5128	0.0287593	0.167293
Snrpd3	0.100477	0.851956	6.33257	2.64001e-10	8.20002e-09	12.6035	0.0877945	0.167459
mt-Nd2	0.100625	2.92727	8.43848	4.24888e-17	2.5482e-15	27.9013	0.066385	0.167706
Tuba4a	0.101123	0.544335	6.71725	2.07578e-11	7.31388e-10	15.0792	0.0970414	0.168537
mt-Co3	0.101426	4.59775	10.3105	1.16611e-24	1.17392e-22	45.0405	0.062612	0.16904
Psmb6	0.102002	1.53949	7.27419	4.07257e-13	1.707e-11	18.9169	0.0462396	0.170002
Muc13	0.102129	2.11699	7.30736	3.19285e-13	1.36361e-11	19.1548	0.0691277	0.170212
Mdh1	0.102444	1.49509	6.97841	3.40837e-12	1.32515e-10	16.8415	0.0706701	0.170738
Srp9	0.102648	1.87279	7.80088	7.54599e-15	3.9028e-13	22.8205	0.0526568	0.171078
Rnf11	0.102706	0.386174	7.67808	1.95786e-14	9.63971e-13	21.8866	0.124291	0.171174
Dynll1	0.10273	2.38933	6.81231	1.08352e-11	4.01866e-10	15.713	0.0636239	0.171214
Abhd17a	0.102888	0.509048	7.40951	1.49882e-13	6.62714e-12	19.8944	0.0967806	0.171478
Copz1	0.102965	0.999651	6.78425	1.31388e-11	4.74806e-10	15.525	0.0695545	0.171605
P4hb	0.103025	2.13523	7.38255	1.83161e-13	8.00444e-12	19.6982	0.0629983	0.171705
Rpn1	0.103665	1.64037	6.89221	6.23193e-12	2.35788e-10	16.2526	0.063055	0.172772
Psma3	0.104089	1.32316	7.02785	2.40331e-12	9.4746e-11	17.1826	0.0379449	0.173479
Acot1	0.104324	0.107612	12.0996	3.35034e-33	5.24654e-31	64.464	0.144311	0.173871
Aldh9a1	0.104671	0.689918	6.94519	4.30439e-12	1.63959e-10	16.6137	0.0864821	0.174449
Acadvl	0.104724	0.458392	7.59364	3.74024e-14	1.76448e-12	21.2528	0.115618	0.174538
Ran	0.104787	1.48735	6.21388	5.62342e-10	1.6818e-08	11.8686	0.0417899	0.174643
Psma1	0.105201	0.956645	6.80349	1.1513e-11	4.22831e-10	15.6538	0.0730812	0.175332
Psma2	0.105359	1.33573	7.13768	1.09696e-12	4.49752e-11	17.9486	0.0619635	0.175596
Dgat1	0.105821	0.304554	8.36315	7.99285e-17	4.69372e-15	27.2809	0.138742	0.176365
mt-Cytb	0.106546	3.93214	10.0255	2.03878e-23	1.8842e-21	42.2193	0.06645	0.177574
Erp44	0.106751	0.93034	6.40414	1.66244e-10	5.28e-09	13.0533	0.0850637	0.177917
Dnajc10	0.10758	1.09664	6.17744	7.0739e-10	2.09339e-08	11.6457	0.0494056	0.179298
Eif5a	0.107658	2.08934	8.6124	9.67864e-18	6.20038e-16	29.3543	0.0386049	0.179428
Nars	0.108096	0.863678	6.95114	4.12851e-12	1.57793e-10	16.6544	0.0646321	0.180158
Cldn7	0.109358	2.26441	7.92071	2.93547e-15	1.5686e-13	23.7458	0.0562707	0.182261
Ube2s	0.10973	0.881058	6.59043	4.87584e-11	1.62648e-09	14.2471	0.0839533	0.182882
Tmprss2	0.109784	0.977077	6.6457	3.36687e-11	1.14687e-09	14.6079	0.0839126	0.182971
Psma7	0.110754	1.54143	7.65651	2.31127e-14	1.12812e-12	21.7241	0.0553738	0.184588
Ier2	0.110789	0.944268	5.48257	4.41689e-08	1.02681e-06	7.64221	0.126794	0.184647
Serpinf2	0.110813	0.147879	11.2782	4.02119e-29	5.33399e-27	55.182	0.162595	0.184686
Spink4	0.111031	5.26454	4.12759	3.73151e-05	0.000481381	1.1941	0.108254	0.18505
Cacybp	0.111117	0.660995	7.18102	8.02452e-13	3.32634e-11	18.254	0.137923	0.185193
Psmb5	0.111195	1.4075	7.85372	4.98432e-15	2.60177e-13	23.2269	0.0687401	0.185322
Hsp90ab1	0.11132	2.98875	7.05934	1.92303e-12	7.6887e-11	17.4003	0.109455	0.185532
Selk	0.11142	1.60557	7.12859	1.17108e-12	4.76676e-11	17.8847	0.0801818	0.185697
Lpcat3	0.111643	0.360707	8.69147	4.89368e-18	3.26487e-16	30.0244	0.130187	0.186069
Id1	0.112026	0.378231	6.02784	1.79286e-09	5.00359e-08	10.7431	0.160064	0.186707
mt-Nd4	0.112555	3.53156	10.5555	9.38481e-26	1.04766e-23	47.5261	0.082844	0.18759
Mtch1	0.112957	0.810509	7.29594	3.47233e-13	1.47182e-11	19.0728	0.096167	0.188259
Map2k2	0.113769	1.05613	7.63085	2.81433e-14	1.35028e-12	21.5312	0.0940006	0.189613
Lgals9	0.113929	1.26063	7.12177	1.22988e-12	4.97021e-11	17.8368	0.0885296	0.18988
Hist1h2bc	0.11485	0.833316	4.47542	7.81244e-06	0.000121329	2.67745	0.121447	0.191414
Tmem97	0.115311	0.879724	6.92525	4.94921e-12	1.87887e-10	16.4774	0.060135	0.192184
Aars	0.115369	0.474173	8.35554	8.51768e-17	4.976e-15	27.2184	0.120158	0.192279
Hras	0.115429	0.744911	7.60507	3.42778e-14	1.62388e-12	21.3382	0.101042	0.19238
Psma4	0.116828	1.23365	7.6344	2.73875e-14	1.31963e-12	21.5579	0.0720148	0.194711
Hspd1	0.117141	1.14449	6.73021	1.90062e-11	6.71772e-10	15.1651	0.098807	0.195234
Dad1	0.117227	2.48917	9.65926	7.21564e-22	6.11702e-20	38.7049	0.0745228	0.195376
Rpn2	0.118138	1.641	7.43415	1.24706e-13	5.5796e-12	20.0743	0.0837967	0.196895
Mapk13	0.118345	1.45485	8.11223	6.3111e-16	3.54018e-14	25.2531	0.079263	0.19724
Calm1	0.119009	2.88631	10.1626	5.19495e-24	5.0494e-22	43.5672	0.060939	0.198347
mt-Nd1	0.119361	3.75737	10.8814	3.01455e-27	3.73506e-25	50.9193	0.0633784	0.198933
Guk1	0.119361	1.53271	6.98133	3.3389e-12	1.30263e-10	16.8616	0.0765373	0.198934
Capn9	0.119504	0.560702	6.68065	2.66007e-11	9.17196e-10	14.8375	0.14715	0.199172
Ctnnbip1	0.119523	0.652189	6.98223	3.31782e-12	1.2989e-10	16.8677	0.135337	0.199202
Cycs	0.120039	1.68814	8.04331	1.10168e-15	6.08896e-14	24.7067	0.0528159	0.200063
Rbp2	0.120144	0.342088	8.59937	1.08232e-17	6.89446e-16	29.2445	0.164544	0.200238
Defa3	0.121248	0.252788	7.49937	7.66433e-14	3.54161e-12	20.5507	0.211439	0.202078
Ptgr1	0.121598	1.02847	6.95178	4.10992e-12	1.57617e-10	16.6588	0.124122	0.202662
Prap1	0.121619	0.451685	7.36684	2.05802e-13	8.95915e-12	19.5842	0.150597	0.202697
Ddost	0.121775	1.65881	7.64786	2.47008e-14	1.20044e-12	21.659	0.0683327	0.202956
Gmds	0.121889	1.83705	7.9869	1.73241e-15	9.48199e-14	24.2628	0.0660382	0.203146
Psmb2	0.123749	1.29969	8.59429	1.1305e-17	7.16088e-16	29.2017	0.0883342	0.206245
Krt19	0.123766	2.21174	7.09616	1.47852e-12	5.93248e-11	17.657	0.0672569	0.206274
Fkbp4	0.124883	1.40708	8.1176	6.0418e-16	3.40607e-14	25.2959	0.0896659	0.208136
H2afz	0.125025	2.35549	6.59626	4.69733e-11	1.58097e-09	14.2836	0.046706	0.208373
Edf1	0.125061	1.88071	9.67152	6.41686e-22	5.48107e-20	38.8204	0.0997627	0.208432
Spcs2	0.125124	1.70687	8.0013	1.54383e-15	8.49109e-14	24.3758	0.0648741	0.208538
Gsto1	0.125212	1.07509	7.47216	9.3797e-14	4.26436e-12	20.3529	0.132754	0.208685
Vimp	0.125962	1.6884	7.94213	2.47599e-15	1.33573e-13	23.9127	0.096868	0.209934
Psmb3	0.127568	1.33738	8.6146	9.49733e-18	6.119e-16	29.3729	0.0956248	0.212612
Lrrc59	0.128937	1.04252	8.16012	4.27389e-16	2.4461e-14	25.6355	0.0915873	0.214893
Ubc	0.128945	1.58759	7.59191	3.78989e-14	1.78046e-12	21.2399	0.111246	0.214905
Pdia3	0.129115	2.2257	8.49838	2.56102e-17	1.56932e-15	28.3985	0.0740406	0.215189
Mgll	0.13218	0.176418	12.8674	2.97279e-37	6.20707e-35	73.6916	0.184028	0.220298
Ahsa1	0.133623	0.600741	8.86426	1.08021e-18	7.51814e-17	31.5095	0.165532	0.222703
Sec13	0.134903	0.931822	8.71584	3.96104e-18	2.65837e-16	30.2322	0.119868	0.224837
Ssr2	0.135196	2.32942	9.45052	5.20995e-21	4.28775e-19	36.758	0.0683624	0.225324
Fkbp11	0.138709	1.08335	6.76729	1.4776e-11	5.28887e-10	15.4106	0.107588	0.23118
Defa26	0.138935	0.211877	10.4774	2.11218e-25	2.22569e-23	46.7258	0.234256	0.231556
Cotl1	0.139268	0.806172	8.51801	2.1679e-17	1.34302e-15	28.5621	0.125727	0.232111
Serp1	0.141133	1.99203	9.43118	6.24408e-21	5.10159e-19	36.5797	0.096074	0.23522
Defa-rs1	0.141806	0.173457	14.223	5.78263e-45	1.97573e-42	91.2683	0.233474	0.236342
Asns	0.14184	0.453338	10.0752	1.24477e-23	1.16956e-21	42.7057	0.150083	0.236398
Cd74	0.142685	0.122782	9.99795	2.70177e-23	2.41766e-21	41.9419	0.185432	0.237806
Hsd17b2	0.143733	0.324655	10.3343	9.15402e-25	9.29834e-23	45.2792	0.192556	0.239552
Tubb2a	0.146663	0.292212	10.7307	1.49684e-26	1.75801e-24	49.3376	0.191755	0.244437
Dnajb11	0.147433	1.00908	8.68456	5.19518e-18	3.44563e-16	29.9657	0.126292	0.24572
Sct	0.148079	1.32112	6.04793	1.58469e-09	4.46685e-08	10.8629	0.155767	0.246797
Onecut2	0.150057	0.384168	9.20902	4.8765e-20	3.84493e-18	34.5566	0.189497	0.250092
Herpud1	0.151716	1.22309	8.84451	1.28567e-18	8.78544e-17	31.3383	0.181777	0.252857
Fdps	0.152947	1.06112	7.74414	1.17541e-14	5.94293e-13	22.3864	0.129053	0.25491
Serpinb1a	0.154291	1.14056	8.46817	3.30735e-17	2.00486e-15	28.1473	0.149614	0.25715
Etfb	0.15477	1.34873	10.5348	1.16359e-25	1.28622e-23	47.314	0.163469	0.257948
Prdx1	0.155843	2.47717	12.9406	1.18808e-37	2.57609e-35	74.5991	0.113116	0.259736
Apoa1	0.156856	0.218199	12.5376	1.74581e-35	3.28068e-33	69.6626	0.224758	0.261424
Plpp1	0.157283	0.283675	12.5477	1.54154e-35	2.9459e-33	69.7856	0.212422	0.262137
Acaa2	0.159733	1.12791	9.93856	4.80835e-23	4.26883e-21	41.3736	0.19798	0.266219
Dbi	0.161138	2.58491	12.527	1.98501e-35	3.66901e-33	69.5356	0.125524	0.268562
Krt8	0.161237	3.09711	10.5785	7.39328e-26	8.33592e-24	47.7615	0.127959	0.268727
Scd2	0.161757	0.586495	9.11888	1.10787e-19	8.49745e-18	33.7492	0.110938	0.269593
Vcp	0.164376	1.39293	10.9152	2.10072e-27	2.63173e-25	51.2758	0.135368	0.273959
Cd63	0.166356	2.04857	10.0549	1.52253e-23	1.41872e-21	42.5071	0.169669	0.277259
Nme1	0.166419	2.03979	12.3943	9.93482e-35	1.75024e-32	67.9428	0.109871	0.277363
Sfn	0.167155	0.468063	10.8284	5.31205e-27	6.44014e-25	50.3601	0.213725	0.27859
Klk1	0.170867	1.83973	6.53256	7.17466e-11	2.34409e-09	13.8711	0.215286	0.284777
Ubb	0.172341	3.06131	14.9055	4.1242e-49	1.93751e-46	100.727	0.158229	0.287233
Ifi27l2b	0.17267	1.89907	6.40209	1.68736e-10	5.34411e-09	13.0389	0.188062	0.287782
Jun	0.173275	0.820983	6.79371	1.23378e-11	4.49557e-10	15.5865	0.210035	0.28879
Cfi	0.173449	0.245421	14.5733	4.52732e-47	1.76019e-44	96.0722	0.228066	0.28908
Mdh2	0.175504	1.83354	12.1741	1.38804e-33	2.23573e-31	65.3352	0.169462	0.292505
Ttr	0.175825	1.15863	7.78032	8.88908e-15	4.55565e-13	22.6602	0.183506	0.293039
Sri	0.179093	1.85125	12.2038	9.74488e-34	1.6399e-31	65.685	0.174387	0.298486
Pdia4	0.179608	0.869429	10.4965	1.73092e-25	1.84115e-23	46.9221	0.193715	0.299345
Neat1	0.18156	1.04744	8.97596	4.01993e-19	2.86865e-17	32.4816	0.225308	0.302598
Dnajc3	0.182184	1.28841	10.1532	5.70969e-24	5.45566e-22	43.474	0.183654	0.303638
Agr2	0.183005	5.49731	9.46812	4.44858e-21	3.71539e-19	36.9137	0.131239	0.305006
Hspa1a	0.184435	0.459241	8.74084	3.20377e-18	2.16303e-16	30.4409	0.316268	0.307391
Ccl9	0.184714	2.18949	5.57394	2.63428e-08	6.37371e-07	8.14132	0.204762	0.307854
Lypd8	0.19003	3.4162	8.40361	5.72226e-17	3.41368e-15	27.6091	0.178842	0.316715
Creld2	0.195482	0.968734	10.1798	4.37399e-24	4.28841e-22	43.7368	0.214317	0.325802
Pdia6	0.200679	2.24271	12.8381	4.28384e-37	8.62505e-35	73.3302	0.183027	0.334463
Hsph1	0.202064	0.401684	13.6801	8.59861e-42	2.36462e-39	84.0351	0.34699	0.336772
Mllt3	0.206285	0.91228	11.1909	1.05346e-28	1.36526e-26	54.2309	0.292825	0.343807
Tmem205	0.209094	0.814818	12.0046	1.025e-32	1.54092e-30	63.3585	0.254484	0.348489
Manf	0.215437	2.42405	12.1842	1.24703e-33	2.05501e-31	65.4413	0.186717	0.359059
Ppa1	0.216796	1.32281	13.6163	1.99605e-41	4.7884e-39	83.2014	0.218009	0.361325
Calr	0.222082	2.69627	13.971	1.77383e-43	5.55554e-41	87.8779	0.199564	0.370136
Itln1	0.222385	1.68213	6.02958	1.77398e-09	4.96317e-08	10.7534	0.509116	0.370639
Slc35b1	0.222668	1.16943	12.8578	3.35084e-37	6.86922e-35	73.5732	0.241384	0.371112
Jund	0.225358	1.27266	13.4755	1.26213e-40	2.9647e-38	81.3757	0.231258	0.375594
Fos	0.22583	0.798879	8.50515	2.42943e-17	1.49682e-15	28.4504	0.287973	0.376382
2210407C18Rik	0.227543	0.367566	13.63	1.68829e-41	4.13813e-39	83.3673	0.325655	0.379236
Tubb4b	0.228017	1.15334	11.8691	4.97944e-32	7.29132e-30	61.7961	0.222313	0.380026
Gm15308	0.232642	0.611118	14.7314	4.89527e-48	2.04423e-45	98.2759	0.383494	0.387735
Ctsh	0.24069	0.708975	14.327	1.38504e-45	5.03751e-43	92.6837	0.313981	0.401148
Hsp90b1	0.242328	2.28185	14.263	3.35155e-45	1.1809e-42	91.8085	0.240561	0.403878
Defa21	0.248754	0.660557	15.8356	4.82517e-55	2.86336e-52	114.264	0.429915	0.414589
Ldha	0.251865	2.01087	17.2617	9.39533e-65	7.5666e-62	136.435	0.241671	0.419774
Sdf2l1	0.25586	1.44824	12.9656	8.77322e-38	1.93957e-35	74.8993	0.272455	0.426432
Tubb2b	0.264279	0.427929	15.776	1.18418e-54	6.67583e-52	113.374	0.359142	0.440463
Tm4sf5	0.267159	1.52236	12.3625	1.48687e-34	2.57914e-32	67.5444	0.321107	0.445264
Gsta1	0.275264	0.368364	13.7824	2.28481e-42	6.60544e-40	85.3476	0.396497	0.458772
Defa22	0.282714	0.693518	18.0701	1.39605e-70	1.2108e-67	149.747	0.480409	0.471188
Guca2b	0.285399	1.99587	8.67251	5.79544e-18	3.82126e-16	29.8584	0.345989	0.475663
Dnaja1	0.289393	1.14502	15.8512	3.81528e-55	2.38985e-52	114.496	0.442719	0.482321
Hspa5	0.290958	2.43701	14.871	7.02278e-49	3.16727e-46	100.2	0.310397	0.484929
Gsta4	0.295811	0.544503	12.4091	8.48458e-35	1.51847e-32	68.0992	0.418422	0.493016
Rep15	0.300276	1.69601	12.6599	3.98541e-36	7.74749e-34	71.124	0.439648	0.500459
Hmgcs2	0.302976	0.366604	19.3896	1.38318e-80	1.73281e-77	172.604	0.448793	0.504959
Ly6e	0.312706	1.67358	13.6513	1.29623e-41	3.39882e-39	83.6291	0.423594	0.521175
Gm7861	0.327089	0.418562	19.5788	4.55264e-82	6.41638e-79	175.993	0.529065	0.545147
Fabp2	0.338543	3.25442	18.8278	3.29314e-76	3.37547e-73	162.604	0.397913	0.564237
Zg16	0.362955	3.90835	4.90546	9.64608e-07	1.79471e-05	4.67566	0.508995	0.604925
Tm4sf4	0.364079	1.44961	14.7452	4.19282e-48	1.81823e-45	98.4297	0.538282	0.606797
Hsp90aa1	0.375777	1.62306	18.3528	1.2208e-72	1.14704e-69	154.449	0.53338	0.626294
Defa20	0.377247	1.19202	22.2762	1.65145e-104	2.66002e-101	227.289	0.645102	0.628744
Fcgbp	0.387033	4.56626	13.8339	1.151e-42	3.50743e-40	86.0265	0.510685	0.645054
Defa17	0.426755	1.01301	13.3756	4.74947e-40	1.09286e-37	80.0643	0.740984	0.711257
Clps	0.436305	0.954811	14.7238	5.66935e-48	2.28293e-45	98.1308	0.686619	0.727174
Ccl6	0.441675	1.86525	8.90711	7.43651e-19	5.24042e-17	31.8767	0.654026	0.736124
Reg4	0.497142	1.40774	11.8298	7.97567e-32	1.1383e-29	61.3308	0.778547	0.828569
Gm14850	0.523269	0.874108	30.7614	3.20399e-189	7.225e-186	421.04	0.844409	1
AY761184	0.562709	0.972431	25.9989	4.52616e-139	8.50541e-136	306.327	0.944259	1
Gm14851	0.59101	0.720528	35.9876	2.84859e-250	1.0706e-246	560.692	0.962889	1
Defa24	0.706705	3.34946	19.1067	2.41523e-78	2.72317e-75	167.481	1.22906	1
Fabp1	0.792217	0.697721	46.7182	0	0	881.683	1.1188	1
Gm15284	0.977132	1.78416	55.0477	0	0	1151.12	1.56516	1
Lyz1	1.10689	2.12127	32.1621	1.1017e-204	3.10542e-201	456.412	1.67449	1

[truncated: 15 more sheets: Goblet cell_down, EE progenitor_up, EE progenitor_down, EEC_up, EEC_down, Tuft progenitor_up, Tuft progenitor_down, Tuft cell_up, Tuft cell_down, Paneth progenitor_up, Paneth progenitor_down, Paneth cell_up, Paneth cell_down, not annotated_up, not annotated_down]
