# Supplementary material for: Diet-induced alteration of intestinal stem cell function underlies obesity and prediabetes in mice
Source: Nat Metab. 2021 Sep 22;3(9):1202–16. doi: 10.1038/s42255-021-00458-9 (PMC8458097; doi:10.1038/s42255-021-00458-9)
Supplement: Supplementary file 4 — State-specific genes of endocrine lineage formation in intestinal crypt cells. Endocrine state-specific genes capturing transient gene expression during endocrine lineage formation in intestinal crypt cells. State markers were identified by pairwise differential expression testing of each subpopulation against all other subpopulations using a Wilcoxon rank-sum test. Genes with a test-score > 5 and within top 1,200 ranking genes in every test were considered as state markers. [file 42255_2021_458_MOESM4_ESM.xlsx]

## Sheet: Table legend
	Supplementary Table 2
	State-specific genes of endocrine lineage formation in intestinal crypt cells.
	Endocrine state-specific genes capturing transient gene expression during endocrine lineage formation in intestinal crypt cells. State markers were identified by pairwise differential expression testing of each subpopulation against all other subpopulations using a wilcoxon rank-sum test. Genes with a test-score > 5 and within top 1200 ranking genes in every test were considered as state markers.

## Sheet: Sox4+ early EE progenitor
	gene
0	2010007H06Rik
1	Cdc25b

## Sheet: Ngn3+ progenitor
	gene
0	Sfrp5
1	Micalcl
2	Bcl2
3	Trim31
4	Slc39a2
5	Mfge8
6	Prom1
7	Gadd45g
8	Acadsb
9	Sox4
10	Swt1

## Sheet: Arx+_Isl1+ progenitor
	gene

## Sheet: Pax4+ progenitor
	gene
0	Phip
1	Pax4

## Sheet: Ghrl+ progenitor
	gene
0	Gper1
1	Cdkn1a
2	Acsl1
3	Uap1l1
4	Zcchc12
5	Maged2

## Sheet: SILA
	gene
0	Usp18
1	Qdpr
2	Bax
3	Rap1b
4	Rap1a

## Sheet: SILP
	gene
0	Cck
1	Fars2
2	Gchfr
3	Upk1b
4	Ffar1
5	Scg2

## Sheet: SAKD
	gene
0	Wipi1
1	Pdx1
2	Arg1
3	Fam151a
4	Rtp4
5	BC048546
6	Asic5
7	Th
8	Rgs4
9	Hhex
10	Sst
11	Iapp
12	Igfbp7
13	Kcnk2

## Sheet: SIK
	gene
0	Car8
1	Cnr1
2	Pkib
3	Cd44
4	Fabp5
5	Plcxd3
6	Gip
7	Rcn1
8	Scarb1
9	Steap1

[truncated: 2 more sheets: Reg4+ EC, EC]
