# Supplementary material for: Diet-induced alteration of intestinal stem cell function underlies obesity and prediabetes in mice
Source: Nat Metab. 2021 Sep 22;3(9):1202–16. doi: 10.1038/s42255-021-00458-9 (PMC8458097; doi:10.1038/s42255-021-00458-9)
Supplement: Supplementary file 5 — Lineage-specific genes of endocrine lineage formation in intestinal crypt cells. Endocrine lineage-specific genes capturing expression in progenitor cells of endocrine lineages in intestinal crypt cells. Lineage markers were identified by pairwise differential expression testing of each endocrine progenitor populations against all other progenitors except for progenitors of a later stage using a Wilcoxon rank-sum test. Genes with a test-score > 5 and within top 1,200 ranking genes in every test were considered as lineage markers. [file 42255_2021_458_MOESM5_ESM.xlsx]

## Sheet: Table legend
	Supplementary Table 3
	Lineage-specific genes of endocrine lineage formation in intestinal crypt cells.
	Endocrine lineage-specific genes capturing expression in progenitor cells of endocrine lineages in intestinal crypt cells. Lineage markers were identified by pairwise differential expression testing of each endocrine progenitor populations against all other progenitors except for progenitors of a later stage using a wilcoxon rank-sum test. Genes with a test-score > 5 and within top 1200 ranking g…

## Sheet: Sox4+ early EE progenitor
	gene
0	Dll1
1	Hes6
2	Cog1
3	Fabp5
4	Gadd45b
5	Trit1
6	2010007H06Rik
7	Tox3
8	Pdcd4

## Sheet: Ngn3+ progenitor
	gene
0	Gfra3
1	Insm1
2	Neurog3
3	Slc39a2
4	Btg2
5	Gadd45a
6	Nkx2-2
7	Gadd45g
8	Sox4
9	Trp53i11
10	Prom1
11	Cdc14b
12	Fgd2
13	Mtch1
14	Smarcd2
15	Tubb2b
16	Lypd1
17	Marcksl1
18	Mfge8
19	Neurod2
20	Acadsb
21	Rph3al
22	Tbc1d9
23	Ddc
24	Sepp1
25	Vwa5b2
26	Gm8773
27	Krt7
28	Amotl2
29	Pbx1
30	Slc2a5
31	Rcor2
32	Olfm1
33	Marcks
34	Slc17a5
35	Ddit4
36	Bcl2
37	Poc1a
38	PISD
39	Neurod1
40	Hn1
41	Swt1
42	Rybp
43	Chd3
44	Rap1gap2
45	Rfx6
46	Hpcal1
47	Adrm1
48	Fbxo32
49	Arg1
50	Adck5
51	Sfrp5
52	Tox3
53	Fam160a2
54	Insl6
55	Mpzl1
56	Tecpr1

## Sheet: Pax4+ progenitor
	gene
0	Hmgn3
1	Fev
2	Chgb
3	Runx1t1
4	Pax4
5	Gspt1

## Sheet: Arx+_Isl1+ progenitor
	gene
0	Cdkn1a
1	Nefm
2	Marcksl1
3	Nkx2-2
4	Isl1
5	Cdkn1c
6	Ooep
7	Tmem184c

## Sheet: Ghrl+ progenitor
	gene
0	Scgn
1	Fam183b
2	Ghrl
3	Maged2
4	Isl1
5	Cxxc4
6	Cpe
7	Mboat4
8	Arx
9	Sfxn2
10	Ceacam10
11	Slc25a4
12	Zcchc12
13	Cd177
14	Map1b
15	Ngfrap1
16	Cdkn1a
17	1500009L16Rik
18	Gper1
19	Pam
20	Itm2c
21	Acsl1
22	Cdkn1c
23	Ppp1cb
24	Gng4
25	Rogdi
26	Uap1l1
27	Flot1
28	Hk2
29	Serpina1c
30	Myl7
31	Avpr1b
32	Rgs17
33	Pick1
34	Scg3
35	Syt7
36	Pla2g2d
37	Baiap3
38	Bex2
39	Nefl
40	Peg3
41	Usp18
42	Scg5
43	Arl3
44	Stx1a
45	Rbpms
46	Necab2
47	Gm43194
48	Ffar2
49	Plb1
