# Supplementary material for: Diet-induced alteration of intestinal stem cell function underlies obesity and prediabetes in mice
Source: Nat Metab. 2021 Sep 22;3(9):1202–16. doi: 10.1038/s42255-021-00458-9 (PMC8458097; doi:10.1038/s42255-021-00458-9)
Supplement: Supplementary file 6 — Differentially expressed genes in crypt EEC subpopulations in HFHSD mice. Differentially expressed genes between CD and HFHSD conditions in crypt EEC subpopulation. Differential expression between conditions was performed using limma-trend (Methods). Genes with FDR < 0.01, logFC > 0.1 were included in the table. [file 42255_2021_458_MOESM6_ESM.xlsx]

## Sheet: Table legend
	Supplementary Table 4
	Differentially expressed genes in crypt EEC subpopulations in HFHSD mice.
	Differentially expressed genes between CD and HFHSD conditions in crypt EEC subpopulation. Differential expression between conditions was performed using limma-trend (see Methods). Genes with FDR < 0.01, logFC > 0.1 were included in the table.

## Sheet: Sox4+ early EE progenitor
index	logFC	AveExpr	t	P.Value	adj.P.Val	B	abs.log2FC
Mrpl15	-0.0495803	1.17336	-0.872897	0.3833	0.77018	-5.82558	-0.104353
Lypla1	0.0282457	0.684517	0.510234	0.610199	0.868397	-6.0664	0.0122354
Tcea1	-0.0435358	0.627661	-0.819356	0.413124	0.777966	-5.86905	-0.0947068
Atp6v1h	-0.0269638	0.231936	-0.674715	0.500288	0.819993	-5.97279	-0.0663383
Rb1cc1	-0.0823443	0.352107	-1.76726	0.078029	0.496321	-4.6966	-0.163095
4732440D04Rik	0.0194677	0.0340037	1.13868	0.255592	0.712238	-5.56928	0.0243773
St18	0.0279533	0.0181603	1.98372	0.0480444	0.408564	-4.31016	0.0329664
Pcmtd1	0.00560714	0.347881	0.119031	0.905317	0.974556	-6.18471	-0.0315016
Gm26901	-0.00147386	0.0099021	-0.165291	0.868807	0.96391	-6.17839	-0.00393391
Rrs1	-0.038422	0.613494	-0.697937	0.485666	0.817119	-5.95748	-0.089602
Adhfe1	-0.00926494	0.0217846	-0.706708	0.480204	0.814008	-5.95157	-0.0132442
Mybl1	-0.00160293	0.0099021	-0.179502	0.857645	0.95979	-6.17603	-0.00393391
Vcpip1	-0.0536786	0.236867	-1.39443	0.164047	0.629746	-5.25926	-0.088388
1700034P13Rik	9.07415e-05	0.00396084	0.0157748	0.987423	0.99761	-6.1914	0.000721217
Sgk3	0.0169875	0.0415888	0.952932	0.341262	0.759687	-5.75549	0.0247836
Snhg6	-0.107343	0.863059	-1.81415	0.0704846	0.480435	-4.6166	-0.226986
Cops5	0.036741	0.983001	0.644309	0.519784	0.825915	-5.99204	0.0483562
Cspp1	0.0121859	0.362313	0.248936	0.803552	0.941121	-6.16173	0.00427226
Arfgef1	0.0322861	0.612536	0.576876	0.564383	0.847412	-6.0316	0.00218728
Prdm14	-0.00168317	0.0099021	-0.188814	0.850345	0.957208	-6.17438	-0.00393391
Ncoa2	0.0181176	0.1507	0.564509	0.572759	0.84945	-6.03838	-0.0103372
Tram1	0.0627177	0.6742	1.10853	0.268372	0.720158	-5.60174	0.0638845
Lactb2	0.0436104	0.149878	1.31313	0.189973	0.65746	-5.36453	0.0579252
Xkr9	0.000547796	0.0209627	0.0408065	0.967473	0.992287	-6.19072	0.000461126
Kcnb2	0.0112283	0.0235807	0.695493	0.487194	0.817541	-5.95912	6.57887e-05
Terf1	-0.0174681	0.332423	-0.381054	0.703387	0.907778	-6.12172	-0.0552868
Rpl7	0.0313962	4.43223	1.52773	0.127454	0.592548	-5.07311	-0.0130019
Rdh10	0.0418797	0.0660269	1.75552	0.080019	0.50188	-4.71632	0.0474192
Stau2	0.0216085	0.15567	0.622759	0.533836	0.832535	-6.00516	0.017303
Ube2w	-0.0422465	0.246773	-1.00987	0.313236	0.747794	-5.70191	-0.0635337
Tceb1	0.0900986	1.27346	1.63229	0.10349	0.549846	-4.91539	0.0545665
Tmem70	-0.143712	0.798238	-2.42341	0.0158664	0.250191	-3.39147	-0.215399
Ly96	-0.078586	0.214934	-2.04309	0.0417689	0.38877	-4.19654	-0.125397
Jph1	-0.00347562	0.00198042	-0.835735	0.403857	0.776702	-5.85604	-0.00537634
Pkhd1	0.00363126	0.00198042	0.873492	0.382976	0.770071	-5.82508	0.00609756
Mcm3	-0.00804539	0.442187	-0.143438	0.886024	0.968709	-6.18163	-0.00252896
Paqr8	-0.00928284	0.00594126	-1.34132	0.18066	0.646132	-5.32873	-0.016129
Tram2	0.0242916	0.0158434	2.18149	0.0297917	0.335334	-3.91901	0.0373066
Tmem14a	0.000447925	0.173306	0.0128943	0.989719	0.997801	-6.19144	-0.0143389
Gsta3	-0.0345231	0.0297063	-1.93184	0.0541612	0.426724	-4.40676	-0.0576974
Gm28836	0.0034258	0.00198042	0.824231	0.410353	0.776702	-5.86521	0.00609756
Gm29107	-0.00634385	0.0118825	-0.650199	0.515977	0.825153	-5.98838	-0.00931025
Ogfrl1	-0.00107619	0.0158434	-0.0966383	0.923067	0.979254	-6.18703	0.00288487
Smap1	0.0639672	0.779459	1.11775	0.264418	0.716698	-5.59191	0.0473659
Sdhaf4	-0.0289751	0.479129	-0.561121	0.575063	0.850557	-6.04021	-0.0855115
Fam135a	-0.0599899	0.283278	-1.39248	0.164633	0.629904	-5.26184	-0.134926
Col9a1	0.0107046	0.0110606	1.05712	0.291165	0.736166	-5.65509	0.0111068
Lmbrd1	-0.00257089	0.205181	-0.0683994	0.945506	0.986945	-6.18927	-0.0300765
Phf3	-0.0349747	0.453384	-0.677636	0.498437	0.819993	-5.97089	-0.0929182
Ptp4a1	-0.0294212	0.660664	-0.528993	0.597136	0.863068	-6.05703	-0.0949138
Prim2	0.0076126	0.106121	0.277791	0.781332	0.933537	-6.15442	-0.00600569
Rab23	-0.00743149	0.0379645	-0.415839	0.677775	0.896721	-6.1084	-0.0112729
Bag2	0.00198242	0.0917724	0.0727825	0.94202	0.98615	-6.18897	-0.00623726
Zfp451	-0.0366074	0.207161	-0.950829	0.342328	0.759687	-5.75741	-0.0765863
Dst	0.0104993	0.0714473	0.410534	0.681658	0.898517	-6.11051	0.0192807
Gm37233	-0.0100141	0.023765	-0.734798	0.46294	0.805783	-5.93213	-0.0186205
Ccdc115	-0.0255681	0.468904	-0.510489	0.610021	0.868397	-6.06627	-0.0497666
Imp4	0.0627633	0.826034	1.14358	0.253556	0.71074	-5.56393	0.046704
Ptpn18	-0.0843739	0.357414	-1.69806	0.0903591	0.522379	-4.81092	-0.143943
Arhgef4	-0.0175866	0.0118825	-1.81774	0.0699329	0.478817	-4.6104	-0.0207842
Fam168b	-0.0353981	0.461826	-0.7198	0.472114	0.810458	-5.9426	-0.115632
Plekhb2	-0.0126999	0.401472	-0.263695	0.792165	0.937042	-6.15809	-0.0349339
Hs6st1	-0.0318014	0.182089	-0.866091	0.387015	0.77219	-5.83126	-0.0591788
Uggt1	0.00424987	0.431295	0.0870621	0.93067	0.982287	-6.18788	-0.0165111
Neurl3	-0.155696	0.478113	-2.95452	0.00333698	0.101183	-2.04652	-0.219166
Arid5a	0.00397696	0.0217846	0.306712	0.759239	0.926212	-6.1463	-0.00177026
4930403P22Rik	-0.00809508	0.00396084	-1.41117	0.159056	0.625146	-5.2368	-0.0107527
Kansl3	0.0187757	0.247038	0.453651	0.650353	0.886763	-6.0926	-0.0014473
Lman2l	0.00553152	0.172821	0.154395	0.877385	0.965165	-6.18006	-0.00825893
Cnnm4	-0.0328484	0.249759	-0.815904	0.415093	0.777966	-5.87176	-0.0870154
Cnnm3	0.0303023	0.0945748	1.13835	0.255728	0.712238	-5.56964	0.0415749
Ankrd23	0.000677485	0.00396084	0.117749	0.906332	0.974732	-6.18486	0.000721217
Ankrd39	0.113074	0.163741	3.39374	0.000765998	0.0420109	-0.743993	0.141742
Sema4c	0.00269349	0.0549663	0.125786	0.899971	0.973249	-6.18391	0.00189063
Fam178b	-0.00168133	0.0099021	-0.188569	0.850537	0.957215	-6.17443	-0.00393391
Cox5b	0.0198401	2.84096	0.519819	0.603508	0.865613	-6.06165	-0.0699268
Actr1b	0.00751617	0.389337	0.156139	0.876011	0.965165	-6.1798	-0.0225003
Zap70	-0.00442936	0.00313889	-0.692607	0.489001	0.817541	-5.96104	-0.0085213
Tmem131	0.0352839	0.267202	0.848616	0.396657	0.774829	-5.84563	0.0030594
Vwa3b	-0.00267527	0.00198042	-0.646875	0.518124	0.825329	-5.99045	-0.00537634
Inpp4a	-0.0289344	0.0435693	-1.59771	0.110983	0.562263	-4.9687	-0.0494362
Coa5	-0.0702118	0.266425	-1.67928	0.0939636	0.527003	-4.84117	-0.125546
Unc50	0.0145965	0.532972	0.2783	0.780942	0.933537	-6.15429	-0.0104551
Mgat4a	-0.0325877	0.375506	-0.680173	0.496831	0.819934	-5.96924	-0.0592537
2010300C02Rik	-0.027065	0.193635	-0.718386	0.472984	0.810458	-5.94358	-0.0589139
Tsga10	0.00452834	0.0217846	0.353637	0.723818	0.912959	-6.1314	-0.00177026
Lipt1	-0.000712523	0.0716317	-0.0302994	0.975845	0.994325	-6.19108	-0.0156416
Mitd1	-0.000568456	0.300432	-0.0128546	0.989751	0.997801	-6.19144	-0.0331965
Mrpl30	0.0677466	1.69686	1.38306	0.167501	0.632916	-5.27435	0.0193001
Txndc9	0.0135854	0.866397	0.244032	0.807344	0.942815	-6.16289	-0.0016396
Eif5b	0.00617447	1.34352	0.115222	0.908333	0.975398	-6.18514	-0.042137
Rev1	0.0039222	0.101674	0.139885	0.888828	0.969695	-6.18211	-0.0149333
Aff3	-0.00324894	0.00198042	-0.781107	0.435252	0.789001	-5.89843	-0.00537634
Pdcl3	0.0465605	0.59654	0.914879	0.360866	0.765881	-5.78958	0.061845
Npas2	-0.016282	0.0297063	-1.09357	0.274874	0.726561	-5.61753	-0.0347495
Rpl31	-0.00907454	3.95943	-0.379016	0.704899	0.908579	-6.12247	-0.0919106
Tbc1d8	-0.0149001	0.0945748	-0.55634	0.578323	0.852103	-6.04277	-0.0320307
Cnot11	-0.00487005	0.248601	-0.118963	0.905371	0.974556	-6.18472	-0.0217389
Rnf149	-0.0966056	0.542694	-1.84711	0.0655495	0.469487	-4.55914	-0.163526
Map4k4	0.140782	0.735366	2.37868	0.0178943	0.264305	-3.49306	0.109418
Slc9a4	-0.00429176	0.00313889	-0.671417	0.502384	0.819993	-5.97492	-0.0085213
Slc9a2	-0.0347146	0.0696512	-1.51366	0.130988	0.598468	-5.09356	-0.0628727
Mfsd9	-0.0448271	0.0407669	-2.50158	0.0128062	0.224003	-3.20957	-0.0647762
Tmem182	0.00428899	0.0787314	0.172604	0.863059	0.962091	-6.1772	-0.00525596
Mrps9	-0.114819	0.770471	-2.04136	0.0419422	0.389592	-4.19991	-0.201836
Tgfbrap1	-0.0245944	0.0764145	-1.03008	0.303664	0.741385	-5.68214	-0.0353375
8430432A02Rik	-0.00960073	0.00594126	-1.38421	0.167151	0.63249	-5.27283	-0.016129
AI597479	-0.0296956	0.0886335	-1.14628	0.252438	0.710132	-5.56096	-0.0503234
Fhl2	0.0274621	0.925162	0.442092	0.658687	0.890489	-6.09758	0.0246852
Nck2	-0.000934941	0.0646841	-0.0396025	0.968432	0.992343	-6.19077	-0.0275085
Uxs1	0.0729565	0.198903	1.99931	0.0463241	0.406146	-4.28065	0.0988926
Tpp2	0.0623677	0.413506	1.27332	0.203722	0.668188	-5.41379	0.069895
Gm8251	-0.00120436	0.00594126	-0.172904	0.862823	0.962091	-6.17715	-0.00465513
Tex30	0.144729	0.612423	2.54658	0.011293	0.210615	-3.10232	0.13544
Kdelc1	0.00191135	0.0795533	0.0771577	0.938541	0.985132	-6.18866	-0.00272523
Bivm	-0.0159576	0.0609076	-0.713203	0.476181	0.811854	-5.94714	-0.027662
Ercc5	-0.000819213	0.0981991	-0.0305907	0.975613	0.994325	-6.19107	-0.002686
Wdr75	0.000840225	0.24199	0.0201176	0.983961	0.996337	-6.19133	-0.0163338
Slc40a1	-0.00722694	0.0257455	-0.51081	0.609796	0.868381	-6.06612	-0.0125229
Slc39a10	0.0184286	0.0917724	0.686655	0.492741	0.817631	-5.96498	0.0234223
Gm28151	-0.000776098	0.00792168	-0.0968104	0.922931	0.979254	-6.18702	0.00144243
Nabp1	0.0101921	0.0430838	0.52958	0.596728	0.863068	-6.05673	0.015963
Myo1b	0.0973886	0.251555	2.27385	0.0235618	0.301668	-3.72396	0.106202
Stat4	0.0034258	0.00198042	0.824231	0.410353	0.776702	-5.86521	0.00609756
Stat1	0.021933	0.119498	0.741659	0.458776	0.80314	-5.92726	0.0169969
Gls	-0.0935006	0.249908	-2.3998	0.0169099	0.258073	-3.44532	-0.1554
Nab1	-0.0142216	0.170355	-0.409333	0.682538	0.898691	-6.11098	-0.0340368
Tmem194b	-0.00183121	0.0138629	-0.173945	0.862006	0.961734	-6.17697	-0.00321269
Mfsd6	-0.00588419	0.213924	-0.154769	0.87709	0.965165	-6.18001	-0.0174419
Inpp1	0.00297655	0.0447277	0.157199	0.875176	0.964806	-6.17964	0.00478842
Hibch	-0.0577092	0.237877	-1.45157	0.14749	0.616586	-5.18151	-0.0796549
1700019D03Rik	0.0144046	0.0787314	0.579363	0.562706	0.846703	-6.03021	0.0129297
Pms1	-0.0148638	0.0716317	-0.634237	0.526328	0.828479	-5.99823	-0.0271155
Ormdl1	-0.0149433	0.304726	-0.341924	0.732607	0.916356	-6.13532	-0.0372794
Osgepl1	-0.0222614	0.161611	-0.646988	0.518051	0.825329	-5.99038	-0.0351975
Gm28551	-0.00349298	0.00198042	-0.839937	0.4015	0.776638	-5.85266	-0.00537634
Asnsd1	-0.0813115	0.527455	-1.53904	0.124672	0.587933	-5.05656	-0.136839
Stk17b	-0.0378248	0.10515	-1.28704	0.198905	0.665238	-5.39699	-0.0655017
Gtf3c3	-0.0331365	0.134335	-1.04242	0.297913	0.740446	-5.66988	-0.0529415
Pgap1	0.0144743	0.128915	0.464632	0.642475	0.882918	-6.08776	0.00961875
Ankrd44	-0.0211905	0.0280624	-1.35169	0.177322	0.642712	-5.31538	-0.0350489
Sf3b1	0.075189	1.47335	1.40756	0.160122	0.626107	-5.24166	0.0473571
Coq10b	0.0216236	0.147412	0.644267	0.519812	0.825915	-5.99207	0.0215362
Hspd1	0.169234	2.2025	3.31103	0.00102336	0.0490855	-1.00223	0.184165
Hspe1	0.227951	3.04284	6.16559	1.88078e-09	1.84934e-06	11.1492	0.235814
Mob4	0.114072	0.789485	1.98611	0.0477776	0.408175	-4.30566	0.121463
Rftn2	-0.00969948	0.0099021	-1.08719	0.277679	0.728134	-5.62419	-0.0154078
Gm10561	0.00613331	0.00594126	0.881224	0.378783	0.770071	-5.81857	0.00681878
Mars2	0.0177877	0.100516	0.649906	0.516166	0.825153	-5.98857	0.0092098
Plcl1	-0.00207406	0.00198042	-0.502272	0.615782	0.871303	-6.07027	-0.00537634
Satb2	0.011034	0.0198042	0.882366	0.378166	0.770071	-5.8176	0.01508
4930558J18Rik	0.00212368	0.00396084	0.370036	0.711573	0.909351	-6.1257	0.000721217
1700066M21Rik	0.017618	0.036806	1.0364	0.300708	0.740667	-5.67588	0.0100578
Tyw5	0.0176118	0.0826922	0.692284	0.489204	0.817541	-5.96125	0.0184131
9430016H08Rik	-0.0256115	0.421881	-0.511484	0.609325	0.868334	-6.06578	-0.0381255
Spats2l	0.00129843	0.0201407	0.0947281	0.924583	0.979741	-6.18721	-0.00206959
Kctd18	0.00877875	0.0597491	0.400622	0.688935	0.902157	-6.11437	0.00514256
Sgol2a	0.0622051	0.179704	1.58183	0.114564	0.567502	-4.99279	0.0457981
Bzw1	-0.0510714	1.29319	-0.946723	0.344413	0.759687	-5.76114	-0.113236
Clk1	-0.109555	0.546573	-2.03872	0.0422065	0.390105	-4.20503	-0.197606
Ppil3	-0.0883776	0.485106	-1.69735	0.0904916	0.522379	-4.81206	-0.144615
Nif3l1	0.0273483	0.285258	0.651704	0.515007	0.824917	-5.98744	0.00409628
Orc2	0.0693668	0.19214	1.88707	0.0599527	0.44902	-4.48811	0.0971177
Gm15834	0.00263946	0.00594126	0.38061	0.703717	0.907822	-6.12189	0.00681878
Fam126b	-0.045782	0.14659	-1.35794	0.175332	0.640532	-5.30728	-0.0929212
Ndufb3	0.0740679	1.53015	1.50965	0.132008	0.599533	-5.09935	0.0298498
Als2cr12	0.00393287	0.0099021	0.440242	0.660025	0.890489	-6.09836	0.00754
Cflar	0.0331481	0.306522	0.732145	0.464555	0.807315	-5.93399	0.0208577
Casp8	-0.0657835	0.479164	-1.30224	0.193663	0.660711	-5.37815	-0.0938579
Trak2	-0.0304906	0.100516	-1.11795	0.26433	0.716698	-5.59169	-0.0548716
Stradb	-0.00393516	0.0980502	-0.140313	0.888491	0.969481	-6.18206	-0.011806
Tmem237	-0.0195074	0.0549663	-0.910735	0.363043	0.766485	-5.7932	-0.0344808
G730003C15Rik	0.00120313	0.0396084	0.0692542	0.944826	0.98681	-6.18922	0.00721217
Mpp4	0.00573241	0.00198042	1.39199	0.164781	0.630194	-5.26249	0.00609756
Als2	-0.00655851	0.0178238	-0.554757	0.579404	0.852965	-6.04362	-0.0139654
Fzd7	0.0155319	0.0625515	0.71269	0.476498	0.811854	-5.94749	0.00900874
Sumo1	0.0959406	1.57387	1.93054	0.0543229	0.426724	-4.40915	0.102314
Nop58	-0.0051827	0.971128	-0.0843997	0.932785	0.982683	-6.1881	-0.0282549
Bmpr2	-0.0536596	0.119162	-1.87686	0.0613441	0.454538	-4.50641	-0.0825423
Fam117b	0.0241312	0.290529	0.547694	0.58424	0.856071	-6.04736	0.00320941
Wdr12	-0.055308	0.424011	-1.07254	0.284196	0.732042	-5.63936	-0.0973949
Carf	-0.0151482	0.0585907	-0.707764	0.479549	0.81389	-5.95085	-0.0213721
Nbeal1	-0.0436691	0.241016	-1.09418	0.274604	0.726498	-5.61688	-0.0957506
Cyp20a1	0.0373563	0.142558	1.12715	0.260429	0.716698	-5.5818	0.0384067
Abi2	-0.0234609	0.0269039	-1.58537	0.113758	0.566611	-4.98744	-0.0386157
Raph1	-0.0433879	0.286866	-0.981946	0.326784	0.753843	-5.72857	-0.0872991
Pard3b	0.0215424	0.124132	0.671888	0.502085	0.819993	-5.97461	0.0111289
Nrp2	0.0139071	0.00908015	1.49462	0.135888	0.602267	-5.12092	0.0164832
Ino80d	0.0438322	0.27977	1.0128	0.311833	0.746839	-5.69906	0.044774
Ino80dos	0.00634944	0.0158434	0.568729	0.569893	0.848722	-6.03608	0.00288487
Gm20342	-0.0522527	0.145095	-1.57112	0.117031	0.572444	-5.00891	-0.0754391
Ndufs1	-0.00950076	0.495613	-0.173116	0.862657	0.962064	-6.17711	-0.017454
Eef1b2	0.0898242	3.77796	3.33836	0.000930558	0.0470958	-0.917571	0.079371
Zdbf2	-0.00393504	0.00198042	-0.947546	0.343995	0.759687	-5.7604	-0.00537634
Fastkd2	0.0145905	0.278796	0.342563	0.732127	0.916356	-6.13511	0.00238557
Klf7	-0.0154466	0.206792	-0.388179	0.698112	0.906282	-6.11909	-0.0422318
Creb1	0.0278182	0.443401	0.540818	0.588967	0.858374	-6.05095	-0.031844
Mettl21a	0.0317617	0.0960698	1.1445	0.253176	0.7104	-5.56292	0.0347039
Ccnyl1	-0.00705867	0.0308648	-0.442141	0.658652	0.890489	-6.09756	-0.00823489
Fzd5	0.00739392	0.239524	0.179497	0.857648	0.95979	-6.17603	-0.0419059
Plekhm3	-0.00774253	0.023765	-0.576379	0.564718	0.847496	-6.03187	-0.0186205
D630023F18Rik	-0.00378096	0.00198042	-0.911971	0.362393	0.76643	-5.79212	-0.00537634
Idh1	-0.114804	0.471072	-2.07281	0.0388995	0.37552	-4.13845	-0.183345
Pikfyve	-0.0534127	0.115874	-1.80555	0.071821	0.481817	-4.63143	-0.0783788
Map2	0.00509411	0.00198042	1.22649	0.220813	0.687427	-5.46983	0.00609756
Rpe	0.109936	0.408656	2.19522	0.028784	0.329006	-3.89051	0.140638
Kansl1l	0.0179284	0.050669	0.89498	0.371394	0.768521	-5.80685	0.018319
Acadl	0.187431	0.608867	3.1123	0.00200436	0.0754397	-1.5982	0.25098
Lancl1	-0.0793364	0.211607	-2.09964	0.0364545	0.365395	-4.08529	-0.12979
Cps1	0.258981	1.62045	3.64096	0.000311323	0.0216448	0.063316	0.242502
Ikzf2	-0.0035592	0.00594126	-0.510458	0.610043	0.868397	-6.06629	-0.00465513
Bard1	0.0118294	0.0549663	0.558154	0.577085	0.851464	-6.0418	0.00665275
Atic	0.122739	0.616727	2.18575	0.0294761	0.333671	-3.91019	0.167905
Gm4319	0.0072561	0.00594126	1.04713	0.295741	0.738962	-5.66517	0.00681878
Mreg	-0.0344832	0.197408	-0.940058	0.347816	0.759687	-5.76717	-0.0615828
D230017M19Rik	-0.00125838	0.00594126	-0.180628	0.856761	0.95979	-6.17584	-0.00465513
Pecr	0.070526	0.310334	1.50568	0.133024	0.599533	-5.10506	0.125248
Xrcc5	-0.0124766	0.233395	-0.30767	0.758511	0.926152	-6.14602	-0.0148807
March4	-0.00386848	0.00198042	-0.931362	0.352289	0.761089	-5.77498	-0.00537634
Smarcal1	0.00891069	0.100031	0.328516	0.742712	0.920403	-6.13964	-0.0171823
Rpl37a	-0.100317	4.16844	-4.03639	6.63043e-05	0.00686274	1.46322	-0.250914
Igfbp2	-0.00508027	0.00198042	-1.2251	0.221337	0.687427	-5.47146	-0.00537634
Arpc2	-0.0518532	1.53252	-0.933154	0.351364	0.761089	-5.77338	-0.107839
Aamp	-0.0802928	0.905	-1.41061	0.15922	0.625146	-5.23755	-0.147719
Pnkd	0.0740322	0.826862	1.37772	0.169144	0.634118	-5.2814	0.0477176
Tmbim1	0.038125	0.468544	0.758122	0.448872	0.797351	-5.91541	0.0250214
Catip	-0.00376211	0.00198042	-0.905447	0.365833	0.768166	-5.79781	-0.00537634
Ctdsp1	-0.0101836	0.400316	-0.207003	0.836124	0.951089	-6.17092	-0.0603701
Vil1	-0.0972722	0.954282	-1.66471	0.0968389	0.532723	-4.8644	-0.139789
Usp37	-0.0514081	0.151858	-1.53039	0.126795	0.59199	-5.06922	-0.0823256
Rqcd1	0.03548	0.227975	0.890983	0.373532	0.768521	-5.81027	0.0381552
Zfp142	-0.0271527	0.0589272	-1.23429	0.217896	0.685927	-5.46064	-0.0318099
Bcs1l	-0.0110804	0.185376	-0.304311	0.761067	0.926662	-6.147	-0.0403944
Rnf25	-0.0561671	0.142778	-1.74434	0.0819513	0.504847	-4.73497	-0.0873349
Stk36	0.00243015	0.00396084	0.427543	0.669239	0.895003	-6.10366	0.000721217
Ttll4	-0.0264358	0.132876	-0.833847	0.404919	0.776702	-5.85756	-0.0585035
Cyp27a1	0.024722	0.0241016	1.68657	0.0925509	0.524824	-4.82947	0.0283112
Fev	-0.00695129	0.0146399	-0.487059	0.626513	0.875695	-6.0775	-0.0215579
Cryba2	0.0161448	0.026082	1.07596	0.282665	0.731983	-5.63584	0.011461
Ihh	-0.0676326	0.187693	-1.76457	0.0784825	0.49731	-4.70114	-0.107953
Nhej1	0.00915524	0.136837	0.28447	0.776213	0.932036	-6.15262	0.00911147
Slc23a3	-0.0201906	0.395278	-0.40328	0.686981	0.901338	-6.11335	-0.0700518
Cnppd1	-0.0709715	0.346321	-1.51477	0.130706	0.598368	-5.09195	-0.146301
Fam134a	0.0151901	0.293633	0.345217	0.730132	0.916237	-6.13423	-0.0147397
Zfand2b	0.0487836	0.398417	0.980244	0.327622	0.754369	-5.73017	0.046777
Abcb6	0.025	0.080042	0.91385	0.361406	0.766038	-5.79048	0.0208457
Atg9a	-0.0293938	0.0526494	-1.44089	0.150483	0.61814	-5.19628	-0.0444269
Ankzf1	-0.0261266	0.130222	-0.865019	0.387603	0.772625	-5.83215	-0.0437255
Glb1l	-0.000312303	0.0099021	-0.0351865	0.97195	0.99359	-6.19093	-0.00393391
Stk16	0.0357169	0.90863	0.640069	0.522534	0.826534	-5.99466	0.0186037
Tuba4a	0.167395	0.801056	2.85114	0.00460668	0.125395	-2.32823	0.195321
Dnajb2	0.0426762	0.135342	1.40594	0.160601	0.626659	-5.24383	0.0313557
Ptprn	-0.00780929	0.00396084	-1.36035	0.174567	0.640532	-5.30414	-0.0107527
Resp18	-0.00424902	0.00709973	-0.501481	0.616338	0.871515	-6.07065	-0.00780009
Dnpep	0.0230316	0.737588	0.394852	0.693185	0.904234	-6.11658	0.011231
Gmppa	-0.0790804	0.305852	-1.76864	0.0777982	0.496321	-4.69428	-0.121928
Chpf	-0.0416269	0.0422619	-2.1496	0.0322508	0.351337	-3.98452	-0.062123
Tmem198	-0.000706982	0.00396084	-0.12305	0.902136	0.973921	-6.18424	0.000721217
Stk11ip	-0.0107866	0.0427473	-0.585104	0.558843	0.84548	-6.027	-0.0175451
Epha4	-0.0132712	0.0288844	-0.817043	0.414443	0.777966	-5.87087	-0.0210443
Sgpp2	-0.0073881	0.322737	-0.161719	0.871617	0.963997	-6.17895	-0.0383306
Farsb	-0.0771656	0.831743	-1.28995	0.197893	0.664613	-5.3934	-0.121701
5730419F03Rik	0.00716734	0.00792168	0.897214	0.370203	0.768521	-5.80493	0.0129163
Acsl3	0.146196	0.264295	3.37969	0.000804942	0.0431161	-0.788258	0.181593
Utp14b	0.0331291	0.0668489	1.47994	0.139762	0.608271	-5.14178	0.0337139
Ap1s3	-0.00323081	0.0755925	-0.133942	0.893523	0.971162	-6.1829	-0.0149204
Wdfy1	-0.0365308	0.170355	-1.05623	0.291569	0.736332	-5.65599	-0.0684585
Mrpl44	-0.0151598	0.545499	-0.293312	0.769452	0.929829	-6.15016	-0.0390051
Serpine2	-0.00732549	0.0257455	-0.516672	0.605701	0.867312	-6.06322	-0.0125229
Cul3	-0.0367994	0.427518	-0.754116	0.451271	0.79842	-5.91832	-0.0894073
1700016L21Rik	-0.00353832	0.00198042	-0.850923	0.395376	0.774829	-5.84375	-0.00537634
Dock10	-0.00279461	0.00198042	-0.672681	0.50158	0.819993	-5.9741	-0.00537634
Rhbdd1	0.0182582	0.0467081	0.958535	0.338435	0.758716	-5.75035	0.0175978
Mff	0.0726052	0.732154	1.36521	0.173038	0.638859	-5.29781	0.0385994
Tm4sf20	0.0048153	1.24957	0.0738262	0.94119	0.985979	-6.1889	-0.0680835
Agfg1	0.017812	0.247967	0.419705	0.67495	0.896015	-6.10685	-0.00269389
Slc19a3	0.00584843	0.00198042	1.41529	0.157846	0.622817	-5.23123	0.00609756
Ccl20	-0.0303371	0.0518275	-1.43295	0.152738	0.619904	-5.20719	-0.0536694
Sphkap	0.000766228	0.00396084	0.133196	0.894112	0.971332	-6.18299	0.000721217
Pid1	0.00258914	0.00792168	0.327857	0.74321	0.92047	-6.13985	0.00144243
Dner	0.00591086	0.00198042	1.43887	0.151055	0.61814	-5.19906	0.00609756
Trip12	-0.0247217	0.416681	-0.495972	0.620216	0.873913	-6.07329	-0.0694918
Fbxo36	-0.0391107	0.147075	-1.18157	0.238154	0.702254	-5.52162	-0.0578676
Sp110	0.00521034	0.0138629	0.494784	0.621054	0.87451	-6.07386	0.00826121
Sp140	-0.0291884	0.0269039	-1.84527	0.0658173	0.470131	-4.56238	-0.0500896
Sp100	-0.0171109	0.0164809	-1.28872	0.198322	0.664613	-5.39492	-0.0217937
A630001G21Rik	0.000173953	0.00396084	0.0304222	0.975747	0.994325	-6.19108	0.000721217
Cab39	0.00869862	0.503606	0.164489	0.869438	0.96391	-6.17851	-0.00713135
Itm2c	-0.0719541	0.376548	-1.46904	0.142692	0.611424	-5.15713	-0.0869795
Gm28884	-0.0202782	0.0118825	-2.09946	0.0364704	0.365395	-4.08565	-0.0322581
Gpr55	-0.0692199	0.064383	-2.84991	0.00462415	0.125395	-2.33153	-0.0992285
2810459M11Rik	-0.00925962	0.117032	-0.308339	0.758002	0.926028	-6.14582	-0.0154927
Psmd1	0.0647533	0.622662	1.12453	0.261535	0.716698	-5.58462	0.0744976
Armc9	0.000276533	0.0356476	0.0166538	0.986722	0.997424	-6.19139	-0.00498296
B3gnt7	0.0242547	0.0934163	0.926303	0.354908	0.762267	-5.77949	0.0466695
Ncl	-0.0154517	2.73112	-0.356421	0.721734	0.912343	-6.13045	-0.0624125
Ptma	0.102826	4.53728	3.14902	0.00177476	0.0701603	-1.49071	0.0627173
Pde6d	0.0572969	0.286229	1.39295	0.164494	0.629904	-5.26123	0.0311203
Cops7b	0.0117932	0.197595	0.312253	0.755029	0.925043	-6.14465	0.00393888
Nppc	-0.00455746	0.00198042	-1.09694	0.273397	0.724602	-5.61398	-0.00537634
Dis3l2	-0.0169658	0.122637	-0.572041	0.56765	0.848722	-6.03426	-0.0508436
Alppl2	-0.00359286	0.00198042	-0.867818	0.38607	0.771468	-5.82982	-0.00537634
Alpi	-0.00579058	0.00792168	-0.729302	0.46629	0.807923	-5.93599	-0.0100315
Akp3	0.00434795	0.00198042	1.04855	0.295088	0.738356	-5.66374	0.00609756
Eif4e2	0.0211246	1.14023	0.390126	0.696674	0.905712	-6.11836	-0.0341269
Gigyf2	-0.0130779	0.40241	-0.259817	0.795153	0.937485	-6.15907	-0.0738531
Ngef	-0.00286435	0.039123	-0.156648	0.87561	0.964991	-6.17972	-0.0191799
Neu2	-0.0173065	0.0110606	-1.72522	0.0853436	0.51303	-4.76658	-0.0300267
Inpp5d	-0.00327009	0.00594126	-0.467726	0.640263	0.881915	-6.08637	-0.00465513
Atg16l1	-0.08458	0.149878	-2.52908	0.0118614	0.216491	-3.14424	-0.136268
Sag	-0.00885126	0.00792168	-1.10772	0.26872	0.720248	-5.6026	-0.0100315
Dgkd	-0.016428	0.341234	-0.356445	0.721715	0.912343	-6.13045	-0.0731714
Usp40	0.00981087	0.139639	0.30286	0.762171	0.926851	-6.14743	0.00150377
Ugt1a7c	-0.000931378	0.00594126	-0.133851	0.893595	0.971162	-6.18291	-0.00465513
Ugt1a6a	-0.000184169	0.00396084	-0.032018	0.974475	0.99409	-6.19103	0.000721217
Ugt1a5	0.00465136	0.00198042	1.11946	0.26369	0.716698	-5.59008	0.00609756
Dnajb3	-0.0030396	0.0308648	-0.179824	0.857392	0.95979	-6.17598	-0.00347279
Ugt1a1	-0.00230029	0.00198042	-0.566502	0.571404	0.848722	-6.03729	-0.00537634
Hjurp	0.0216969	0.561347	0.388539	0.697847	0.906163	-6.11895	-0.0965933
Spp2	0.00387717	0.0158434	0.309424	0.757177	0.925942	-6.14549	0.00288487
Arl4c	0.00954667	0.0316867	0.612692	0.540466	0.836537	-6.01113	0.00576974
Platr5	0.00495714	0.00198042	1.19313	0.233604	0.69826	-5.50848	0.00609756
Sh3bp4	0.0707062	0.0751071	2.86026	0.00447918	0.123075	-2.30377	0.105036
Agap1	-0.065679	0.395343	-1.39092	0.165108	0.63091	-5.26393	-0.157069
Ackr3	-0.00432859	0.00198042	-1.04428	0.297055	0.740104	-5.66802	-0.00537634
Cops8	0.0142184	0.515569	0.268463	0.788496	0.935647	-6.15687	-0.0274786
Mlph	-0.00775221	0.191654	-0.198863	0.842482	0.95375	-6.17251	-0.0210657
Rab17	-0.0160134	0.166058	-0.457765	0.647397	0.88518	-6.0908	-0.00894695
Lrrfip1	-0.0712302	0.148383	-2.23193	0.026233	0.318732	-3.81347	-0.100601
Ramp1	0.0187338	0.0138629	1.80146	0.0724644	0.483199	-4.63846	0.031209
Ube2f	0.0139129	0.491532	0.269568	0.787646	0.935364	-6.15659	0.0169645
Scly	0.0630845	0.21586	1.5923	0.112192	0.563778	-4.97692	0.0668847
Fam132b	0.0545794	0.205517	1.4291	0.15384	0.619904	-5.21245	0.0837489
Ilkap	-0.0570912	0.723595	-1.03497	0.301376	0.740667	-5.6773	-0.103376
Hes6	0.158791	1.87266	2.50447	0.0127038	0.223981	-3.20273	0.198675
Per2	0.0155495	0.0308648	0.988806	0.32342	0.751298	-5.72209	0.0147129
Traf3ip1	0.0197441	0.112399	0.68893	0.49131	0.817541	-5.96348	0.0161356
Asb1	0.00854491	0.0209627	0.640672	0.522142	0.826534	-5.99429	0.00717293
Hdac4	-0.0178608	0.13452	-0.549182	0.58322	0.855513	-6.04658	-0.0514924
Gm26720	-0.00335364	0.00198042	-0.811896	0.417386	0.777966	-5.87489	-0.00537634
Ndufa10	0.00398628	1.5993	0.0771523	0.938545	0.985132	-6.18866	-0.0495893
Myeov2	0.0164072	1.3473	0.331406	0.74053	0.919302	-6.13872	-0.0298543
Dusp28	0.0172391	0.120657	0.576383	0.564715	0.847496	-6.03187	0.0253259
Rnpepl1	-0.102372	0.412532	-2.13423	0.0334972	0.354977	-4.01577	-0.171244
9430060I03Rik	0.0159798	0.023765	1.18415	0.237135	0.702129	-5.5187	0.0158012
Capn10	0.0646976	0.10926	2.31154	0.0213655	0.287786	-3.6421	0.09545
Gpr35	-0.0283469	0.0703243	-1.14703	0.25213	0.710132	-5.56014	-0.0398023
Aqp12	-0.00271622	0.00594126	-0.396436	0.692018	0.903585	-6.11598	-0.00465513
Agxt	-0.00318624	0.00198042	-0.766068	0.444137	0.79551	-5.9096	-0.00537634
2310007B03Rik	0.0027097	0.00792168	0.341756	0.732734	0.916356	-6.13538	0.00144243
Mterf4	-0.0480287	0.262464	-1.14929	0.251197	0.710132	-5.55765	-0.0803713
Gm28535	-0.00701903	0.00396084	-1.22247	0.222327	0.688383	-5.47454	-0.0107527
Pask	-0.0176681	0.0272405	-1.11405	0.265997	0.717422	-5.59586	-0.0280554
Ppp1r7	0.00451606	0.466088	0.0886964	0.929372	0.982105	-6.18774	-0.0241428
Ano7	0.0477207	0.100031	1.55858	0.119973	0.578053	-5.02765	0.0650847
Hdlbp	-0.00648008	1.0774	-0.101983	0.918827	0.977252	-6.18652	-0.0562942
Sept2	-0.0249715	0.434469	-0.513561	0.607873	0.867815	-6.06476	-0.0565323
Farp2	-0.0128311	0.0297063	-0.845322	0.398491	0.774924	-5.84831	-0.0232756
Stk25	-0.0606462	0.518025	-1.2234	0.221976	0.688071	-5.47345	-0.120782
Bok	0.00985699	0.344457	0.201989	0.840039	0.952651	-6.17191	-0.00850325
Thap4	0.0334859	0.574151	0.615868	0.53837	0.83569	-6.00926	0.0161375
Gm10550	0.00426307	0.00198042	1.0275	0.304874	0.741932	-5.68469	0.00609756
Atg4b	0.0421587	0.361307	0.909044	0.363933	0.76705	-5.79468	0.0537811
Dtymk	0.312774	1.29152	5.04413	7.23059e-07	0.000211779	5.6128	0.366289
Ing5	-0.00299631	0.173979	-0.086041	0.931482	0.982578	-6.18796	-0.0142163
D2hgdh	0.0185251	0.0751071	0.743375	0.457738	0.802706	-5.92604	0.0180067
Gal3st2	0.010629	0.174652	0.292063	0.770406	0.929909	-6.15051	0.0318019
Gm9994	0.103645	0.136202	2.96237	0.00325512	0.0997995	-2.02475	0.142033
Gm6086	0.0338235	0.0359841	1.99108	0.0472251	0.40798	-4.29625	0.035237
Pdcd1	-0.00308329	0.00198042	-0.743266	0.457804	0.802706	-5.92612	-0.00537634
Fam174a	0.0145461	0.156977	0.433921	0.664605	0.893377	-6.10102	0.00704189
St8sia4	-0.00393793	0.00198042	-0.94825	0.343636	0.759687	-5.75976	-0.00537634
D1Ertd622e	-0.0599761	0.196922	-1.63685	0.102533	0.546867	-4.90827	-0.110923
Ppip5k2	0.0114577	0.342509	0.241924	0.808977	0.943182	-6.16338	-0.000215408
Gin1	-0.0241362	0.189823	-0.668941	0.503961	0.820769	-5.97651	-0.0544146
Pam	0.00517656	0.0198042	0.41408	0.679062	0.897586	-6.1091	0.00360608
Rnf152	-0.0342761	0.0881481	-1.27954	0.201529	0.667802	-5.4062	-0.0604795
Gm17634	-0.014033	0.023765	-1.03159	0.302954	0.740682	-5.68065	-0.0186205
Pign	0.0232525	0.0830288	0.903629	0.366795	0.768217	-5.79939	0.0127374
2310035C23Rik	-0.0266152	0.249274	-0.643826	0.520097	0.826188	-5.99234	-0.0588505
Tnfrsf11a	-0.0103898	0.158958	-0.312907	0.754532	0.92484	-6.14445	-0.0327562
Gm7160	0.00761071	0.0099021	0.853793	0.393786	0.774098	-5.8414	0.00754
Zcchc2	0.0177337	0.0704732	0.774073	0.439394	0.792012	-5.90368	0.0104512
Phlpp1	-0.0605464	0.0934163	-2.31511	0.0211674	0.286801	-3.63429	-0.0929671
Bcl2	0.0335765	0.410728	0.548992	0.58335	0.855513	-6.04668	-0.00868671
Kdsr	-0.105749	0.309175	-2.41478	0.0162411	0.254536	-3.41122	-0.166047
Vps4b	-0.0173122	0.640078	-0.314426	0.753379	0.924484	-6.14399	-0.0731826
Serpinb5	-0.00293976	0.00594126	-0.423497	0.672185	0.895181	-6.10531	-0.00465513
Dsel	0.00413055	0.00594126	0.591411	0.554615	0.845061	-6.02344	0.00681878
Tsn	0.0419905	1.28271	0.740096	0.459723	0.804107	-5.92838	-0.013864
Nifk	0.0815117	0.624366	1.53648	0.125297	0.58969	-5.06031	0.0936582
Clasp1	0.0256193	0.143114	0.783443	0.433881	0.789001	-5.89668	0.0122043
2900060B14Rik	0.00367551	0.0316867	0.235257	0.814142	0.944609	-6.16491	0.00576974
Tfcp2l1	0.0294409	0.132203	0.964434	0.335474	0.757063	-5.74491	0.0331652
Ralb	-0.0149485	0.226629	-0.391741	0.695481	0.905256	-6.11775	-0.0356952
Gm27184	-0.00625273	0.0118825	-0.639932	0.522623	0.826534	-5.99474	-0.00931025
Tmem185b	-0.0156897	0.118191	-0.516285	0.605972	0.867312	-6.06341	-0.0320613
Epb41l5	-0.0827303	0.147897	-2.58948	0.0100011	0.195362	-2.99836	-0.122231
Ptpn4	0.0112329	0.0973771	0.424888	0.671172	0.895181	-6.10475	-0.000454615
Tmem177	-0.0137089	0.129737	-0.447062	0.655099	0.888814	-6.09545	-0.0175102
Tmem37	-0.00571827	0.0209627	-0.431433	0.666411	0.893947	-6.10205	-0.00430098
Dbi	0.186501	3.07788	4.36007	1.69813e-05	0.00246068	2.70652	0.18207
3110009E18Rik	-0.0274816	0.105299	-0.988577	0.323532	0.751298	-5.7223	-0.0496699
Steap3	-0.00280566	0.0914359	-0.108659	0.913533	0.97579	-6.18585	-0.0072734
Insig2	0.0320098	0.241987	0.798523	0.425092	0.784426	-5.88523	0.0278266
Ccdc93	-0.0470367	0.0585907	-2.21354	0.0274855	0.321671	-3.85222	-0.0720298
Ddx18	-0.0034839	0.646469	-0.0606054	0.951707	0.988943	-6.18976	-0.0352434
Actr3	-0.0750408	1.38791	-1.47447	0.141227	0.609697	-5.1495	-0.152303
Slc35f5	0.0157229	0.103655	0.547642	0.584276	0.856071	-6.04739	0.0188742
Gpr39	0.0287295	0.0308648	1.85049	0.0650594	0.467911	-4.55319	0.0261868
Lypd1	0.11064	0.0861227	3.71562	0.000234823	0.0176644	0.317448	0.137002
Nckap5	-0.00715952	0.00792168	-0.892636	0.372647	0.768521	-5.80886	-0.0100315
Mgat5	0.0434326	0.264632	1.03354	0.302042	0.740667	-5.67872	0.0276192
2900009J06Rik	0.0234799	0.0178238	1.98874	0.0474847	0.408175	-4.30069	0.0319302
Ccnt2	0.00225327	0.479572	0.0429228	0.965787	0.991293	-6.19064	-0.0375951
Rab3gap1	0.0342873	0.139154	1.07624	0.282537	0.731983	-5.63554	0.0324812
Zranb3	0.00972053	0.0396084	0.557351	0.577633	0.851547	-6.04223	0.00721217
R3hdm1	-0.0137366	0.515556	-0.275436	0.783139	0.933674	-6.15505	-0.070133
Ubxn4	-0.10988	1.11299	-1.70588	0.088891	0.521665	-4.79822	-0.219296
Mcm6	-0.0568211	0.550963	-0.900352	0.368533	0.768521	-5.80222	-0.0693005
Dars	-0.0200324	0.527789	-0.389907	0.696836	0.90582	-6.11844	-0.0454828
Cd55b	-0.00189209	0.0178238	-0.159187	0.873611	0.964173	-6.17934	-0.00249148
Gm15675	-0.0172827	0.0099021	-1.94574	0.052462	0.422335	-4.38113	-0.0268817
Cd55	0.0113464	0.08897	0.429223	0.668017	0.895003	-6.10297	-0.00339166
C4bp	-0.00221425	0.0178238	-0.186604	0.852076	0.95786	-6.17478	-0.00249148
Pfkfb2	0.006228	0.0340037	0.348189	0.727901	0.915312	-6.13324	-0.000520183
Yod1	-0.0434508	0.132539	-1.35986	0.174724	0.640532	-5.30478	-0.0662514
AA986860	-0.0650098	0.116359	-2.2759	0.0234374	0.301251	-3.71954	-0.109356
Gm15848	-0.0783295	0.146253	-2.38275	0.0177008	0.262575	-3.4839	-0.113006
Pigr	-0.220507	3.10864	-4.97739	9.99959e-07	0.00026991	5.313	-0.339412
Fcmr	0.0047572	0.00198042	1.14622	0.252462	0.710132	-5.56103	0.00609756
Mapkapk2	0.0184336	0.274162	0.435007	0.663817	0.892742	-6.10056	0.011066
Dyrk3	-0.00155233	0.0308648	-0.0974347	0.922435	0.978972	-6.18696	-0.00347279
Eif2d	0.00424097	0.296804	0.0985544	0.921547	0.978708	-6.18685	-0.0177238
Rassf5	0.00506803	0.0118825	0.525962	0.599237	0.864233	-6.05857	0.00216365
Ikbke	-0.0798999	0.0803753	-3.22234	0.00138715	0.0582179	-1.27249	-0.114934
Srgap2	0.0396824	0.0775729	1.65559	0.0986735	0.536469	-4.87884	0.0370728
Fam72a	0.0761585	0.0581052	3.54097	0.000450884	0.0286031	-0.269581	0.0918724
Ctse	-0.0105791	0.00773729	-0.675596	0.499742	0.819993	-5.9722	-0.0210048
Pm20d1	0.0110101	0.0475301	0.580038	0.562251	0.846701	-6.02984	0.0086546
Slc41a1	-0.0337596	0.0790679	-1.30852	0.191529	0.658608	-5.37031	-0.0635391
Rab29	-0.00402933	0.0712951	-0.175234	0.860994	0.961425	-6.17676	-0.00996591
Nucks1	0.365689	1.55291	5.45115	9.29319e-08	3.99781e-05	7.51496	0.416703
Elk4	-0.00557991	0.223677	-0.143973	0.885602	0.968401	-6.18156	-0.0296329
Mfsd4	-0.0556966	0.0841872	-2.12681	0.034114	0.355873	-4.03078	-0.0841485
Cdk18	0.0210101	0.0807118	0.840639	0.401107	0.776638	-5.8521	0.0237894
Nuak2	0.0221796	0.109933	0.764011	0.44536	0.79551	-5.91111	0.0200173
Dstyk	-0.0284956	0.0775729	-1.16447	0.245003	0.70685	-5.54083	-0.0432445
Rbbp5	-0.0322992	0.141283	-1.0098	0.313268	0.747794	-5.70197	-0.0670404
Tmem81	0.00461027	0.0158434	0.411626	0.680858	0.898111	-6.11008	0.00288487
Nfasc	0.0013192	0.00396084	0.229315	0.818754	0.946186	-6.16624	0.000721217
Mdm4	0.0121233	0.329131	0.260958	0.794274	0.937171	-6.15878	-0.0100001
Pik3c2b	-0.0358192	0.0850092	-1.33576	0.182469	0.648849	-5.33585	-0.0519582
Ppp1r15b	0.130302	0.328005	2.98215	0.00305677	0.096474	-1.96963	0.1329
Plekha6	-0.110376	0.450649	-2.14282	0.0327958	0.352985	-3.99834	-0.184673
Golt1a	-0.0183578	0.0557883	-0.864581	0.387843	0.772625	-5.83251	-0.0252383
Gm28040	0.0105535	0.00396084	1.84941	0.0652153	0.468312	-4.55509	0.0121951
Etnk2	0.012171	0.00511931	1.62536	0.104958	0.551507	-4.92615	0.015762
Sox13	-0.00288326	0.061393	-0.139164	0.889398	0.969993	-6.18221	-0.0175059
Snrpe	0.037233	2.41419	0.949718	0.342891	0.759687	-5.75842	-0.0633925
Zc3h11a	-0.0446436	0.0673343	-2.01246	0.0449141	0.401485	-4.25558	-0.0680567
Gm38394	0.0192196	0.0118825	1.99016	0.0473272	0.408175	-4.298	0.0251115
Prelp	0.064494	0.0719682	2.73206	0.00660331	0.155663	-2.64086	0.070474
Btg2	0.0537277	0.975195	0.692419	0.489119	0.817541	-5.96116	0.0342502
Chil1	-0.00245417	0.0138629	-0.234739	0.814544	0.944811	-6.16503	-0.00321269
Adora1	-0.00162257	0.00792168	-0.203113	0.839161	0.952327	-6.17169	0.00144243
Ppfia4	0.0160801	0.0320233	0.917035	0.359737	0.765881	-5.78768	0.0182798
Tmem183a	0.101477	0.917017	1.73692	0.0832552	0.509374	-4.74728	0.0976518
Cyb5r1	0.00846678	0.178425	0.241566	0.809253	0.943284	-6.16347	0.012897
Adipor1	-0.0198793	0.813527	-0.371496	0.710486	0.909224	-6.12518	-0.0959117
Klhl12	0.0187483	0.134707	0.569076	0.569659	0.848722	-6.03589	0.0053679
Rabif	-0.0747983	0.216241	-1.98114	0.0483336	0.409452	-4.31502	-0.126997
Kdm5b	-0.00408119	0.421732	-0.0762108	0.939294	0.98535	-6.18873	-0.0394653
Ppp1r12b	0.00663748	0.0415888	0.372364	0.709841	0.909224	-6.12487	0.00183582
Ube2t	0.0548566	0.258403	1.2444	0.214159	0.681282	-5.44864	0.0300371
Ptpn7	-0.00279461	0.00198042	-0.672681	0.50158	0.819993	-5.9741	-0.00537634
Arl8a	0.000201988	0.0736121	0.0085261	0.993202	0.998693	-6.19149	0.00192987
Gm15445	0.000662494	0.00396084	0.116258	0.907513	0.974935	-6.18502	0.000721217
Elf3	-0.0844052	1.79944	-1.36459	0.173233	0.638859	-5.29862	-0.13155
Rnpep	-0.0638698	1.10687	-1.13553	0.256905	0.713016	-5.57271	-0.0980968
Timm17a	0.0849614	0.942954	1.54373	0.123531	0.585046	-5.04965	0.0877291
Shisa4	-0.00312381	0.00198042	-0.752872	0.452018	0.79842	-5.91922	-0.00537634
Ipo9	-0.00422397	0.135193	-0.132327	0.894799	0.971589	-6.1831	-0.0236599
Nav1	-0.0801826	0.139154	-2.54398	0.011376	0.211168	-3.10857	-0.146339
Csrp1	0.0206424	0.239488	0.486953	0.626587	0.875695	-6.07755	0.0116606
Phlda3	-0.0197129	0.0422619	-1.00862	0.313831	0.748284	-5.70311	-0.0277012
Tnni1	0.0048057	0.00198042	1.15651	0.248238	0.709257	-5.54968	0.00609756
Lad1	-0.0653534	0.621464	-1.19675	0.232189	0.697428	-5.50433	-0.133771
Tnnt2	-0.00061484	0.0138629	-0.0585914	0.95331	0.989433	-6.18987	-0.00321269
Pkp1	0.0938964	0.261574	2.21256	0.0275536	0.321988	-3.85428	0.0997958
Tmem9	0.031027	0.211309	0.788905	0.430685	0.788511	-5.89255	0.0327398
Kif21b	-0.0147087	0.0546298	-0.70753	0.479694	0.813909	-5.95101	-0.0220933
Mroh3	-0.00689496	0.00792168	-0.862716	0.388867	0.774022	-5.83406	-0.0100315
5730559C18Rik	-0.00699929	0.324721	-0.146292	0.883772	0.967855	-6.18123	-0.00734443
Camsap2	-0.00230029	0.00198042	-0.566502	0.571404	0.848722	-6.03729	-0.00537634
Ddx59	0.00214543	0.0198042	0.172561	0.863093	0.962091	-6.17721	0.00360608
Kif14	0.00235839	0.0501836	0.114719	0.908732	0.975466	-6.18519	-0.0147849
Zfp281	0.0146517	0.0833653	0.552225	0.581136	0.853892	-6.04497	0.00901141
Nr5a2	-0.0255055	0.0998462	-0.88567	0.376385	0.769295	-5.8148	-0.0539159
Ptprc	0.00196259	0.00396084	0.341714	0.732765	0.916356	-6.13539	0.000721217
Nek7	0.0310529	0.0830288	1.19393	0.233291	0.69826	-5.50757	0.0174995
2310009B15Rik	-0.0295579	0.378341	-0.63236	0.527552	0.82867	-5.99937	-0.0725924
Dennd1b	-0.00738762	0.133698	-0.236256	0.813368	0.944393	-6.16469	-0.0235007
Zbtb41	1.12817e-05	0.139639	0.000353694	0.999718	0.999882	-6.19152	-0.0194944
Aspm	0.041624	0.203275	1.04052	0.298793	0.740446	-5.67177	-0.00388657
Cdc73	-0.00246161	0.321058	-0.0553102	0.955922	0.989893	-6.19005	-0.0480578
Glrx2	0.054221	0.679732	0.952606	0.341427	0.759687	-5.75579	0.0268441
Trove2	-0.0469408	0.0798899	-1.88703	0.0599584	0.44902	-4.48818	-0.0839562
Uchl5	0.0719684	0.59312	1.33386	0.183091	0.648849	-5.33828	0.0465725
Rgs2	-0.0369048	0.0638621	-1.50891	0.132195	0.599533	-5.1004	-0.0452069
Rgs13	-0.0270648	0.0288844	-1.75637	0.079874	0.501585	-4.7149	-0.0325182
Rgs1	0.0034258	0.00198042	0.824231	0.410353	0.776702	-5.86521	0.00609756
Pla2g4a	-0.0409203	0.471916	-0.773683	0.439625	0.792102	-5.90397	-0.0837042
BC003331	-0.0117669	0.264596	-0.277404	0.781629	0.933537	-6.15453	-0.034416
Tpr	-0.0595291	1.24525	-1.07186	0.2845	0.732042	-5.64005	-0.13556
Gm10138	-0.00730271	0.185528	-0.194681	0.845753	0.955537	-6.1733	-0.0399261
Ivns1abp	-0.0842052	1.72994	-1.62431	0.105182	0.551593	-4.92778	-0.168308
Swt1	0.0251792	0.504416	0.465069	0.642162	0.882745	-6.08756	-0.028467
Trmt1l	-0.057276	0.314968	-1.29192	0.19721	0.664344	-5.39096	-0.122453
Rnf2	0.00351842	0.141619	0.109748	0.912671	0.97579	-6.18573	-0.0153465
Fam129a	-0.000318249	0.00396084	-0.0553367	0.955901	0.989893	-6.19005	0.000721217
2810414N06Rik	-0.0161331	0.0158434	-1.44642	0.148927	0.61814	-5.18865	-0.0200629
Edem3	-0.00311201	0.0831777	-0.126476	0.899426	0.973235	-6.18383	-0.00780227
1700025G04Rik	-0.00995291	0.0356476	-0.601998	0.547554	0.840465	-6.01737	-0.0164569
Tsen15	0.0232813	0.297289	0.56018	0.575704	0.850703	-6.04071	-0.00951748
Arpc5	0.0490329	1.23791	0.852924	0.394267	0.774098	-5.84212	0.0660121
Ncf2	-0.00499279	0.0917724	-0.187788	0.851148	0.957585	-6.17457	-0.024423
Smg7	0.0431408	0.15978	1.30182	0.193807	0.66082	-5.37868	0.0358056
Nmnat2	-0.00585238	0.00396084	-1.03351	0.302056	0.740667	-5.67875	-0.0107527
Lamc2	-0.00991953	0.0407669	-0.548268	0.583847	0.855802	-6.04706	-0.0121688
Lamc1	-0.00764404	0.0356476	-0.462725	0.64384	0.883374	-6.08861	-0.0164569
Dhx9	0.0698798	0.563473	1.24399	0.21431	0.681495	-5.44913	0.0796788
Npl	0.00771775	0.00313889	1.20657	0.228389	0.693527	-5.49304	0.00966441
Rnasel	-0.0708413	0.208992	-1.79455	0.0735628	0.484761	-4.65031	-0.109268
Teddm2	0.00449543	0.00594126	0.645084	0.519283	0.825915	-5.99156	0.00681878
Glul	-0.0407572	0.992386	-0.651872	0.514898	0.824917	-5.98734	-0.0967844
Ier5	0.0303981	0.284925	0.672941	0.501416	0.819993	-5.97393	0.0156123
Stx6	-0.0752856	0.206002	-2.01051	0.0451203	0.402544	-4.2593	-0.126049
Xpr1	-0.111158	0.182574	-3.07299	0.00228033	0.0806966	-1.71197	-0.170474
Acbd6	0.0615278	0.743217	1.09722	0.273275	0.724602	-5.61369	0.0665505
Qsox1	-0.0298281	0.931678	-0.505933	0.613212	0.870668	-6.0685	-0.066803
Cep350	0.048486	0.176597	1.37587	0.169716	0.634868	-5.28384	0.044502
Tor1aip1	0.0549204	0.183059	1.49721	0.135213	0.601598	-5.11721	0.0576868
Tor1aip2	0.00961026	0.488096	0.190178	0.849276	0.957102	-6.17413	-0.0206695
Gm2000	-0.113013	1.9225	-2.35066	0.0192777	0.276146	-3.55577	-0.259526
Soat1	0.0435695	0.296772	0.968422	0.333482	0.756714	-5.74122	0.0139731
Gm10031	-0.00709549	0.0823557	-0.28623	0.774866	0.931599	-6.15214	-0.0170448
Abl2	-0.00624907	0.0922578	-0.242203	0.808761	0.943109	-6.16332	-0.0209787
Tor3a	-0.0281279	0.132539	-0.896389	0.370642	0.768521	-5.80564	-0.0433036
Fam20b	-0.0708599	0.29318	-1.71645	0.0869382	0.516043	-4.78098	-0.13886
Ralgps2	-0.0536659	0.261305	-1.28296	0.200331	0.666676	-5.40201	-0.100174
Angptl1	-0.00398616	0.00198042	-0.960009	0.337693	0.758619	-5.749	-0.00537634
Rasal2	-0.0105686	0.0557883	-0.502093	0.615908	0.871303	-6.07036	-0.0300004
BC026585	0.0032261	0.0770875	0.127506	0.898611	0.973068	-6.18371	-0.000793195
Sec16b	0.015704	0.0764145	0.663714	0.507297	0.822567	-5.97986	0.01727
Pappa2	-0.00285538	0.00198042	-0.687119	0.492449	0.817541	-5.96467	-0.00537634
Rfwd2	0.0340859	0.4792	0.65605	0.51221	0.824495	-5.98471	0.0274962
4930523C07Rik	-0.0116632	0.111577	-0.390716	0.696237	0.905666	-6.11814	-0.0322908
Mrps14	0.0889511	1.68672	1.99566	0.0467224	0.407112	-4.28758	0.0681337
Cacybp	0.140389	1.23845	2.3068	0.0216317	0.288582	-3.65248	0.12538
Rabgap1l	-0.0254635	0.34912	-0.557424	0.577584	0.851547	-6.04219	-0.064264
Gm37083	0.00566323	0.00198042	1.36805	0.172149	0.637822	-5.2941	0.00609756
Rc3h1	-0.0885236	0.232573	-2.22012	0.0270311	0.320508	-3.83838	-0.151404
Serpinc1	-0.00304348	0.00198042	-0.731924	0.46469	0.807315	-5.93415	-0.00537634
Zbtb37	-0.0318896	0.0708097	-1.34526	0.179385	0.644083	-5.32367	-0.0478319
Dars2	-0.0136391	0.189975	-0.370607	0.711147	0.909351	-6.1255	-0.0346922
Gm37634	-0.00441759	0.00198042	-1.06322	0.288392	0.734323	-5.64889	-0.00537634
Cenpl	0.0294274	0.227492	0.690347	0.49042	0.817541	-5.96254	-0.00448167
Klhl20	0.00870248	0.0475301	0.456599	0.648234	0.885684	-6.09131	0.0086546
Prdx6	-0.0511085	2.04813	-1.08592	0.278239	0.728231	-5.62551	-0.0846633
Suco	0.0227635	0.153353	0.676859	0.498929	0.819993	-5.97139	0.0140686
Pigc	-0.0163646	0.204022	-0.441283	0.659272	0.890489	-6.09792	-0.0316936
Mettl13	0.000497148	0.132539	0.0158115	0.987393	0.99761	-6.1914	0.00454174
Vamp4	0.0354072	0.215905	0.938192	0.348773	0.759704	-5.76886	0.0211277
Prrc2c	0.0121263	1.28352	0.204521	0.838061	0.952113	-6.17141	-0.0251349
Fmo4	0.000875222	0.0447277	0.0461996	0.963177	0.990792	-6.1905	2.63241e-05
Fmo1	0.0374955	0.0504846	1.76424	0.0785378	0.49731	-4.70169	0.0569351
Fmo2	0.0019608	0.0118825	0.201086	0.840744	0.952802	-6.17208	0.00216365
Prrx1	-0.00466067	0.00198042	-1.12197	0.262621	0.716698	-5.58738	-0.00537634
Gorab	0.0106311	0.111428	0.358993	0.719811	0.912075	-6.12957	0.00643456
Kifap3	0.00366462	0.146739	0.112076	0.910825	0.97579	-6.18548	-0.0205827
Scyl3	0.020178	0.101674	0.729045	0.466447	0.807992	-5.93617	0.0127766
BC055324	-0.00719495	0.0625515	-0.328167	0.742975	0.92047	-6.13975	-0.0206509
Mettl18	-0.00986531	0.100853	-0.356323	0.721807	0.912343	-6.13049	-0.0308876
Sell	-0.00442936	0.00313889	-0.692607	0.489001	0.817541	-5.96104	-0.0085213
F5	0.00386913	0.0138629	0.374696	0.708107	0.909192	-6.12403	-0.00321269
Slc19a2	0.029615	0.0783949	1.23563	0.217399	0.685927	-5.45906	0.0281297
Ccdc181	-0.0515556	0.0863166	-2.06252	0.0398735	0.380596	-4.15866	-0.0736931
Blzf1	-0.00418937	0.13452	-0.134569	0.893027	0.971162	-6.18282	-0.0123085
Nme7	0.0054237	0.173494	0.153899	0.877775	0.965306	-6.18013	-0.0128984
Atp1b1	-0.185403	2.05872	-3.08318	0.00220565	0.0796415	-1.68262	-0.323291
Gm26685	-0.0097968	0.00594126	-1.41222	0.158748	0.625018	-5.23538	-0.016129
Gm36945	-0.0126786	0.0486886	-0.645426	0.519061	0.825867	-5.99135	-0.0174382
Sft2d2	0.104435	0.560783	1.96038	0.0507202	0.416595	-4.35393	0.108729
Tiprl	0.035563	0.401022	0.749507	0.45404	0.800139	-5.92165	-0.00210292
Dcaf6	0.00540519	0.0328452	0.329532	0.741945	0.920063	-6.13932	0.00933658
Mpc2	0.228131	1.63894	4.60731	5.66493e-06	0.00113842	3.71392	0.245825
Mpzl1	0.0205528	0.667676	0.360043	0.719025	0.911908	-6.12921	-0.0309434
Creg1	-0.0214471	0.883992	-0.385949	0.699762	0.906768	-6.11992	-0.0715479
Cd247	0.0034258	0.00198042	0.824231	0.410353	0.776702	-5.86521	0.00609756
Pou2f1	0.0920748	0.17727	2.44781	0.0148484	0.240475	-3.3353	0.115418
Dusp27	0.00420159	0.00198042	1.0121	0.312169	0.746839	-5.69974	0.00609756
Gpa33	-0.0648936	0.805502	-1.10714	0.268969	0.720259	-5.60321	-0.116535
Tada1	-0.0152971	0.208319	-0.396224	0.692174	0.903601	-6.11606	-0.0338357
Pogk	-0.0476882	0.08897	-1.8009	0.0725529	0.483199	-4.63942	-0.0694227
Uck2	-0.00174965	0.38125	-0.0363959	0.970987	0.993061	-6.19088	-0.0177387
Tmco1	0.0588914	0.943188	1.05016	0.294345	0.738151	-5.66212	0.0435421
Aldh9a1	0.173328	0.782785	2.95589	0.00332255	0.100968	-2.04272	0.22829
Mgst3	-0.0156092	1.97612	-0.257168	0.797196	0.938676	-6.15973	-0.0689791
Pbx1	0.0860441	0.832556	1.35809	0.175285	0.640532	-5.30709	0.0584953
Nuf2	0.0415592	0.178173	1.16352	0.245389	0.70685	-5.5419	0.0172754
Rgs5	-0.0027078	0.00198042	-0.652083	0.514763	0.824917	-5.98721	-0.00537634
Rgs4	-0.00230029	0.00198042	-0.566502	0.571404	0.848722	-6.03729	-0.00537634
Hsd17b7	0.038733	0.1436	1.21342	0.225764	0.690969	-5.4851	0.0548325
3110045C21Rik	0.0140173	0.0680073	0.592173	0.554105	0.844908	-6.02301	0.019095
Uap1	-0.0771937	0.450351	-1.43908	0.150995	0.61814	-5.19877	-0.118902
Uhmk1	0.0283534	0.234518	0.694416	0.487868	0.817541	-5.95983	0.0106621
4930500M09Rik	0.000779721	0.00396084	0.13623	0.891715	0.970918	-6.1826	0.000721217
Sh2d1b1	-0.00344238	0.00198042	-0.832616	0.405612	0.776702	-5.85854	-0.00537634
Gm7694	-0.0205252	0.0308648	-1.30379	0.193134	0.660544	-5.37622	-0.0378945
Nos1ap	-0.0325626	0.0455497	-1.74533	0.0817781	0.504372	-4.73332	-0.0433386
Atf6	0.0258533	0.145095	0.780515	0.435599	0.789158	-5.89887	0.0135397
Dusp12	-0.040394	0.233094	-0.993135	0.32131	0.751074	-5.71797	-0.0857192
Gm26620	0.00204335	0.00396084	0.35845	0.720216	0.912097	-6.12976	0.000721217
Fcrla	-0.00324894	0.00198042	-0.781107	0.435252	0.789001	-5.89843	-0.00537634
Fcgr2b	-0.00324894	0.00198042	-0.781107	0.435252	0.789001	-5.89843	-0.00537634
Gm10522	0.00954719	0.00396084	1.67568	0.094667	0.527967	-4.84692	0.0121951
Cfap126	0.0170201	0.0178238	1.44126	0.150379	0.61814	-5.19577	0.0204563
Sdhc	0.025267	1.44851	0.448107	0.654345	0.888422	-6.09501	-0.00301331
Mpz	0.00478654	0.0099021	0.535423	0.592687	0.860989	-6.05374	0.00754
Nr1i3	0.0183731	0.0158434	1.64793	0.100238	0.54134	-4.89092	0.0258327
Tomm40l	0.0433332	0.198382	1.18141	0.238216	0.702254	-5.5218	0.0332075
Apoa2	-0.0168296	0.049847	-0.831918	0.406005	0.776702	-5.8591	-0.0205831
Fcer1g	0.0105518	0.0161799	0.688263	0.491729	0.817541	-5.96392	0.0153949
Ndufs2	-0.0377094	2.0089	-0.833656	0.405026	0.776702	-5.85771	-0.0840268
B4galt3	-0.06774	0.238029	-1.64425	0.100995	0.542449	-4.89669	-0.115352
Ppox	0.0167558	0.125103	0.567214	0.570921	0.848722	-6.0369	0.0227796
Usp21	0.0256298	0.0770875	1.0257	0.305721	0.742778	-5.68646	0.0221546
Ufc1	0.0821578	1.05789	1.36667	0.17258	0.638685	-5.2959	0.0586117
Gm20045	-0.00648924	0.0605711	-0.304489	0.760931	0.926615	-6.14695	-0.0267484
Dedd	-0.00786953	0.210151	-0.200643	0.841091	0.952959	-6.17217	-0.0234345
Nit1	0.0667379	0.323747	1.45063	0.147751	0.616908	-5.18282	0.0775671
Pfdn2	0.103817	1.12605	2.01492	0.044654	0.400383	-4.25086	0.0842111
Pvrl4	-0.00650965	0.00792168	-0.812196	0.417215	0.777966	-5.87466	-0.0100315
Arhgap30	0.0101456	0.00792168	1.03792	0.300003	0.740667	-5.67437	0.0129163
Usf1	-0.0235546	0.267366	-0.534074	0.593619	0.861818	-6.05444	-0.0525474
Tstd1	0.0863348	0.816503	1.34753	0.178654	0.643874	-5.32074	0.0569896
Gm26641	-0.00291749	0.0099021	-0.329822	0.741725	0.919956	-6.13923	-0.00393391
F11r	-0.109716	0.546583	-2.03172	0.0429138	0.393678	-4.21855	-0.15798
B930036N10Rik	0.0202745	0.0269039	1.37438	0.170176	0.635035	-5.28579	0.0369395
Alyref2	0.0386963	0.109933	1.2927	0.196941	0.663995	-5.39	0.0429651
Cd244	-0.00585425	0.00313889	-0.915007	0.360799	0.765881	-5.78946	-0.0085213
Slamf7	-0.00339845	0.00198042	-0.81709	0.414416	0.777966	-5.87083	-0.00537634
Slamf1	-0.00279461	0.00198042	-0.672681	0.50158	0.819993	-5.9741	-0.00537634
Cd84	-0.00128635	0.00594126	-0.184628	0.853625	0.958439	-6.17513	-0.00465513
Vangl2	-0.0161075	0.0818703	-0.626793	0.531191	0.830217	-6.00274	-0.0386748
Ncstn	0.027951	0.274498	0.64438	0.519738	0.825915	-5.992	0.0170698
Copa	-0.0458186	0.589615	-0.83206	0.405925	0.776702	-5.85898	-0.0735389
Pex19	0.115994	0.418024	2.48761	0.013311	0.226922	-3.24247	0.120174
Dcaf8	-0.0985561	0.499914	-1.91284	0.0565592	0.433679	-4.44151	-0.163797
Pea15a	-0.00311258	0.0217846	-0.23855	0.81159	0.943777	-6.16416	-0.00177026
Igsf8	0.0471597	0.223493	1.19039	0.234674	0.699487	-5.5116	0.0358301
Pigm	-0.00721057	0.112062	-0.256537	0.797682	0.938698	-6.15988	-0.00589869
Slamf9	-0.00636959	0.00396084	-1.11278	0.266542	0.717546	-5.59721	-0.0107527
Igsf9	-0.0240082	0.141471	-0.714638	0.475295	0.811272	-5.94615	-0.0407024
Tagln2	0.142936	1.42023	2.30007	0.0220143	0.289822	-3.66716	0.117025
Vsig8	0.000409326	0.00396084	0.071122	0.94334	0.986655	-6.18909	0.000721217
Dusp23	0.0218524	0.178128	0.582997	0.560259	0.845765	-6.02818	0.0176049
Crp	0.0246126	0.0221211	1.74308	0.0821716	0.505589	-4.73706	0.0269758
Mptx2	0.0792418	0.0996941	2.94283	0.00346247	0.103618	-2.07885	0.105182
Aim2	-0.0393291	0.0584418	-1.71426	0.0873392	0.517569	-4.78455	-0.0553896
Pydc4	-0.00279461	0.00198042	-0.672681	0.50158	0.819993	-5.9741	-0.00537634
Pyhin1	-0.00150655	0.00594126	-0.216556	0.828677	0.94968	-6.16898	-0.00465513
Mndal	-0.00324894	0.00198042	-0.781107	0.435252	0.789001	-5.89843	-0.00537634
Ifi203	-0.00484842	0.00709973	-0.569119	0.56963	0.848722	-6.03587	-0.00780009
Spta1	-0.00271868	0.00198042	-0.657106	0.511531	0.824225	-5.98405	-0.00537634
Mptx1	-0.0108145	0.0244026	-0.700315	0.484182	0.816219	-5.95588	-0.0203513
Fmn2	0.00442082	0.00198042	1.06456	0.287786	0.734234	-5.64752	0.00609756
Rgs7	0.00364218	0.0170018	0.301988	0.762835	0.927257	-6.14768	-0.00502219
Fh1	-0.0385873	1.05909	-0.625846	0.531811	0.830492	-6.00331	-0.0516031
Kmo	0.00817651	0.00396084	1.42516	0.154974	0.620402	-5.21782	0.0121951
Opn3	0.00318187	0.0217846	0.244164	0.807242	0.942815	-6.16286	-0.00177026
Chml	0.0153993	0.0538079	0.738962	0.46041	0.80452	-5.92918	0.00979769
Exo1	-0.00662004	0.102011	-0.233091	0.815823	0.945099	-6.1654	-0.0110848
Rbm8a2	0.0582308	0.138481	1.91304	0.0565344	0.433679	-4.44116	0.0572562
Cep170	0.000402307	0.00396084	0.0699672	0.944259	0.98681	-6.18917	0.000721217
Sdccag8	-0.0397048	0.265234	-0.939269	0.348221	0.759704	-5.76789	-0.0841977
Gm26801	-0.0126255	0.00594126	-1.81878	0.0697736	0.478815	-4.6086	-0.016129
Zbtb18	0.0059766	0.108774	0.21124	0.832819	0.950194	-6.17007	-0.00649736
Adss	-0.130024	0.589137	-2.51628	0.0122931	0.219775	-3.17473	-0.195791
Gm16432	0.00534973	0.00198042	1.28945	0.198068	0.664613	-5.39402	0.00609756
Desi2	-0.0144267	0.503149	-0.277511	0.781546	0.933537	-6.1545	-0.0539621
B230369F24Rik	-0.00399022	0.0297063	-0.263349	0.792432	0.937042	-6.15818	-0.000327826
Cox20	-0.107412	1.23364	-2.21033	0.0277092	0.322737	-3.85895	-0.207879
Gm16586	0.000901073	0.160081	0.0260954	0.979196	0.994891	-6.19119	-0.0206371
Hnrnpu	0.0244843	1.42193	0.481914	0.630159	0.877954	-6.0799	-0.00749277
Efcab2	-0.0102079	0.0858311	-0.387695	0.69847	0.906405	-6.11927	-0.0360039
Kif26b	-0.00616991	0.00396084	-1.07825	0.281643	0.731706	-5.63347	-0.0107527
Smyd3	0.0582037	0.102011	2.12886	0.0339425	0.355873	-4.02664	0.0577587
Tfb2m	-0.00024421	0.363284	-0.00529068	0.995782	0.999349	-6.19151	-0.0269548
Cnst	0.0225655	0.0764145	0.944547	0.345522	0.759687	-5.76312	0.0287439
Sccpdh	-0.00231081	0.0708097	-0.0967598	0.922971	0.979254	-6.18702	-0.00193629
Ahctf1	-0.0375868	0.277453	-0.888246	0.375	0.76884	-5.81261	-0.0944217
Cdc42bpa	-0.0309249	0.0992086	-1.09561	0.273981	0.725501	-5.61539	-0.0493727
Adck3	-0.0475917	0.214413	-1.2009	0.230577	0.695466	-5.49957	-0.0923739
Psen2	0.0177944	0.11225	0.588738	0.556405	0.84548	-6.02495	0.0156771
Itpkb	0.013945	0.0288844	0.914929	0.36084	0.765881	-5.78953	0.00861536
Parp1	0.0662337	0.633637	1.22993	0.219524	0.686997	-5.46578	0.0401227
Lin9	-0.00756811	0.146402	-0.229775	0.818397	0.946067	-6.16614	-0.0283306
Acbd3	0.0313695	0.355401	0.653537	0.513826	0.824917	-5.98629	0.0319039
H3f3a	0.00705515	3.57277	0.267231	0.789444	0.935993	-6.15719	-0.0587193
Gm17275	-0.009549	0.0099021	-1.07041	0.285149	0.732705	-5.64154	-0.0154078
H3f3aos	0.00104762	0.00396084	0.182641	0.855182	0.959195	-6.17548	0.000721217
Sde2	-0.0373025	0.405397	-0.796733	0.42613	0.785041	-5.8866	-0.103165
Pycr2	0.00809038	0.443064	0.162585	0.870936	0.963997	-6.17881	-0.00256568
Lefty1	-0.0197497	0.0495105	-1.01419	0.311172	0.746839	-5.69771	-0.0311435
Tmem63a	0.00111372	0.23556	0.0287957	0.977043	0.99438	-6.19112	-0.0120961
Ephx1	-0.00478713	0.0387865	-0.271317	0.786302	0.934816	-6.15613	-0.0135043
Nvl	0.0762308	0.262952	1.83151	0.0678482	0.473645	-4.58646	0.104715
Cnih4	0.17816	1.11764	2.99487	0.00293506	0.0948453	-1.93397	0.189801
Wdr26	-0.0116127	0.539253	-0.218898	0.826853	0.949488	-6.16849	-0.0861311
A430110L20Rik	-0.00255153	0.00198042	-0.615073	0.538894	0.83569	-6.00973	-0.00537634
Lbr	0.109835	0.707222	1.98733	0.0476417	0.408175	-4.30336	0.088856
Gm5533	-0.00853392	0.0138629	-0.812311	0.417148	0.777966	-5.87457	-0.0146866
Enah	-0.0116179	0.0099021	-1.30576	0.192467	0.659406	-5.37377	-0.0154078
Srp9	0.104493	1.71491	2.08237	0.0380121	0.372703	-4.11957	0.0960492
Degs1	-0.0315876	0.200654	-0.824207	0.410366	0.776702	-5.86523	-0.0732074
Fbxo28	-0.0036218	0.199239	-0.0974661	0.92241	0.978972	-6.18695	-0.0301835
Trp53bp2	0.0142649	0.171513	0.405294	0.685501	0.900105	-6.11256	-0.000810318
Capn2	-0.0102632	0.0158434	-0.924969	0.3556	0.762806	-5.78067	-0.0200629
Capn8	-0.0265612	0.0348256	-1.58703	0.113382	0.566126	-4.98493	-0.0371733
Disp1	0.0085144	0.0189823	0.663689	0.507313	0.822567	-5.97987	0.0125493
Brox	0.00208738	0.17084	0.0590685	0.95293	0.989432	-6.18984	-0.0191186
Aida	-0.00279536	0.137995	-0.0885933	0.929454	0.982105	-6.18775	-0.0102695
Mia3	-0.0307292	0.473259	-0.585606	0.558507	0.84548	-6.02672	-0.0637262
Taf1a	-0.0687872	0.0724536	-2.96717	0.00320588	0.0989569	-2.01139	-0.104902
Gm37986	0.00155746	0.00396084	0.270829	0.786678	0.935045	-6.15626	0.000721217
Dusp10	-0.00296947	0.00198042	-0.716318	0.474258	0.810617	-5.945	-0.00537634
1700056E22Rik	0.0150783	0.00792168	1.89656	0.0586839	0.442896	-4.47102	0.0243902
Marc2	0.0650643	1.14088	1.12969	0.259358	0.7165	-5.57905	0.0551918
C130074G19Rik	-0.0136895	0.0257455	-0.972588	0.33141	0.756581	-5.73734	-0.0239969
Mark1	-0.00325885	0.00198042	-0.784953	0.432996	0.789001	-5.89554	-0.00537634
Rab3gap2	0.0108358	0.0866531	0.41869	0.675692	0.896252	-6.10726	0.0171846
Iars2	0.0297345	0.355734	0.653353	0.513945	0.824917	-5.98641	-0.00276565
Bpnt1	-0.0371932	0.622578	-0.702864	0.482593	0.815683	-5.95417	-0.123183
4930532G15Rik	-0.00234587	0.0138629	-0.223302	0.823427	0.948098	-6.16755	-0.00321269
Eprs	0.0747217	0.894819	1.27258	0.203985	0.668188	-5.4147	0.0720558
Lyplal1	-0.0362448	0.128766	-1.13649	0.256505	0.712655	-5.57167	-0.0702944
Rrp15	0.0609117	0.549153	1.15798	0.247639	0.708609	-5.54806	0.0502354
A430105J06Rik	-0.0025917	0.0387865	-0.146112	0.883914	0.967862	-6.18126	-0.00203035
Gpatch2	0.0318423	0.165236	0.914699	0.360961	0.765881	-5.78973	0.0277062
Esrrg	-0.0254005	0.0189823	-1.99217	0.0471048	0.40798	-4.29418	-0.0400582
Kctd3	0.0165554	0.203051	0.438377	0.661375	0.891129	-6.09915	0.0168376
Cenpf	0.338283	0.822603	4.05883	6.04967e-05	0.00640614	1.54661	0.275255
Ptpn14	-0.0133466	0.0118825	-1.39815	0.162926	0.628039	-5.25428	-0.0207842
Gm37422	-0.00645158	0.00396084	-1.12703	0.26048	0.716698	-5.58193	-0.0107527
Smyd2	-0.0127814	0.637572	-0.235215	0.814175	0.944609	-6.16492	-0.0622953
Prox1	-0.000384444	0.026082	-0.0238136	0.981014	0.995208	-6.19125	-0.00672472
Rps6kc1	-0.0323043	0.0396084	-1.87775	0.0612208	0.454299	-4.5048	-0.0501574
Angel2	-0.0720522	0.50214	-1.44812	0.148451	0.61814	-5.18629	-0.107317
Vash2	0.0161393	0.00594126	2.35381	0.0191173	0.274707	-3.54874	0.0182927
Mfsd7b	-0.0511136	0.0455497	-2.76656	0.00595657	0.145645	-2.55159	-0.0777603
Tatdn3	-0.0471693	0.0577687	-2.19602	0.0287263	0.329006	-3.88885	-0.0650363
Nsl1	0.0486126	0.0688293	2.12834	0.0339858	0.355873	-4.02769	0.0560475
Atf3	-0.0214417	0.0099021	-2.45282	0.0146466	0.238879	-3.3237	-0.0268817
D730003I15Rik	-0.00705009	0.0538079	-0.338458	0.735215	0.917087	-6.13645	0.0030859
Nenf	0.0196315	0.471385	0.373664	0.708874	0.909192	-6.1244	0.00148584
Tmem206	-0.00761639	0.0467081	-0.406581	0.684557	0.899628	-6.11206	-0.0235357
Ppp2r5a	-0.0608308	0.362129	-1.28211	0.200625	0.666676	-5.40304	-0.10541
Dtl	-0.0492911	0.221697	-1.21411	0.2255	0.690969	-5.4843	-0.0710149
Ints7	0.0233055	0.224163	0.604594	0.545829	0.839894	-6.01587	0.0398423
Lpgat1	0.00670668	0.242812	0.163279	0.87039	0.963997	-6.1787	-0.0146657
Gm38037	0.0272035	0.049847	1.36457	0.173237	0.638859	-5.29864	0.0253125
Nek2	0.0754926	0.233178	1.81584	0.0702248	0.479997	-4.61369	0.0526199
1700034H15Rik	-0.0033746	0.00198042	-0.812536	0.41702	0.777966	-5.87439	-0.00537634
Slc30a1	-0.0332057	0.0415888	-1.86792	0.0625837	0.458991	-4.52234	-0.0440598
Gm26670	-0.0217505	0.0277259	-1.50452	0.133321	0.599533	-5.10672	-0.0408471
Traf5	-0.011304	0.00594126	-1.63273	0.103399	0.549782	-4.91471	-0.016129
Gm26879	0.00547899	0.00198042	1.32166	0.187119	0.653612	-5.35378	0.00609756
Rcor3	0.0087278	0.117854	0.291848	0.770571	0.929909	-6.15057	0.0166976
Gm10516	-0.00438903	0.00594126	-0.629036	0.529723	0.829204	-6.00138	-0.00465513
Hhat	-0.00595021	0.0158434	-0.530254	0.596262	0.863015	-6.05639	-0.00858904
Sertad4	-0.00792864	0.00396084	-1.38437	0.1671	0.63249	-5.27261	-0.0107527
Gm15867	-0.00371607	0.00198042	-0.894468	0.371667	0.768521	-5.80729	-0.00537634
Syt14	0.0010187	0.0170018	0.0837232	0.933323	0.982898	-6.18815	-0.000260092
Diexf	0.0209185	0.12843	0.655902	0.512305	0.824552	-5.98481	0.0243602
Irf6	-0.070025	0.59822	-1.27862	0.201852	0.667802	-5.40732	-0.174423
A130010J15Rik	-0.00406615	0.236534	-0.098273	0.92177	0.978794	-6.18688	-0.0127908
Traf3ip3	0.00421306	0.0110606	0.414046	0.679086	0.897586	-6.10912	0.00439504
Lamb3	-0.00422934	0.111913	-0.142484	0.886777	0.969062	-6.18176	-0.0150187
G0s2	-0.000702159	0.00396084	-0.122209	0.902802	0.973979	-6.18434	0.000721217
4631405K08Rik	0.0077133	0.00792168	0.964719	0.335331	0.757063	-5.74465	0.0129163
Plxna2	0.0675091	0.132876	2.20158	0.0283269	0.326043	-3.87724	0.0629474
Cd46	0.00619119	0.00594126	0.889645	0.374249	0.76884	-5.81142	0.00681878
Cr1l	-0.0422185	0.515301	-0.816025	0.415024	0.777966	-5.87167	-0.0717818
Cr2	0.00429104	0.00511931	0.569771	0.569188	0.848722	-6.03551	0.00428806
Fam171a1	0.0369519	0.0929309	1.35019	0.177801	0.643091	-5.31731	0.0432252
Nmt2	0.0300949	0.208805	0.800725	0.423818	0.782809	-5.88354	0.0404017
Rpp38	-0.00629625	0.196437	-0.167534	0.867044	0.963712	-6.17803	-0.0245255
Dclre1c	-0.0300735	0.0356476	-1.82272	0.0691727	0.477766	-4.60176	-0.0394047
Suv39h2	0.0448701	0.11057	1.47529	0.141005	0.609307	-5.14834	0.0429784
Hspa14	0.146508	0.476996	2.99144	0.00296745	0.0951768	-1.9436	0.178552
Cdnf	0.00913116	0.0118825	0.935202	0.35031	0.760745	-5.77154	0.0136376
Fam107b	-0.0681302	0.313473	-1.49996	0.134499	0.600845	-5.11327	-0.125106
Frmd4a	-0.0487081	0.0569468	-2.25241	0.0248967	0.311666	-3.76994	-0.0742789
Prpf18	0.0112203	0.192961	0.308665	0.757754	0.926028	-6.14572	-0.00837882
Bend7	0.0186432	0.172335	0.511006	0.60966	0.868381	-6.06602	0.0199061
Sephs1	0.0429106	0.30525	0.928735	0.353647	0.761813	-5.77732	0.0340402
Phyh	0.0935104	0.655726	1.6086	0.108577	0.560583	-4.95202	0.0798023
Mcm10	0.0556283	0.24464	1.34466	0.179579	0.644276	-5.32444	0.0483329
Optn	-0.00197699	0.0787314	-0.0795018	0.936678	0.984476	-6.18848	-0.000493859
Ccdc3	0.012489	0.0257455	0.888394	0.37492	0.76884	-5.81248	0.0104249
Camk1d	-0.254427	0.2791	-5.82528	1.26289e-08	7.90224e-06	9.3723	-0.38769
Cdc123	0.0517081	0.820705	0.923238	0.3565	0.762839	-5.78221	0.00670793
Nudt5	0.0240737	0.674778	0.425192	0.67095	0.895181	-6.10462	0.00748073
Gm13199	0.000581723	0.00396084	0.101217	0.919434	0.977451	-6.1866	0.000721217
Sec61a2	0.0727074	0.250245	1.81154	0.0708887	0.481166	-4.62112	0.0694888
Dhtkd1	-0.000324036	0.00396084	-0.0563435	0.955099	0.989883	-6.19	0.000721217
Upf2	0.0566356	0.26856	1.28489	0.199655	0.666565	-5.39963	0.0561565
Proser2	0.0267252	0.166879	0.780854	0.4354	0.789126	-5.89862	0.0165316
Echdc3	0.0150015	0.023765	1.11314	0.266387	0.717546	-5.59683	0.0158012
Usp6nl	-0.0511045	0.127756	-1.67657	0.0944928	0.527967	-4.8455	-0.0809773
Celf2	0.00948493	0.00908015	1.01479	0.310884	0.746839	-5.69713	0.0164832
Taf3	-0.0270739	0.254393	-0.64632	0.518483	0.825682	-5.9908	-0.061274
Atp5c1	-0.0846189	2.5141	-1.97337	0.0492153	0.41198	-4.32963	-0.191348
Kin	-0.0160994	0.317469	-0.361168	0.718185	0.911641	-6.12882	-0.0355026
Itih5	-0.0185153	0.0665123	-0.825497	0.409635	0.776702	-5.8642	-0.0314036
Prkcq	-0.00641299	0.00396084	-1.12032	0.263323	0.716698	-5.58915	-0.0107527
Pfkfb3	-0.0279562	0.0486436	-1.27	0.204902	0.668892	-5.41783	-0.0424742
Rbm17	0.0419342	0.928082	0.811561	0.417579	0.777966	-5.87515	-0.000214892
Il15ra	0.0267827	0.0716317	1.13978	0.255133	0.711684	-5.56808	0.0302541
Fbxo18	-0.0396476	0.202715	-1.05473	0.292256	0.737083	-5.65751	-0.0664655
Ankrd16	-0.0355478	0.11225	-1.18837	0.235471	0.699955	-5.51391	-0.0570658
Fam188a	-0.0520239	0.180108	-1.4366	0.151698	0.619379	-5.20218	-0.0748006
Pter	0.0429118	0.127909	1.35252	0.177057	0.642426	-5.31431	0.057178
Rsu1	-0.00131459	0.180742	-0.0369628	0.970535	0.992821	-6.19086	-0.00962886
Trdmt1	-0.000739513	0.0478666	-0.037829	0.969845	0.992548	-6.19083	-0.00849499
Vim	-0.00493715	0.0133775	-0.404443	0.686126	0.900574	-6.11289	-0.0133688
Hacd1	0.17538	1.29811	3.45551	0.00061465	0.0354028	-0.547233	0.182508
Stam	0.0297414	0.174801	0.866943	0.386549	0.771753	-5.83055	0.017974
Tmem236	-0.0288746	0.0964063	-1.03589	0.300949	0.740667	-5.67639	-0.046527
Nsun6	-0.0155046	0.0779094	-0.625584	0.531983	0.830492	-6.00346	-0.0259724
Arl5b	0.0354633	0.174128	1.05555	0.29188	0.73671	-5.65668	0.0226136
Malrd1	-0.0230214	0.107952	-0.791917	0.428929	0.786761	-5.89027	-0.036738
Nebl	-0.00365627	0.00198042	-0.88005	0.379418	0.770071	-5.81956	-0.00537634
Mllt10	-0.00976591	0.490736	-0.189	0.850199	0.957135	-6.17435	-0.0644705
Dnajc1	0.0285605	0.309178	0.63429	0.526293	0.828479	-5.9982	0.00325868
Commd3	-0.00128554	0.987301	-0.0232396	0.981472	0.995208	-6.19126	-0.0486564
Bmi1	0.060132	0.15567	1.72758	0.084918	0.512486	-4.76269	0.083334
Spag6	-0.0033917	0.00198042	-0.815461	0.415346	0.777966	-5.87211	-0.00537634
Armc3	0.00451026	0.00198042	1.0862	0.278115	0.728134	-5.62522	0.00609756
Msrb2	-0.0373667	0.0467081	-1.94921	0.0520444	0.420448	-4.3747	-0.0464835
Otud1	-0.0115519	0.00594126	-1.66693	0.0963967	0.531668	-4.86088	-0.016129
Etl4	-0.066255	0.268036	-1.52073	0.129203	0.595908	-5.0833	-0.123209
Arhgap21	0.0169112	0.241352	0.430969	0.666748	0.89415	-6.10224	-0.0258712
Enkur	-0.00774466	0.00396084	-1.34908	0.178157	0.643605	-5.31875	-0.0107527
Thnsl1	-0.0043888	0.06371	-0.195793	0.844882	0.955211	-6.17309	-0.0056101
Gad2	-0.00829665	0.00908015	-0.886965	0.375688	0.76884	-5.8137	-0.0131764
Apbb1ip	0.0034258	0.00198042	0.824231	0.410353	0.776702	-5.86521	0.00609756
Pdss1	0.0899741	0.322252	1.96515	0.0501635	0.414994	-4.34503	0.0969989
Abi1	-0.0444533	0.36074	-0.954785	0.340325	0.759687	-5.75379	-0.103179
Acbd5	-0.00207461	0.259176	-0.049817	0.960296	0.990368	-6.19033	-0.0168887
Mastl	0.0258648	0.0818703	0.991595	0.322059	0.751298	-5.71944	0.0206445
Yme1l1	0.0484856	0.391871	0.971329	0.332035	0.756714	-5.73851	0.0283838
Spopl	-0.0241642	0.148719	-0.726421	0.468051	0.808938	-5.938	-0.0393826
Hnmt	0.00941501	0.0170018	0.776562	0.437926	0.791244	-5.90183	0.0179256
Psd4	0.0143269	0.0099021	1.60813	0.108681	0.560583	-4.95275	0.0190139
Pax8	-0.00668862	0.00792168	-0.838669	0.40221	0.776702	-5.85369	-0.0100315
Ehmt1	0.0200939	0.464971	0.393866	0.693913	0.904669	-6.11695	-0.0290789
Arrdc1	-0.0220065	0.367245	-0.476192	0.634226	0.880103	-6.08253	-0.0463688
Zmynd19	0.049014	0.189302	1.34755	0.178649	0.643874	-5.32072	0.0771119
Dph7	0.0151583	0.0538079	0.734747	0.462971	0.805783	-5.93216	0.0145598
Mrpl41	-0.0175763	0.901211	-0.304466	0.760948	0.926615	-6.14696	-0.055033
Pnpla7	0.00284959	0.0379645	0.158609	0.874065	0.964365	-6.17943	0.00215073
Nsmf	-0.00884677	0.0455497	-0.473443	0.636183	0.88079	-6.08379	-0.00891687
Entpd8	-0.0928597	0.183247	-2.3667	0.0184745	0.268554	-3.51996	-0.131167
Noxa1	-0.0454507	0.134707	-1.3764	0.169552	0.634632	-5.28314	-0.0864234
Nrarp	-0.0244041	0.0833653	-0.901887	0.367718	0.768408	-5.8009	-0.0455457
Tor4a	-0.0160737	0.0387865	-0.909487	0.3637	0.76688	-5.79429	-0.0249782
Nelfb	-0.0673323	0.438802	-1.40018	0.162318	0.627835	-5.25156	-0.125664
Tubb4b	0.536125	1.86652	6.07616	3.12725e-09	2.71898e-06	10.6744	0.602413
Rnf208	0.00302259	0.00198042	0.728374	0.466857	0.808092	-5.93664	0.00609756
Ndor1	0.00643275	0.0770875	0.255409	0.798553	0.938962	-6.16016	-0.00360562
Tmem203	0.0796729	0.223978	2.01817	0.0443128	0.399627	-4.24463	0.096644
Tprn	-0.0383823	0.177118	-1.07561	0.282821	0.731983	-5.6362	-0.0638712
Ssna1	0.10775	1.03169	1.82571	0.0687202	0.476757	-4.59657	0.0759016
Anapc2	0.0117725	0.279802	0.281112	0.778786	0.933108	-6.15353	-0.015514
Lrrc26	-0.122926	0.323379	-2.45854	0.014419	0.237147	-3.31041	-0.130512
Grin1	-0.00361838	0.00198042	-0.870371	0.384676	0.770802	-5.82769	-0.00537634
Grin1os	-0.00059316	0.00396084	-0.103201	0.91786	0.976934	-6.1864	0.000721217
AA543186	-0.0227473	0.0297063	-1.50427	0.133387	0.599533	-5.1071	-0.0347495
Man1b1	0.104645	0.218374	2.73552	0.00653576	0.154758	-2.63196	0.125283
Dpp7	0.014795	0.0795533	0.603801	0.546355	0.840162	-6.01633	0.00398656
Uap1l1	-0.043853	0.117518	-1.50638	0.132843	0.599533	-5.10405	-0.053182
Sapcd2	0.117817	0.232055	2.8089	0.00524153	0.135462	-2.44058	0.120631
Entpd2	0.0163734	0.023765	1.21358	0.225703	0.690969	-5.48491	0.0158012
Npdc1	-0.0707215	0.280663	-1.61452	0.107288	0.556492	-4.94292	-0.10293
Abca2	0.0393211	0.0288844	2.59279	0.00990714	0.195055	-2.99027	0.0430371
BC029214	-0.00829513	0.1507	-0.253054	0.800371	0.940279	-6.16074	-0.0285229
Clic3	-0.0054156	0.00396084	-0.67656	0.499118	0.819993	-5.97159	-0.0107527
Ptgds	0.00377593	0.00792168	0.472752	0.636676	0.880867	-6.0841	0.00144243
C8g	-0.0117157	0.023765	-0.863926	0.388202	0.773042	-5.83305	-0.0186205
Fbxw5	0.0274081	0.233246	0.671897	0.502079	0.819993	-5.97461	0.0162702
Traf2	0.00347091	0.184703	0.0958763	0.923672	0.979378	-6.1871	-0.0108574
Edf1	0.184043	1.98052	4.13618	4.39694e-05	0.00504402	1.83726	0.191298
Mamdc4	-0.00765881	0.00396084	-1.33415	0.182996	0.648849	-5.33791	-0.0107527
Phpt1	-0.0765784	0.222299	-1.98813	0.0475522	0.408175	-4.30184	-0.124394
Gm996	0.00298594	0.00198042	0.719701	0.472175	0.810458	-5.94267	0.00609756
Rabl6	0.0346764	0.496946	0.645778	0.518834	0.825791	-5.99113	0.0342911
Tmem141	0.115056	0.188179	3.06241	0.00236033	0.0826775	-1.74234	0.134718
Bmyc	-0.100059	0.47165	-1.91275	0.0565716	0.433679	-4.44169	-0.170012
Camsap1	0.0169685	0.164563	0.488725	0.625333	0.875209	-6.07672	0.0161097
Ubac1	0.0367335	0.34303	0.816419	0.414799	0.777966	-5.87136	0.0336737
Nacc2	-0.0371109	0.190832	-0.99248	0.321628	0.751298	-5.7186	-0.0647298
C330006A16Rik	0.0115927	0.230628	0.282762	0.777522	0.932768	-6.15308	0.0186153
Lhx3	0.00130258	0.013041	0.119772	0.904731	0.974556	-6.18462	-0.000981309
Qsox2	0.017169	0.185189	0.475951	0.634397	0.880103	-6.08264	0.00406085
Gpsm1	-0.0237507	0.0277259	-1.62533	0.104965	0.551507	-4.92621	-0.0293732
Dnlz	0.123785	0.525691	2.34729	0.01945	0.276857	-3.56325	0.145948
Card9	0.00290974	0.00198042	0.701688	0.483326	0.815683	-5.95496	0.00609756
Snapc4	0.00687469	0.0549663	0.319099	0.749836	0.922948	-6.14257	0.0133646
Sdccag3	0.0793389	0.27898	1.93957	0.0532106	0.42512	-4.39253	0.0910696
Pmpca	-0.0472153	0.360602	-0.987182	0.324215	0.751876	-5.72363	-0.084822
Inpp5e	-0.00503803	0.0554518	-0.245765	0.806004	0.942129	-6.16248	-0.0128508
Sec16a	-0.00187785	0.214597	-0.0484671	0.961371	0.990588	-6.19039	-0.0125572
Notch1	-0.0907617	0.278579	-2.06062	0.0400557	0.381331	-4.16238	-0.162423
Egfl7	-0.0123711	0.0486886	-0.628727	0.529925	0.829296	-6.00157	-0.0222003
Agpat2	-0.0337819	0.323339	-0.729306	0.466287	0.807923	-5.93599	-0.0516448
Fam69b	-0.00809501	0.00792168	-1.01233	0.312056	0.746839	-5.69951	-0.0100315
Surf6	0.0265142	0.144085	0.842835	0.399879	0.77571	-5.85033	0.0305668
Med22	-0.0184482	0.200883	-0.508446	0.611451	0.869279	-6.06727	-0.057594
Rpl7a	-0.0087303	3.92829	-0.361133	0.718211	0.911641	-6.12883	-0.0744485
Surf1	-0.0679144	0.578066	-1.25639	0.209787	0.676806	-5.43429	-0.124473
Surf2	-0.0434512	0.24842	-1.02086	0.308002	0.744636	-5.6912	-0.0842414
Surf4	-0.0496601	0.772456	-0.843883	0.399294	0.775443	-5.84948	-0.0784957
Rexo4	0.0521083	0.293332	1.19456	0.233042	0.697935	-5.50684	0.0644451
Cacfd1	-0.0343052	0.434887	-0.667601	0.504815	0.821331	-5.97737	-0.0838378
Vav2	-0.0346746	0.0835142	-1.37755	0.169196	0.634118	-5.28162	-0.0546115
Brd3	0.0610536	0.801011	1.04444	0.29698	0.740104	-5.66786	-0.0100191
Wdr5	0.00864989	0.282753	0.205715	0.83713	0.951597	-6.17118	-0.00728996
Rxra	-0.0356497	0.107279	-1.29286	0.196887	0.663995	-5.3898	-0.0502842
Olfm1	0.0161008	0.0303794	0.856712	0.392172	0.774098	-5.83901	0.00650653
Ppp1r26	-0.0151242	0.023765	-1.11828	0.264192	0.716698	-5.59134	-0.0300944
Mrps2	0.0768774	0.240679	1.9084	0.0571327	0.43603	-4.44959	0.0993564
Ralgds	0.0378115	0.132539	1.25218	0.211316	0.679034	-5.43935	0.0389635
Gtf3c5	-0.031438	0.0688293	-1.3538	0.176646	0.642348	-5.31264	-0.0606413
Gfi1b	-0.00352385	0.00198042	-0.847415	0.397326	0.774829	-5.84661	-0.00537634
Tsc1	0.0252459	0.131717	0.827473	0.408516	0.776702	-5.86264	0.0115353
Gtf3c4	0.00636733	0.119835	0.212197	0.832073	0.950165	-6.16987	-0.00686444
Ddx31	-0.02486	0.0665123	-1.10446	0.27013	0.721703	-5.60606	-0.0428775
Cfap77	-0.000704089	0.00396084	-0.122545	0.902535	0.973921	-6.1843	0.000721217
Ttf1	0.0488188	0.191654	1.31537	0.18922	0.655956	-5.36171	0.0449654
Setx	0.0104784	0.167028	0.312072	0.755166	0.925043	-6.1447	0.000754058
Med27	0.00270614	0.159443	0.0822852	0.934466	0.983475	-6.18827	-0.0111262
Rapgef1	-0.0215213	0.128242	-0.716214	0.474323	0.810617	-5.94507	-0.0431112
Trub2	0.0112141	0.185862	0.3102	0.756588	0.925733	-6.14526	0.0108952
Coq4	0.0674486	0.343143	1.50624	0.132879	0.599533	-5.10425	0.0561077
Slc27a4	0.0171429	0.129251	0.542084	0.588095	0.857688	-6.0503	0.0106549
Urm1	0.053032	0.46691	1.05194	0.293533	0.737233	-5.66033	0.056774
Odf2	0.0343591	0.135866	1.08625	0.278093	0.728134	-5.62517	0.0136968
Gle1	-0.0562877	0.353602	-1.25451	0.21047	0.677737	-5.43656	-0.108697
Sptan1	-0.0708541	0.282689	-1.60849	0.108602	0.560583	-4.9522	-0.12789
Wdr34	-0.0663119	0.131232	-2.07812	0.0384043	0.373357	-4.12797	-0.101886
Set	0.260905	2.13738	5.48029	7.98487e-08	3.79034e-05	7.65595	0.344381
Pkn3	0.0350644	0.0723047	1.44292	0.14991	0.61814	-5.19348	0.0284269
Zdhhc12	0.0526371	0.307645	1.21214	0.226251	0.690969	-5.48658	0.0682611
Zer1	-0.00802833	0.0495105	-0.417999	0.676196	0.896257	-6.10754	-0.00819566
Tbc1d13	0.0137814	0.102496	0.498404	0.618503	0.873048	-6.07213	0.0153073
Endog	0.0648912	0.316693	1.42473	0.155099	0.620402	-5.21841	0.0772573
D2Wsu81e	-0.0102394	0.328193	-0.230557	0.81779	0.945945	-6.16597	-0.0330064
Ccbl1	-0.0197676	0.0529859	-0.953206	0.341123	0.759687	-5.75524	-0.0338665
1700084E18Rik	0.0144896	0.0138629	1.38434	0.167109	0.63249	-5.27265	0.0197351
Lrrc8a	0.0503501	0.12133	1.61647	0.106866	0.555769	-4.93991	0.0512087
Dolk	0.000158001	0.124618	0.00511586	0.995921	0.999349	-6.19151	-0.0016628
Nup188	-0.0109356	0.130895	-0.349934	0.726593	0.914945	-6.13266	-0.0254172
Sh3glb2	-0.0401697	0.219532	-0.994612	0.320591	0.750632	-5.71657	-0.0718498
Fam73b	-0.0190457	0.0807118	-0.760436	0.44749	0.796113	-5.91372	-0.028818
Dolpp1	0.016766	0.127756	0.560508	0.57548	0.850557	-6.04054	-0.000659876
Crat	0.00835187	0.06371	0.375061	0.707835	0.909192	-6.1239	-0.000848014
Ppp2r4	0.112398	0.455733	2.28896	0.0226584	0.295375	-3.69129	0.0899295
Ier5l	-0.00661408	0.00792168	-0.826236	0.409216	0.776702	-5.86362	-0.0100315
1700001O22Rik	0.0193765	0.0198042	1.55647	0.120472	0.578651	-5.03078	0.0265539
Ntmt1	0.00419045	0.449607	0.0820394	0.934661	0.983483	-6.18829	0.0138869
Asb6	-0.0104623	0.0764145	-0.439182	0.660793	0.890937	-6.09881	-0.0238636
Tor1b	0.0304712	0.15466	0.906448	0.365303	0.768078	-5.79694	0.0382293
Tor1a	-0.00191826	0.319113	-0.0428142	0.965873	0.991293	-6.19064	-0.0352036
BC005624	-0.0333728	0.452027	-0.68312	0.494969	0.818566	-5.96731	-0.0630649
Usp20	0.00578769	0.0645319	0.259894	0.795094	0.937485	-6.15905	-0.00307941
Fnbp1	0.00643173	0.0455497	0.34384	0.731167	0.916356	-6.13469	0.0140309
Gpr107	0.00877813	0.158621	0.264194	0.791782	0.936944	-6.15797	0.014053
Ncs1	0.0074191	0.00792168	0.928267	0.353889	0.761813	-5.77774	0.0129163
Ass1	0.0616749	0.0676708	2.72786	0.00668616	0.156003	-2.65164	0.0706664
Fubp3	0.012044	0.246472	0.284966	0.775833	0.931833	-6.15248	0.00417705
Exosc2	0.0547373	0.295497	1.25252	0.211192	0.678791	-5.43894	0.0577055
Abl1	0.0551841	0.224163	1.45737	0.145883	0.61488	-5.17345	0.046554
Aif1l	-0.00335364	0.00198042	-0.811896	0.417386	0.777966	-5.87489	-0.00537634
Nup214	0.0699389	0.212617	1.82456	0.0688945	0.477543	-4.59857	0.0826606
Fam78a	-0.00766364	0.00396084	-1.33499	0.182722	0.648849	-5.33684	-0.0107527
Plpp7	-0.00537465	0.00396084	-0.950126	0.342684	0.759687	-5.75805	-0.0107527
Prrc2b	-0.0538865	0.37737	-1.12421	0.261671	0.716698	-5.58497	-0.135106
Gm13610	0.00855901	0.00396084	1.50213	0.133937	0.600156	-5.11016	0.0121951
Pomt1	0.00649942	0.108774	0.224001	0.822883	0.947856	-6.1674	-0.00454768
Uck1	0.0338476	0.176296	0.95367	0.340889	0.759687	-5.75481	0.038813
Swi5	0.180677	2.08078	4.47439	1.02843e-05	0.00172734	3.16618	0.187849
Golga2	-0.0401441	0.0992086	-1.43224	0.152941	0.619904	-5.20816	-0.0723205
Dnm1	0.0141182	0.0277259	0.962645	0.33637	0.757155	-5.74657	0.0165224
Ciz1	0.00844003	0.230292	0.212877	0.831543	0.950066	-6.16973	-0.000606626
1110008P14Rik	0.0886174	0.250015	2.07502	0.0386928	0.374697	-4.13409	0.122458
Ptges2	-0.0215682	0.295833	-0.498643	0.618335	0.873048	-6.07202	-0.042798
Slc25a25	-0.0121854	0.175439	-0.339408	0.734499	0.917025	-6.13614	-0.0393821
Naif1	0.00928083	0.0178238	0.783532	0.433829	0.789001	-5.89661	0.00898243
Gm13412	0.00426307	0.00198042	1.0275	0.304874	0.741932	-5.68469	0.00609756
Fam102a	-0.0176668	0.274162	-0.424325	0.671581	0.895181	-6.10498	-0.0768257
Dpm2	-0.0546376	0.471091	-1.05095	0.293983	0.737649	-5.66132	-0.108311
St6galnac4	0.0108245	0.0118825	1.12026	0.263346	0.716698	-5.58921	0.0136376
St6galnac6	0.00102518	0.00396084	0.18047	0.856885	0.95979	-6.17586	0.000721217
Ak1	-5.99025e-05	0.00594126	-0.00872764	0.993041	0.998693	-6.19149	-0.00465513
Fpgs	-0.0158335	0.118527	-0.51431	0.60735	0.867778	-6.06439	-0.00612767
Cdk9	0.0724645	0.473709	1.41555	0.157769	0.622817	-5.23087	0.0919931
Sh2d3c	-0.00599144	0.0387865	-0.339227	0.734636	0.917041	-6.1362	-0.00203035
Tor2a	0.0634287	0.53484	1.18369	0.237316	0.702129	-5.51922	0.0587746
Ptrh1	0.0867105	0.146703	2.73515	0.00654287	0.154758	-2.6329	0.120013
Stxbp1	0.0480025	0.136688	1.41358	0.158346	0.624223	-5.23353	0.0707847
Gm13523	0.000172999	0.00396084	0.0300608	0.976035	0.994325	-6.19109	0.000721217
Fam129b	-0.00258155	0.178762	-0.0736647	0.941318	0.985979	-6.18891	-0.0272003
Lrsam1	-0.00849226	0.0356476	-0.514933	0.606915	0.86767	-6.06408	-0.0164569
Rpl12	0.0223447	4.27968	0.954241	0.3406	0.759687	-5.75429	-0.0259921
Slc2a8	0.0254292	0.0688293	1.0886	0.277056	0.728134	-5.62272	0.0378618
Ralgps1	-0.00633248	0.0435693	-0.34675	0.728981	0.915758	-6.13372	-0.0150144
Zbtb34	-0.00337611	0.0170018	-0.276853	0.782051	0.933566	-6.15467	-0.00502219
Zbtb43	-0.0593577	0.117518	-1.99836	0.0464272	0.406146	-4.28245	-0.0943155
C130021I20Rik	0.00213307	0.00396084	0.373703	0.708844	0.909192	-6.12439	0.000721217
Mvb12b	0.000688876	0.0209627	0.0512987	0.959116	0.989969	-6.19026	0.000461126
Pbx3	0.0708233	0.0909504	2.65925	0.00818035	0.17568	-2.82571	0.0897351
Mapkap1	0.0142875	0.428156	0.28934	0.772487	0.930797	-6.15128	-0.0214134
Gapvd1	0.000170292	0.418726	0.003628	0.997107	0.999446	-6.19152	-0.0400402
Hspa5	0.0586709	2.01434	0.697568	0.485896	0.817208	-5.95773	0.0721907
Rabepk	0.0141685	0.213102	0.374738	0.708075	0.909192	-6.12402	-0.0037365
Fbxw2	-0.066356	0.457784	-1.30302	0.193397	0.660551	-5.37718	-0.112253
Psmd5	0.00861019	0.252898	0.207221	0.835954	0.951066	-6.17088	0.0144401
Cutal	0.00591086	0.00198042	1.43887	0.151055	0.61814	-5.19906	0.00609756
Phf19	0.00448429	0.00594126	0.643817	0.520103	0.826188	-5.99235	0.00681878
Traf1	0.00196259	0.00396084	0.341714	0.732765	0.916356	-6.13539	0.000721217
Hc	-0.00370134	0.00198042	-0.890589	0.373743	0.768521	-5.81061	-0.00537634
Cntrl	0.14034	0.275774	3.17802	0.0016108	0.0648372	-1.40495	0.167344
Rab14	0.053218	1.3392	0.978603	0.328431	0.754837	-5.73171	0.0290128
Gsn	-0.0314611	0.147897	-0.945854	0.344856	0.759687	-5.76193	-0.0466754
Stom	-0.000760564	0.0099021	-0.0855547	0.931868	0.982578	-6.188	-0.00393391
Ggta1	-0.00325376	0.00198042	-0.782265	0.434572	0.789001	-5.89756	-0.00537634
Dab2ip	0.0427116	0.204996	1.12859	0.259821	0.716698	-5.58024	0.0574532
Ttll11	0.000623201	0.00396084	0.108448	0.9137	0.97579	-6.18587	0.000721217
Ndufa8	0.0432039	1.71251	0.931835	0.352045	0.761089	-5.77456	0.00366082
Rbm18	0.0358274	0.219681	0.930858	0.352549	0.761179	-5.77543	0.027993
Mrrf	0.0285654	0.420117	0.601207	0.548079	0.840559	-6.01783	0.012088
Pdcl	-0.0957329	0.266357	-2.31784	0.0210168	0.285604	-3.6283	-0.177293
Rc3h2	-0.0466552	0.263286	-1.15123	0.2504	0.710132	-5.55552	-0.0940766
Zbtb6	0.0662191	0.121142	2.30213	0.0218962	0.28919	-3.66265	0.0746659
Zbtb26	-0.0108154	0.0612441	-0.467943	0.640108	0.881915	-6.08627	-0.0218638
Rabgap1	-0.0176377	0.179099	-0.492946	0.622351	0.874613	-6.07473	-0.0348257
Strbp	0.0497027	0.602365	0.921776	0.357261	0.763673	-5.7835	0.0274527
Gpr21	-0.00365241	0.00198042	-0.879121	0.37992	0.770071	-5.82035	-0.00537634
Dennd1a	0.0679414	0.0886335	2.64176	0.00860647	0.181713	-2.86941	0.0778393
Nek6	0.00148448	0.475207	0.0288215	0.977023	0.99438	-6.19112	-0.0306939
Psmb7	0.109197	1.61769	2.14387	0.0327112	0.352985	-3.99621	0.11483
Nr6a1	-0.0124879	0.0688293	-0.530387	0.59617	0.862973	-6.05632	-0.0262196
Olfml2a	0.00443336	0.00198042	1.06754	0.286444	0.733455	-5.64449	0.00609756
Gm13496	-0.00648823	0.00396084	-1.1334	0.257797	0.71476	-5.57503	-0.0107527
Wdr38	-0.0154912	0.0178238	-1.30799	0.191709	0.658608	-5.37097	-0.0254393
Rpl35	-0.0704678	3.68996	-2.49756	0.0129496	0.225541	-3.21905	-0.205882
Arpc5l	0.0762673	0.91947	1.34221	0.180372	0.645271	-5.32759	0.0734119
Golga1	-0.0143377	0.233544	-0.371244	0.710674	0.909224	-6.12527	-0.036283
Scai	-0.0197727	0.100516	-0.72222	0.470627	0.80973	-5.94092	-0.0366859
Ppp6c	-0.0760855	0.386301	-1.60175	0.110086	0.561966	-4.96252	-0.131643
Kynu	0.0047572	0.00198042	1.14622	0.252462	0.710132	-5.56103	0.00609756
Arhgap15	-0.00324894	0.00198042	-0.781107	0.435252	0.789001	-5.89843	-0.00537634
Gtdc1	0.00820648	0.0348256	0.48852	0.625478	0.875209	-6.07682	0.00396023
Gm13481	0.0028779	0.00198042	0.694171	0.488022	0.817541	-5.96	0.00609756
Acvr2a	-0.0202178	0.0597491	-0.927147	0.35447	0.761963	-5.77874	-0.0407531
Orc4	-0.0226747	0.224315	-0.551632	0.581542	0.854011	-6.04528	-0.0629544
Mbd5	0.00504799	0.06371	0.224272	0.822673	0.947856	-6.16734	0.00110168
Epc2	-0.0384086	0.248753	-0.920917	0.357709	0.764288	-5.78426	-0.0786401
Lypd6b	0.00309397	0.00198042	0.745279	0.456588	0.802015	-5.92468	0.00609756
Mmadhc	0.0178036	0.615779	0.313625	0.753987	0.924676	-6.14424	0.0184135
Rnd3	-0.0165056	0.1507	-0.484879	0.628056	0.876431	-6.07852	-0.0399968
Rbm43	-0.0304535	0.0719682	-1.26315	0.207352	0.672575	-5.42615	-0.0442651
Nmi	0.0195746	0.317284	0.424572	0.671401	0.895181	-6.10487	0.031029
Rif1	-0.021709	0.434841	-0.436858	0.662475	0.891896	-6.09979	-0.0508305
Neb	0.00465977	0.00198042	1.12246	0.262414	0.716698	-5.58686	0.00609756
Arl5a	-0.0301611	0.261305	-0.729352	0.466259	0.807923	-5.93595	-0.0495165
Cacnb4	-6.55236e-05	0.00396084	-0.0113906	0.990918	0.997801	-6.19146	0.000721217
Stam2	-0.00974556	0.162097	-0.283997	0.776576	0.932107	-6.15275	-0.01638
Fmnl2	-0.0218999	0.0217846	-1.68264	0.0933101	0.525576	-4.83578	-0.036192
Prpf40a	0.00490118	1.18202	0.0920822	0.926684	0.980608	-6.18745	-0.0429687
Arl6ip6	-0.000939089	0.339069	-0.0203115	0.983806	0.996254	-6.19132	-0.0395848
Rprm	-0.00495391	0.00198042	-1.19379	0.233345	0.69826	-5.50772	-0.00537634
Nr4a2	0.0540904	0.15567	1.52449	0.128261	0.593809	-5.07783	0.0536744
Gpd2	-0.0307541	0.592243	-0.54594	0.585445	0.856521	-6.04828	-0.0502834
Galnt5	-0.0205455	0.0300428	-1.27381	0.203549	0.668188	-5.4132	-0.0356631
Cytip	0.0152139	0.0178238	1.2838	0.200036	0.66657	-5.40098	0.0204563
Acvr1c	-0.0113887	0.0691658	-0.470104	0.638565	0.881428	-6.0853	-0.0251835
Acvr1	-0.0358978	0.0719682	-1.43887	0.151055	0.61814	-5.19907	-0.0509769
Upp2	-0.00121427	0.0906139	-0.0450207	0.964116	0.990862	-6.19055	-0.00309231
Ccdc148	-0.0141097	0.00792168	-1.76583	0.0782697	0.496812	-4.69902	-0.0215054
Pkp4	-0.0448947	0.359663	-0.942726	0.346452	0.759687	-5.76477	-0.111933
Tanc1	-0.0218855	0.151522	-0.658745	0.510479	0.824225	-5.98301	-0.0374661
Wdsub1	-0.00672689	0.0909504	-0.24501	0.806588	0.942332	-6.16266	-0.0135301
Baz2b	-0.00700876	0.550049	-0.122716	0.9024	0.973921	-6.18428	-0.0228397
Gm13620	0.00401138	0.00594126	0.575594	0.565248	0.847799	-6.0323	0.00681878
March7	0.0659738	0.46448	1.3165	0.18884	0.655795	-5.36028	0.0665956
Cd302	0.00603403	0.406591	0.122474	0.902592	0.973921	-6.18431	0.0141816
Ly75	0.0118597	0.023765	0.877847	0.380611	0.770071	-5.82142	0.0158012
Itgb6	-0.0538272	0.104477	-1.91279	0.056566	0.433679	-4.44161	-0.0885721
Rbms1	0.0374342	0.036806	2.19035	0.0291381	0.3315	-3.90064	0.0559534
Tank	-0.0687146	0.31975	-1.55353	0.121172	0.579661	-5.03515	-0.106846
Psmd14	0.208243	0.813571	3.48621	0.000550283	0.0327931	-0.448198	0.253291
Dpp4	0.0336176	0.285595	0.7652	0.444652	0.79551	-5.91024	0.0462659
Gcg	-0.0222373	0.0415888	-1.24512	0.213897	0.680967	-5.44779	-0.0325859
Fap	0.0207947	0.0308648	1.31265	0.190134	0.657633	-5.36513	0.0309489
Ifih1	-0.0400115	0.0925943	-1.4886	0.137465	0.604582	-5.12949	-0.0496022
Gca	0.0674647	0.137173	2.10888	0.0356435	0.362565	-4.06683	0.0876526
Grb14	-0.0133505	0.0118825	-1.37184	0.170964	0.636596	-5.28913	-0.0207842
Cobll1	0.000563257	0.0447277	0.0297488	0.976284	0.994365	-6.1911	2.63241e-05
Gm13594	-0.0093494	0.00594126	-1.35076	0.177618	0.642929	-5.31658	-0.016129
Slc38a11	-0.00285538	0.00198042	-0.687119	0.492449	0.817541	-5.96467	-0.00537634
Scn3a	-0.00309108	0.00855924	-0.292956	0.769724	0.929829	-6.15026	-0.0117623
Galnt3	0.0291498	0.23145	0.712177	0.476815	0.811854	-5.94784	0.0144341
Ttc21b	-0.0323669	0.0704732	-1.35685	0.175678	0.640895	-5.3087	-0.0469184
Stk39	0.0836628	0.262328	1.92443	0.0550866	0.427966	-4.42036	0.07139
Cers6	-0.0513042	0.474016	-1.00233	0.316854	0.749673	-5.70917	-0.135507
Nostrin	0.0332042	0.196589	0.864597	0.387834	0.772625	-5.8325	0.0382802
Spc25	0.235613	0.390306	4.11875	4.72668e-05	0.0053334	1.77135	0.241944
Bbs5	-0.019914	0.0407669	-1.1175	0.264524	0.716698	-5.59218	-0.0418284
Fastkd1	0.00881289	0.0921089	0.327329	0.743609	0.920633	-6.14001	-0.00520117
Ppig	0.12306	1.23471	2.2731	0.0236073	0.301668	-3.72557	0.0913006
Ccdc173	0.000886131	0.0249235	0.0612789	0.951171	0.988943	-6.18972	0.00118234
Phospho2	0.0732514	0.238026	1.83377	0.0675118	0.473621	-4.58253	0.0797127
Klhl23	0.0118447	0.0605711	0.546422	0.585113	0.856521	-6.04803	0.0143851
Ssb	-0.0802434	1.43398	-1.37766	0.169161	0.634118	-5.28147	-0.146254
Mettl5	0.023312	0.39501	0.480507	0.631158	0.878339	-6.08055	0.0274367
Mettl5os	0.00495579	0.0099021	0.557255	0.577698	0.851547	-6.04228	0.00754
Ubr3	0.0391326	0.199388	1.09928	0.272381	0.723804	-5.61153	0.0267817
Sp5	0.00696545	0.0699878	0.296532	0.766994	0.929113	-6.14925	-0.0111788
Erich2	0.00984706	0.0138629	0.947454	0.344041	0.759687	-5.76048	0.0197351
Gm26558	-0.00444426	0.00594126	-0.637507	0.524199	0.827537	-5.99623	-0.00465513
Gorasp2	0.0835325	0.642462	1.49536	0.135694	0.601935	-5.11986	0.103401
Tlk1	-0.0292264	0.336684	-0.614523	0.539257	0.835782	-6.01005	-0.046927
Mettl8	0.00719335	0.149205	0.220628	0.825507	0.94887	-6.16812	0.00324553
Dcaf17	0.00958987	0.278831	0.219141	0.826664	0.94935	-6.16843	0.0215432
Cybrd1	-0.00255153	0.00198042	-0.615073	0.538894	0.83569	-6.00973	-0.00537634
Dync1i2	-0.0679407	0.787536	-1.12876	0.259749	0.716698	-5.58006	-0.144875
Slc25a12	0.000380101	0.037628	0.0224624	0.982092	0.99547	-6.19128	-0.0103593
Hat1	0.0879736	0.506629	1.55838	0.12002	0.578053	-5.02795	0.0810096
Metap1d	-0.0643366	0.258839	-1.55379	0.121112	0.579661	-5.03477	-0.0982422
Platr26	-0.00185136	0.0099021	-0.208643	0.834845	0.950514	-6.17059	-0.00393391
Itga6	-0.0203157	0.978873	-0.35985	0.71917	0.911908	-6.12927	-0.105712
Gm17250	-0.0140397	0.0356476	-0.850045	0.395863	0.774829	-5.84447	-0.0164569
Pdk1	-0.0441489	0.185376	-1.23011	0.219457	0.686997	-5.46557	-0.0795782
Rapgef4	0.00461474	0.0138629	0.439055	0.660885	0.890974	-6.09886	0.00826121
Zak	-0.00207552	0.24763	-0.0494619	0.960579	0.990437	-6.19035	-0.0362019
Cdca7	-0.174636	0.818103	-2.59259	0.0099128	0.195055	-2.99076	-0.262202
6430710C18Rik	-0.000503708	0.00396084	-0.0879164	0.929992	0.982206	-6.18781	0.000721217
Sp3	-0.0337522	0.279802	-0.804263	0.421774	0.781726	-5.88081	-0.0709338
Sp3os	-0.045117	0.300733	-1.03683	0.300509	0.740667	-5.67545	-0.0742846
Ola1	-0.0356723	1.09592	-0.648827	0.516863	0.825231	-5.98924	-0.0952111
Sp9	-0.00365627	0.00198042	-0.88005	0.379418	0.770071	-5.81956	-0.00537634
Cir1	0.0297854	0.438511	0.588792	0.556369	0.84548	-6.02492	0.00375773
Scrn3	-0.0506814	0.0811972	-2.10915	0.0356195	0.362565	-4.06628	-0.0712694
Gpr155	0.00802803	0.00792168	1.00156	0.317226	0.749673	-5.70991	0.0129163
Wipf1	0.0308166	0.0553029	1.40276	0.161548	0.626889	-5.24811	0.0421106
Chrna1os	-0.00602419	0.0269039	-0.401873	0.688015	0.901979	-6.11389	-0.004194
Chn1	0.00498099	0.00198042	1.20129	0.230427	0.69546	-5.49912	0.00609756
Atf2	-0.0459314	0.273304	-1.07705	0.282175	0.731983	-5.6347	-0.108057
Atp5g3	0.048704	2.47781	1.12536	0.261185	0.716698	-5.58373	-0.0189095
Lnp	-0.00501832	0.164077	-0.147652	0.8827	0.967533	-6.18104	-0.0447041
Hoxd4	0.000508413	0.00396084	0.0884431	0.929574	0.982156	-6.18776	0.000721217
Mtx2	-0.0235271	0.850609	-0.413951	0.679156	0.897586	-6.10915	-0.0441357
Hnrnpa3	0.113797	2.21918	2.44361	0.0150194	0.242104	-3.34501	0.0789868
Nfe2l2	-0.0653304	0.809646	-1.06704	0.286669	0.733593	-5.645	-0.143437
Agps	-0.00961352	0.143114	-0.293408	0.769379	0.929829	-6.15014	-0.051877
Ttc30b	-0.000105323	0.0198042	-0.00853066	0.993198	0.998693	-6.19149	0.00360608
Ttc30a1	-0.00602264	0.0435693	-0.331719	0.740294	0.919174	-6.13862	-0.0150144
Pde11a	-0.00355472	0.00198042	-0.854901	0.393173	0.774098	-5.8405	-0.00537634
Cyct	-0.000282728	0.00627778	-0.0315058	0.974884	0.994313	-6.19104	0.0011431
Rbm45	-0.00883637	0.0158434	-0.790077	0.430002	0.787783	-5.89167	-0.00858904
Osbpl6	0.00804196	0.0577687	0.373245	0.709185	0.909224	-6.12455	0.0105189
Prkra	-0.0873958	0.367397	-1.88463	0.0602835	0.450767	-4.4925	-0.154133
Fkbp7	-0.000155994	0.0356476	-0.00942247	0.992487	0.998435	-6.19148	0.00649095
Plekha3	0.0562219	0.119498	1.92922	0.0544874	0.427209	-4.41158	0.0561808
Ccdc141	0.0602206	0.0952478	2.16381	0.0311345	0.343978	-3.95545	0.0867303
Sestd1	0.0105978	0.192476	0.284915	0.775873	0.931833	-6.1525	0.00441301
Zfp385b	0.0030682	0.00511931	0.407605	0.683805	0.899085	-6.11166	0.00428806
Cwc22	0.0112865	0.171141	0.328411	0.742791	0.920403	-6.13967	-0.0199358
Ube2e3	0.0979192	0.92487	1.69279	0.0913584	0.522379	-4.81943	0.0889785
Itga4	-0.00702989	0.00396084	-1.22615	0.220942	0.687427	-5.47023	-0.0107527
Neurod1	0.0517186	0.0436536	2.07074	0.0390932	0.37623	-4.14251	0.0521391
Ssfa2	0.0325677	0.158136	0.940273	0.347706	0.759687	-5.76698	0.0240323
Dnajc10	0.0792367	0.669575	1.17389	0.241212	0.702739	-5.53028	0.0905659
Frzb	-0.00420731	0.00198042	-1.01289	0.31179	0.746839	-5.69897	-0.00537634
Nckap1	0.0812741	0.505309	1.59639	0.111277	0.562555	-4.9707	0.0654712
Dusp19	0.0578785	0.239035	1.45398	0.14682	0.615897	-5.17817	0.0512118
Nup35	0.0312283	0.272185	0.723149	0.470057	0.809593	-5.94028	-0.00435894
Zc3h15	-0.0686348	1.05714	-1.21222	0.226219	0.690969	-5.48648	-0.154356
Itgav	0.00614414	0.076751	0.251878	0.801279	0.940358	-6.16102	0.000120366
Tfpi	-0.0176244	0.264632	-0.399182	0.689995	0.90278	-6.11493	-0.0479361
Ctnnd1	-0.0708369	0.71014	-1.33367	0.183153	0.648849	-5.33852	-0.160568
2700094K13Rik	0.328037	1.34225	5.30033	2.01714e-07	7.30736e-05	6.79548	0.349344
Tmx2	0.0761349	0.42482	1.62864	0.104261	0.550749	-4.92106	0.0763611
Med19	-0.0685936	0.556097	-1.25793	0.209229	0.67612	-5.43244	-0.16045
Zdhhc5	0.0277863	0.127572	0.869643	0.385073	0.771155	-5.8283	0.016958
Clp1	0.0280438	0.189823	0.773514	0.439724	0.792102	-5.9041	0.029802
Gm19426	-0.00487138	0.00709973	-0.574618	0.565908	0.848153	-6.03284	-0.00780009
Serping1	-0.00230029	0.00198042	-0.566502	0.571404	0.848722	-6.03729	-0.00537634
Ube2l6	-0.00470018	0.0356476	-0.282659	0.777601	0.932768	-6.15311	-0.00498296
Timm10	-0.0107653	0.716399	-0.196635	0.844224	0.954702	-6.17293	-0.0551315
Slc43a1	0.0145337	0.0118825	1.16396	0.245211	0.70685	-5.54141	0.0136376
P2rx3	-0.00241745	0.00198042	-0.583369	0.560009	0.84548	-6.02798	-0.00537634
Ssrp1	0.0855448	1.09127	1.55381	0.121107	0.579661	-5.03474	0.068873
Tnks1bp1	-0.0181375	0.120844	-0.574766	0.565808	0.848096	-6.03276	-0.0325529
Ptprj	-0.0277167	0.0435693	-1.51686	0.130178	0.597992	-5.08893	-0.0379622
Nup160	-0.0156332	0.122637	-0.535505	0.592631	0.860989	-6.0537	-0.0393696
Fnbp4	-0.0329822	0.243297	-0.815314	0.41543	0.777966	-5.87222	-0.0685909
Mtch2	0.0515649	1.76156	0.944912	0.345336	0.759687	-5.76279	0.0307281
C1qtnf4	-0.00807741	0.0407669	-0.446633	0.655408	0.888814	-6.09564	-0.0074067
Ndufs3	0.00198507	1.44503	0.0349809	0.972114	0.99359	-6.19093	-0.0339692
Kbtbd4	-0.0417212	0.13949	-1.2745	0.203306	0.668188	-5.41236	-0.0764597
Celf1	0.0552794	0.822947	0.957278	0.339068	0.758929	-5.75151	0.00356546
Psmc3	0.178468	1.16913	3.28727	0.00111095	0.0508084	-1.0753	0.215576
Slc39a13	0.0157178	0.0407669	0.868414	0.385745	0.771468	-5.82932	0.0222529
Spi1	-0.00390101	0.00198042	-0.939564	0.34807	0.759704	-5.76762	-0.00537634
Madd	0.0252452	0.103318	0.927103	0.354493	0.761963	-5.77878	0.0178381
Nr1h3	0.0137517	0.132054	0.435401	0.663532	0.892532	-6.1004	0.0173335
Acp2	0.0738548	0.101674	2.72891	0.00666547	0.156003	-2.64896	0.0883319
Ddb2	0.0109522	0.0945748	0.411696	0.680806	0.898111	-6.11005	0.00239099
A330069E16Rik	0.02743	0.0316867	1.6546	0.0988745	0.537137	-4.8804	0.0401914
Pacsin3	-0.00380225	0.0178238	-0.32052	0.74876	0.922871	-6.14214	-0.00249148
Arfgap2	-0.0366919	0.348962	-0.807175	0.420097	0.780033	-5.87856	-0.0969629
1110051M20Rik	-0.0203304	0.0645319	-0.915176	0.36071	0.765881	-5.78931	-0.0260272
Lrp4	-0.0798731	0.118191	-2.59878	0.00973897	0.194976	-2.97559	-0.114328
Ckap5	0.0856859	0.30473	1.82198	0.0692853	0.478086	-4.60305	0.0504147
F2	-0.00267527	0.00198042	-0.646875	0.518124	0.825329	-5.99045	-0.00537634
Zfp408	-0.0060405	0.037628	-0.359801	0.719207	0.911908	-6.12929	-0.0103593
Arhgap1	-0.0742243	0.301739	-1.67484	0.0948309	0.528305	-4.84826	-0.120962
Atg13	-0.0341739	0.154175	-0.996236	0.319803	0.750212	-5.71502	-0.0522442
Harbi1	-0.00152362	0.145768	-0.0454589	0.963767	0.990792	-6.19053	-0.0159973
Ambra1	0.000331685	0.106457	0.0117515	0.99063	0.997801	-6.19146	-0.0116814
Mdk	0.00158427	0.00709973	0.186948	0.851807	0.957787	-6.17472	-0.00108828
Dgkz	-0.0119786	0.494002	-0.237002	0.81279	0.944258	-6.16452	-0.0771599
Creb3l1	0.0207382	0.631962	0.304595	0.760851	0.926615	-6.14692	0.0556372
Phf21a	-0.0406141	0.219716	-1.02621	0.30548	0.74258	-5.68596	-0.0905361
Gyltl1b	0.0163286	0.0495105	0.85323	0.394098	0.774098	-5.84187	0.0147522
Pex16	0.0690489	0.271023	1.57656	0.115772	0.570127	-5.00073	0.10206
1700029I15Rik	-0.000719709	0.00792168	-0.090021	0.92832	0.981585	-6.18763	0.00144243
Mapk8ip1	-0.00412419	0.00792168	-0.519891	0.603458	0.865613	-6.06162	-0.0100315
Cry2	-0.0126931	0.0229431	-0.909451	0.363719	0.76688	-5.79433	-0.0163891
Slc35c1	0.0444647	0.273308	0.975722	0.329856	0.755289	-5.73441	0.0259459
Syt13	0.0133284	0.00825821	1.01238	0.312033	0.746839	-5.69947	0.0139525
Prdm11	-0.00321087	0.023765	-0.235971	0.813589	0.944499	-6.16475	-0.0071466
Trp53i11	-0.0453633	0.386978	-0.83698	0.403158	0.776702	-5.85504	-0.10292
Cd82	-0.0988406	0.664564	-1.66691	0.0964002	0.531668	-4.86091	-0.151318
Ext2	-0.0376184	0.233243	-0.935924	0.349938	0.760349	-5.77089	-0.0718372
Accs	-0.0201351	0.050669	-1.01363	0.311439	0.746839	-5.69826	-0.0342884
Gm13889	0.00302259	0.00198042	0.728374	0.466857	0.808092	-5.93664	0.00609756
Alkbh3	-0.00547129	0.186871	-0.146759	0.883404	0.967737	-6.18117	-0.0128437
Hsd17b12	0.0500884	0.90487	0.855539	0.39282	0.774098	-5.83997	0.026958
Ttc17	-0.0218112	0.0673343	-0.974406	0.330508	0.755776	-5.73564	-0.033635
Api5	-0.0245453	0.395495	-0.531538	0.595373	0.862726	-6.05574	-0.0617915
B230118H07Rik	0.0638461	0.247145	1.52219	0.128836	0.595754	-5.08118	0.0560443
Traf6	0.0627419	0.0929309	2.34694	0.0194681	0.276857	-3.56404	0.0776469
Commd9	0.020759	0.533946	0.409804	0.682193	0.898517	-6.1108	0.0261032
Ldlrad3	-0.017845	0.0217846	-1.3645	0.17326	0.638859	-5.29873	-0.0247181
Trim44	-0.0359668	0.183176	-0.980611	0.327441	0.75415	-5.72983	-0.0688429
Fjx1	0.00165708	0.00396084	0.288972	0.772769	0.930797	-6.15138	0.000721217
Slc1a2	0.0480353	0.0366216	2.56022	0.0108669	0.205203	-3.06943	0.0601478
Cd44	0.108982	0.334694	2.23731	0.025876	0.316349	-3.80207	0.0932946
Pdhx	0.00715316	0.263289	0.163603	0.870135	0.963997	-6.17865	-0.00315683
Apip	0.0900208	0.208468	2.42443	0.0158227	0.249789	-3.38914	0.11687
Ehf	0.126097	0.879329	2.04431	0.0416482	0.388171	-4.19418	0.11997
Cat	-0.0190731	0.789675	-0.329349	0.742083	0.920151	-6.13938	-0.0545405
Abtb2	-0.00145	0.0099021	-0.162272	0.871183	0.963997	-6.17886	-0.00393391
Nat10	0.0729898	0.182574	2.03077	0.0430112	0.393678	-4.2204	0.0810896
Caprin1	0.0138811	0.968746	0.24993	0.802784	0.94075	-6.16149	-0.0551622
Lmo2	-0.000587106	0.00396084	-0.102231	0.91863	0.977118	-6.1865	0.000721217
Fbxo3	0.0538263	0.426243	1.16	0.246817	0.707998	-5.54581	0.0461162
Cd59b	-0.00986558	0.0609076	-0.428218	0.668748	0.895003	-6.10338	-0.00947628
Cd59a	0.117203	0.173944	3.02877	0.00263228	0.0888137	-1.83831	0.174225
Hipk3	-0.00374186	0.169196	-0.108275	0.913838	0.97579	-6.18589	-0.0423657
Cstf3	0.0333936	0.358352	0.700471	0.484085	0.816192	-5.95578	0.0111442
Tcp11l1	-0.0033467	0.0217846	-0.255883	0.798187	0.938891	-6.16004	-0.00177026
Depdc7	-0.0090323	0.023765	-0.666058	0.505799	0.822058	-5.97836	-0.0071466
Qser1	-0.084394	0.230926	-2.14372	0.0327227	0.352985	-3.9965	-0.129628
Prrg4	0.0104568	0.0138629	1.01543	0.310583	0.746839	-5.69651	0.00826121
Ccdc73	-0.0199525	0.0158434	-1.78982	0.0743208	0.486727	-4.65837	-0.0315368
Eif3m	-0.0848833	1.69519	-1.57437	0.116278	0.570995	-5.00403	-0.129251
Rcn1	-0.00785908	0.22215	-0.186928	0.851822	0.957787	-6.17472	0.00203597
Elp4	-0.0474141	0.132539	-1.56147	0.119289	0.577158	-5.02334	-0.0662514
Immp1l	-0.0293494	0.843021	-0.495878	0.620282	0.873913	-6.07334	-0.0825919
Dnajc24	0.0286409	0.358537	0.618674	0.536521	0.834338	-6.00759	0.00500014
Arl14ep	-0.00429035	0.0775729	-0.179658	0.857522	0.95979	-6.176	-0.0250588
Mettl15	0.00341876	0.0755925	0.141588	0.887485	0.969062	-6.18188	-0.00344647
Kif18a	0.0329051	0.131384	1.04077	0.29868	0.740446	-5.67153	0.0163395
Lin7c	-0.0184839	0.48462	-0.363433	0.716494	0.911441	-6.12803	-0.0857217
Lgr4	-0.0485178	0.293076	-1.06607	0.287104	0.733794	-5.64598	-0.0976516
Ccdc34	0.271137	1.55369	3.63327	0.000320413	0.022054	0.037412	0.253161
Bbox1	0.00587228	0.00198042	1.42867	0.153963	0.619904	-5.21303	0.00609756
Lpcat4	-0.0153501	0.0320233	-0.92637	0.354873	0.762267	-5.77943	-0.0180916
Nop10	0.0435379	1.94248	0.905854	0.365617	0.768166	-5.79746	-0.0255193
Slc12a6	0.0183827	0.0996941	0.651016	0.515451	0.825055	-5.98787	0.0248648
Emc4	0.0552694	0.826956	0.991708	0.322004	0.751298	-5.71933	0.0517369
Katnbl1	0.00815787	0.221024	0.211239	0.83282	0.950194	-6.17007	-0.0358532
Emc7	0.0179752	0.749435	0.312141	0.755113	0.925043	-6.14468	-0.00763887
Aven	-0.0165803	0.192961	-0.457316	0.647719	0.885276	-6.091	-0.0360887
Fmn1	-0.014208	0.0810483	-0.557454	0.577563	0.851547	-6.04218	-0.0344937
Gm13966	-0.00366468	0.00198042	-0.881647	0.378555	0.770071	-5.81821	-0.00537634
Scg5	0.00644391	0.00594126	0.926564	0.354772	0.762267	-5.77925	0.00681878
Arhgap11a	-0.0041979	0.282504	-0.0986125	0.921501	0.978708	-6.18685	-0.0892738
Aqr	-0.0378405	0.306709	-0.852877	0.394293	0.774098	-5.84215	-0.0781546
Zfp770	-0.0147239	0.0957332	-0.545226	0.585935	0.856807	-6.04866	-0.0351757
Dph6	-0.0010587	0.143114	-0.032316	0.974238	0.99409	-6.19102	-0.00403177
BC052040	0.0135837	0.06371	0.603523	0.54654	0.840164	-6.01649	0.0125756
Meis2	0.0351191	0.0501836	1.61884	0.106355	0.554158	-4.93626	0.0425847
2700033N17Rik	-0.00396397	0.00198042	-0.954597	0.34042	0.759687	-5.75397	-0.00537634
Spred1	-0.0676543	0.187506	-1.92671	0.054801	0.427565	-4.41619	-0.12173
Fam98b	0.0445103	0.302713	1.0212	0.307843	0.744381	-5.69087	0.0370277
Thbs1	0.00878713	0.0158434	0.783029	0.434124	0.789001	-5.89699	0.0143588
Eif2ak4	0.00484237	0.0569468	0.222274	0.824227	0.94845	-6.16777	0.0079882
Srp14	0.082729	1.22593	1.54438	0.123372	0.584829	-5.04869	0.0552749
Bmf	-0.0128372	0.0118825	-1.32246	0.186854	0.653612	-5.35277	-0.0207842
Bub1b	0.0798206	0.263778	1.86891	0.0624447	0.45846	-4.52057	0.052886
Pak6	-0.00392654	0.00594126	-0.563658	0.573337	0.849929	-6.03884	-0.00465513
Inafm2	0.00985068	0.089792	0.372453	0.709774	0.909224	-6.12484	0.00585087
A430105I19Rik	-0.0148669	0.0229431	-1.07222	0.284336	0.732042	-5.63968	-0.0163891
Phgr1	-0.105092	2.14787	-1.68493	0.0928669	0.524824	-4.8321	-0.181952
Disp2	0.000824057	0.00511931	0.109882	0.912564	0.97579	-6.18572	-0.00242374
Knstrn	0.156497	0.716127	2.25206	0.0249193	0.311666	-3.77069	0.114595
Ivd	0.0183526	0.260448	0.441066	0.659429	0.890489	-6.09801	-0.0127671
Bahd1	-0.0113408	0.036806	-0.65546	0.512589	0.824846	-5.98508	-0.0196018
Chst14	-6.28163e-05	0.00792168	-0.00786309	0.993731	0.998866	-6.19149	0.00144243
Ccdc32	-0.0215276	0.150179	-0.643017	0.520621	0.826533	-5.99284	-0.0281771
Rpusd2	0.00476091	0.0178238	0.401315	0.688425	0.902033	-6.1141	0.00898243
Casc5	0.091665	0.32521	1.79766	0.0730665	0.483807	-4.64498	0.0684396
Rad51	0.107957	0.266801	2.35929	0.0188421	0.272862	-3.53654	0.131316
Rmdn3	0.00840949	0.327484	0.1873	0.85153	0.957615	-6.17466	0.00615113
Gchfr	-0.0212969	0.0158434	-1.90825	0.0571521	0.43603	-4.44986	-0.0315368
Dnajc17	0.00740576	0.198417	0.203035	0.839222	0.952327	-6.1717	0.00451996
Zfyve19	0.00879427	0.240194	0.214609	0.830194	0.94968	-6.16938	0.00693331
Ppp1r14d	-0.0163699	1.44865	-0.272174	0.785644	0.93476	-6.15591	-0.0371742
Spint1	-0.105991	0.641081	-1.82041	0.069525	0.478567	-4.60577	-0.165374
Rhov	-0.00773791	0.00396084	-1.3479	0.178535	0.643874	-5.32026	-0.0107527
Vps18	-0.0272838	0.0724536	-1.16525	0.244685	0.70644	-5.53996	-0.0475326
Dll4	0.0814049	0.46526	1.49311	0.136283	0.60285	-5.12307	0.0865624
Chac1	0.00363126	0.00198042	0.873492	0.382976	0.770071	-5.82508	0.00609756
Ino80	-0.0195502	0.180594	-0.547148	0.584615	0.856071	-6.04765	-0.0579327
Exd1	-0.00418619	0.00594126	-0.601575	0.547834	0.840465	-6.01761	-0.00465513
Chp1	0.00332517	0.582794	0.0613089	0.951147	0.988943	-6.18971	-0.0265799
1700020I14Rik	-0.0647691	0.773239	-1.1625	0.245799	0.707268	-5.54302	-0.151768
Oip5	0.0622117	0.074434	2.56395	0.010753	0.20416	-3.06043	0.068542
Nusap1	0.200976	0.485922	2.97161	0.00316097	0.0984283	-1.99902	0.160113
Ndufaf1	0.151504	0.263137	3.53753	0.000456583	0.0288318	-0.280852	0.210498
Rtf1	-0.0185711	0.865702	-0.332351	0.739817	0.918935	-6.13842	-0.0904191
Itpka	-0.0613152	0.0906139	-2.32009	0.020893	0.284203	-3.62335	-0.0786476
Ltk	0.00373726	0.00594126	0.537702	0.591114	0.860097	-6.05257	0.00681878
Rpap1	0.00645465	0.150363	0.200735	0.841019	0.952959	-6.17215	0.00205025
Tyro3	0.00278461	0.023765	0.203618	0.838767	0.952327	-6.17159	0.0043273
Mga	0.0157738	0.327187	0.342612	0.73209	0.916356	-6.13509	0.00307892
Mapkbp1	-0.0024186	0.0277259	-0.16503	0.869013	0.96391	-6.17843	-0.00642538
Jmjd7	-0.0157525	0.156641	-0.476154	0.634253	0.880103	-6.08255	-0.0359905
Ehd4	-2.40217e-05	0.127236	-0.000743085	0.999408	0.999882	-6.19152	0.000754273
Vps39	-0.0347021	0.0411034	-1.87855	0.0611122	0.454004	-4.50339	-0.058978
Tmem87a	-0.0251247	0.0356476	-1.51681	0.130189	0.597992	-5.08899	-0.0394047
Ganc	-0.0458809	0.075256	-1.95567	0.0512757	0.417669	-4.36271	-0.0666143
Capn3	0.00364862	0.00198042	0.87767	0.380707	0.770071	-5.82157	0.00609756
Zfp106	0.142731	0.541978	2.6189	0.00919324	0.189736	-2.9261	0.159778
Gm26899	0.00826236	0.00396084	1.44001	0.150733	0.61814	-5.1975	0.0121951
Snap23	-0.0440743	0.266878	-1.03907	0.299468	0.740667	-5.67322	-0.0741684
Lrrc57	-0.0277458	0.0724536	-1.19288	0.233699	0.69826	-5.50876	-0.0522947
Haus2	0.0199531	0.149541	0.60834	0.543345	0.838519	-6.01368	0.0319916
Stard9	0.00261852	0.00396084	0.457682	0.647456	0.88518	-6.09084	0.000721217
Cdan1	0.0275838	0.0534714	1.37479	0.170048	0.634901	-5.28525	0.0269473
Ttbk2	-0.0020326	0.0439058	-0.106304	0.915401	0.9761	-6.18609	-0.00921621
Ubr1	0.0196799	0.0968917	0.71739	0.473597	0.810617	-5.94426	0.0142868
Tmem62	0.0160578	0.0348256	0.951872	0.341799	0.759687	-5.75646	0.0201962
Ccndbp1	-0.0394115	0.24266	-0.97265	0.331378	0.756581	-5.73728	-0.0887396
Epb42	0.0633455	0.0458862	2.92099	0.00370856	0.107705	-2.13893	0.0724366
Lcmt2	-0.0297779	0.118676	-0.999537	0.318204	0.749917	-5.71186	-0.0333791
Adal	-0.0040401	0.0470447	-0.209023	0.834548	0.950475	-6.17052	-0.0177375
Zscan29	-0.0466558	0.089792	-1.76662	0.0781368	0.496592	-4.69768	-0.0744665
Tubgcp4	-0.00287774	0.191955	-0.0771712	0.93853	0.985132	-6.18866	-0.0238326
Trp53bp1	-0.0219887	0.144758	-0.682292	0.495492	0.818841	-5.96785	-0.0496281
Map1a	0.00774623	0.00709973	0.910361	0.36324	0.766485	-5.79353	0.0103856
Ppip5k1	0.004892	0.154175	0.147	0.883214	0.967737	-6.18113	-0.01501
Ckmt1	-0.223171	1.08803	-3.67975	0.000269052	0.0195967	0.194753	-0.369076
Catsper2	-0.0123458	0.0178238	-1.04905	0.294855	0.738356	-5.66323	-0.0139654
Pdia3	0.0239323	1.71774	0.371982	0.710124	0.909224	-6.12501	0.018512
Ell3	0.00665274	0.0189823	0.520874	0.602774	0.865613	-6.06113	0.00583747
Serf2	0.146162	2.80181	4.55936	7.03611e-06	0.00132684	3.51468	0.120823
Hypk	0.0432216	1.03459	0.780118	0.435833	0.789223	-5.89917	-0.00144121
Mfap1b	-0.109088	0.2461	-2.69198	0.00743379	0.165588	-2.74322	-0.154585
Mfap1a	-0.0575473	0.22648	-1.50863	0.132268	0.599533	-5.10081	-0.102185
Wdr76	-0.00866765	0.136989	-0.251891	0.801269	0.940358	-6.16102	-0.0248419
Casc4	0.0282109	0.0577687	1.30703	0.192035	0.658712	-5.37218	0.0401786
Ctdspl2	-0.0295933	0.207462	-0.773596	0.439676	0.792102	-5.90403	-0.0544557
Eif3j1	-0.0249455	0.834306	-0.424645	0.671348	0.895181	-6.10484	-0.0630848
Spg11	-0.00371052	0.106457	-0.132547	0.894625	0.971477	-6.18307	-0.00691926
B2m	-0.0408983	2.26225	-0.894336	0.371738	0.768521	-5.8074	-0.134662
Sord	-0.262964	0.89829	-3.93424	0.000100109	0.00947019	1.08891	-0.409658
Duox2	-0.0122356	0.0411034	-0.651681	0.515021	0.824917	-5.98746	-0.0312681
Duoxa2	-0.0038484	0.0415888	-0.206301	0.836672	0.951398	-6.17106	0.00183582
Shf	0.00446604	0.0316867	0.285005	0.775803	0.931833	-6.15247	0.00576974
Slc28a2	0.00806447	0.0178238	0.679222	0.497433	0.819993	-5.96986	0.00898243
AA467197	-0.12533	0.131349	-3.46225	0.00059994	0.0349038	-0.525555	-0.171046
Slc30a4	0.0280107	0.113072	0.947185	0.344178	0.759687	-5.76072	0.0229699
Bloc1s6os	-0.0211656	0.0189823	-1.69847	0.0902817	0.522379	-4.81026	-0.0400582
Bloc1s6	0.00612088	0.27898	0.148099	0.882348	0.967301	-6.18098	-0.0409925
Sqrdl	-0.129023	0.404751	-2.48166	0.0135315	0.229402	-3.25644	-0.163542
Sema6d	-0.0612856	0.0435693	-3.41684	0.000705716	0.0396526	-0.670777	-0.0953318
Slc24a5	0.0112989	0.0964063	0.402665	0.687433	0.901397	-6.11358	0.00131829
Myef2	-0.0970893	0.225658	-2.47338	0.0138438	0.232407	-3.27584	-0.170746
Dut	0.0905059	1.07951	1.27596	0.202789	0.667802	-5.41057	0.0946034
Cep152	0.0213011	0.0577687	0.993983	0.320897	0.750685	-5.71717	0.0219928
Shc4	0.00198714	0.00396084	0.349013	0.727283	0.915179	-6.13297	0.000721217
Eid1	0.0263953	0.353722	0.528375	0.597564	0.863176	-6.05735	0.0399511
Secisbp2l	0.0264394	0.132539	0.843154	0.399701	0.775641	-5.85007	0.0255399
Cops2	-0.00272233	0.515974	-0.0513794	0.959052	0.989969	-6.19025	-0.0370323
Galk2	0.0101086	0.53739	0.182708	0.85513	0.959195	-6.17547	-0.0171958
Dtwd1	-0.0639279	0.176445	-1.84464	0.0659087	0.470131	-4.56348	-0.0869415
Slc27a2	-0.00265219	0.288397	-0.0606247	0.951692	0.988943	-6.18975	-0.0349471
Hdc	-0.00317177	0.00198042	-0.762601	0.446199	0.79551	-5.91214	-0.00537634
Gabpb1	0.0122648	0.212918	0.315393	0.752646	0.92401	-6.1437	-0.00994784
Gm27003	-0.00743469	0.0249235	-0.516061	0.606128	0.867414	-6.06352	-0.0102916
Usp8	-0.0096657	0.254057	-0.239043	0.811208	0.943777	-6.16405	-0.0211767
Usp50	0.0956009	0.429987	2.01282	0.0448762	0.401407	-4.25489	0.112182
Trpm7	0.0251345	0.279388	0.567705	0.570588	0.848722	-6.03664	0.0105067
Sppl2a	0.00415416	0.427114	0.082638	0.934185	0.983255	-6.18824	-0.0120791
Ap4e1	0.0110798	0.0589272	0.499518	0.617719	0.872513	-6.0716	0.0140858
Blvra	0.00180356	0.383056	0.0377499	0.969908	0.992548	-6.19084	-0.0319038
Ncaph	0.114388	0.157838	3.21805	0.00140747	0.0583611	-1.28539	0.132005
Itpripl1	-0.00498193	0.0787314	-0.200215	0.841425	0.953111	-6.17225	-0.0119678
1810024B03Rik	0.0108307	0.0308648	0.678296	0.498019	0.819993	-5.97046	0.0147129
Snrnp200	-0.0213751	0.382975	-0.458232	0.647061	0.884817	-6.0906	-0.0518188
Ciao1	-0.0634226	0.337089	-1.35895	0.175011	0.640532	-5.30596	-0.10024
Tmem127	-0.0052143	0.17383	-0.142558	0.886718	0.969062	-6.18175	-0.00710022
Stard7	0.030377	0.497552	0.564645	0.572666	0.84945	-6.0383	0.00714833
Dusp2	0.00529675	0.00594126	0.758223	0.448812	0.797351	-5.91534	0.00681878
Fahd2a	0.0414491	0.17794	1.10667	0.269174	0.720344	-5.60372	0.0391123
Zfp661	-0.0190634	0.0229431	-1.36853	0.171997	0.637822	-5.29347	-0.027863
Mrps5	0.0356551	0.872002	0.641998	0.521282	0.826534	-5.99347	0.0205055
Mall	-0.0157532	0.0351621	-0.887005	0.375667	0.76884	-5.81367	-0.026613
Nphp1	0.00754355	0.0566102	0.359139	0.719701	0.912075	-6.12952	0.00695207
1500011K16Rik	-0.10775	0.709891	-2.0516	0.0409294	0.383948	-4.17999	-0.181658
Bub1	0.0997434	0.160119	2.90949	0.00384448	0.110675	-2.1704	0.100914
Bcl2l11	0.0116278	0.0656904	0.499941	0.617421	0.872362	-6.07139	0.00524956
Anapc1	-0.00299363	0.3767	-0.0632177	0.949628	0.9884	-6.1896	-0.0557831
Mertk	0.0195904	0.0495105	1.01932	0.308732	0.745021	-5.69271	0.0147522
Tmem87b	0.0310498	0.139639	0.956125	0.339649	0.758929	-5.75256	0.0311634
Zc3h8	0.022196	0.076751	0.904746	0.366204	0.768217	-5.79842	0.0211185
4933427J07Rik	-0.00439926	0.00198042	-1.05882	0.29039	0.735919	-5.65337	-0.00537634
Gm10762	-0.00393534	0.0288844	-0.257539	0.796909	0.938529	-6.15964	-0.00957035
Zc3h6	0.0173295	0.0501836	0.860324	0.390181	0.774098	-5.83603	0.00340081
Ttl	0.0371094	0.0585907	1.69269	0.0913765	0.522379	-4.81959	0.0427093
Polr1b	0.0500194	0.153017	1.50774	0.132496	0.599533	-5.1021	0.0522164
Chchd5	0.0454139	0.560449	0.8485	0.396722	0.774829	-5.84573	0.0291113
Slc20a1	0.00819472	0.0597491	0.375944	0.70718	0.909192	-6.12358	0.0118544
Ckap2l	0.122604	0.314774	2.5209	0.0121358	0.21838	-3.16375	0.0870403
Sirpa	-0.00386848	0.00198042	-0.931362	0.352289	0.761089	-5.77498	-0.00537634
Stk35	0.000691875	0.0708097	0.0293743	0.976582	0.994365	-6.19111	0.00477551
Snrpb	0.171649	2.04604	4.04851	6.31057e-05	0.0066314	1.50819	0.167551
Nop56	0.0786766	1.10435	1.24677	0.21329	0.680198	-5.44582	0.118359
Idh3b	-0.150453	1.28383	-2.78702	0.00560078	0.139675	-2.49816	-0.265066
Pced1a	-0.00675303	0.0288844	-0.442582	0.658333	0.890489	-6.09737	-0.0210443
Vps16	-0.0351291	0.145431	-1.06564	0.2873	0.733829	-5.64643	-0.0696409
Ptpra	0.0506411	0.188179	1.41043	0.159273	0.625146	-5.23779	0.0591623
Mrps26	0.137649	0.931086	2.46378	0.0142136	0.235173	-3.29823	0.135848
Avp	0.00391388	0.00198042	0.941855	0.346897	0.759687	-5.76555	0.00609756
Ubox5	-0.00726687	0.050669	-0.363249	0.716631	0.911441	-6.12809	-0.0113406
Fastkd5	-0.0286238	0.0716317	-1.21334	0.225795	0.690969	-5.48519	-0.0500633
Lzts3	-0.010742	0.0348256	-0.639408	0.522963	0.826534	-5.99507	-0.0189876
Ddrgk1	0.0675694	0.895141	1.2541	0.210619	0.677762	-5.43705	0.0451879
Itpa	0.0587362	0.806554	0.99089	0.322403	0.751298	-5.72011	0.0594293
Slc4a11	-0.00265571	0.00198042	-0.639737	0.522749	0.826534	-5.99486	-0.00537634
4930402H24Rik	-0.00482345	0.0574322	-0.232155	0.816549	0.94547	-6.16561	-0.00675322
Atrn	0.0307993	0.100031	1.07138	0.284713	0.732042	-5.64054	0.0354251
1700037H04Rik	-0.018388	0.351068	-0.388423	0.697932	0.906163	-6.119	-0.0292818
Spef1	-0.0579433	0.170018	-1.69493	0.0909512	0.522379	-4.81598	-0.0924424
Cenpb	-0.0488105	0.563184	-0.913446	0.361618	0.766068	-5.79083	-0.0874849
Cdc25b	0.0689555	0.700849	1.07617	0.282569	0.731983	-5.63561	0.0105261
Ap5s1	-0.0750875	0.374684	-1.56768	0.117833	0.574185	-5.01407	-0.116341
Mavs	-0.0273325	0.257196	-0.657978	0.510972	0.824225	-5.9835	-0.03641
Pank2	-8.67484e-05	0.438569	-0.0017161	0.998632	0.999707	-6.19152	-0.0189367
Rnf24	-0.00442267	0.0150214	-0.382354	0.702424	0.907344	-6.12125	-0.00635765
Smox	0.00336527	0.135678	0.1075	0.914452	0.976028	-6.18597	-0.00397955
Prnp	-0.0290832	0.0280624	-1.74835	0.0812538	0.503643	-4.72829	-0.0465228
Slc23a2	0.0140479	0.0178238	1.18469	0.236918	0.702129	-5.51808	0.0204563
Tmem230	-0.0336903	0.309696	-0.765137	0.44469	0.79551	-5.91028	-0.0698215
Pcna	-0.097347	0.664901	-1.41824	0.156983	0.622416	-5.22723	-0.138654
AV099323	-0.0176314	0.0297063	-1.15927	0.247111	0.708176	-5.54662	-0.0232756
Cds2	-0.0478142	0.139791	-1.4406	0.150565	0.61814	-5.19668	-0.0887508
Gpcpd1	0.00415033	0.0968917	0.147042	0.883181	0.967737	-6.18113	-0.00389891
1110034G24Rik	-0.00364623	0.123796	-0.119973	0.904571	0.974556	-6.1846	-0.0176171
Chgb	-0.0192335	0.12931	-0.485131	0.627877	0.876415	-6.0784	-0.062246
Trmt6	0.061802	0.426286	1.24585	0.213628	0.680701	-5.44692	0.0405853
Mcm8	0.0447736	0.122974	1.47677	0.140608	0.608609	-5.14625	0.0582199
Crls1	0.211447	0.475159	4.14303	4.27341e-05	0.00500624	1.86323	0.275277
Fermt1	0.0355753	1.266	0.566233	0.571587	0.848902	-6.03744	0.00574147
Gm14102	0.0038888	0.00198042	0.935757	0.350024	0.760349	-5.77104	0.00609756
Bmp2	-0.00361794	0.00198042	-0.873695	0.382865	0.770071	-5.82491	-0.00537634
Tmx4	-0.029902	0.0340037	-1.76008	0.0792416	0.499469	-4.70868	-0.0464158
Plcb1	0.0551167	0.052164	2.63977	0.00865621	0.182483	-2.87437	0.0735797
Plcb4	0.0199021	0.0356476	1.20822	0.227752	0.692717	-5.49112	0.0179649
Snap25	-0.00986625	0.00594126	-1.42169	0.155979	0.620747	-5.22255	-0.016129
Mkks	-0.0128544	0.687508	-0.248169	0.804144	0.941474	-6.16191	-0.0643117
Slx4ip	0.0149562	0.100367	0.527548	0.598137	0.863372	-6.05777	-0.00272261
Jag1	-0.00593667	0.0217846	-0.455511	0.649016	0.886256	-6.09179	-0.00177026
Btbd3	0.0013249	0.0798899	0.053208	0.957596	0.989969	-6.19016	-0.013163
Tasp1	0.0218742	0.119162	0.740002	0.45978	0.804107	-5.92844	0.0159608
Esf1	-0.0398186	0.717618	-0.729697	0.466049	0.807923	-5.93571	-0.100291
Ndufaf5	0.0355162	0.232757	0.908252	0.364351	0.767155	-5.79537	0.0366451
Macrod2	0.016953	0.14902	0.514482	0.60723	0.867759	-6.06431	0.0171697
Flrt3	0.0086735	0.13452	0.265694	0.790627	0.93632	-6.15758	-0.00754643
Kif16b	0.00749776	0.0727901	0.313803	0.753852	0.924666	-6.14418	-0.000600843
Snrpb2	0.02717	1.013	0.4755	0.634718	0.880119	-6.08285	-0.00453811
Bfsp1	0.0128724	0.0300428	0.794854	0.427221	0.785372	-5.88803	0.0169443
Dstn	-0.0686943	2.37624	-1.52449	0.128261	0.593809	-5.07783	-0.127822
Rrbp1	0.0164124	1.75995	0.246881	0.805141	0.941775	-6.16222	-0.0111187
Banf2os	-0.012493	0.0198042	-0.999045	0.318442	0.749931	-5.71233	-0.0193417
Snx5	-0.0219163	1.02536	-0.408387	0.683232	0.899085	-6.11135	-0.0872757
Mgme1	0.019322	0.221211	0.50209	0.61591	0.871303	-6.07036	0.00109587
Ovol2	0.0113794	0.295163	0.255614	0.798395	0.938962	-6.16011	-0.0121828
1700108N11Rik	0.00303706	0.00198042	0.731799	0.464766	0.807315	-5.93424	0.00609756
Csrp2bp	0.0177061	0.247779	0.436334	0.662855	0.892058	-6.10001	0.0235756
Polr3f	-0.0193476	0.167365	-0.559266	0.576327	0.851145	-6.04121	-0.0393433
Rbbp9	0.0202899	0.0843361	0.813935	0.416219	0.777966	-5.8733	0.0301863
Sec23b	0.0128024	0.34479	0.262044	0.793437	0.93709	-6.15851	0.00943458
Gm561	-0.0596992	0.401472	-1.27119	0.204479	0.668693	-5.41639	-0.120013
Dtd1	0.0323113	0.307832	0.694508	0.48781	0.817541	-5.95977	0.0307235
Slc24a3	0.0024526	0.00396084	0.428175	0.668779	0.895003	-6.1034	0.000721217
Rin2	0.0554914	0.172484	1.60047	0.11037	0.561966	-4.96448	0.0701596
Naa20	0.0958563	0.880251	1.75338	0.0803851	0.502743	-4.71989	0.0997949
Crnkl1	0.0758947	0.253235	1.85161	0.064898	0.467906	-4.55121	0.0747954
Cfap61	-0.00619203	0.00792168	-0.77186	0.440702	0.792794	-5.90532	-0.0100315
Insm1	0.0781648	0.189792	1.48004	0.139734	0.608271	-5.14163	0.0583321
Ralgapa2	-0.112954	0.325216	-2.37004	0.0183111	0.267104	-3.51247	-0.190734
Kiz	-0.0116087	0.115201	-0.405405	0.68542	0.900105	-6.11252	-0.030656
Xrn2	-0.00975326	0.778529	-0.178135	0.858717	0.960092	-6.17627	-0.00651083
Nkx2-2	0.0802402	0.0857989	2.53157	0.0117788	0.215622	-3.13828	0.083398
9030622O22Rik	0.0567251	0.0676708	2.39995	0.0169034	0.258073	-3.44499	0.0754285
Foxa2	0.122448	0.660419	1.9821	0.0482256	0.409131	-4.31321	0.126929
Nxt1	0.0536419	0.574865	1.03646	0.300682	0.740667	-5.67582	0.00641676
Gzf1	0.00534943	0.141956	0.168181	0.866535	0.963703	-6.17792	-0.0277339
Napb	-0.00515521	0.0217846	-0.397266	0.691406	0.903372	-6.11566	-0.0132442
Cst3	0.0250615	1.70773	0.532115	0.594974	0.862726	-6.05544	-0.0312644
Zfp120	-0.0671417	0.147897	-2.04353	0.0417259	0.388633	-4.1957	-0.112706
Zfp937	-0.0133949	0.0486886	-0.69456	0.487778	0.817541	-5.95974	-0.0289121
Gm21994	0.00509411	0.00198042	1.22649	0.220813	0.687427	-5.46983	0.00609756
3300002I08Rik	-0.0132815	0.00792168	-1.66659	0.0964635	0.531805	-4.86141	-0.0215054
Zfp442	0.0214346	0.0645319	0.970761	0.332318	0.756714	-5.73904	0.0151063
Cst7	-0.00442936	0.00313889	-0.692607	0.489001	0.817541	-5.96104	-0.0085213
Apmap	0.025769	0.247106	0.64153	0.521586	0.826534	-5.99376	0.0206407
Acss1	-0.0129577	0.305667	-0.279288	0.780184	0.933537	-6.15402	-0.0430414
Entpd6	0.00107362	0.205032	0.0281084	0.977591	0.994643	-6.19114	-0.00672444
Pygb	-0.0646994	0.154997	-1.93068	0.0543058	0.426724	-4.4089	-0.102321
Abhd12	-0.00179572	0.174801	-0.0514618	0.958986	0.989969	-6.19025	-0.0183974
Gins1	0.0229855	0.182089	0.628213	0.530262	0.829498	-6.00188	0.0250379
Ninl	-0.0341527	0.0996941	-1.20954	0.227247	0.69223	-5.4896	-0.0459284
Nanp	0.00845962	0.0158434	0.757603	0.449183	0.797351	-5.91579	0.0143588
Nsfl1c	0.00632262	0.712988	0.116899	0.907005	0.974935	-6.18495	-0.0262637
Gm14167	0.014814	0.0099021	1.6652	0.0967399	0.532476	-4.86362	0.0190139
Fkbp1a	-0.0332935	1.47899	-0.645672	0.518902	0.825804	-5.9912	-0.105638
Sdcbp2	-0.0708211	0.248902	-1.64879	0.100061	0.540809	-4.88956	-0.0807884
Snph	-0.0187848	0.0534714	-0.933587	0.351141	0.761089	-5.77299	-0.0189483
Tmem74b	0.00426789	0.00198042	1.02869	0.304313	0.741447	-5.68351	0.00609756
Psmf1	-0.0122894	0.330254	-0.268854	0.788196	0.935403	-6.15677	-0.0225728
Gm14154	0.00979105	0.00792168	1.22935	0.219742	0.687232	-5.46647	0.0129163
Fam110a	0.0754217	0.253688	1.80054	0.07261	0.483199	-4.64004	0.0610229
Slc52a3	-0.00590734	0.0625515	-0.261256	0.794044	0.937141	-6.15871	-0.0139391
Srxn1	-0.00765596	0.0810483	-0.298511	0.765485	0.928347	-6.14868	-0.0115459
Csnk2a1	-0.0521209	0.653749	-0.950331	0.34258	0.759687	-5.75786	-0.107768
Tbc1d20	-0.00422512	0.221697	-0.105344	0.916161	0.976391	-6.18619	-0.0318313
Rbck1	0.024952	0.529652	0.473197	0.636359	0.880867	-6.0839	0.0364865
Trib3	-0.0135665	0.0099021	-1.54313	0.123677	0.585263	-5.05054	-0.0154078
Sox12	0.0153007	0.0118825	1.58049	0.114871	0.567799	-4.99482	0.0251115
Zcchc3	0.00689016	0.0099021	0.771793	0.440742	0.792794	-5.90537	0.00754
Defb19	0.00389652	0.00198042	0.937633	0.34906	0.759704	-5.76936	0.00609756
H13	-0.0354601	0.775533	-0.587321	0.557355	0.84548	-6.02575	-0.0550708
Mcts2	-0.0473986	0.27943	-1.14113	0.254572	0.711447	-5.56661	-0.0690612
Id1	-0.306831	0.57479	-4.36042	1.69556e-05	0.00246068	2.7079	-0.469937
Bcl2l1	0.0770463	0.142441	2.40945	0.0164764	0.25496	-3.42338	0.0991109
Tpx2	0.276061	0.519942	4.53528	7.84005e-06	0.00143902	3.41529	0.262843
Pdrg1	-0.0866978	0.376212	-1.82822	0.0683421	0.47539	-4.5922	-0.135655
Hck	-0.0135755	0.0178238	-1.15142	0.25032	0.710132	-5.5553	-0.0254393
Tm9sf4	-0.0247316	0.311453	-0.555705	0.578757	0.852539	-6.04311	-0.0786969
Plagl2	-0.0847066	0.251555	-2.02865	0.0432275	0.395133	-4.22448	-0.145567
Pofut1	0.0341345	0.135678	1.09818	0.272859	0.724153	-5.61269	0.0304422
Kif3b	-0.0362177	0.0665123	-1.61957	0.106198	0.553758	-4.93513	-0.0428775
Asxl1	0.0382481	0.213439	0.997089	0.319389	0.750081	-5.7142	0.0182977
Nol4l	-0.0652361	0.128915	-2.08922	0.0373874	0.370335	-4.106	-0.113782
Commd7	-0.067926	0.554945	-1.33002	0.184351	0.650394	-5.34317	-0.100626
Dnmt3bos	0.00486393	0.00908015	0.522175	0.601869	0.865308	-6.06048	0.00500928
Dnmt3b	0.000318394	0.0609076	0.0142424	0.988644	0.997801	-6.19142	-0.00471419
Mapre1	0.09666	0.866123	1.72393	0.0855769	0.513682	-4.76871	0.0713798
Cdk5rap1	0.0347017	0.153017	1.02124	0.307825	0.744381	-5.69083	0.0474542
Snta1	-0.00128278	0.00792168	-0.160519	0.872562	0.964123	-6.17913	0.00144243
Cbfa2t2	0.0124912	0.181564	0.346332	0.729295	0.915844	-6.13386	0.00437571
Necab3	0.00892144	0.00396084	1.55657	0.120448	0.578651	-5.03063	0.0121951
E2f1	5.00146e-05	0.106794	0.00168203	0.998659	0.999707	-6.19152	-0.00588314
Pxmp4	0.118364	0.334283	2.64505	0.00852471	0.181097	-2.8612	0.152228
Zfp341	0.0153616	0.0475301	0.804078	0.421881	0.781726	-5.88095	0.0201285
Chmp4b	0.0125167	1.11515	0.220922	0.825278	0.948787	-6.16806	-0.0453694
Raly	-0.00870781	1.54462	-0.18649	0.852165	0.95786	-6.1748	-0.0651842
Eif2s2	0.00778588	1.72448	0.154365	0.877408	0.965165	-6.18007	-0.0152679
Ahcy	-0.00922341	0.565789	-0.180488	0.856871	0.95979	-6.17586	-0.0698643
Itch	-0.0862755	0.354055	-1.81945	0.0696703	0.478648	-4.60743	-0.147367
Dynlrb1	0.0309338	1.6637	0.629912	0.529151	0.82906	-6.00085	-0.0129697
Map1lc3a	-0.0146027	0.195615	-0.384797	0.700615	0.906927	-6.12035	-0.0318183
Pigu	-0.00712751	0.277187	-0.168199	0.866521	0.963703	-6.17792	-0.022702
Trp53inp2	0.0164028	0.0486886	0.840112	0.401402	0.776638	-5.85252	0.0169836
Ncoa6	-0.0319994	0.236867	-0.797021	0.425963	0.784961	-5.88638	-0.0634906
Ggt7	-0.000264487	0.00396084	-0.0461879	0.963186	0.990792	-6.1905	0.000721217
Acss2	-0.0905	0.220691	-2.25761	0.0245671	0.308286	-3.75883	-0.139076
Gss	-0.0190256	0.390677	-0.401827	0.688049	0.901979	-6.11391	-0.0376298
Trpc4ap	-0.0891325	0.351774	-1.93375	0.0539255	0.426625	-4.40325	-0.144867
Edem2	-0.0919625	0.448296	-1.78158	0.0756585	0.490885	-4.67239	-0.149715
BC029722	-0.000596214	0.0953967	-0.022059	0.982413	0.995678	-6.19129	-0.0065522
Eif6	0.0765308	1.40958	1.39307	0.164455	0.629904	-5.26106	0.0877313
Gm16098	0.00420834	0.00198042	1.01371	0.3114	0.746839	-5.69818	0.00609756
Fam83c	-0.00445618	0.00198042	-1.0725	0.28421	0.732042	-5.63939	-0.00537634
Uqcc1	0.049534	0.278009	1.14974	0.251014	0.710132	-5.55716	0.0506219
Cep250	-0.00542563	0.0727901	-0.227235	0.82037	0.94694	-6.1667	-0.0235487
6430550D23Rik	-0.00919326	0.0138629	-0.875045	0.382131	0.770071	-5.82378	-0.0146866
Ergic3	-0.0790124	1.19106	-1.38089	0.168166	0.63308	-5.27721	-0.189429
Spag4	-0.0096723	0.0099021	-1.08741	0.277581	0.728134	-5.62396	-0.0154078
Cpne1	-0.00407998	0.00198042	-0.98261	0.326457	0.753661	-5.72794	-0.00537634
Gm28036	-0.00623165	0.00396084	-1.0889	0.276923	0.728134	-5.6224	-0.0107527
Rbm12	0.0755871	0.17084	2.21695	0.027249	0.321431	-3.84505	0.0813342
Nfs1	0.0456717	0.544188	0.879299	0.379824	0.770071	-5.8202	0.0318582
Romo1	0.0389923	1.32333	0.713884	0.47576	0.811664	-5.94667	-0.000588009
Rbm39	-0.0115748	1.83173	-0.245313	0.806353	0.94224	-6.16259	-0.101522
Phf20	-0.00856768	0.166543	-0.259623	0.795302	0.937501	-6.15912	-0.0236884
Scand1	-0.0428126	1.18449	-0.79408	0.42767	0.785388	-5.88862	-0.103023
Cnbd2	-0.00263962	0.0099021	-0.295175	0.76803	0.929526	-6.14964	-0.00393391
Epb41l1	-0.0293487	0.0241016	-1.99471	0.0468258	0.407112	-4.28937	-0.0424819
Aar2	0.00527713	0.181901	0.150182	0.880705	0.966578	-6.18068	-0.0127739
Dlgap4	-0.00526306	0.332895	-0.109725	0.912689	0.97579	-6.18573	-0.0468593
Myl9	0.00537068	0.00198042	1.29896	0.194788	0.661322	-5.38224	0.00609756
Tgif2	-0.0423087	0.129889	-1.29195	0.1972	0.664344	-5.39092	-0.060125
4930518I15Rik	0.000671416	0.0348256	0.0398792	0.968211	0.992287	-6.19076	-0.00275157
1110008F13Rik	0.213775	1.6791	4.33865	1.86325e-05	0.00267182	2.62156	0.252311
Sla2	0.00399884	0.00594126	0.573785	0.566471	0.848547	-6.0333	0.00681878
Ndrg3	-0.0546665	0.274197	-1.27307	0.203811	0.668188	-5.4141	-0.0968518
Dsn1	-0.00678167	0.0577687	-0.32507	0.745316	0.921469	-6.14072	-0.0286649
Soga1	0.004394	0.0280624	0.282737	0.777541	0.932768	-6.15309	0.00413494
Samhd1	0.010775	0.392324	0.210237	0.833601	0.950194	-6.17027	0.00594961
Rbl1	0.00849848	0.147897	0.267718	0.789069	0.935853	-6.15706	-0.00272949
Mroh8	0.00560438	0.00198042	1.35317	0.176849	0.642348	-5.31346	0.00609756
Rpn2	0.15713	1.34013	2.66819	0.00797014	0.173878	-2.80329	0.181269
Manbal	-0.0439724	0.379464	-0.931938	0.351992	0.761089	-5.77447	-0.0786589
Src	-0.0520081	0.15268	-1.60187	0.110059	0.561966	-4.96234	-0.084557
Gm14286	-0.0116457	0.00594126	-1.67575	0.0946541	0.527967	-4.84682	-0.016129
Blcap	0.0247792	0.0945748	0.932258	0.351826	0.761089	-5.77418	0.0205767
Platr27	-0.00136768	0.0348256	-0.0778957	0.937954	0.985132	-6.1886	-0.00751367
Ctnnbl1	-0.0256882	0.322737	-0.575105	0.565579	0.847937	-6.03258	-0.0478547
Vstm2l	0.00426708	0.0099021	0.480825	0.630932	0.878146	-6.0804	0.00754
Tti1	0.00913498	0.0843361	0.371492	0.710489	0.909224	-6.12518	-0.0109472
Rprd1b	0.00191932	0.262279	0.0467729	0.96272	0.990792	-6.19047	-0.02162
2010009K17Rik	-0.0165426	0.0138629	-1.60019	0.110432	0.561966	-4.96491	-0.0261605
Tgm2	0.00759483	0.218558	0.194604	0.845813	0.955537	-6.17331	-0.00902363
Lbp	-0.0171863	0.00792168	-2.15751	0.031625	0.347446	-3.96836	-0.0215054
Ralgapb	0.0119019	0.189638	0.330593	0.741144	0.919575	-6.13898	-0.00888114
Actr5	0.00776914	0.0996941	0.271521	0.786145	0.934797	-6.15608	-0.00479484
Ppp1r16b	0.0266577	0.0153579	1.93325	0.0539867	0.426625	-4.40416	0.0291002
Fam83d	0.0963828	0.105787	3.30676	0.00103861	0.0493018	-1.0154	0.102064
Dhx35	0.0237875	0.0447277	1.26151	0.207939	0.673528	-5.42812	0.034448
Mafb	0.00817101	0.00825821	0.845426	0.398433	0.774924	-5.84823	0.00724066
Top1	0.117675	1.79693	2.22199	0.0269031	0.32032	-3.83444	0.0963392
Plcg1	-0.0303179	0.0427473	-1.66085	0.0976129	0.535354	-4.87053	-0.0519669
Zhx3	-0.0229568	0.0719682	-0.959508	0.337945	0.758716	-5.74946	-0.0462148
Gm16751	-6.71863e-05	0.00396084	-0.0116785	0.990689	0.997801	-6.19146	0.000721217
Lpin3	0.0458859	0.0585907	2.18104	0.0298257	0.335441	-3.91995	0.0589453
Chd6	0.0222055	0.402074	0.450826	0.652385	0.887971	-6.09383	0.00630936
Ptprt	-0.00920962	0.0865042	-0.310031	0.756716	0.925733	-6.14531	-0.0244074
Srsf6	0.165515	1.42224	3.01985	0.002709	0.0902957	-1.86357	0.165867
Ift52	-0.026654	0.260969	-0.659527	0.509978	0.824141	-5.98252	-0.0533651
Mybl2	0.000861039	0.0856467	0.0309869	0.975297	0.994325	-6.19106	0.000868147
Oser1	-0.0304376	0.338881	-0.658586	0.510581	0.824225	-5.98311	-0.0802087
2900093K20Rik	-0.00843059	0.0475301	-0.442069	0.658704	0.890489	-6.09759	-0.0142932
Gdap1l1	0.0041396	0.00198042	0.997049	0.319408	0.750081	-5.71424	0.00609756
Fitm2	0.00736414	0.0747706	0.308311	0.758024	0.926028	-6.14583	-0.00597719
R3hdml	0.00686451	0.0396084	0.357703	0.720774	0.912343	-6.13001	0.00721217
Hnf4aos	-0.00359427	0.00198042	-0.864506	0.387884	0.772625	-5.83257	-0.00537634
Hnf4a	-0.0868865	0.918993	-1.4155	0.157784	0.622817	-5.23094	-0.185033
Ttpal	-0.00688778	0.0826922	-0.270725	0.786758	0.935045	-6.15629	-0.0112465
Serinc3	-0.19938	1.83302	-3.58823	0.00037887	0.0254416	-0.113304	-0.364758
0610039K10Rik	0.00832479	0.00396084	1.45144	0.147525	0.616586	-5.18169	0.0121951
Pkig	0.0449188	1.22263	0.781948	0.434758	0.789001	-5.8978	-0.00975296
Ada	-0.00493665	0.0878115	-0.189042	0.850166	0.957135	-6.17434	-0.0184324
Rims4	-0.0145862	0.00792168	-1.83514	0.0673073	0.473456	-4.58012	-0.0215054
Ywhab	0.0280851	1.17302	0.523518	0.600935	0.864692	-6.0598	-0.00938733
Pabpc1l	0.00492573	0.0328452	0.303245	0.761878	0.926807	-6.14731	-0.00213733
Tomm34	-0.00170507	0.264968	-0.0406784	0.967575	0.992287	-6.19073	-0.0105284
Stk4	0.0583357	0.218221	1.48226	0.139144	0.607651	-5.13849	0.0607334
Wfdc12	0.00215963	0.00396084	0.377016	0.706384	0.908986	-6.12319	0.000721217
Wfdc15b	-0.00225312	0.0280624	-0.144006	0.885576	0.968401	-6.18155	-0.00733896
Sdc4	-0.237626	1.25769	-3.77199	0.000189201	0.014715	0.512488	-0.388227
Sys1	0.0732144	0.828901	1.33615	0.182342	0.64861	-5.33535	0.03785
Gm14302	-0.00350545	0.00594126	-0.501423	0.616379	0.871515	-6.07068	-0.00465513
Dbndd2	-0.01672	0.023765	-1.23992	0.215811	0.683737	-5.45398	-0.0300944
Pigt	0.00482614	0.680862	0.0873789	0.930419	0.982287	-6.18785	-0.0478079
Wfdc2	0.0798234	0.116363	2.27143	0.0237088	0.301668	-3.72916	0.100202
Wfdc9	-0.0034481	0.00594126	-0.495615	0.620468	0.873913	-6.07346	-0.00465513
Wfdc10	-0.0184921	0.0505201	-0.828705	0.407819	0.776702	-5.86166	-0.0252227
Dnttip1	0.0601976	0.329614	1.3473	0.178729	0.643892	-5.32104	0.0806877
Gm11457	0.00254695	0.00792168	0.31928	0.749699	0.922948	-6.14252	0.00144243
Ube2c	0.468577	1.39808	4.214	3.18444e-05	0.00405898	2.13199	0.410798
Snx21	-0.0260015	0.0716317	-1.09748	0.273165	0.724602	-5.61342	-0.0453012
Acot8	0.00504073	0.370199	0.108541	0.913627	0.97579	-6.18586	-0.0123746
Zswim3	-0.0284942	0.0554518	-1.40069	0.162167	0.627571	-5.25089	-0.0472725
Zswim1	-0.0371508	0.0810483	-1.45289	0.147123	0.616586	-5.17968	-0.0641533
Neurl2	-0.0034701	0.00198042	-0.835359	0.404068	0.776702	-5.85634	-0.00537634
Ctsa	-0.0596723	0.443397	-1.1945	0.233068	0.697935	-5.50691	-0.115397
Pcif1	0.100697	0.523662	1.96257	0.0504643	0.415831	-4.34985	0.12414
Zfp335	-0.025589	0.0704732	-1.10487	0.269951	0.721582	-5.60562	-0.0354445
Zfp335os	-0.00247288	0.0257455	-0.174218	0.861792	0.961692	-6.17693	-0.00104904
Slc12a5	-0.00338495	0.00198042	-0.813833	0.416277	0.777966	-5.87338	-0.00537634
Ncoa5	0.0137992	0.19412	0.378038	0.705624	0.908618	-6.12282	-0.0210479
Cd40	-0.00100985	0.00511931	-0.133972	0.893499	0.971162	-6.18289	-0.00242374
Slc35c2	0.0175469	0.227975	0.44963	0.653247	0.888246	-6.09435	0.0294938
Elmo2	-0.00534997	0.0696512	-0.229691	0.818462	0.946067	-6.16616	-0.0169771
Zfp334	0.00530246	0.00198042	1.27774	0.202164	0.667802	-5.40841	0.00609756
Trp53rka	-0.0247347	0.193635	-0.673841	0.500844	0.819993	-5.97335	-0.0177805
Slc2a10	0.00479431	0.0221211	0.336343	0.736807	0.917576	-6.13714	0.00402797
Eya2	-0.0148318	0.0170018	-1.21545	0.224987	0.690678	-5.48273	-0.0232079
Zmynd8	-0.107354	0.53096	-2.00806	0.0453818	0.402613	-4.26398	-0.168643
Ncoa3	-0.0435738	0.0826922	-1.70308	0.0894135	0.522379	-4.80277	-0.0733782
Sulf2	-0.0030092	0.026082	-0.200009	0.841586	0.953177	-6.17229	-0.0114868
5031425F14Rik	-0.00360796	0.00594126	-0.517673	0.605003	0.866827	-6.06272	-0.00465513
Prex1	0.127132	0.0680073	5.40651	1.17103e-07	4.74127e-05	7.30023	0.174968
Trp53rkb	0.041168	0.151522	1.27574	0.202867	0.667802	-5.41084	0.0448009
Arfgef2	0.0253868	0.0787314	1.02065	0.308106	0.744756	-5.69141	0.0291658
Cse1l	0.0699781	0.318857	1.60698	0.108932	0.560583	-4.95451	0.0497066
Stau1	0.0114886	0.284248	0.274912	0.783541	0.933766	-6.15519	0.00683717
Ddx27	0.0494127	0.597275	0.928192	0.353928	0.761813	-5.77781	0.0582963
Znfx1	0.00966473	0.0514909	0.493275	0.622119	0.874613	-6.07457	0.00937582
Zfos1	-0.305981	1.94382	-4.86378	1.72267e-06	0.000447438	4.81063	-0.52676
Kcnb1	0.00650495	0.00594126	0.933808	0.351027	0.761089	-5.77279	0.00681878
B4galt5	0.0117142	0.0557883	0.553522	0.580249	0.853313	-6.04428	0.0158953
Slc9a8	-0.00103274	0.146402	-0.0319619	0.97452	0.99409	-6.19103	-0.0101448
Spata2	-0.0152758	0.155146	-0.471157	0.637814	0.88101	-6.08482	-0.0243574
Rnf114	-0.0754936	0.384654	-1.54799	0.122501	0.58351	-5.04336	-0.147101
Ube2v1	0.000736532	0.0249235	0.0509642	0.959382	0.990044	-6.19027	-0.00357976
Tmem189	-0.00874549	0.0316867	-0.525543	0.599529	0.864472	-6.05878	-0.0171781
Cebpb	0.0232425	0.153353	0.703345	0.482294	0.815334	-5.95384	0.0168811
Ptpn1	0.0273353	0.356223	0.59534	0.55199	0.843642	-6.0212	0.0324851
Pard6b	-0.00736549	0.0795533	-0.293454	0.769344	0.929829	-6.15012	-0.0256731
Adnp	-0.00763373	0.00396084	-1.3298	0.184425	0.650394	-5.34346	-0.0107527
Dpm1	-0.0556159	0.341538	-1.17218	0.241899	0.702739	-5.53221	-0.0921833
Mocs3	-0.065088	0.147075	-1.98548	0.0478473	0.408175	-4.30684	-0.103763
Nfatc2	0.0297544	0.0257455	2.1232	0.0344173	0.356768	-4.03807	0.0333727
Atp9a	0.0393518	0.426781	0.794032	0.427698	0.785388	-5.88866	0.0223847
Zfp64	-0.00751215	0.178762	-0.214938	0.829937	0.94968	-6.16931	-0.0358618
Tshz2	-0.0304674	0.0292209	-1.86077	0.0635894	0.463594	-4.53503	-0.0449056
Zfp217	-0.0257847	0.122152	-0.817946	0.413928	0.777966	-5.87016	-0.05905
Gm17619	-7.81526e-05	0.0447277	-0.0041271	0.996709	0.999395	-6.19151	0.00478842
Bcas1	-0.0316656	0.026082	-1.8617	0.0634577	0.46318	-4.53338	-0.0478582
Pfdn4	0.020406	0.735733	0.379581	0.70448	0.908437	-6.12226	-0.000157966
Fam210b	-0.0707805	0.205181	-1.91106	0.0567884	0.434788	-4.44475	-0.110394
Aurka	0.183625	0.401496	3.11107	0.00201254	0.0754896	-1.60179	0.184843
Cstf1	-0.0248135	0.245614	-0.606691	0.544438	0.838994	-6.01465	-0.0536771
Rtfdc1	0.0753416	0.519446	1.46807	0.142957	0.611424	-5.1585	0.103583
Bmp7	0.0505547	0.11225	1.69577	0.0907913	0.522379	-4.81462	0.0615727
Rae1	0.00205021	0.501405	0.0393684	0.968618	0.992343	-6.19078	-0.0184811
Rbm38	0.00468163	0.197595	0.125474	0.900218	0.973249	-6.18395	-0.0343822
Pck1	-0.0127521	0.0189823	-0.99546	0.320179	0.750493	-5.71576	-0.0171103
Zbp1	0.00596678	0.0099021	0.66919	0.503802	0.820769	-5.97635	0.00754
Pmepa1	-0.0184194	0.184891	-0.503381	0.615004	0.871303	-6.06974	-0.0438387
Rab22a	0.0198163	0.24909	0.485975	0.62728	0.876287	-6.07801	-0.0219783
Vapb	-0.109327	0.516346	-2.16633	0.0309397	0.343014	-3.95027	-0.172917
Stx16	0.0113224	0.68586	0.209493	0.834181	0.950308	-6.17042	-0.038561
Npepl1	0.0284549	0.246957	0.684204	0.494285	0.81845	-5.96659	0.0258071
Gnas	0.0638461	2.06361	1.3852	0.166847	0.63218	-5.27152	0.0419218
Gm20721	0.00189058	0.00792168	0.235457	0.813988	0.944609	-6.16487	0.00144243
Nelfcd	0.0692864	0.386078	1.47222	0.141833	0.610148	-5.15267	0.0897981
Ctsz	0.0555066	0.935694	0.919746	0.35832	0.764837	-5.78529	0.0525998
Atp5e	0.0168348	2.58546	0.461794	0.644507	0.883606	-6.08902	-0.0660671
Slmo2	0.0987208	0.68088	1.78829	0.0745686	0.487423	-4.66099	0.138126
Edn3	-0.00772627	0.00792168	-0.963528	0.335928	0.757063	-5.74575	-0.0100315
Gm14399	-0.00410506	0.00198042	-0.988565	0.323538	0.751298	-5.72232	-0.00537634
Gm14443	0.00102982	0.00396084	0.179004	0.858035	0.959913	-6.17612	0.000721217
Gm14391	-0.00386848	0.00198042	-0.931362	0.352289	0.761089	-5.77498	-0.00537634
Gm4631	-0.0783818	0.108438	-2.79864	0.00540732	0.137338	-2.46764	-0.138509
Gm4723	-0.000406893	0.0387865	-0.0230716	0.981606	0.995234	-6.19127	0.00468145
Gm4724	0.0126104	0.0158434	1.12584	0.260982	0.716698	-5.58321	0.0143588
Gm8923	-0.00241745	0.00198042	-0.583369	0.560009	0.84548	-6.02798	-0.00537634
Gm6710	-0.000626847	0.0815338	-0.0251737	0.97993	0.994891	-6.19122	-0.00810158
Gm8898	-0.0116162	0.0099021	-1.30743	0.1919	0.658608	-5.37168	-0.0154078
Gm2026	-0.00285538	0.00198042	-0.687119	0.492449	0.817541	-5.96467	-0.00537634
Gm11008	0.00587228	0.00198042	1.42867	0.153963	0.619904	-5.21303	0.00609756
Gm14308	-0.0119758	0.00594126	-1.71985	0.0863162	0.51462	-4.7754	-0.016129
Gm14305	-0.015575	0.0823557	-0.640838	0.522035	0.826534	-5.99419	-0.0399926
Gm14295	-0.00190576	0.0439058	-0.0998749	0.920499	0.978199	-6.18673	-0.00445409
Gm14296	0.015778	0.0688293	0.674225	0.5006	0.819993	-5.9731	0.0101518
Gm14419	-0.00493816	0.0118825	-0.506785	0.612615	0.870467	-6.06808	-0.00931025
Gm14410	0.00639375	0.00594126	0.919217	0.358596	0.76522	-5.78576	0.00681878
Gm14418	-0.0108367	0.0099021	-1.21576	0.22487	0.690678	-5.48237	-0.0154078
Gm14420	-0.00378096	0.00198042	-0.911971	0.362393	0.76643	-5.79212	-0.00537634
Gm14403	0.00183983	0.00396084	0.321527	0.747997	0.922556	-6.14182	0.000721217
Gm14322	0.00103657	0.00396084	0.180177	0.857115	0.95979	-6.17591	0.000721217
Gm14325	-0.0151857	0.0198042	-1.21516	0.225099	0.690678	-5.48307	-0.0193417
Gm14327	-0.0138331	0.0447277	-0.741713	0.458743	0.80314	-5.92722	-0.0296333
C330013J21Rik	-0.0180806	0.0138629	-1.731	0.0843058	0.51216	-4.75706	-0.0261605
Gm14326	-0.00330475	0.0158434	-0.295386	0.767869	0.929518	-6.14958	-0.00858904
Etohi1	0.00214516	0.0217846	0.164828	0.869172	0.96391	-6.17846	0.00970365
Gm26869	-0.00387979	0.00198042	-0.934337	0.350755	0.761089	-5.77232	-0.00537634
Zfp931	-0.0355604	0.0802264	-1.36956	0.171675	0.637822	-5.29212	-0.0484983
Fam217b	-0.00248787	0.00198042	-0.600014	0.548873	0.840591	-6.01852	-0.00537634
Cdh26	-0.00970623	0.0099021	-1.08794	0.277347	0.728134	-5.62341	-0.0154078
Cdh4	-0.00303383	0.00198042	-0.729621	0.466095	0.807923	-5.93577	-0.00537634
Taf4a	-0.0560572	0.135008	-1.75208	0.0806099	0.502833	-4.72207	-0.112138
Lsm14b	0.00854386	0.169682	0.244684	0.80684	0.942466	-6.16274	0.00221206
Psma7	0.0982956	2.25165	2.10666	0.0358372	0.362565	-4.07128	0.0816832
Ss18l1	-0.0153084	0.0396084	-0.877017	0.381061	0.770071	-5.82212	-0.0272095
Mtg2	0.0170565	0.296804	0.384632	0.700736	0.906927	-6.12041	0.00717357
Hrh3	0.0176252	0.0283989	1.06424	0.287932	0.734234	-5.64785	0.016645
Osbpl2	0.0473729	0.286802	1.03424	0.301714	0.740667	-5.67802	0.0300535
Adrm1	0.109029	0.824705	1.84412	0.0659848	0.470131	-4.56439	0.0961693
Lama5	0.0170243	0.0158434	1.58812	0.113135	0.566065	-4.98328	0.0143588
Rps21	-0.0297168	3.59989	-1.13132	0.258673	0.715812	-5.57729	-0.140036
Cables2	0.0399998	0.168187	1.19837	0.231558	0.696178	-5.50247	0.0387426
Rbbp8nl	0.00498099	0.00198042	1.20129	0.230427	0.69546	-5.49912	0.00609756
Gata5	-0.118765	0.31023	-2.58109	0.0102429	0.198598	-3.01883	-0.180573
Gata5os	-0.0167564	0.00792168	-2.10554	0.0359349	0.362617	-4.07351	-0.0215054
Slco4a1	-0.00159521	0.0538079	-0.0760028	0.939459	0.98535	-6.18874	-0.00167619
Mrgbp	-0.0185902	0.206675	-0.487952	0.62588	0.87524	-6.07708	-0.0388972
Ogfr	-0.0238212	0.402715	-0.468298	0.639854	0.881915	-6.08611	-0.0660176
Col9a3	-0.00401413	0.00198042	-0.96684	0.334271	0.756714	-5.74268	-0.00537634
Dido1	-0.0102102	0.262095	-0.241139	0.809584	0.943463	-6.16357	-0.0317306
Gid8	-0.0446667	0.399271	-0.941642	0.347006	0.759687	-5.76575	-0.098872
Slc17a9	0.000732467	0.00396084	0.127318	0.898759	0.973068	-6.18373	0.000721217
Ythdf1	0.00979618	0.376733	0.214944	0.829932	0.94968	-6.16931	0.00451665
Arfgap1	-0.0467468	0.194605	-1.28419	0.1999	0.666565	-5.4005	-0.065449
Ppdpf	-0.0252458	1.27281	-0.440627	0.659747	0.890489	-6.0982	-0.081372
Helz2	-0.0111458	0.0574322	-0.536191	0.592157	0.860694	-6.05335	-0.0182271
Gmeb2	0.0445216	0.0940893	1.66101	0.0975795	0.535354	-4.87027	0.0467921
Rtel1	0.0243385	0.0790679	0.95999	0.337703	0.758619	-5.74901	0.0330143
Arfrp1	-0.0736128	0.435255	-1.47667	0.140635	0.608609	-5.14639	-0.124904
Zgpat	-0.00597016	0.122974	-0.187504	0.851371	0.957615	-6.17462	-0.00867398
Tpd52l2	0.0221474	0.618072	0.418628	0.675737	0.896252	-6.10728	-0.0284061
Dnajc5	-0.0244626	0.453788	-0.466285	0.641293	0.882297	-6.08702	-0.0777801
Uckl1	-0.0115893	0.253086	-0.280853	0.778984	0.933108	-6.1536	-0.046251
Zfp512b	-0.000538717	0.0099021	-0.0603961	0.951874	0.988943	-6.18977	-0.00393391
Prpf6	0.0491992	0.283614	1.17908	0.239144	0.702476	-5.52444	0.0247952
Samd10	-0.00160944	0.158472	-0.0463193	0.963081	0.990792	-6.19049	-0.0093533
RP23-138J20.8	-0.0072906	0.00396084	-1.27301	0.203835	0.668188	-5.41418	-0.0107527
Tcea2	-0.00675974	0.00792168	-0.844086	0.39918	0.775426	-5.84931	-0.0100315
Rgs19	-0.013386	0.0447277	-0.708758	0.478932	0.813346	-5.95017	-0.0229215
Myt1	0.0230118	0.0138629	1.81234	0.0707649	0.480824	-4.61974	0.0197351
Pcmtd2	-0.0067467	0.160789	-0.189188	0.850052	0.957135	-6.17431	-0.0290668
Polr3k	0.0458156	1.06861	0.760832	0.447254	0.795877	-5.91344	-0.0107909
Nudt11	0.000284626	0.00396084	0.0494901	0.960556	0.990437	-6.19034	0.000721217
Shroom4	0.00503624	0.00198042	1.21236	0.226166	0.690969	-5.48632	0.00609756
Clcn5	-0.00275991	0.0787314	-0.110864	0.911786	0.97579	-6.18561	-0.0119678
Usp27x	-4.62316e-05	0.00396084	-0.00803683	0.993592	0.998866	-6.19149	0.000721217
Ppp1r3f	-0.00663767	0.00792168	-0.827234	0.408651	0.776702	-5.86283	-0.0100315
Ppp1r3fos	-0.00260099	0.00198042	-0.629377	0.5295	0.82906	-6.00118	-0.00537634
Ccdc22	-0.00931337	0.168711	-0.261017	0.794228	0.937171	-6.15877	-0.0209126
Syp	0.00557069	0.00594126	0.797939	0.42543	0.784569	-5.88567	0.00681878
Prickle3	-0.0153195	0.0566102	-0.726464	0.468025	0.808938	-5.93797	-0.0274697
Plp2	-0.148228	1.05645	-2.53906	0.0115343	0.212785	-3.12037	-0.259516
Gpkow	0.0456145	0.0676708	2.00339	0.0458824	0.404746	-4.27288	0.0639546
Wdr45	0.0256053	0.181415	0.715207	0.474943	0.811175	-5.94576	0.0114918
Praf2	0.000396604	0.140461	0.0126401	0.989922	0.997801	-6.19144	-0.0169636
Ccdc120	0.0221126	0.0217846	1.69639	0.0906739	0.522379	-4.81361	0.0326515
Tfe3	-0.0153449	0.087475	-0.600505	0.548547	0.840591	-6.01823	-0.0357045
Gripap1	0.0352946	0.208319	0.930728	0.352616	0.761191	-5.77555	0.0369574
Otud5	-0.0158552	0.238026	-0.406734	0.684445	0.899567	-6.112	-0.0618732
Pim2	-0.0108176	0.0277259	-0.738748	0.46054	0.804561	-5.92933	-0.0178993
Slc35a2	-0.00273078	0.258503	-0.0664874	0.947027	0.987475	-6.1894	-0.0122492
Pqbp1	-0.0933727	0.376953	-1.92375	0.0551719	0.428368	-4.4216	-0.166446
Timm17b	-0.0238587	0.768744	-0.430513	0.667079	0.894508	-6.10243	-0.0821975
Pcsk1n	0.00341913	0.00396084	0.602289	0.54736	0.840465	-6.0172	0.000721217
Hdac6	-0.030681	0.0762655	-1.21691	0.224432	0.690678	-5.48103	-0.0674053
Glod5	-0.104606	0.637564	-1.73966	0.0827716	0.507543	-4.74274	-0.183254
Suv39h1	0.0839483	0.181079	2.40567	0.0166454	0.256309	-3.432	0.0764866
Was	-0.00604355	0.00396084	-1.05649	0.29145	0.736166	-5.65573	-0.0107527
Wdr13	-0.0153607	0.130559	-0.499568	0.617683	0.872513	-6.07157	-0.0292658
Rbm3	0.0450671	2.44642	1.12793	0.260097	0.716698	-5.58095	-0.00992856
Rbm3os	-0.000992335	0.0099021	-0.111366	0.911388	0.97579	-6.18556	-0.00393391
Tbc1d25	0.0183097	0.0419254	0.983946	0.325801	0.753028	-5.72668	0.019108
Ebp	0.0522555	0.943904	0.864793	0.387727	0.772625	-5.83233	0.0356211
Porcn	-0.0153016	0.0217846	-1.17243	0.241797	0.702739	-5.53192	-0.0247181
Ftsj1	0.0496726	0.254691	1.24892	0.212503	0.680148	-5.44325	0.0649928
B630019K06Rik	0.000178264	0.00396084	0.0311858	0.975139	0.994325	-6.19105	0.000721217
Lancl3	0.00444081	0.00198042	1.06944	0.285584	0.733335	-5.64253	0.00609756
Xk	-0.0170352	0.0336671	-1.05436	0.292421	0.737083	-5.65788	-0.0225544
Cybb	-0.00324894	0.00198042	-0.781107	0.435252	0.789001	-5.89843	-0.00537634
Dynlt3	-0.0570423	0.500059	-1.11208	0.266844	0.717737	-5.59796	-0.12006
Rpgr	-0.011688	0.100516	-0.42874	0.668368	0.895003	-6.10317	-0.0252119
Otc	-0.0288706	0.646339	-0.478353	0.632689	0.878958	-6.08154	-0.0975507
Tspan7	0.080708	0.348486	1.72607	0.0851899	0.512704	-4.76518	0.0669132
Gm10489	-0.00462376	0.00198042	-1.11819	0.26423	0.716698	-5.59144	-0.00537634
Mid1ip1	0.0326779	0.995375	0.484315	0.628456	0.876794	-6.07878	0.0459018
Bcor	-0.0440034	0.110082	-1.58462	0.113929	0.566665	-4.98858	-0.0693658
Atp6ap2	-0.0691065	0.756024	-1.12152	0.262813	0.716698	-5.58786	-0.129822
1810030O07Rik	-0.0102914	0.199239	-0.274729	0.783682	0.933766	-6.15524	-0.0234717
Med14	0.0163211	0.208468	0.455799	0.648808	0.886149	-6.09166	0.00970597
Usp9x	0.0100768	0.451956	0.201826	0.840166	0.952651	-6.17194	-0.00958941
2010308F09Rik	0.0248654	0.0221211	1.79194	0.0739799	0.485881	-4.65475	0.0269758
Ddx3x	0.121402	1.1109	2.17206	0.0305014	0.340326	-3.93847	0.150439
Cask	-0.0390024	0.255364	-0.963636	0.335873	0.757063	-5.74565	-0.0859948
Maoa	0.0145389	0.501926	0.253373	0.800124	0.940279	-6.16066	-0.0092841
Maob	0.00163153	0.0387865	0.0921961	0.926593	0.980608	-6.18743	-0.00203035
Fundc1	-0.0013674	0.308538	-0.0309866	0.975297	0.994325	-6.19106	-0.0370167
Kdm6a	-0.030514	0.17693	-0.874587	0.38238	0.770071	-5.82416	-0.0538376
Gm26652	0.00181087	0.00594126	0.261567	0.793804	0.937141	-6.15863	0.00681878
Slc9a7	-0.00324894	0.00198042	-0.781107	0.435252	0.789001	-5.89843	-0.00537634
Rp2	-0.038211	0.18504	-1.05768	0.290909	0.736166	-5.65452	-0.0529044
Jade3	-0.000665932	0.0815338	-0.0263395	0.979001	0.994891	-6.19119	-0.0128637
Rgn	-0.0320391	0.124132	-1.02839	0.304455	0.741531	-5.68381	-0.066376
Ndufb11	-0.0636368	2.16859	-1.59748	0.111034	0.562263	-4.96904	-0.159009
Rbm10	0.0105325	0.547282	0.201954	0.840067	0.952651	-6.17191	-0.0217609
Uba1	0.0479994	0.852793	0.825759	0.409486	0.776702	-5.864	0.0303801
Cdk16	0.0133633	0.41339	0.28058	0.779194	0.933134	-6.15368	-0.0281045
Usp11	-0.0308318	0.0419254	-1.69339	0.0912445	0.522379	-4.81847	-0.0564473
Araf	-0.0718173	0.374196	-1.49948	0.134623	0.600845	-5.11396	-0.146624
Cfp	-0.019582	0.0138629	-1.87602	0.0614595	0.454861	-4.5079	-0.0261605
Elk1	0.0129296	0.0356476	0.777866	0.437158	0.790606	-5.90085	0.0179649
Uxt	0.107983	0.527404	2.09669	0.0367165	0.367003	-4.09116	0.112055
Zfp182	-0.0113469	0.0277259	-0.776976	0.437682	0.790907	-5.90152	-0.0178993
Klhl13	-0.00453231	0.00594126	-0.650298	0.515913	0.82515	-5.98832	-0.00465513
Wdr44	0.0135848	0.0427473	0.744701	0.456937	0.80233	-5.92509	0.0101648
Dock11	-0.0288142	0.0755925	-1.20348	0.22958	0.695142	-5.4966	-0.0560539
Il13ra1	-0.0675174	0.246447	-1.54508	0.123203	0.584728	-5.04765	-0.086684
Zcchc12	-0.00430377	0.00198042	-1.03593	0.300929	0.740667	-5.67635	-0.00537634
Lonrf3	0.00285249	0.023765	0.212175	0.83209	0.950165	-6.16988	0.0043273
Pgrmc1	-0.075976	0.785743	-1.33715	0.182015	0.648286	-5.33407	-0.133389
Akap17b	0.0108829	0.0170018	0.892097	0.372935	0.768521	-5.80932	0.0112138
Slc25a43	0.00465977	0.00198042	1.12246	0.262414	0.716698	-5.58686	0.00609756
Slc25a5	0.0073143	3.39347	0.214324	0.830415	0.949775	-6.16944	-0.0426964
2310010G23Rik	0.0200496	0.00792168	2.5332	0.0117253	0.215214	-3.13439	0.0243902
C330007P06Rik	0.00874002	0.268929	0.204202	0.838311	0.95216	-6.17147	-0.000283083
Ube2a	0.12507	0.990654	2.11145	0.0354208	0.362086	-4.06168	0.128284
Nkrf	-0.0126843	0.0617296	-0.580399	0.562008	0.846548	-6.02964	-0.0164698
Sept6	-0.07365	0.102496	-2.67768	0.00775211	0.171019	-2.77938	-0.0994318
Rpl39	-0.0843755	4.08433	-3.52888	0.000471262	0.0293796	-0.30924	-0.219793
Upf3b	0.021291	0.739695	0.363093	0.716748	0.911441	-6.12815	-0.0264913
Nkap	0.0794375	0.39479	1.73285	0.0839763	0.511381	-4.75401	0.0611813
Ndufa1	-0.0635209	1.38689	-1.2896	0.198016	0.664613	-5.39383	-0.173801
Rnf113a1	-0.000414748	0.061393	-0.0194281	0.98451	0.9966	-6.19134	0.00544191
Zbtb33	-0.0547183	0.152343	-1.70938	0.0882398	0.519106	-4.79252	-0.106591
Lamp2	-0.0233571	0.492403	-0.436585	0.662673	0.891988	-6.0999	-0.0451114
Cul4b	-0.0214286	0.168523	-0.613021	0.540248	0.83647	-6.01094	-0.0424883
Mcts1	-0.0384174	0.666878	-0.685572	0.493423	0.818073	-5.96569	-0.0703827
C1galt1c1	0.0934442	0.603676	1.59985	0.110507	0.561966	-4.96543	0.105488
Thoc2	0.0322923	0.643595	0.586477	0.557922	0.84548	-6.02623	-0.0188572
Xiap	-0.0384601	0.342541	-0.840429	0.401224	0.776638	-5.85227	-0.0778077
Stag2	-0.0563652	0.427741	-1.14684	0.252205	0.710132	-5.56034	-0.113823
Dcaf12l1	0.00319734	0.00511931	0.424533	0.67143	0.895181	-6.10489	0.00428806
Ocrl	-0.00859254	0.0589272	-0.388007	0.698239	0.906362	-6.11915	-0.0155739
Apln	0.0087619	0.0118825	0.901607	0.367867	0.768408	-5.80114	0.0136376
Xpnpep2	-0.012225	0.0949113	-0.450589	0.652556	0.888008	-6.09393	-0.0195207
Zdhhc9	-0.0849085	0.158136	-2.47583	0.0137508	0.231641	-3.27011	-0.156738
Utp14a	0.026908	0.540661	0.510558	0.609973	0.868397	-6.06624	0.00288707
9530027J09Rik	0.00511796	0.00198042	1.23534	0.217506	0.685927	-5.45939	0.00609756
Bcorl1	-0.045415	0.0668489	-1.96143	0.0505969	0.415831	-4.35197	-0.0667389
Elf4	-0.0828249	0.0968917	-3.00062	0.00288153	0.0937759	-1.91781	-0.113876
Aifm1	0.0804821	0.5223	1.52019	0.129339	0.595908	-5.08409	0.067732
Zfp280c	0.0171558	0.0518275	0.833694	0.405005	0.776702	-5.85768	0.0151741
Slc25a14	-0.0264417	0.0795533	-1.06923	0.28568	0.733335	-5.64275	-0.0419091
Rbmx2	0.0712904	0.204022	1.87011	0.0622776	0.457722	-4.51844	0.0715714
Enox2	-0.0372312	0.122301	-1.25283	0.211078	0.678672	-5.43857	-0.0728779
Rap2c	0.0363566	0.130895	1.15093	0.250522	0.710132	-5.55584	0.0386641
Mbnl3	0.0460775	0.126113	1.49497	0.135796	0.602049	-5.12041	0.0516482
Hs6st2	0.00383961	0.00198042	0.923814	0.3562	0.762806	-5.7817	0.00609756
Gpc4	-0.0477356	0.0934163	-1.77959	0.0759846	0.492237	-4.67577	-0.0795435
Gpc3	0.0176601	0.00792168	2.2189	0.0271149	0.320949	-3.84095	0.0243902
Phf6	0.000948585	0.181079	0.0264058	0.978948	0.994891	-6.19119	-0.0200667
Hprt	0.0933759	1.0737	1.52031	0.129308	0.595908	-5.08392	0.104895
Fam122b	-0.0103337	0.0597491	-0.471632	0.637474	0.880983	-6.08461	-0.0178053
Mospd1	0.0540081	0.236045	1.35075	0.177622	0.642929	-5.31659	0.0506675
Cxx1a	0.0194669	0.0495105	1.01151	0.31245	0.747252	-5.70031	0.0262261
Cxx1b	-0.00181433	0.0257455	-0.127724	0.898439	0.973068	-6.18368	-0.00104904
3830403N18Rik	-0.0101452	0.00511931	-0.986677	0.324462	0.752197	-5.7241	-0.0138976
Mmgt1	0.0191904	0.224985	0.502091	0.61591	0.871303	-6.07036	-0.00157291
Slc9a6	0.0052514	0.0538079	0.249795	0.802888	0.94075	-6.16152	0.00979771
Fhl1	0.00381164	0.00198042	0.917034	0.359737	0.765881	-5.78768	0.00609756
Htatsf1	0.0311106	0.456069	0.607204	0.544097	0.838938	-6.01435	0.0156164
Arhgef6	-0.00324894	0.00198042	-0.781107	0.435252	0.789001	-5.89843	-0.00537634
Rbmx	-0.0139362	0.471166	-0.263348	0.792433	0.937042	-6.15818	-0.0772979
Atp11c	-0.0133328	0.0663634	-0.540499	0.589186	0.858374	-6.05112	-0.0290496
Fmr1os	0.00550862	0.00198042	1.33414	0.182998	0.648849	-5.33792	0.00609756
Fmr1	0.0302876	0.313657	0.673749	0.500902	0.819993	-5.97341	0.0255034
Gm14698	0.0601562	0.379535	1.32502	0.186002	0.652789	-5.34952	0.0570908
Ids	0.0119943	0.0399449	0.661453	0.508744	0.823345	-5.98129	0.00824829
1110012L19Rik	-0.095806	0.305735	-2.22068	0.0269927	0.320329	-3.8372	-0.187231
BC023829	-0.00609187	0.107279	-0.215553	0.829458	0.94968	-6.16918	-0.00915063
Mamld1	0.00419008	0.00594126	0.601627	0.5478	0.840465	-6.01758	0.00681878
Mtm1	-0.053367	0.0795533	-2.17125	0.0305629	0.340326	-3.94014	-0.0830426
Mtmr1	0.0183972	0.124954	0.608929	0.542955	0.838115	-6.01334	0.0108472
Cd99l2	-0.0268493	0.0894554	-1.03739	0.300247	0.740667	-5.67489	-0.0477927
Hmgb3	0.123636	1.60907	2.00408	0.0458081	0.404486	-4.27157	0.12354
Vma21	0.0154054	0.511599	0.287257	0.77408	0.931348	-6.15185	-0.0205811
[truncated: 11,767 more rows]

## Sheet: Ngn3+ progenitor
index	logFC	AveExpr	t	P.Value	adj.P.Val	B	abs.log2FC
Mrpl15	0.0171364	0.719286	0.307348	0.758786	0.948382	-5.83961	-0.0451775
Lypla1	0.0744119	0.545339	1.31665	0.188935	0.807948	-5.08234	0.0493874
Tcea1	-0.0679942	0.390086	-1.30709	0.192156	0.807948	-5.09389	-0.134628
Atp6v1h	-0.0392081	0.218328	-0.932402	0.351859	0.815247	-5.48106	-0.0641421
Rb1cc1	0.0414147	0.320512	0.81092	0.418037	0.842721	-5.57896	0.0448597
4732440D04Rik	0.0230724	0.0235764	1.55513	0.120942	0.779166	-4.7672	0.0297139
St18	-0.103528	0.185145	-2.2049	0.0282001	0.633176	-3.64907	-0.150848
Pcmtd1	-0.0645983	0.633479	-0.99815	0.31899	0.81111	-5.42242	-0.136267
Gm26901	-0.00724991	0.00707293	-0.878579	0.380315	0.828122	-5.52611	-0.0107486
Rrs1	0.0114465	0.300091	0.243545	0.807746	0.958038	-5.8559	0.00169936
Adhfe1	0.0203549	0.0259341	1.32658	0.185631	0.807948	-5.07025	0.0214494
Mybl1	-0.000777603	0.00471529	-0.114378	0.909013	0.979034	-5.87732	-0.00248412
Vcpip1	-0.0480892	0.103158	-1.56227	0.11925	0.777818	-4.75697	-0.0783279
1700034P13Rik	-0.0126033	0.00471529	-1.86913	0.0625532	0.729607	-4.27395	-0.0165289
Sgk3	-0.00256185	0.00943057	-0.269414	0.787792	0.95556	-5.84975	-0.00496823
Mcmdc2	0.00339775	0.00235764	0.690757	0.490239	0.849249	-5.66242	0.00578035
Snhg6	-0.174659	0.883588	-2.57182	0.0105851	0.505224	-2.85271	-0.296588
Cops5	0.0526901	0.648053	0.84956	0.396229	0.832128	-5.54929	0.0330957
Cspp1	-0.00368941	0.337636	-0.0736832	0.94131	0.987181	-5.88087	-0.0151655
Arfgef1	-0.0532028	0.312418	-1.03406	0.30192	0.81111	-5.38872	-0.0756843
Slco5a1	-0.0281042	0.0117882	-2.69747	0.00737159	0.462949	-2.55312	-0.0413223
Prdm14	-0.00653776	0.0202403	-0.450296	0.652814	0.912723	-5.78944	-0.0147709
Ncoa2	-0.032028	0.0933272	-1.10741	0.268981	0.81111	-5.31621	-0.0520814
Tram1	-0.00942319	0.376699	-0.181407	0.856167	0.969179	-5.86814	-0.0550906
Lactb2	-0.00253433	0.0306494	-0.151615	0.87959	0.973351	-5.87273	-0.00912435
Xkr9	0.00256954	0.0178826	0.189255	0.850018	0.967853	-5.86679	0.00170928
Kcnb2	-0.0587859	0.194174	-1.40346	0.161487	0.800611	-4.97359	-0.103488
Terf1	-0.00285289	0.139683	-0.078368	0.937586	0.986774	-5.88054	-0.0110401
Rpl7	0.10616	4.05811	4.16618	4.02741e-05	0.026723	1.92625	0.0964252
Rdh10	-0.0202304	0.0461744	-0.949573	0.343074	0.811987	-5.46613	-0.0272402
Stau2	-0.0203692	0.066014	-0.836733	0.403391	0.833246	-5.55929	-0.0347776
Ube2w	0.0296679	0.247021	0.6523	0.514694	0.858538	-5.68633	0.0390669
Tceb1	0.0297521	1.01894	0.47589	0.63449	0.906353	-5.77846	-0.0196855
Tmem70	0.0449616	0.500941	0.821284	0.41212	0.838645	-5.57113	0.0128926
Ly96	0.0111311	0.0923487	0.380623	0.703745	0.932212	-5.81626	0.0157436
Jph1	-0.00930823	0.00373678	-1.2317	0.219001	0.807948	-5.18211	-0.0130989
Mcm3	-0.00478527	0.0721084	-0.185158	0.853227	0.968891	-5.8675	-0.0198356
Paqr8	0.0108922	0.00707293	1.31916	0.188095	0.807948	-5.07929	0.017341
Tram2	0.00387339	0.00235764	0.785951	0.4325	0.84695	-5.59739	0.00578035
Tmem14a	0.0217358	0.0522688	0.952733	0.341472	0.811897	-5.46335	0.0356653
Gsta3	0.00886874	0.00471529	1.30269	0.193655	0.807948	-5.09919	0.0115607
Gm29107	-0.00710513	0.00707293	-0.856039	0.392641	0.832128	-5.54418	-0.0107486
Ogfrl1	0.00328474	0.00235764	0.667982	0.504645	0.853291	-5.67674	0.00578035
Smap1	-0.0196665	0.414864	-0.349271	0.727124	0.940179	-5.82686	-0.0388802
Sdhaf4	-0.0987501	0.272916	-2.02753	0.0434688	0.68047	-3.99163	-0.146579
Fam135a	0.00610345	0.534711	0.103344	0.917757	0.982312	-5.87844	-0.0153629
Col9a1	-0.00765129	0.015525	-0.590317	0.555411	0.875127	-5.72197	-0.0122867
Lmbrd1	-0.0107786	0.176827	-0.271306	0.786337	0.955336	-5.84928	-0.0193638
Phf3	0.0974448	0.270998	2.12919	0.0340316	0.638371	-3.7987	0.117726
Ptp4a1	-0.00282033	0.508511	-0.0506805	0.959613	0.992157	-5.8822	-0.0210321
Prim2	0.0114052	0.0188611	0.852813	0.394426	0.832128	-5.54673	0.0181532
Rab23	-0.0140801	0.0320285	-0.78965	0.43034	0.84695	-5.5947	-0.0197879
Bag2	-0.019115	0.0377223	-1.02333	0.306955	0.81111	-5.39892	-0.0198729
Zfp451	-0.0222774	0.166638	-0.574965	0.565735	0.879715	-5.73026	-0.0316091
Dst	0.00744619	0.262038	0.14607	0.883962	0.973351	-5.8735	0.0028571
Gm37233	-0.0330307	0.070552	-1.18337	0.237575	0.808172	-5.23593	-0.0400829
Ccdc115	-0.0591062	0.355838	-1.10462	0.270185	0.81111	-5.31905	-0.107291
Imp4	-0.0835455	0.608257	-1.4079	0.160169	0.798702	-4.96785	-0.141189
Ptpn18	-0.0538679	0.242305	-1.15009	0.250997	0.81111	-5.27174	-0.0920119
Fam168b	-0.0320934	0.382832	-0.653518	0.51391	0.858162	-5.68559	-0.0845524
Plekhb2	0.0406524	0.227358	0.940574	0.34766	0.814012	-5.47399	0.0528681
Hs6st1	-0.00598509	0.159565	-0.161326	0.871942	0.971972	-5.87133	-0.0325187
Uggt1	0.0109609	0.21651	0.249543	0.803107	0.958038	-5.85453	-0.0182496
Neurl3	-0.0177992	0.318336	-0.346635	0.729102	0.940591	-5.82771	-0.0574826
Arid5a	-0.00612194	0.0188611	-0.457537	0.647607	0.911035	-5.7864	-0.00993646
4930403P22Rik	-0.00699388	0.00235764	-1.42952	0.153868	0.795551	-4.93962	-0.00826446
Kansl3	-0.00320032	0.124778	-0.0939087	0.925243	0.984618	-5.8793	-0.0136643
Lman2l	-0.0447689	0.169573	-1.16563	0.244665	0.808172	-5.25515	-0.0782046
Cnnm4	0.000189177	0.0508896	0.00850774	0.993217	0.99915	-5.88335	-0.0098504
Cnnm3	0.0186868	0.0960855	0.63694	0.524637	0.8627	-5.69549	0.00264475
Ankrd23	0.0070843	0.00471529	1.0382	0.299991	0.81111	-5.38476	0.0115607
Ankrd39	-0.0292864	0.0895905	-1.04594	0.296409	0.81111	-5.37731	-0.0471982
Sema4c	0.0022259	0.127536	0.0644261	0.948673	0.988906	-5.88146	-0.0127308
Fam178b	-0.00182446	0.00471529	-0.267977	0.788897	0.95556	-5.85011	-0.00248412
Cox5b	0.10633	2.0276	1.91883	0.0559299	0.716037	-4.18778	0.0634826
Actr1b	-0.0308834	0.25565	-0.719338	0.472478	0.84695	-5.64378	-0.0685659
Tmem131	-0.049776	0.20654	-1.19391	0.233433	0.807948	-5.22438	-0.0872147
Inpp4a	-0.0265843	0.0508896	-1.19888	0.231495	0.807948	-5.21888	-0.03794
Coa5	-0.0290721	0.134786	-0.841648	0.400638	0.832428	-5.55548	-0.0511344
Unc50	-0.0539997	0.356636	-1.07171	0.284688	0.81111	-5.35211	-0.0981993
Mgat4a	0.0222487	0.198265	0.535406	0.592756	0.889549	-5.75059	0.0178449
2010300C02Rik	-0.0136618	0.0738882	-0.500056	0.617392	0.899384	-5.76754	-0.0236878
Tsga10	-0.00204975	0.00943057	-0.214787	0.830076	0.96215	-5.86201	-0.00496823
Lipt1	-0.0034878	0.0367438	-0.182419	0.855374	0.969161	-5.86797	-0.00239806
Mitd1	-0.006518	0.186878	-0.162118	0.871319	0.971693	-5.87121	-0.0241194
Mrpl30	0.102992	1.15308	1.80324	0.0723273	0.746091	-4.38479	0.0893551
Txndc9	0.0924078	0.786471	1.46589	0.143699	0.79104	-4.89117	0.0983615
Eif5b	0.0190998	1.19718	0.314844	0.753093	0.947967	-5.83745	-0.0270051
Rev1	0.0222754	0.0650355	0.897115	0.370358	0.824328	-5.51089	0.0330474
Pdcl3	0.0475353	0.383371	0.916542	0.3601	0.818524	-5.49461	0.0150836
Npas2	-0.0105256	0.0117882	-0.990443	0.322735	0.81111	-5.4295	-0.0132327
Rpl31	0.0667185	3.47361	2.12946	0.0340089	0.638371	-3.79817	0.00360028
Tbc1d8	-0.00586504	0.159965	-0.151081	0.88001	0.973351	-5.87281	-0.0198783
Cnot11	0.039803	0.163479	1.08272	0.279778	0.81111	-5.34116	0.0496882
Rnf149	-0.0600204	0.220463	-1.44729	0.148832	0.794505	-4.91609	-0.107929
Map4k4	-0.0110208	0.781575	-0.178608	0.858363	0.97002	-5.8686	-0.0819291
Mfsd9	0.0144194	0.0343861	0.784289	0.433473	0.84695	-5.5986	0.0140821
Tmem182	-0.0144263	0.0556049	-0.619962	0.535741	0.865053	-5.70537	-0.0263793
Mrps9	0.138025	0.392979	2.54527	0.0114066	0.517734	-2.91427	0.174566
Tgfbrap1	0.0371715	0.0343861	2.04804	0.041404	0.676168	-3.95345	0.0421717
AI597479	0.030688	0.0438167	1.52874	0.127355	0.782983	-4.80461	0.0289878
Fhl2	0.0188434	1.1956	0.269069	0.788057	0.95556	-5.84984	-0.0134604
Nck2	-0.00286172	0.0343861	-0.155153	0.876802	0.973351	-5.87223	-0.0081784
Uxs1	0.0254889	0.100801	0.836941	0.403275	0.833246	-5.55913	0.0340794
Tpp2	-0.0305671	0.245642	-0.661438	0.508826	0.855368	-5.68077	-0.0591855
Gm8251	0.0107809	0.00707293	1.30269	0.193654	0.807948	-5.09918	0.017341
Tex30	0.0405801	0.379276	0.760843	0.447333	0.84695	-5.61536	0.0203959
Kdelc1	-0.0269487	0.0683717	-1.08183	0.280173	0.81111	-5.34205	-0.0430421
Bivm	-0.00739817	0.0536479	-0.314996	0.752978	0.947967	-5.83741	-0.0195192
Ercc5	-0.0045894	0.0616994	-0.186326	0.852311	0.968721	-5.8673	-0.0114374
Wdr75	-0.0176308	0.131231	-0.485894	0.627387	0.904259	-5.77401	-0.0362838
Slc39a10	0.010512	0.0165035	0.843732	0.399474	0.832128	-5.55385	0.0123728
Gm28151	0.00676075	0.00471529	0.991724	0.322111	0.81111	-5.42833	0.0115607
Nabp1	-0.00822378	0.0165035	-0.658697	0.510582	0.855919	-5.68244	-0.0157168
Myo1b	-0.118079	0.367765	-2.15095	0.0322575	0.637848	-3.7562	-0.177441
Stat1	0.0276653	0.0377223	1.48286	0.139133	0.79104	-4.86814	0.0363063
Gls	0.0152009	0.0884347	0.50741	0.61223	0.896701	-5.76411	0.0178056
Nab1	0.0175992	0.11299	0.54139	0.58863	0.888892	-5.74761	0.0218289
Tmem194b	-0.0149046	0.00943057	-1.57962	0.11522	0.777818	-4.73192	-0.019013
Mfsd6	0.0531461	0.183542	1.29816	0.195205	0.807948	-5.10462	0.0742305
Inpp1	0.011494	0.0249556	0.721882	0.470914	0.84695	-5.64208	0.0108346
Hibch	0.0503581	0.118106	1.4662	0.143615	0.79104	-4.89075	0.0624615
1700019D03Rik	-0.0127783	0.00943057	-1.36979	0.171749	0.806595	-5.01658	-0.019013
Pms1	-0.0203304	0.0212188	-1.44159	0.150434	0.79516	-4.92367	-0.0322457
Ormdl1	-0.0128442	0.160543	-0.347121	0.728738	0.940591	-5.82755	-0.0242905
Osgepl1	0.0340409	0.0782029	1.25014	0.212196	0.807948	-5.161	0.0430699
Gm28551	0.00364918	0.00235764	0.740345	0.459655	0.84695	-5.62959	0.00578035
Asnsd1	0.0167907	0.317973	0.340353	0.733823	0.941429	-5.82971	0.00579539
Stk17b	-0.00950196	0.0117882	-0.895181	0.371389	0.824607	-5.5125	-0.0132327
Gtf3c3	-0.0276753	0.0862543	-0.984961	0.325416	0.81111	-5.4345	-0.0355037
Pgap1	-0.0294443	0.0786035	-1.05391	0.292751	0.81111	-5.36958	-0.0484324
Ankrd44	-0.00050133	0.00471529	-0.0735145	0.941444	0.987181	-5.88088	-0.00248412
Sf3b1	0.04954	1.21597	0.766118	0.444193	0.84695	-5.61163	-0.00152755
Coq10b	0.00161229	0.169354	0.0416119	0.966835	0.993662	-5.88259	-0.000303012
Hspd1	0.0437308	1.26134	0.618126	0.536949	0.865276	-5.70642	-0.00156023
Hspe1	0.105614	1.98953	1.88444	0.0604467	0.726137	-4.24764	0.104627
Mob4	-0.0749095	0.838729	-1.27035	0.204918	0.807948	-5.13753	-0.138681
Rftn2	-0.0111319	0.0569841	-0.465763	0.641714	0.909478	-5.78288	-0.0147824
Gm10561	-0.0221624	0.0306494	-1.31426	0.189737	0.807948	-5.08523	-0.037214
Mars2	0.0196923	0.0495105	0.915703	0.360539	0.819064	-5.49532	0.0230736
Boll	-0.00634873	0.00235764	-1.29052	0.197837	0.807948	-5.11372	-0.00826446
Plcl1	0.00370933	0.00235764	0.752504	0.452322	0.84695	-5.62119	0.00578035
Satb2	0.00106649	0.0117882	0.10069	0.919862	0.982955	-5.87869	0.000812114
BC055402	0.015267	0.0351874	0.737313	0.461494	0.84695	-5.63166	0.0218757
1700066M21Rik	0.00690014	0.00943057	0.72388	0.469689	0.84695	-5.64074	0.00907658
Tyw5	-0.0479898	0.0683717	-1.93332	0.0541133	0.713485	-4.16225	-0.0711317
9430016H08Rik	0.0172502	0.266283	0.386154	0.699649	0.93075	-5.81429	0.00785225
Spats2l	0.0162715	0.0131674	1.35597	0.176103	0.807948	-5.03393	0.0182382
Kctd18	-0.0449013	0.0424376	-2.2655	0.024176	0.61205	-3.52566	-0.0644915
Sgol2a	0.00298846	0.00707293	0.365625	0.714896	0.936445	-5.82144	0.00329623
Bzw1	-0.00642807	0.741013	-0.103201	0.917871	0.982312	-5.87845	-0.0465018
Clk1	-0.0486426	0.551176	-0.814993	0.415706	0.841288	-5.57589	-0.088684
Ppil3	-0.000243765	0.305384	-0.00510518	0.99593	0.999686	-5.88338	-0.0274575
Nif3l1	-0.0118087	0.177848	-0.299642	0.764652	0.949521	-5.84178	-0.0380429
Orc2	-0.0218774	0.0890126	-0.762848	0.446138	0.84695	-5.61394	-0.0510016
Gm15834	-0.00235673	0.00471529	-0.345006	0.730325	0.941079	-5.82823	-0.00248412
Fam126b	-0.00477622	0.112011	-0.146372	0.883724	0.973351	-5.87346	-0.0227046
Ndufb3	-0.0694555	0.950971	-1.1403	0.255048	0.81111	-5.2821	-0.194175
Cflar	-0.0340635	0.194309	-0.806453	0.420604	0.84313	-5.5823	-0.062079
Casp8	-0.0807025	0.287505	-1.65949	0.0980346	0.770026	-4.61311	-0.136765
Trak2	0.0281286	0.0603202	1.17045	0.242724	0.808172	-5.24995	0.0355315
Stradb	-0.0242744	0.0508896	-1.08727	0.277767	0.81111	-5.33661	-0.03794
Tmem237	-0.017561	0.0447952	-0.858244	0.391425	0.831645	-5.54243	-0.0306215
G730003C15Rik	-0.00298932	0.0259341	-0.191661	0.848134	0.967516	-5.86636	-0.00664023
Als2	0.00338304	0.00235764	0.687134	0.492515	0.849471	-5.66473	0.00578035
Fzd7	-0.00903036	0.0377223	-0.487855	0.625999	0.903447	-5.77312	-0.0198729
Sumo1	0.0910298	1.26596	1.68387	0.0932199	0.769737	-4.57569	0.0579576
Nop58	-0.0470185	0.385367	-0.868447	0.385826	0.829655	-5.53429	-0.104041
Bmpr2	0.0314543	0.10218	1.00179	0.317229	0.81111	-5.41906	0.0234159
Fam117b	0.0281632	0.155828	0.739465	0.460188	0.84695	-5.63019	0.0227146
Wdr12	-0.0435232	0.186878	-1.08177	0.280201	0.81111	-5.34211	-0.0802987
Carf	-0.00460953	0.0343861	-0.250609	0.802284	0.958038	-5.85428	-0.0140075
Nbeal1	-0.00655425	0.0988438	-0.210686	0.833272	0.963848	-5.86282	-0.0128532
Cyp20a1	0.0296467	0.0532473	1.31382	0.189885	0.807948	-5.08577	0.0322353
Abi2	-0.0122774	0.0259341	-0.788656	0.430919	0.84695	-5.59542	-0.020685
Raph1	0.0394123	0.0762458	1.3848	0.167117	0.802168	-4.99755	0.0523166
Pard3b	0.0231494	0.0334076	1.23723	0.216945	0.807948	-5.17581	0.0257278
Nrp2	1.851e-05	0.0762458	0.000665308	0.99947	0.999724	-5.88339	-0.0062492
Ino80d	0.00845115	0.149733	0.233064	0.815866	0.959372	-5.85821	-0.00282963
Ino80dos	0.00552597	0.00943057	0.581807	0.561122	0.877868	-5.72659	0.00907658
Gm20342	-0.00385814	0.0872328	-0.135546	0.892269	0.975533	-5.87487	-0.0108441
Ndufs1	-0.090557	0.293195	-1.88107	0.0609059	0.729139	-4.25346	-0.155655
Eef1b2	0.155729	3.38199	4.36225	1.75813e-05	0.015284	2.65479	0.173859
Fastkd2	0.0203626	0.128114	0.605059	0.545585	0.87023	-5.71382	0.0191622
Klf7	-0.0591103	0.178826	-1.51199	0.131561	0.787078	-4.82802	-0.085994
Creb1	-0.0297812	0.263305	-0.619182	0.536254	0.865053	-5.70581	-0.0439696
Mettl21a	0.00758099	0.150134	0.206883	0.836238	0.965109	-5.86355	-0.0217214
Ccnyl1	0.00120855	0.0117882	0.114053	0.90927	0.979118	-5.87736	0.000812114
Fzd5	-0.00868472	0.0367438	-0.461465	0.644791	0.910757	-5.78473	-0.0164429
Plekhm3	0.0305714	0.0212188	2.18239	0.0298356	0.633176	-3.69408	0.0379783
D630023F18Rik	-0.00560775	0.00235764	-1.14294	0.25395	0.81111	-5.27931	-0.00826446
Idh1	0.0310566	0.20476	0.734028	0.46349	0.84695	-5.6339	0.0279399
Pikfyve	0.0248095	0.0890126	0.856622	0.392319	0.832128	-5.54372	0.0250516
Rpe	-0.0699478	0.19471	-1.65048	0.0998636	0.770026	-4.6268	-0.117276
Kansl1l	0.00091691	0.0377223	0.0489878	0.960961	0.992281	-5.88228	0.00821669
Acadl	0.0660921	0.171353	1.69911	0.0903077	0.766618	-4.55203	0.0923101
Lancl1	0.047269	0.146397	1.32454	0.186304	0.807948	-5.07273	0.0451702
Cps1	0.174261	0.442447	2.62794	0.00902048	0.488039	-2.72058	0.185117
Ikzf2	-0.0167266	0.015525	-1.29237	0.197197	0.807948	-5.11152	-0.0263316
Atic	0.019462	0.137768	0.523142	0.601251	0.892467	-5.7566	0.00996842
Fn1	-0.00487691	0.00235764	-0.990679	0.32262	0.81111	-5.42928	-0.00826446
4933417E11Rik	-0.00248174	0.0212188	-0.175095	0.86112	0.970301	-5.86918	-0.00415612
Gm4319	0.0347917	0.192795	0.796663	0.42626	0.84695	-5.58955	0.035965
Mreg	0.0355999	0.124377	1.07003	0.285441	0.81111	-5.35377	0.052135
D230017M19Rik	-0.0142597	0.0141459	-1.22777	0.220469	0.807948	-5.18656	-0.0214972
Pecr	0.0516394	0.135988	1.47261	0.141878	0.79104	-4.88208	0.0501259
Xrcc5	-0.0508553	0.220686	-1.18788	0.235795	0.808172	-5.23099	-0.0898939
Smarcal1	-0.0243155	0.0471529	-1.15972	0.247059	0.809664	-5.26148	-0.038886
Rpl37a	0.0243693	3.78105	0.781543	0.435084	0.84695	-5.60059	-0.0724105
Arpc2	0.0455262	1.02836	0.802536	0.422862	0.844946	-5.58521	-0.00536672
Aamp	-0.0209013	0.666436	-0.339277	0.734632	0.941484	-5.83005	-0.0509658
Pnkd	-0.00465385	0.615152	-0.0795773	0.936625	0.986715	-5.88045	-0.0434561
Tmbim1	-0.0366135	0.347205	-0.692595	0.489086	0.848998	-5.66125	-0.0794151
Catip	-0.00915676	0.00373678	-1.20666	0.228487	0.807948	-5.21025	-0.0130989
Ctdsp1	-0.0239654	0.14226	-0.681417	0.49612	0.849471	-5.66835	-0.0526851
Vil1	-0.186962	0.927398	-2.85517	0.00459329	0.388938	-2.15794	-0.302882
Usp37	0.0211033	0.0579626	0.857614	0.391773	0.831787	-5.54293	0.0297511
Rqcd1	0.00551846	0.081539	0.196373	0.844448	0.966778	-5.86552	0.0173306
Zfp142	0.0157503	0.0306494	0.929275	0.353474	0.815247	-5.48375	0.0189653
Bcs1l	0.0202317	0.081539	0.726077	0.468343	0.84695	-5.63927	0.0173306
Rnf25	-0.0306138	0.131851	-0.868982	0.385533	0.829655	-5.53386	-0.0442868
Stk36	0.0015626	0.066014	0.0636289	0.949307	0.988906	-5.88151	-0.006688
Ttll4	0.0230572	0.0377223	1.22941	0.219857	0.807948	-5.1847	0.0363063
Cyp27a1	0.00987227	0.0117882	0.928681	0.353782	0.815361	-5.48426	0.0148569
Cdk5r2	-0.00589393	0.00235764	-1.19845	0.231664	0.807948	-5.21937	-0.00826446
Fev	0.0158524	0.00707293	1.10676	0.269284	0.81111	-5.31685	0.017341
Cryba2	-0.0104427	0.101148	-0.293577	0.769279	0.951004	-5.84345	-0.0236355
Ihh	-0.0228317	0.0395021	-1.12385	0.26195	0.81111	-5.29928	-0.0319408
Nhej1	0.0504237	0.133808	1.45276	0.147307	0.794505	-4.90879	0.0670407
Slc23a3	0.0879635	0.528382	1.34176	0.180663	0.807948	-5.05159	0.075968
Cnppd1	-0.0561668	0.385552	-1.0739	0.283706	0.81111	-5.34994	-0.10361
Fam134a	0.00431404	0.202226	0.103194	0.917876	0.982312	-5.87845	-0.0193534
Zfand2b	-0.047607	0.22678	-1.10398	0.270465	0.81111	-5.31971	-0.0913833
Abcb6	0.0120724	0.0805605	0.442785	0.658232	0.914678	-5.79255	0.00671583
Atg9a	0.024316	0.0296709	1.4137	0.15846	0.797322	-4.96032	0.030611
Ankzf1	-0.00729425	0.0782029	-0.267474	0.789284	0.95556	-5.85023	-0.0131093
Glb1l	-0.00379499	0.00943057	-0.396947	0.691682	0.927549	-5.81038	-0.00496823
Stk16	0.0713384	0.62511	1.20157	0.230452	0.807948	-5.21591	0.0464091
Tuba4a	0.0580642	0.570654	0.902514	0.367489	0.823355	-5.5064	0.0487076
Dnajb2	-0.0271152	0.177447	-0.695985	0.486963	0.848375	-5.65907	-0.0472408
Resp18	-0.00457067	0.00235764	-0.930267	0.352961	0.815247	-5.4829	-0.00826446
Dnpep	-0.0133497	0.5731	-0.223086	0.823616	0.961251	-5.86032	-0.0508818
Gmppa	-0.00852995	0.179805	-0.220428	0.825684	0.961739	-5.86087	-0.0274156
Chpf	-0.0559867	0.079582	-1.97762	0.0488631	0.694047	-4.08301	-0.0823387
Obsl1	0.00384344	0.00235764	0.782412	0.434573	0.84695	-5.59996	0.00578035
Tmem198	0.00136427	0.0263347	0.0803085	0.936044	0.98669	-5.8804	0.000171115
Stk11ip	-0.0173749	0.0225979	-1.14031	0.255043	0.81111	-5.28209	-0.0230353
Epha4	-0.00618124	0.0117882	-0.584879	0.559057	0.876996	-5.72493	-0.0132327
Sgpp2	-0.00554629	0.0738882	-0.205091	0.837637	0.965507	-5.86389	-0.0236878
Farsb	-0.0279963	0.33586	-0.530969	0.595823	0.890491	-5.75278	-0.0815278
5730419F03Rik	0.00938835	0.033007	0.535677	0.592569	0.889549	-5.75046	0.0107008
Acsl3	0.019722	0.0819396	0.702226	0.483069	0.848375	-5.65503	0.0183128
Utp14b	0.00531034	0.0367438	0.262447	0.793153	0.956759	-5.85147	0.00581763
Scg2	-0.00545019	0.00235764	-1.10879	0.268384	0.81111	-5.31479	-0.00826446
Ap1s3	-0.027143	0.0282917	-1.68851	0.0923255	0.768353	-4.56851	-0.0429943
Wdfy1	-0.03636	0.156806	-0.960116	0.33775	0.811834	-5.45683	-0.0615418
Mrpl44	0.0233559	0.330563	0.471182	0.637844	0.907428	-5.78053	0.00141232
Serpine2	0.0165005	0.00943057	1.7408	0.0827172	0.755655	-4.48625	0.0231214
Cul3	0.073802	0.250538	1.58687	0.113568	0.777798	-4.72138	0.081609
Irs1	-0.00570891	0.00235764	-1.16237	0.245984	0.808172	-5.25865	-0.00826446
Rhbdd1	-0.0218721	0.033007	-1.24908	0.212583	0.807948	-5.16222	-0.0314336
Mff	-0.0141182	0.527943	-0.246994	0.805077	0.958038	-5.85512	-0.0600693
Tm4sf20	0.0732286	0.247272	1.37568	0.169921	0.806577	-5.00914	0.0606129
Agfg1	-0.0570611	0.116326	-1.70741	0.0887538	0.762494	-4.53906	-0.0905659
Ccl20	-0.00886043	0.00943057	-0.969848	0.332883	0.811834	-5.44815	-0.019013
Sphkap	0.00520576	0.00235764	1.05845	0.290678	0.81111	-5.36515	0.00578035
Pid1	0.00697936	0.00471529	1.02728	0.305093	0.81111	-5.39517	0.0115607
Dner	0.0303322	0.0212188	2.16974	0.0307907	0.633176	-3.71918	0.0379783
Trip12	-0.0670573	0.344409	-1.28363	0.200235	0.807948	-5.12189	-0.1226
Fbxo36	0.00434904	0.064057	0.173991	0.861987	0.970422	-5.86936	0.000172133
Sp110	0.00846869	0.015525	0.652018	0.514876	0.858675	-5.6865	0.00997375
Sp140	-0.0143761	0.00943057	-1.51722	0.130237	0.783706	-4.82074	-0.019013
Sp100	0.0135103	0.00707293	1.64111	0.101795	0.770026	-4.64096	0.017341
A630001G21Rik	0.00364475	0.00235764	0.741151	0.459166	0.84695	-5.62904	0.00578035
Cab39	-0.0245934	0.229539	-0.539312	0.590061	0.888892	-5.74865	-0.0424864
Itm2c	-0.0582855	0.274557	-1.23286	0.218567	0.807948	-5.18078	-0.110196
Gm28884	0.00608619	0.00235764	1.25549	0.210254	0.807948	-5.15483	0.00578035
Gpr55	0.0084047	0.00471529	1.23154	0.219061	0.807948	-5.18229	0.0115607
2810459M11Rik	0.00554494	0.0141459	0.477373	0.633435	0.906137	-5.77781	0.00659246
Psmd1	0.0251078	0.434885	0.451053	0.652269	0.912421	-5.78913	0.0210366
Armc9	-0.0251145	0.0282917	-1.55542	0.120873	0.779166	-4.76679	-0.0429943
B3gnt7	0.00702323	0.00471529	1.02935	0.304123	0.81111	-5.39321	0.0115607
Ncl	0.0440493	1.74184	0.76124	0.447096	0.84695	-5.61508	-0.0187855
Ptma	-0.0104808	3.98637	-0.344389	0.730789	0.941079	-5.82843	-0.100398
Pde6d	-0.00944695	0.167616	-0.258082	0.796516	0.957288	-5.85252	-0.0268235
Cops7b	-0.0391198	0.119662	-1.19727	0.232122	0.807948	-5.22067	-0.0519103
Dis3l2	-0.0188182	0.0894132	-0.615848	0.53845	0.86673	-5.70772	-0.0383611
Alppl2	-0.00637776	0.00235764	-1.29908	0.194889	0.807948	-5.10351	-0.00826446
Alpi	-0.00299472	0.00471529	-0.438382	0.661416	0.915883	-5.79435	-0.00248412
Eif4e2	-0.00639392	0.798359	-0.103091	0.917958	0.982312	-5.87846	-0.0455467
Gigyf2	-0.0728282	0.316775	-1.47323	0.14171	0.79104	-4.88124	-0.136534
Ngef	-0.00495255	0.00235764	-1.00586	0.315272	0.81111	-5.41528	-0.00826446
Neu2	0.00324008	0.00235764	0.659025	0.510372	0.855919	-5.68224	0.00578035
Inpp5d	-0.00525605	0.00235764	-1.06796	0.286375	0.81111	-5.35582	-0.00826446
Atg16l1	0.030692	0.0933272	1.06441	0.287977	0.81111	-5.35931	0.0380166
Dgkd	0.0258354	0.274334	0.554206	0.57984	0.885376	-5.74111	0.0193765
Usp40	-0.0335072	0.143462	-0.889204	0.374587	0.826291	-5.51743	-0.0462959
Ugt1a7c	0.00357183	0.00235764	0.726179	0.468281	0.84695	-5.6392	0.00578035
Ugt1a6a	0.00357183	0.00235764	0.726179	0.468281	0.84695	-5.6392	0.00578035
Dnajb3	-0.00910725	0.0188611	-0.682159	0.495651	0.849471	-5.66789	-0.00993646
Ugt1a1	-0.00620563	0.00235764	-1.26099	0.208267	0.807948	-5.14845	-0.00826446
Hjurp	0.024622	0.140303	0.692607	0.489078	0.848998	-5.66124	0.01857
Spp2	0.00225388	0.00707293	0.270846	0.786691	0.95543	-5.84939	0.00329623
Arl4c	-0.0186505	0.0306494	-1.10096	0.271774	0.81111	-5.32278	-0.0231692
Platr5	0.00350973	0.00235764	0.712351	0.476786	0.847997	-5.6484	0.00578035
Sh3bp4	-0.0246584	0.0754446	-0.948315	0.343713	0.811987	-5.46723	-0.0397459
Agap1	-0.00559239	0.395602	-0.106799	0.915018	0.981317	-5.8781	-0.0333683
Cops8	0.0375227	0.388086	0.707515	0.479781	0.848375	-5.65158	0.0173499
Mlph	-0.0159073	0.0508896	-0.742428	0.458394	0.84695	-5.62816	-0.03794
Rab17	-0.013801	0.0259341	-0.884722	0.376997	0.827238	-5.5211	-0.020685
Lrrfip1	-0.026682	0.0286923	-1.52716	0.127748	0.783706	-4.80683	-0.0443987
Ramp1	0.0314364	0.0428382	1.4998	0.13469	0.787928	-4.84491	0.0406336
Ube2f	-0.00508051	0.303828	-0.107492	0.914468	0.980969	-5.87803	-0.0172286
Scly	0.0586416	0.189235	1.44617	0.149147	0.794505	-4.91759	0.0601006
Fam132b	0.0282892	0.0819396	1.00579	0.315307	0.81111	-5.41535	0.0323576
Ilkap	0.0101917	0.502282	0.179636	0.857556	0.96978	-5.86843	-0.00452142
Hes6	0.0140516	1.57724	0.222796	0.823842	0.961251	-5.86038	-0.0435906
Traf3ip1	-0.00375947	0.0650355	-0.151995	0.879291	0.973351	-5.87268	-0.0173028
Asb1	-0.0193114	0.033007	-1.10472	0.270142	0.81111	-5.31895	-0.0314336
Hdac4	-0.00940716	0.0805605	-0.343248	0.731646	0.941079	-5.82879	-0.0155447
Gm26720	0.00355269	0.00235764	0.722262	0.470681	0.84695	-5.64183	0.00578035
Ndufa10	0.00117648	1.01752	0.0183875	0.985342	0.996911	-5.88323	-0.0574988
Myeov2	-0.00543477	0.940692	-0.0837401	0.933317	0.985708	-5.88014	-0.0757566
Dusp28	-0.00962144	0.0664146	-0.377025	0.706415	0.93312	-5.81752	-0.0197506
5033417F24Rik	0.00367925	0.00235764	0.746418	0.455984	0.84695	-5.62541	0.00578035
Rnpepl1	-0.0595648	0.251517	-1.2867	0.199165	0.807948	-5.11826	-0.107869
9430060I03Rik	-0.00933972	0.015525	-0.72577	0.46853	0.84695	-5.63948	-0.0181159
Capn10	-0.00174017	0.121442	-0.0514584	0.958994	0.992157	-5.88216	-0.013628
Gpr35	0.0101966	0.0165035	0.814126	0.416202	0.841288	-5.57655	0.0123728
Agxt	0.00379227	0.00235764	0.76936	0.442269	0.84695	-5.60933	0.00578035
Mterf4	0.00209604	0.25921	0.0462758	0.96312	0.993091	-5.8824	-0.0118754
Gm28535	-0.00592144	0.00707293	-0.714311	0.475576	0.847685	-5.64711	-0.0107486
Pask	-0.00634873	0.00235764	-1.29052	0.197837	0.807948	-5.11372	-0.00826446
Ppp1r7	-0.0368478	0.20614	-0.877832	0.380719	0.828406	-5.52671	-0.0669925
Ano7	0.00585814	0.0235764	0.360221	0.718929	0.937858	-5.82326	0.00162423
Hdlbp	0.0439651	0.494424	0.725196	0.468883	0.84695	-5.63986	0.0138254
Sept2	-0.0905875	0.316194	-1.88994	0.0597046	0.726137	-4.23814	-0.129744
Farp2	0.00470448	0.00235764	0.955494	0.340077	0.811834	-5.46092	0.00578035
Stk25	-0.0618025	0.382393	-1.18093	0.238541	0.808172	-5.23859	-0.105526
Bok	0.00988978	0.672434	0.152744	0.8787	0.973351	-5.87257	-0.00743662
Thap4	-0.0193391	0.219307	-0.451483	0.651959	0.912281	-5.78895	-0.037096
Gm10550	0.00470539	0.00235764	0.955677	0.339985	0.811834	-5.46076	0.00578035
Atg4b	0.0154684	0.340529	0.310664	0.756266	0.948001	-5.83866	-0.00782014
Dtymk	0.0733669	0.424075	1.30735	0.192069	0.807948	-5.09358	0.0774951
Ing5	0.0489601	0.0589411	2.1103	0.0356383	0.647488	-3.83523	0.0602398
D2hgdh	-0.0474355	0.0664146	-1.87146	0.0622296	0.729607	-4.26997	-0.0642716
Gal3st2	-0.0234069	0.135988	-0.638106	0.523879	0.8627	-5.6948	-0.0389161
Gm9994	0.0143701	0.0616994	0.59035	0.555389	0.875127	-5.72196	0.0108232
Gm6086	0.0422801	0.0854569	1.32548	0.185995	0.807948	-5.07159	0.060855
Pdcd1	-0.00505099	0.00235764	-1.02579	0.305797	0.81111	-5.39659	-0.00826446
Fam174a	-0.0108546	0.168595	-0.289343	0.772514	0.95129	-5.84459	-0.0326401
D1Ertd622e	0.00825184	0.0607208	0.32581	0.744789	0.944949	-5.8342	0.0142532
Ppip5k2	0.0788173	0.178826	2.0391	0.0422932	0.676168	-3.97013	0.0767147
Gin1	-0.0214002	0.140703	-0.582268	0.560812	0.877633	-5.72634	-0.0390137
Pam	0.00253264	0.00707293	0.30499	0.76058	0.948996	-5.84028	0.00329623
Gm7967	-0.00561504	0.00235764	-1.14434	0.253373	0.81111	-5.27784	-0.00826446
Rnf152	-0.0280636	0.115347	-0.824114	0.410512	0.836843	-5.56898	-0.0484439
Gm17634	0.0150915	0.0235764	0.928202	0.354029	0.815523	-5.48467	0.015669
Pign	0.0201255	0.0495105	0.943079	0.346379	0.813103	-5.47181	0.0230736
2310035C23Rik	-0.0107818	0.0984431	-0.35886	0.719946	0.93839	-5.82371	-0.0337094
Tnfrsf11a	-0.0436228	0.0225979	-2.927	0.0036772	0.350005	-1.97091	-0.0651698
Gm7160	-0.00484864	0.0141459	-0.416625	0.677243	0.922704	-5.80296	-0.00745235
Zcchc2	-0.00889002	0.0400799	-0.463069	0.643642	0.910278	-5.78404	-0.0140926
Phlpp1	0.0044169	0.0282917	0.272647	0.785307	0.954994	-5.84894	-0.000859886
Bcl2	0.061525	1.05945	0.679181	0.497533	0.849755	-5.66976	0.0549283
Kdsr	0.02821	0.15525	0.72273	0.470394	0.84695	-5.64151	0.0305695
Vps4b	-0.00212444	0.399255	-0.0388164	0.969062	0.993662	-5.88269	-0.0291873
Dsel	0.00352614	0.00235764	0.715631	0.474761	0.847621	-5.64624	0.00578035
Tsn	0.0185938	0.85982	0.312674	0.75474	0.948001	-5.83808	-0.00758753
Nifk	-0.00622447	0.26864	-0.132767	0.894464	0.976374	-5.87522	-0.0192302
Clasp1	0.0220045	0.201024	0.536501	0.592	0.889549	-5.75005	0.0187783
2900060B14Rik	0.0095148	0.033007	0.540809	0.58903	0.888892	-5.7479	0.0107008
Tfcp2l1	0.0215875	0.115347	0.631619	0.528104	0.863353	-5.69861	0.0217801
Inhbb	0.00388432	0.00235764	0.788197	0.431188	0.84695	-5.59576	0.00578035
Ralb	0.0286883	0.0616994	1.17714	0.240049	0.808172	-5.24271	0.024868
Gm27184	0.00640178	0.00471529	0.94673	0.344519	0.811987	-5.46862	0.0115607
Tmem185b	0.0104193	0.0734876	0.382687	0.702216	0.93181	-5.81553	0.0034196
Epb41l5	0.00540964	0.0721084	0.208255	0.835167	0.964762	-5.86329	3.82984e-05
Ptpn4	0.00950819	0.033007	0.543855	0.586935	0.888304	-5.74637	0.0107008
Tmem177	0.0244045	0.0721084	0.947086	0.344337	0.811987	-5.46831	0.0222988
Tmem37	-0.0135595	0.0141459	-1.17487	0.240954	0.808172	-5.24517	-0.0214972
Dbi	0.279237	1.57813	3.331	0.000970608	0.183431	-0.838106	0.305085
3110009E18Rik	-0.0249789	0.0499111	-1.10717	0.269086	0.81111	-5.31646	-0.0403391
Steap3	0.0270801	0.015525	2.09676	0.0368303	0.649855	-3.86124	0.0380634
Insig2	-0.00144349	0.190037	-0.0353205	0.971847	0.993718	-5.88281	-0.0187611
Ccdc93	-0.0090053	0.0461744	-0.423357	0.67233	0.921432	-5.80034	-0.0131954
Ddx18	-0.0303585	0.277092	-0.630408	0.528895	0.863548	-5.69932	-0.068732
Actr3	-0.0842753	1.00834	-1.35935	0.175029	0.807948	-5.0297	-0.164198
Slc35f5	-0.0341263	0.106495	-1.08148	0.280328	0.81111	-5.3424	-0.0561037
Gpr39	0.00315843	0.0451958	0.146176	0.883878	0.973351	-5.87348	0.00427947
Lypd1	0.0766867	0.858645	0.973529	0.331054	0.811834	-5.44485	0.078269
Nckap5	0.0195036	0.064057	0.781847	0.434905	0.84695	-5.60037	0.0166035
Mgat5	0.0643691	0.285544	1.3911	0.165198	0.802168	-4.98949	0.0807802
2900009J06Rik	0.00483289	0.0141459	0.415832	0.677823	0.922847	-5.80327	0.00659246
Ccnt2	-0.00407533	0.379773	-0.0762711	0.939253	0.987019	-5.88069	-0.0205193
Rab3gap1	-0.0393273	0.0903917	-1.33906	0.181539	0.807948	-5.05492	-0.0698808
Zranb3	0.0106823	0.0117882	1.01103	0.312796	0.81111	-5.41047	0.0148569
R3hdm1	0.0197165	0.319892	0.389836	0.696927	0.929757	-5.81297	0.00333947
Ubxn4	-0.00379502	0.793891	-0.0599002	0.952274	0.990269	-5.88172	-0.0263485
Mcm6	0.00672701	0.0786035	0.226501	0.820962	0.960626	-5.85961	0.0101334
Dars	-0.0623149	0.230298	-1.38818	0.166084	0.802168	-4.99323	-0.10502
Cd55b	-0.00246337	0.00471529	-0.360507	0.718715	0.937674	-5.82316	-0.00248412
Gm15675	0.00572429	0.00943057	0.601452	0.547982	0.871893	-5.71583	0.00907658
Cd55	-0.000671084	0.13261	-0.0191373	0.984744	0.996911	-5.88322	-0.000291511
C4bp	-0.00594393	0.00235764	-1.21339	0.225911	0.807948	-5.20275	-0.00826446
Pfkfb2	0.00348434	0.00235764	0.70832	0.479282	0.848356	-5.65105	0.00578035
Yod1	0.0243699	0.0650355	0.983561	0.326103	0.811154	-5.43578	0.0248317
AA986860	0.00441581	0.0141459	0.380602	0.703761	0.932212	-5.81627	0.00659246
Gm15848	-0.0224239	0.0314084	-1.1988	0.231527	0.807948	-5.21898	-0.0398745
Pigr	0.0167079	1.78189	0.160176	0.872848	0.972134	-5.8715	-0.0499372
Fcmr	0.00828815	0.00471529	0.870276	0.384827	0.829655	-5.53282	0.0115607
Mapkapk2	0.0367802	0.112589	1.15661	0.248326	0.81111	-5.26481	0.0431072
Dyrk3	-0.0321903	0.0212188	-2.28738	0.0228515	0.603649	-3.48032	-0.0462905
Eif2d	-0.0338338	0.181762	-0.873543	0.383048	0.829499	-5.53019	-0.0623654
Rassf5	0.00470539	0.00235764	0.955677	0.339985	0.811834	-5.46076	0.00578035
Ikbke	0.000448514	0.0165035	0.0359388	0.971354	0.993662	-5.88279	-0.001672
Srgap2	-0.0496347	0.0542258	-2.24929	0.0252002	0.616929	-3.55899	-0.0777242
Fam72a	0.0161844	0.0212188	1.14484	0.253163	0.81111	-5.2773	0.0239335
Pm20d1	-0.00602443	0.00707293	-0.726538	0.468061	0.84695	-5.63896	-0.0107486
Slc41a1	-0.00506892	0.0377223	-0.269683	0.787585	0.955447	-5.84968	-0.00582812
Rab29	0.0111944	0.033007	0.638458	0.52365	0.8627	-5.69459	0.0107008
Nucks1	0.250855	0.503014	4.12899	4.69667e-05	0.0278384	1.79142	0.312341
Elk4	-0.04245	0.0697508	-1.66892	0.0961491	0.769872	-4.5987	-0.0677504
Mfsd4	-0.0185953	0.0225979	-1.24283	0.214877	0.807948	-5.16941	-0.0370801
Cdk18	-0.000881827	0.0259341	-0.0566694	0.954845	0.990779	-5.8819	-0.00664023
Klhdc8a	0.00126769	0.0117882	0.11957	0.904901	0.978511	-5.87676	0.000812114
Nuak2	-0.0145507	0.0565834	-0.635088	0.525843	0.8627	-5.69658	-0.0298094
Dstyk	-0.0339119	0.0461744	-1.61453	0.107436	0.776519	-4.6807	-0.0553298
Rbbp5	0.0224749	0.0569841	0.936859	0.349565	0.815247	-5.47721	0.0331812
Tmem81	0.00343044	0.00235764	0.696546	0.486612	0.848375	-5.65871	0.00578035
Nfasc	0.00321717	0.00235764	0.654383	0.513353	0.857952	-5.68507	0.00578035
Lrrn2	-0.00384959	0.0141459	-0.333168	0.739234	0.943142	-5.83195	-0.00745235
Mdm4	-0.0134042	0.196709	-0.328014	0.743124	0.944477	-5.83353	-0.0140606
Pik3c2b	-0.0310217	0.0259341	-2.01491	0.0447821	0.682603	-4.01493	-0.0487747
Ppp1r15b	0.0255946	0.127313	0.795945	0.426677	0.84695	-5.59008	0.0171978
Plekha6	-0.00768564	0.355835	-0.153105	0.878415	0.973351	-5.87252	-0.0556428
Golt1a	-0.0306912	0.0225979	-2.0378	0.0424241	0.67695	-3.97256	-0.0511249
Etnk2	0.0124476	0.00707293	1.50423	0.133548	0.787928	-4.8388	0.017341
Sox13	0.00443176	0.0687723	0.170899	0.864415	0.970569	-5.86985	0.00590371
Snrpe	-0.0163951	1.97673	-0.332348	0.739852	0.943142	-5.8322	-0.0992084
Zc3h11a	0.0366857	0.0636564	1.52277	0.128841	0.783706	-4.81298	0.0437109
Prelp	0.0134224	0.0178826	0.986009	0.324902	0.81111	-5.43355	0.0215832
Btg2	0.0899745	2.09308	1.5709	0.117232	0.777818	-4.74454	0.0859906
Chil1	0.0107863	0.00707293	1.30334	0.193431	0.807948	-5.0984	0.017341
Adora1	-0.0016824	0.00471529	-0.246169	0.805716	0.958038	-5.8553	-0.00248412
Ppfia4	0.0109345	0.118106	0.320254	0.748993	0.947219	-5.83586	-0.00193349
Tmem183a	0.141646	0.547397	2.45057	0.0148188	0.550533	-3.12886	0.170484
Cyb5r1	0.00433541	0.0353647	0.238398	0.811731	0.958711	-5.85705	0.00243634
Adipor1	-0.0590669	0.739884	-1.0214	0.307868	0.81111	-5.40074	-0.12824
Klhl12	0.00579928	0.0673932	0.230587	0.817789	0.959603	-5.85875	0.00252243
Rabif	0.0462982	0.144617	1.32139	0.187351	0.807948	-5.07657	0.0490224
Kdm5b	0.0239969	0.663415	0.382181	0.702591	0.931884	-5.81571	-0.00357225
Ppp1r12b	-0.00683079	0.00707293	-0.824195	0.410467	0.836843	-5.56892	-0.0107486
Ube2t	0.0209835	0.0471529	1.01479	0.311003	0.81111	-5.40695	0.0172933
Arl8a	-0.0148181	0.0943057	-0.515164	0.606808	0.894003	-5.76044	-0.0215927
Gm15445	-0.00594211	0.00235764	-1.21304	0.226044	0.807948	-5.20314	-0.00826446
Elf3	0.00242978	0.762287	0.0344024	0.972579	0.99431	-5.88284	-0.0489721
Rnpep	0.0116238	0.578987	0.20103	0.840808	0.965872	-5.86466	-0.0441608
Timm17a	0.0975401	0.701372	1.59714	0.111259	0.776519	-4.70635	0.103538
Shisa4	0.00613814	0.00235764	1.26794	0.205776	0.807948	-5.14034	0.00578035
Ipo9	-0.00282701	0.0903917	-0.0955806	0.923916	0.984222	-5.87915	-0.011315
Nav1	-0.0802586	0.198046	-1.89008	0.0596865	0.726137	-4.23791	-0.139321
Csrp1	0.0274225	0.154449	0.732352	0.46451	0.84695	-5.63504	0.0251624
Phlda3	-0.0109741	0.00471529	-1.6111	0.108182	0.776519	-4.68578	-0.0165289
Tnni1	0.00445926	0.00707293	0.538854	0.590377	0.888932	-5.74888	0.00329623
Lad1	0.00742873	0.175671	0.183348	0.854645	0.968891	-5.86781	-0.0280267
Tnnt2	0.012927	0.00707293	1.56492	0.118629	0.777818	-4.75317	0.017341
Pkp1	-0.065724	0.287682	-1.33801	0.181881	0.807948	-5.05622	-0.109549
Tmem9	0.00174615	0.0603202	0.0728608	0.941964	0.987264	-5.88093	-0.00660294
Kif21b	-0.0131438	0.0404806	-0.644428	0.519777	0.860348	-5.69105	-0.021326
5730559C18Rik	-0.00405584	0.131273	-0.11451	0.908908	0.979034	-5.87731	-0.0223871
Camsap2	-0.00128046	0.00471529	-0.187422	0.851454	0.968168	-5.86711	-0.00248412
Kif14	0.00410124	0.00235764	0.833182	0.405388	0.83386	-5.56203	0.00578035
Zfp281	0.0224791	0.0890126	0.751133	0.453146	0.84695	-5.62215	0.0274382
Nr5a2	-0.000864328	0.0131674	-0.0717544	0.942844	0.987434	-5.881	-0.00402229
Ptprc	-0.00844412	0.00707293	-1.02155	0.307796	0.81111	-5.4006	-0.0107486
Nek7	-0.021479	0.0471529	-1.04573	0.296506	0.81111	-5.37751	-0.038886
2310009B15Rik	0.079598	0.158586	2.12837	0.0340995	0.638371	-3.80028	0.0973147
Dennd1b	-0.0504936	0.0701514	-1.92564	0.0550694	0.716037	-4.1758	-0.0831996
Zbtb41	-0.0370597	0.0899911	-1.28308	0.200428	0.807948	-5.12254	-0.0602608
Aspm	0.0098694	0.0178826	0.645095	0.519345	0.860348	-5.69065	0.0157541
Cfhr2	0.00467896	0.00235764	0.950388	0.34266	0.811897	-5.46541	0.00578035
Cdc73	-0.00463539	0.221264	-0.107792	0.914231	0.980957	-5.878	-0.00765084
Glrx2	-0.0684757	0.530813	-1.18191	0.238151	0.808172	-5.23752	-0.13549
Trove2	-0.0123083	0.0754446	-0.473908	0.635901	0.907105	-5.77934	-0.025701
Uchl5	0.088765	0.231673	2.12129	0.0346959	0.638371	-3.81402	0.102138
Rgs2	0.0100204	0.112674	0.271807	0.785952	0.955244	-5.84915	0.0107052
Rgs13	0.00170201	0.0165035	0.13653	0.891492	0.97515	-5.87475	-0.001672
Rgs1	0.00369852	0.00235764	0.75225	0.452475	0.84695	-5.62137	0.00578035
Pla2g4a	0.00451452	0.227721	0.0932481	0.925767	0.984626	-5.87936	-0.0151601
BC003331	-0.0825942	0.236434	-1.83852	0.0669481	0.734786	-4.32593	-0.108793
Tpr	0.0681077	0.713246	1.04577	0.296487	0.81111	-5.37747	0.0396581
Gm10138	-0.0163045	0.162681	-0.416418	0.677394	0.922704	-5.80304	-0.00952496
Ivns1abp	0.0741016	0.929681	1.19712	0.232181	0.807948	-5.22083	0.0679446
Swt1	0.0976397	0.933808	1.3637	0.173657	0.807948	-5.02425	0.115925
Trmt1l	-0.00640254	0.213836	-0.143934	0.885647	0.973833	-5.87379	-0.0107603
Rnf2	0.00323322	0.186077	0.0844065	0.932788	0.985708	-5.88009	-0.00965246
Fam129a	0.00389344	0.00235764	0.79007	0.430095	0.84695	-5.59439	0.00578035
2810414N06Rik	0.00397455	0.00235764	0.806803	0.420402	0.84313	-5.58204	0.00578035
Edem3	0.00430796	0.033007	0.248542	0.803881	0.958038	-5.85476	-0.003344
1700025G04Rik	0.00738855	0.00943057	0.773685	0.439711	0.84695	-5.60624	0.00907658
Tsen15	0.0401984	0.147376	1.10513	0.269966	0.81111	-5.31854	0.0475693
Rgl1	0.00697493	0.00471529	1.02237	0.307406	0.81111	-5.39982	0.0115607
Arpc5	0.0839998	0.938022	1.3534	0.176921	0.807948	-5.03714	0.0490338
Ncf2	0.0469209	0.112412	1.34032	0.18113	0.807948	-5.05337	0.0461152
Smg7	0.00184183	0.123399	0.0551926	0.956021	0.990813	-5.88198	-0.000614193
Lamc2	0.0084484	0.0212188	0.598099	0.550213	0.873252	-5.71769	0.00988869
Lamc1	0.0236539	0.0461744	1.11423	0.266049	0.81111	-5.30921	0.028939
Dhx9	-0.0880474	0.397297	-1.67105	0.0957281	0.769872	-4.59544	-0.159081
Rgs16	-0.00506472	0.00609442	-0.565566	0.572101	0.882549	-5.73522	-0.00731852
Rnasel	0.0191261	0.0876334	0.661803	0.508592	0.855237	-5.68055	0.010012
Teddm2	0.00767659	0.00471529	1.12884	0.259843	0.81111	-5.29409	0.0115607
Glul	-0.00862564	0.839612	-0.136918	0.891185	0.97515	-5.8747	-0.038229
Gm9530	0.0051292	0.00235764	1.04237	0.298057	0.81111	-5.38075	0.00578035
Ier5	0.0625025	0.139902	1.81946	0.0698123	0.743214	-4.35788	0.0901984
Stx6	-0.0312057	0.189636	-0.773205	0.439994	0.84695	-5.60659	-0.0536622
Xpr1	-0.0640687	0.0742888	-2.25062	0.0251144	0.616929	-3.55625	-0.103532
Acbd6	-0.0269528	0.614516	-0.472572	0.636853	0.907105	-5.77992	-0.0746646
Qsox1	0.0457589	0.805765	0.716096	0.474475	0.847548	-5.64593	0.0287845
Cep350	0.00551196	0.0890126	0.189394	0.849909	0.967846	-5.86676	-0.000651481
Tor1aip1	0.0439504	0.0980425	1.49904	0.134889	0.78809	-4.84596	0.0495773
Tor1aip2	-0.0443104	0.331141	-0.910254	0.3634	0.8217	-5.49992	-0.0907115
Axdnd1	0.0046817	0.00235764	0.950934	0.342383	0.811897	-5.46493	0.00578035
Gm2000	0.0092732	1.51714	0.145966	0.884044	0.973351	-5.87351	-0.075531
Soat1	0.0298295	0.195731	0.719558	0.472343	0.84695	-5.64363	0.0256748
Gm10031	-0.0321144	0.0721084	-1.25174	0.211614	0.807948	-5.15916	-0.056141
Abl2	-0.0216112	0.0569841	-0.903927	0.36674	0.823355	-5.50522	-0.0370429
Tor3a	-0.000254555	0.0626779	-0.0104845	0.991641	0.998842	-5.88334	0.00500653
Fam20b	0.0166133	0.121442	0.477093	0.633634	0.906137	-5.77793	0.00624597
Ralgps2	-0.028178	0.130472	-0.800417	0.424086	0.845715	-5.58678	-0.047668
Rasal2	0.0203713	0.0235764	1.36722	0.172553	0.807931	-5.01982	0.0297139
BC026585	0.01254	0.0522688	0.5417	0.588417	0.888892	-5.74745	0.0157914
Sec16b	0.0111937	0.0165035	0.897993	0.36989	0.824328	-5.51017	0.0123728
Rfwd2	0.117336	0.350403	2.38703	0.017588	0.565124	-3.26847	0.13088
4930523C07Rik	0.0215023	0.0334076	1.14783	0.251931	0.81111	-5.27415	0.0257278
Mrps14	0.106884	0.972613	1.81105	0.0711068	0.743214	-4.37186	0.0854931
Cacybp	0.0610738	0.635159	0.997537	0.319287	0.81111	-5.42299	0.0898634
Rabgap1l	0.062721	0.285945	1.34225	0.180505	0.807948	-5.05099	0.0454571
Rc3h1	-0.0254457	0.130294	-0.721307	0.471268	0.84695	-5.64246	-0.0306153
Serpinc1	-0.00606528	0.00235764	-1.23254	0.218689	0.807948	-5.18115	-0.00826446
Zbtb37	-0.0211921	0.0518682	-0.960823	0.337395	0.811834	-5.4562	-0.0273253
Dars2	0.0169232	0.0512903	0.724339	0.469408	0.84695	-5.64044	0.0274371
Cenpl	0.0115905	0.0518682	0.501603	0.616305	0.898767	-5.76682	0.0148092
Klhl20	0.00882721	0.0471529	0.421611	0.673603	0.921432	-5.80103	0.00324846
Prdx6	-0.0638589	1.30782	-0.934602	0.350726	0.815247	-5.47916	-0.175993
Suco	0.0157292	0.066014	0.642234	0.521199	0.861508	-5.69236	0.0214016
Pigc	-0.00736319	0.138924	-0.209484	0.834209	0.964113	-5.86305	-0.012901
Dnm3	0.00480109	0.00235764	0.974934	0.330358	0.811834	-5.44358	0.00578035
2810442N19Rik	0.00361637	0.00235764	0.733734	0.463669	0.84695	-5.6341	0.00578035
Mettl13	-0.0045267	0.0424376	-0.229648	0.818517	0.959922	-5.85895	-0.00831224
Vamp4	0.0619083	0.1625	1.65781	0.0983744	0.770026	-4.61567	0.0753787
Prrc2c	0.100638	0.954556	1.57269	0.116816	0.777818	-4.74195	0.108651
Fmo4	0.0139971	0.0650355	0.566928	0.571176	0.882272	-5.73451	0.0107869
Fmo1	0.0945367	0.18746	2.1927	0.0290765	0.633176	-3.67352	0.111926
Fmo2	0.00287887	0.00707293	0.347378	0.728545	0.940591	-5.82747	0.00329623
Gorab	0.0423976	0.0758452	1.57477	0.116337	0.777818	-4.73896	0.0595501
Kifap3	-0.0142514	0.079582	-0.51341	0.608032	0.894589	-5.76127	-0.0237729
Scyl3	-0.024744	0.0589411	-1.06114	0.289457	0.81111	-5.36252	-0.0380739
BC055324	0.00362275	0.00235764	0.735018	0.462887	0.84695	-5.63323	0.00578035
Mettl18	-0.00833561	0.0377223	-0.451333	0.652067	0.912301	-5.78901	-0.0198729
F5	0.00411218	0.00235764	0.835474	0.404099	0.833246	-5.56026	0.00578035
Slc19a2	0.0158105	0.0438167	0.730577	0.465593	0.84695	-5.63624	0.0289878
Ccdc181	0.00718833	0.0593417	0.296262	0.76723	0.950177	-5.84271	0.00265625
Blzf1	0.00954008	0.114369	0.289034	0.77275	0.95129	-5.84467	0.00294973
Nme7	-0.0183188	0.0876334	-0.639141	0.523206	0.8627	-5.69419	-0.0321224
Atp1b1	-0.0884644	0.715645	-1.25024	0.21216	0.807948	-5.16089	-0.163443
Gm36945	0.00553856	0.0141459	0.47681	0.633835	0.906137	-5.77806	0.00659246
Xcl1	0.00522763	0.00235764	1.06308	0.28858	0.81111	-5.36063	0.00578035
Sft2d2	0.0368759	0.192394	0.875349	0.382066	0.829251	-5.52873	0.0373693
Tiprl	-0.0104011	0.304806	-0.216097	0.829055	0.962008	-5.86175	-0.0405325
Dcaf6	-0.00884961	0.033007	-0.511241	0.609549	0.895387	-5.7623	-0.0173888
Mpc2	0.062005	0.952156	1.01092	0.312846	0.81111	-5.41057	0.0356609
Mpzl1	-0.120036	0.989911	-1.91275	0.0567067	0.716037	-4.19843	-0.223666
Creg1	0.0794799	0.44138	1.44263	0.150141	0.795137	-4.92229	0.0799225
Pou2f1	0.021609	0.0742888	0.774812	0.439045	0.84695	-5.60544	0.025258
Gpa33	-0.056026	0.34405	-1.1153	0.26559	0.81111	-5.30811	-0.112876
Tada1	-0.0689404	0.106094	-2.23976	0.0258197	0.620054	-3.57848	-0.105049
Pogk	0.0180946	0.0518682	0.81705	0.414531	0.840145	-5.57434	0.028854
Uck2	-0.0191477	0.134208	-0.550645	0.582276	0.886559	-5.74293	-0.0361199
Tmco1	0.0516905	0.543425	0.888958	0.374719	0.826291	-5.51763	0.028744
Aldh9a1	0.0901312	0.255831	1.96816	0.0499465	0.696312	-4.10007	0.116847
Mgst3	0.21376	1.09307	2.67844	0.0077936	0.470628	-2.59938	0.228896
Pbx1	-0.186938	1.43459	-2.78172	0.00574051	0.42775	-2.34466	-0.33293
Nuf2	0.00494756	0.015525	0.382834	0.702107	0.93176	-5.81548	0.00997375
Hsd17b7	-0.00347276	0.0461744	-0.163228	0.870446	0.971693	-5.87104	-0.00736629
3110045C21Rik	0.00359996	0.0202403	0.247561	0.804639	0.958038	-5.85499	0.00748963
Uap1	0.0880192	0.240749	2.04227	0.0419764	0.676168	-3.96423	0.0939144
Uhmk1	0.0220068	0.127135	0.649978	0.516191	0.858745	-5.68772	0.0284214
Gm7694	0.0266312	0.0282917	1.65263	0.0994246	0.770026	-4.62353	0.0412745
Nos1ap	0.0131812	0.0400799	0.684149	0.494396	0.849471	-5.66663	0.013997
Olfml2b	-0.00576633	0.00235764	-1.17349	0.241506	0.808172	-5.24667	-0.00826446
Atf6	-0.00225037	0.0909696	-0.078883	0.937177	0.986715	-5.8805	-0.0157273
Dusp12	-0.0547755	0.0707293	-2.19773	0.028712	0.633176	-3.66345	-0.0793962
Gm26620	0.00334698	0.0131674	0.275827	0.782866	0.95425	-5.84813	0.0041934
Fcrla	0.00414408	0.00235764	0.842173	0.400345	0.832128	-5.55507	0.00578035
Cfap126	0.0130566	0.0188611	0.976936	0.329368	0.811834	-5.44178	0.0181532
Sdhc	0.0722316	0.78309	1.12518	0.261388	0.81111	-5.2979	0.0556486
Mpz	0.00360361	0.00235764	0.731168	0.465233	0.84695	-5.63584	0.00578035
Nr1i3	0.00959945	0.00471529	1.41413	0.158334	0.797322	-4.95976	0.0115607
Tomm40l	-0.0374142	0.0870555	-1.24634	0.213588	0.807948	-5.16538	-0.0616289
Apoa2	-0.000623116	0.015525	-0.0482102	0.96158	0.992559	-5.88231	-0.00407106
Fcer1g	-0.0057162	0.00235764	-1.16378	0.245414	0.808172	-5.25714	-0.00826446
Ndufs2	0.0812604	1.56312	1.44036	0.15078	0.795551	-4.9253	0.0430466
B4galt3	-0.0429186	0.242305	-1.00632	0.315053	0.81111	-5.41486	-0.0814096
Ppox	-0.0318441	0.130071	-0.952862	0.341407	0.811897	-5.46324	-0.0544794
Usp21	-0.0330065	0.0650355	-1.32955	0.184649	0.807948	-5.06661	-0.0453924
Ufc1	0.0591549	0.750309	0.981812	0.326963	0.811154	-5.43736	0.0506896
Gm20045	0.0176568	0.0306494	1.04516	0.296766	0.81111	-5.37806	0.0189653
Dedd	0.00912186	0.108452	0.288884	0.772865	0.95129	-5.84471	-0.000955407
Nit1	0.0468026	0.261167	1.03073	0.303475	0.81111	-5.39189	0.0432728
Pfdn2	0.0313855	0.758388	0.517007	0.605522	0.893728	-5.75956	0.0103706
Pvrl4	-0.00933638	0.00471529	-1.37962	0.168704	0.805529	-5.00414	-0.0165289
Arhgap30	0.00414408	0.00235764	0.842173	0.400345	0.832128	-5.55507	0.00578035
Usf1	-0.0548069	0.28826	-1.12488	0.261514	0.81111	-5.29821	-0.077656
Tstd1	0.128321	0.251917	2.595	0.00991173	0.499206	-2.79847	0.143556
Gm26641	-0.0181257	0.00707293	-2.21373	0.0275796	0.632053	-3.63129	-0.0247934
F11r	0.0281474	0.382836	0.528412	0.597594	0.891174	-5.75404	0.0209072
B930036N10Rik	-0.0257509	0.0141459	-1.93648	0.053723	0.71348	-4.15664	-0.035542
Alyref2	0.0269097	0.064057	1.07315	0.284046	0.81111	-5.35069	0.0306483
Cd244	0.00336937	0.00235764	0.684424	0.494222	0.849471	-5.66645	0.00578035
Ly9	0.00414408	0.00235764	0.842173	0.400345	0.832128	-5.55507	0.00578035
Cd48	0.00828815	0.00471529	0.870276	0.384827	0.829655	-5.53282	0.0115607
Slamf1	-0.00141809	0.00471529	-0.207502	0.835755	0.964874	-5.86343	-0.00248412
Cd84	0.00414408	0.00235764	0.842173	0.400345	0.832128	-5.55507	0.00578035
Vangl2	-0.00892134	0.169974	-0.236428	0.813258	0.958711	-5.85748	-0.0374745
Nhlh1	0.0118243	0.00707293	1.42586	0.15492	0.795551	-4.94442	0.017341
Ncstn	-0.083895	0.22638	-1.92897	0.0546534	0.716037	-4.16993	-0.15676
Copa	-0.0343686	0.347244	-0.680421	0.496749	0.849522	-5.66898	-0.0793209
Pex19	-0.0690217	0.320331	-1.42679	0.154654	0.795551	-4.94321	-0.0973401
Dcaf8	0.014999	0.434442	0.266712	0.789869	0.955641	-5.85042	-0.0141968
Pea15a	0.0160632	0.00943057	1.68741	0.0925363	0.768488	-4.57021	0.0231214
Igsf8	-0.0589235	0.130337	-1.5236	0.128635	0.783706	-4.81182	-0.1129
Pigm	-0.00964579	0.0556049	-0.419136	0.675409	0.921751	-5.80199	-0.0263793
Igsf9	-0.104129	0.245865	-2.1959	0.0288443	0.633176	-3.66712	-0.16994
Tagln2	0.0587483	0.461266	0.987616	0.324116	0.81111	-5.43208	0.0171201
Vsig8	0.00387339	0.00235764	0.785951	0.4325	0.84695	-5.59739	0.00578035
Dusp23	0.0490047	0.226742	1.04485	0.296912	0.81111	-5.37836	0.0725388
Crp	0.00488754	0.0306494	0.267782	0.789047	0.95556	-5.85016	0.00492046
Mptx2	0.0266712	0.0856764	0.948756	0.343488	0.811987	-5.46685	0.0613932
Aim2	-0.0370095	0.0408812	-1.72237	0.0860065	0.759276	-4.51552	-0.05082
Pyhin1	-0.00718806	0.00707293	-0.86574	0.387306	0.829711	-5.53646	-0.0107486
Mndal	0.00414408	0.00235764	0.842173	0.400345	0.832128	-5.55507	0.00578035
Ifi203	0.00414408	0.00235764	0.842173	0.400345	0.832128	-5.55507	0.00578035
Fmn2	0.00708352	0.00471529	1.046	0.29638	0.81111	-5.37725	0.0115607
Rgs7	0.00552661	0.0259341	0.352955	0.724363	0.939497	-5.82566	0.00740458
Fh1	0.0558858	0.621109	0.889133	0.374625	0.826291	-5.51748	0.00958743
Chml	0.0199546	0.0212188	1.41782	0.157254	0.797322	-4.95495	0.0239335
Exo1	0.00817958	0.00471529	1.19936	0.23131	0.807948	-5.21836	0.0115607
Pld5	-0.00653378	0.00707293	-0.788364	0.43109	0.84695	-5.59564	-0.0107486
Rbm8a2	0.0172875	0.0838967	0.626112	0.531705	0.864811	-5.70182	0.0148952
Cep170	-0.00725824	0.00707293	-0.873977	0.382812	0.829499	-5.52984	-0.0107486
Sdccag8	-0.0060352	0.207341	-0.13835	0.890054	0.974773	-5.87452	-0.0431159
Gm26801	-0.00711023	0.0273132	-0.429885	0.66758	0.918809	-5.79776	-0.0114746
Zbtb18	0.00483591	0.256274	0.10504	0.916413	0.981927	-5.87827	0.00663049
Adss	-0.0262881	0.416918	-0.482077	0.630093	0.904749	-5.77572	-0.0850225
Desi2	0.00630718	0.212415	0.147764	0.882625	0.973351	-5.87327	-0.0224608
B230369F24Rik	-0.00929507	0.0117882	-0.876481	0.381451	0.829021	-5.52781	-0.0132327
Cox20	-0.0696064	0.672649	-1.11904	0.263993	0.81111	-5.30426	-0.141663
Gm16586	0.00147605	0.11161	0.0460196	0.963324	0.993091	-5.88241	-0.00142631
Hnrnpu	-0.130641	1.07903	-2.06671	0.0395963	0.660277	-3.91835	-0.227048
Efcab2	-0.0161986	0.0499111	-0.71883	0.472791	0.84695	-5.64412	-0.0262943
Smyd3	0.0353055	0.048532	1.62551	0.105077	0.773737	-4.66436	0.0487642
Tfb2m	-0.0365061	0.20614	-0.886347	0.376122	0.826766	-5.51977	-0.0775947
Cnst	0.0297107	0.106895	0.941408	0.347234	0.813513	-5.47326	0.0291474
Sccpdh	0.0474563	0.150134	1.20986	0.22726	0.807948	-5.20669	0.0625475
Ahctf1	-0.0357322	0.151113	-0.973802	0.330919	0.811834	-5.4446	-0.0638433
Cdc42bpa	-0.0411939	0.0461744	-1.95632	0.0513311	0.700655	-4.12132	-0.0635455
Adck3	0.00892259	0.0296709	0.521337	0.602507	0.893063	-5.75748	0.0025214
Psen2	-0.0419316	0.0616994	-1.70615	0.0889888	0.762494	-4.54104	-0.0676166
Itpkb	-0.0151857	0.0235764	-1.02279	0.307208	0.81111	-5.39942	-0.0264654
Parp1	0.068592	0.636911	1.13353	0.257872	0.81111	-5.28919	0.0976008
Lin9	0.0103466	0.0626779	0.424153	0.67175	0.921354	-5.80003	0.00500653
Acbd3	0.101604	0.282967	2.05254	0.040962	0.672726	-3.94502	0.124812
H3f3a	0.0110554	3.49008	0.363868	0.716207	0.936804	-5.82204	-0.0464938
Gm17275	0.00558474	0.00707293	0.679306	0.497454	0.849755	-5.66968	0.00329623
H3f3aos	-0.0150683	0.0131674	-1.25008	0.212218	0.807948	-5.16107	-0.0180671
Sde2	0.00142104	0.302406	0.0296184	0.976391	0.995357	-5.88298	-0.0217694
Pycr2	0.0480741	0.428571	0.867682	0.386244	0.829655	-5.5349	0.0498259
Lefty1	-0.0337531	0.105339	-1.01445	0.311165	0.81111	-5.40727	-0.0578814
Tmem63a	-0.0309525	0.147376	-0.841904	0.400495	0.832263	-5.55528	-0.0366996
Ephx1	-0.00119388	0.00471529	-0.1748	0.861352	0.970301	-5.86923	-0.00248412
Nvl	-0.0167448	0.140303	-0.448932	0.653796	0.912836	-5.79001	-0.0376093
Cnih4	0.0920714	0.721117	1.43856	0.15129	0.795551	-4.92768	0.107515
Wdr26	-0.0422207	0.489596	-0.734484	0.463213	0.84695	-5.63359	-0.0873031
Lbr	-0.042144	0.139902	-1.21788	0.2242	0.807948	-5.19771	-0.0783394
Gm5533	0.00586308	0.00943057	0.61453	0.539319	0.867157	-5.70847	0.00907658
Enah	0.00911013	0.00471529	1.33671	0.182304	0.807948	-5.05782	0.0115607
Srp9	0.203823	1.22733	3.28155	0.00115093	0.197558	-0.984083	0.23589
Degs1	0.00215458	0.231095	0.0492044	0.960788	0.992281	-5.88227	-0.0116369
Fbxo28	0.0850359	0.205161	2.08861	0.0375638	0.65224	-3.87681	0.104975
Trp53bp2	-0.0107145	0.162681	-0.274281	0.784052	0.954495	-5.84852	-0.0190483
Capn2	0.0317819	0.0842973	1.11472	0.265841	0.81111	-5.30872	0.0439671
Capn8	0.0146425	0.0188611	0.987279	0.324281	0.81111	-5.43239	0.0181532
Tlr5	0.00328474	0.00235764	0.667982	0.504645	0.853291	-5.67674	0.00578035
Disp1	0.0114633	0.0235764	0.76773	0.443236	0.84695	-5.61049	0.015669
Brox	-0.0306807	0.155651	-0.804095	0.421962	0.8443	-5.58405	-0.0633194
Aida	0.0233085	0.0612987	0.987597	0.324125	0.81111	-5.4321	0.0238858
Mia3	0.0211035	0.20436	0.50504	0.613892	0.897466	-5.76522	0.00708375
Taf1a	0.00939916	0.0353647	0.516667	0.605759	0.893728	-5.75972	0.0164812
Gm37986	0.00374488	0.00235764	0.759715	0.448006	0.84695	-5.61615	0.00578035
Dusp10	-0.00304392	0.0273132	-0.184633	0.853639	0.968891	-5.86759	-0.0114746
1700056E22Rik	0.0250339	0.0141459	2.16693	0.0310067	0.633176	-3.72475	0.0346821
Marc2	0.162112	0.413486	3.05426	0.00245317	0.295968	-1.62884	0.189617
C130074G19Rik	0.00593549	0.00373678	0.779652	0.436194	0.84695	-5.60196	0.00916163
Rab3gap2	-0.00262212	0.0579626	-0.112215	0.910726	0.979857	-5.87755	-0.0123833
Iars2	-0.0115346	0.119662	-0.349036	0.7273	0.940313	-5.82694	-0.0320363
2010103J01Rik	-0.00699388	0.00235764	-1.42952	0.153868	0.795551	-4.93962	-0.00826446
Bpnt1	0.132599	0.432408	2.30146	0.0220331	0.599815	-3.45092	0.155412
4930532G15Rik	0.00960509	0.0117882	0.903405	0.367017	0.823355	-5.50566	0.0148569
Eprs	0.0387849	0.404937	0.705914	0.480775	0.848375	-5.65263	0.0106996
Lyplal1	-0.048101	0.139324	-1.34697	0.17898	0.807948	-5.04514	-0.0787002
Tgfb2	-0.00469098	0.00235764	-0.953811	0.340927	0.811834	-5.4624	-0.00826446
Rrp15	0.0179515	0.176646	0.466053	0.641507	0.909478	-5.78276	0.0117471
A430105J06Rik	0.0254197	0.0141459	2.215	0.0274915	0.632053	-3.62873	0.0346821
Gpatch2	0.0237149	0.114947	0.740599	0.4595	0.84695	-5.62942	0.0207979
Esrrg	-0.0109275	0.0117882	-1.02931	0.304141	0.81111	-5.39324	-0.0132327
Kctd3	0.041122	0.0909696	1.4376	0.151563	0.795551	-4.92896	0.0544968
Cenpf	0.114992	0.108699	2.71184	0.00706688	0.461506	-2.51801	0.155452
Smyd2	0.0324052	0.18452	0.809878	0.418635	0.842834	-5.57974	0.028666
Prox1	-0.0674889	0.310423	-1.24263	0.21495	0.807948	-5.16964	-0.0980639
Prox1os	-0.000704575	0.00471529	-0.103163	0.917901	0.982312	-5.87846	-0.00248412
Rps6kc1	-0.00592306	0.0259341	-0.378476	0.705337	0.93263	-5.81701	-0.00664023
Angel2	-0.0118428	0.244263	-0.263033	0.792701	0.956631	-5.85133	-0.0320905
Vash2	-0.00614929	0.00707293	-0.741428	0.458999	0.84695	-5.62885	-0.0107486
Mfsd7b	-0.00106799	0.00471529	-0.158443	0.874212	0.972838	-5.87175	-0.00248412
Tatdn3	-0.0341229	0.0495105	-1.60662	0.109162	0.776519	-4.6924	-0.0611952
Nsl1	0.00785991	0.00471529	1.15444	0.249216	0.81111	-5.26713	0.0115607
Atf3	0.0042844	0.00707293	0.518391	0.604558	0.893459	-5.7589	0.00329623
D730003I15Rik	0.015137	0.0306494	0.892424	0.372862	0.825948	-5.51477	0.0189653
Nenf	-0.0374022	0.273933	-0.805726	0.421022	0.843468	-5.58284	-0.0963506
Tmem206	-0.020057	0.220285	-0.469388	0.639124	0.908555	-5.78131	-0.0346969
Ppp2r5a	0.0134241	0.168595	0.341976	0.732602	0.941381	-5.8292	0.0177101
Dtl	-0.00152019	0.0395021	-0.0741953	0.940903	0.987181	-5.88084	0.00197795
Ints7	0.0140193	0.10218	0.451789	0.651739	0.912118	-5.78882	0.0234159
Lpgat1	0.010591	0.0752251	0.383243	0.701804	0.931547	-5.81533	0.00767951
Gm38037	-0.00572833	0.00707293	-0.695365	0.487351	0.848375	-5.65947	-0.0107486
Nek2	0.00567891	0.0263347	0.311575	0.755575	0.948001	-5.8384	0.0083868
1700034H15Rik	-0.00666043	0.00235764	-1.35688	0.175812	0.807948	-5.03279	-0.00826446
Slc30a1	0.00427094	0.0178826	0.310461	0.75642	0.948001	-5.83872	0.00170928
Gm26670	-0.00162042	0.00471529	-0.237086	0.812747	0.958711	-5.85734	-0.00248412
Traf5	-0.0113624	0.033007	-0.645315	0.519203	0.860348	-5.69052	-0.0173888
Rcor3	0.0238029	0.0518682	1.08638	0.278158	0.81111	-5.3375	0.028854
Gm10516	0.00358082	0.00235764	0.72659	0.468029	0.84695	-5.63893	0.00578035
Hhat	0.000719852	0.00471529	0.106149	0.915533	0.981466	-5.87817	-0.00248412
Sertad4	-0.00233679	0.00471529	-0.342976	0.73185	0.94124	-5.82888	-0.00248412
Syt14	-0.00120669	0.00943057	-0.127164	0.898893	0.977787	-5.87589	-0.00496823
Diexf	-0.0370372	0.0626779	-1.51761	0.130137	0.783706	-4.82019	-0.0570018
Irf6	0.00966799	0.534711	0.169929	0.865177	0.970569	-5.87	-0.0119205
A130010J15Rik	0.00971427	0.293819	0.199186	0.842249	0.966117	-5.865	-0.0218927
Traf3ip3	-0.00915217	0.0263347	-0.538688	0.590491	0.888932	-5.74896	-0.0138737
Lamb3	0.0339057	0.0960855	1.1409	0.254796	0.81111	-5.28146	0.0389501
G0s2	0.00335127	0.00235764	0.68137	0.496149	0.849471	-5.66838	0.00578035
4631405K08Rik	0.0112064	0.00707293	1.36095	0.174524	0.807948	-5.0277	0.017341
Plxna2	-0.00404675	0.0782029	-0.149265	0.881442	0.973351	-5.87306	-0.0189385
Cr1l	0.0286354	0.380077	0.545965	0.585485	0.887937	-5.74531	0.0162796
Fam171a1	0.0304491	0.0819396	1.08678	0.277984	0.81111	-5.3371	0.0381867
Nmt2	0.0365226	0.0876334	1.23014	0.219584	0.807948	-5.18388	0.0463174
Rpp38	0.0117543	0.0306494	0.696829	0.486435	0.848375	-5.65853	0.0189653
Acbd7	0.00916938	0.00471529	1.34588	0.179332	0.807948	-5.04649	0.0115607
Dclre1c	-0.00336218	0.0212188	-0.23685	0.812931	0.958711	-5.85739	-0.00415612
Suv39h2	0.025122	0.0282917	1.56534	0.118529	0.777818	-4.75255	0.0272297
Hspa14	0.0313922	0.141682	0.875806	0.381818	0.829251	-5.52836	0.0359961
Cdnf	0.00523766	0.00235764	1.0652	0.287621	0.81111	-5.35854	0.00578035
Fam107b	-0.00417719	0.130294	-0.117459	0.906573	0.978511	-5.87699	-0.0107413
Frmd4a	-0.0149511	0.0108097	-1.34395	0.179952	0.807948	-5.04887	-0.0238474
Prpf18	-0.0209019	0.166237	-0.559333	0.576341	0.884342	-5.73847	-0.0442495
Bend7	-0.0406038	0.0870555	-1.36735	0.172512	0.807931	-5.01966	-0.0780602
Sephs1	-0.0112641	0.332343	-0.219623	0.82631	0.961918	-5.86103	-0.0363586
Phyh	0.17165	0.872893	2.28585	0.022942	0.603649	-3.48351	0.17787
Mcm10	-0.00277472	0.0296709	-0.160488	0.872602	0.972042	-5.87145	-0.00569429
Optn	0.0421429	0.0819396	1.49658	0.135525	0.788167	-4.84934	0.0604472
Camk1d	-0.0166426	0.0188611	-1.25039	0.212108	0.807948	-5.16072	-0.0239813
Cdc123	0.0200891	0.550375	0.347629	0.728356	0.940591	-5.82739	-0.00982193
Nudt5	-0.0526112	0.33168	-1.05637	0.291629	0.81111	-5.36719	-0.103433
Sec61a2	-0.0362165	0.104538	-1.13198	0.258524	0.81111	-5.29082	-0.0632884
Upf2	-0.0485936	0.19533	-1.18245	0.237939	0.808172	-5.23693	-0.0760077
Proser2	-0.0124456	0.168776	-0.307411	0.758738	0.948382	-5.8396	-0.0321961
Echdc3	-0.00711856	0.0178826	-0.525279	0.599767	0.892108	-5.75557	-0.0123355
Usp6nl	-0.0331217	0.0522688	-1.46079	0.145094	0.791955	-4.89804	-0.0626484
Celf2	0.0038736	0.0225979	0.252645	0.800711	0.958038	-5.85381	0.00505429
Taf3	0.0351122	0.186878	0.89519	0.371385	0.824607	-5.51249	0.0262307
Atp5c1	0.031729	1.92736	0.587611	0.557224	0.875579	-5.72345	-0.0414506
Kin	-0.0327338	0.278252	-0.708883	0.478933	0.848199	-5.65069	-0.084455
Itih5	-0.00117042	0.00471529	-0.172726	0.86298	0.970422	-5.86956	-0.00248412
Prkcq	0.00338669	0.00235764	0.687857	0.49206	0.849426	-5.66427	0.00578035
Pfkfb3	-0.00216364	0.00471529	-0.31764	0.750973	0.947894	-5.83663	-0.00248412
Rbm17	0.00435152	0.616555	0.072767	0.942039	0.987264	-5.88093	-0.0226921
Il15ra	-0.01907	0.0377223	-1.02241	0.307389	0.81111	-5.39978	-0.0339177
Fbxo18	-0.126321	0.168017	-3.29911	0.00108361	0.193565	-0.93248	-0.185107
Ankrd16	-0.0017069	0.0919481	-0.0600422	0.952161	0.990269	-5.88172	-0.0133282
Fam188a	-0.017541	0.209876	-0.409733	0.682286	0.925444	-5.8056	-0.0427299
Pter	0.0195821	0.0165035	1.57149	0.117096	0.777818	-4.7437	0.0264176
Rsu1	0.0392117	0.192972	0.96437	0.335617	0.811834	-5.45304	0.0552174
Cubn	0.011242	0.00707293	1.35879	0.175207	0.807948	-5.03041	0.017341
Trdmt1	-0.021722	0.033007	-1.23557	0.217558	0.807948	-5.1777	-0.0314336
Vim	0.0170934	0.0408812	0.792124	0.428898	0.84695	-5.59289	0.0217906
Hacd1	0.108874	1.12585	1.60496	0.109527	0.776519	-4.69485	0.0981087
Stam	-0.0365797	0.185098	-0.94048	0.347708	0.814012	-5.47407	-0.0565726
Tmem236	-0.00152698	0.0225979	-0.100479	0.920029	0.982972	-5.87871	-0.00899052
Nsun6	0.0160244	0.0273132	0.972541	0.331544	0.811834	-5.44573	0.0248307
Arl5b	0.0342329	0.200045	0.820487	0.412573	0.839035	-5.57174	0.0304241
Malrd1	0.00672597	0.033007	0.382011	0.702717	0.931884	-5.81577	0.0107008
Nebl	-0.0116346	0.00471529	-1.71924	0.0865758	0.760235	-4.52047	-0.0165289
Mllt10	-0.0236386	0.193373	-0.596872	0.551031	0.873498	-5.71837	-0.046887
Dnajc1	-0.00883857	0.248801	-0.188219	0.850829	0.967989	-5.86697	-0.0175218
Commd3	-0.027033	0.86372	-0.421554	0.673645	0.921432	-5.80105	-0.0992118
Bmi1	-0.0014014	0.158185	-0.0370095	0.970501	0.993662	-5.88275	-0.0160261
Spag6	0.0035389	0.00235764	0.718185	0.473188	0.84695	-5.64454	0.00578035
Pip4k2a	0.015388	0.00943057	1.32376	0.186565	0.807948	-5.07369	0.0231214
Msrb2	-0.0228407	0.0495105	-1.05965	0.290134	0.81111	-5.36398	-0.0331056
Otud1	0.00538987	0.00235764	1.09773	0.273179	0.81111	-5.32606	0.00578035
Etl4	0.0123284	0.297155	0.243171	0.808035	0.958038	-5.85598	-0.0137135
Arhgap21	0.0499732	0.145018	1.39028	0.165448	0.802168	-4.99055	0.0722651
Thnsl1	-0.00473367	0.0367438	-0.247923	0.804359	0.958038	-5.8549	-0.00822718
Gad2	0.0162318	0.0141459	1.40182	0.161976	0.801027	-4.97572	0.0206373
Pdss1	0.0317647	0.0701514	1.21099	0.226826	0.807948	-5.20542	0.0455903
Abi1	-0.106511	0.263748	-2.34115	0.0198616	0.57971	-3.36708	-0.164788
Acbd5	-0.0931737	0.189235	-2.3713	0.0183406	0.56808	-3.3025	-0.155345
Mastl	0.00675602	0.00943057	0.70731	0.479909	0.848375	-5.65172	0.00907658
Yme1l1	-0.0486678	0.285544	-1.03662	0.300726	0.81111	-5.38627	-0.0843149
Spopl	-0.0164551	0.126735	-0.490943	0.623816	0.901475	-5.77172	-0.0229109
Hnmt	0.00205319	0.0117882	0.193511	0.846686	0.966936	-5.86603	0.000812114
Pax8	0.00344515	0.00235764	0.700357	0.484233	0.848375	-5.65624	0.00578035
Ehmt1	0.0534171	0.370866	1.02117	0.307976	0.81111	-5.40095	0.0498756
Arrdc1	-8.40648e-05	0.0856764	-0.00293343	0.997661	0.999724	-5.88338	-0.00883089
Zmynd19	0.0147791	0.0377223	0.787107	0.431824	0.84695	-5.59655	0.0222615
Dph7	-0.0232272	0.048532	-1.08274	0.279772	0.81111	-5.34115	-0.0355047
Mrpl41	0.0380648	0.36273	0.740064	0.459825	0.84695	-5.62978	0.0243509
Pnpla7	-0.0109682	0.0202403	-0.758693	0.448616	0.84695	-5.61687	-0.0206
Nsmf	-0.0299709	0.0353647	-1.65273	0.0994054	0.770026	-4.62339	-0.0396981
Entpd8	-0.0192066	0.0165035	-1.55	0.122168	0.779166	-4.77452	-0.0297616
Noxa1	0.0121627	0.0108097	1.10101	0.271751	0.81111	-5.32273	0.0124579
Nrarp	-0.0121752	0.00471529	-1.79448	0.0737167	0.746091	-4.39924	-0.0165289
Tor4a	-0.00985389	0.0117882	-0.927114	0.354593	0.816153	-5.4856	-0.0132327
Nelfb	0.00138646	0.220285	0.0321915	0.97434	0.994785	-5.88291	-0.0206521
Tubb4b	0.188722	0.537238	2.84863	0.0046863	0.394254	-2.17476	0.241019
Rnf208	0.00262732	0.00707293	0.317475	0.751098	0.94796	-5.83668	0.00329623
Ndor1	-0.00854209	0.0282917	-0.526687	0.59879	0.891655	-5.75488	-0.0149047
Tmem203	-0.00351274	0.210855	-0.080795	0.935657	0.98669	-5.88036	-0.0273421
Tprn	-0.0282433	0.0565834	-1.22841	0.220229	0.807948	-5.18583	-0.0438542
Ssna1	0.0197547	0.572561	0.331283	0.740656	0.943142	-5.83253	-0.0216382
Anapc2	0.0440119	0.149733	1.2001	0.231022	0.807948	-5.21753	0.0557362
Lrrc26	0.0348089	0.0379034	1.52617	0.127993	0.783706	-4.80822	0.0367503
Grin1os	0.00528414	0.00235764	1.07507	0.283185	0.81111	-5.34879	0.00578035
AA543186	0.0112016	0.0282917	0.690699	0.490275	0.849249	-5.66246	0.0131849
Man1b1	-0.0170961	0.0980425	-0.586018	0.558293	0.876491	-5.72432	-0.0405207
Dpp7	-0.0222119	0.0428382	-1.07602	0.28276	0.81111	-5.34784	-0.0436353
Uap1l1	0.00529883	0.0306494	0.312647	0.75476	0.948001	-5.83809	0.00492046
Sapcd2	0.0346279	0.0418597	1.64454	0.101084	0.770026	-4.63578	0.0464502
Npdc1	-0.1061	0.359383	-1.87802	0.0613229	0.729195	-4.2587	-0.160542
Abca2	-0.00145363	0.00471529	-0.212693	0.831707	0.9631	-5.86242	-0.00248412
BC029214	-0.037187	0.150134	-1.03637	0.300842	0.81111	-5.38651	-0.0861163
Clic3	0.00531604	0.00235764	1.08188	0.280154	0.81111	-5.34201	0.00578035
Ptgds	0.00378954	0.00235764	0.768802	0.4426	0.84695	-5.60973	0.00578035
C8g	-0.00101224	0.0165035	-0.0813614	0.935207	0.986499	-5.88032	-0.001672
Fbxw5	-0.0525081	0.166638	-1.39157	0.165057	0.802168	-4.9889	-0.096004
Traf2	-0.0307488	0.141859	-0.887969	0.37525	0.826291	-5.51844	-0.0536673
Edf1	0.0549021	1.25876	0.941395	0.34724	0.813513	-5.47327	0.0380488
Phpt1	-0.0143052	0.0786035	-0.513537	0.607944	0.894576	-5.76121	-0.0285585
Rabl6	-0.0131802	0.273355	-0.284152	0.776484	0.952702	-5.84597	-0.0638486
Tmem141	0.0155137	0.0998223	0.509918	0.610474	0.895833	-5.76293	0.00359072
Fcna	-0.00641422	0.00235764	-1.30649	0.192361	0.807948	-5.09462	-0.00826446
Bmyc	-0.043419	0.23719	-0.991954	0.321998	0.81111	-5.42812	-0.0740786
Camsap1	-0.0352625	0.187278	-0.873157	0.383257	0.829499	-5.5305	-0.0536134
Ubac1	0.0550003	0.251158	1.23371	0.21825	0.807948	-5.17982	0.0526533
Nacc2	0.00264692	0.185722	0.0625755	0.950145	0.98929	-5.88157	-0.00707915
C330006A16Rik	-0.0446282	0.12242	-1.33324	0.18344	0.807948	-5.06209	-0.0615791
Qsox2	-0.0477131	0.148532	-1.33675	0.182292	0.807948	-5.05777	-0.0712273
Gpsm1	-0.0292504	0.158185	-0.782491	0.434527	0.84695	-5.59991	-0.0441157
Dnlz	0.0241719	0.282385	0.521385	0.602473	0.893063	-5.75745	0.0168561
Snapc4	-0.0374145	0.0259341	-2.46805	0.014128	0.545431	-3.08984	-0.0628195
Sdccag3	-0.0104535	0.206317	-0.257597	0.79689	0.957288	-5.85264	-0.0442974
Pmpca	-0.0507107	0.254672	-1.12556	0.261227	0.81111	-5.2975	-0.0815671
Inpp5e	-0.01098	0.0377223	-0.584945	0.559013	0.876996	-5.7249	-0.0198729
Sec16a	0.0110131	0.0701514	0.41995	0.674815	0.921577	-5.80167	0.00106932
Notch1	-0.00367448	0.100181	-0.115052	0.908478	0.978988	-5.87725	-0.0140969
Egfl7	0.0125278	0.0117882	1.18088	0.238563	0.808172	-5.23865	0.0148569
Agpat2	-0.0201552	0.108675	-0.626222	0.531633	0.864811	-5.70176	-0.0390997
Fam69b	-0.00601788	0.00235764	-1.22304	0.22225	0.807948	-5.19191	-0.00826446
Snhg7os	0.00513194	0.00235764	1.04294	0.297792	0.81111	-5.3802	0.00578035
Surf6	0.00942631	0.0650355	0.380583	0.703775	0.932212	-5.81627	0.0107869
Med22	-0.0115119	0.123399	-0.343939	0.731127	0.941079	-5.82857	-0.014659
Rpl7a	0.0788961	3.49393	2.53511	0.0117358	0.517734	-2.93767	0.0556801
Surf1	-0.0250157	0.480763	-0.433586	0.664893	0.917317	-5.79628	-0.0840852
Surf2	0.0163815	0.34093	0.321298	0.748203	0.946793	-5.83555	0.018865
Surf4	0.117979	0.3775	2.23043	0.026439	0.627332	-3.59748	0.142193
Rexo4	0.0431637	0.148354	1.20055	0.230847	0.807948	-5.21704	0.0523549
Cacfd1	-0.0326836	0.512729	-0.583464	0.560008	0.877518	-5.7257	-0.0612926
Vav2	0.00757396	0.0202403	0.519937	0.603481	0.893289	-5.75815	0.00748963
Brd3	-0.103291	0.698172	-1.64156	0.101701	0.770026	-4.64027	-0.178576
Wdr5	0.0191711	0.149733	0.529205	0.597044	0.890996	-5.75365	0.0194309
Rxra	0.0213581	0.0542258	0.960057	0.337779	0.811834	-5.45688	0.0205895
Olfm1	-0.0464351	0.691639	-0.516945	0.605566	0.893728	-5.75959	-0.0704063
Ppp1r26	0.012085	0.00707293	1.45704	0.146123	0.794464	-4.90306	0.017341
1700007K13Rik	-0.013964	0.00943057	-1.47955	0.140016	0.79104	-4.87266	-0.019013
Mrps2	-0.0272687	0.107473	-0.889333	0.374518	0.826291	-5.51732	-0.0396598
Ralgds	-0.00802758	0.12202	-0.243784	0.80756	0.958038	-5.85585	-0.0122112
Gtf3c5	-0.0260922	0.0579626	-1.06935	0.28575	0.81111	-5.35445	-0.0486886
Tsc1	0.0331807	0.066014	1.36504	0.173238	0.807948	-5.02257	0.0494913
Gtf3c4	0.0034843	0.0994216	0.116312	0.907481	0.978788	-5.87712	-0.00322062
Ddx31	0.0299333	0.0400799	1.55628	0.120667	0.779166	-4.76555	0.0420867
Ttf1	-0.0100585	0.169796	-0.253964	0.799693	0.957854	-5.8535	-0.0204216
Setx	-2.76256e-05	0.0650355	-0.00110728	0.999117	0.999724	-5.88339	-0.00325793
Med27	-0.028556	0.176646	-0.733755	0.463656	0.84695	-5.63409	-0.0468187
Rapgef1	0.0146787	0.0306494	0.866441	0.386923	0.829711	-5.5359	0.0189653
Trub2	-0.0385222	0.157785	-1.05477	0.292358	0.81111	-5.36875	-0.0649719
Coq4	-0.0296295	0.224022	-0.700456	0.484171	0.848375	-5.65618	-0.058398
Slc27a4	0.0111061	0.0833188	0.390216	0.696647	0.929623	-5.81283	0.0110918
Urm1	0.0362108	0.274515	0.758764	0.448574	0.84695	-5.61682	0.0314788
Odf2	-0.0235239	0.0569841	-0.986834	0.324499	0.81111	-5.4328	-0.0370429
Gle1	0.00082561	0.173888	0.0217531	0.982659	0.996732	-5.88317	0.00498457
Sptan1	-0.0558598	0.202002	-1.37234	0.170957	0.806577	-5.01337	-0.105226
Wdr34	0.0285325	0.102758	0.94584	0.344971	0.811987	-5.4694	0.0412641
Set	-0.00989034	1.48958	-0.156019	0.87612	0.973351	-5.87211	-0.0901523
Pkn3	0.00235504	0.00707293	0.283031	0.777343	0.953055	-5.84626	0.00329623
Zdhhc12	-0.0815372	0.264102	-1.81519	0.0704667	0.743214	-4.36498	-0.140328
Zer1	0.0143185	0.0451958	0.664394	0.506935	0.855237	-5.67896	0.0183243
Tbc1d13	-0.00395269	0.0438167	-0.19075	0.848847	0.967846	-5.86652	-0.0131466
Endog	0.00630536	0.0697508	0.244784	0.806786	0.958038	-5.85562	-0.0115712
D2Wsu81e	-0.023726	0.121442	-0.709793	0.478369	0.848084	-5.65009	-0.0499333
Ccbl1	-0.0114552	0.0489326	-0.502755	0.615496	0.898373	-5.76629	-0.0146485
1700084E18Rik	-0.0104828	0.00471529	-1.54268	0.123935	0.779842	-4.78493	-0.0165289
Lrrc8a	0.0345687	0.103559	1.09323	0.275145	0.81111	-5.33061	0.040842
Dolk	-0.0590748	0.0829181	-2.17056	0.0307277	0.633176	-3.71755	-0.0858176
Nup188	-0.0143179	0.0461744	-0.682261	0.495586	0.849471	-5.66782	-0.0272402
Sh3glb2	0.0055454	0.0947064	0.183595	0.854452	0.968891	-5.86777	-0.000736516
Fam73b	-0.0170719	0.0306494	-1.00818	0.314159	0.81111	-5.41313	-0.0231692
Dolpp1	0.0423238	0.0650355	1.71973	0.0864858	0.760235	-4.51969	0.061137
Crat	-0.0125254	0.0782029	-0.457417	0.647694	0.911035	-5.78645	-0.0189385
Ppp2r4	-0.0153216	0.512553	-0.264694	0.791422	0.956277	-5.85092	-0.0518593
Ier5l	-0.0148639	0.0141459	-1.28009	0.201478	0.807948	-5.12608	-0.0214972
1700001O22Rik	-0.00817786	0.00707293	-0.984713	0.325538	0.81111	-5.43473	-0.0107486
Ntmt1	0.00685721	0.310458	0.148819	0.881794	0.973351	-5.87312	-0.0311977
Asb6	0.0213637	0.0565834	0.932258	0.351933	0.815247	-5.48118	0.0263699
Tor1b	-0.0426731	0.118283	-1.32737	0.185369	0.807948	-5.06928	-0.0693364
Tor1a	-0.00958973	0.254849	-0.223339	0.82342	0.961185	-5.86027	-0.0177938
BC005624	0.00758647	0.376961	0.147352	0.88295	0.973351	-5.87332	-0.0136221
Usp20	-0.0151124	0.0428382	-0.717784	0.473435	0.846973	-5.64481	-0.0237614
Fnbp1	0.010243	0.0357653	0.535951	0.592379	0.889549	-5.75032	0.00341857
Gpr107	-0.00980212	0.140703	-0.268405	0.788567	0.95556	-5.85	-0.0249688
Ncs1	-0.00861339	0.00845206	-0.864271	0.388111	0.829711	-5.53763	-0.015583
Ass1	-0.00106092	0.0165035	-0.0845134	0.932703	0.985708	-5.88008	-0.001672
Fubp3	0.011204	0.198447	0.270006	0.787336	0.955447	-5.8496	-0.000277279
Exosc2	0.0182569	0.0937279	0.627809	0.530594	0.864411	-5.70083	0.0109092
Abl1	0.00956611	0.167616	0.247597	0.804611	0.958038	-5.85498	0.00709534
Aif1l	0.00384969	0.00235764	0.781093	0.435348	0.84695	-5.60092	0.00578035
Nup214	0.0161258	0.097064	0.540695	0.589108	0.888892	-5.74796	0.0190886
Prrc2b	-0.0129519	0.449828	-0.234759	0.814552	0.959031	-5.85785	-0.0467207
Pomt1	0.0096906	0.0165035	0.772778	0.440246	0.84695	-5.60689	0.0123728
Uck1	0.020159	0.13145	0.595669	0.551834	0.873714	-5.71904	0.0191259
Swi5	0.0962857	1.39698	1.68608	0.0927936	0.768488	-4.57228	0.0440066
Golga2	0.00682962	0.0744661	0.260568	0.7946	0.956954	-5.85192	0.0140343
Dnm1	-0.000118535	0.00471529	-0.0174523	0.986087	0.996911	-5.88325	-0.00248412
Ciz1	0.0475764	0.141281	1.34522	0.179544	0.807948	-5.04731	0.0432295
1110008P14Rik	0.0367239	0.193373	0.919211	0.358705	0.818293	-5.49235	0.0198943
Ptges2	-0.0383784	0.0852758	-1.35921	0.175075	0.807948	-5.02988	-0.0601633
Slc25a25	-0.0159268	0.247957	-0.344762	0.730508	0.941079	-5.82831	-0.0312481
Naif1	0.00570163	0.00943057	0.596575	0.55123	0.873498	-5.71854	0.00907658
Fam102a	0.0142773	0.114947	0.434918	0.663926	0.917118	-5.79575	0.00675312
Dpm2	0.0057809	0.266283	0.125724	0.900033	0.978201	-5.87606	-0.0167949
St6galnac4	0.028417	0.100801	0.928422	0.353915	0.815523	-5.48448	0.036466
St6galnac6	-0.00589393	0.00235764	-1.19845	0.231664	0.807948	-5.21937	-0.00826446
Ak1	-0.000427505	0.00471529	-0.0627301	0.950022	0.989243	-5.88156	-0.00248412
Fpgs	0.00707661	0.015525	0.553164	0.580552	0.885546	-5.74164	0.00175806
Cdk9	0.104061	0.303026	2.20871	0.0279305	0.633176	-3.6414	0.123642
Sh2d3c	-0.00415354	0.0353647	-0.228573	0.819352	0.960113	-5.85917	-0.0116085
Ttc16	-0.00473199	0.00235764	-0.961892	0.336858	0.811834	-5.45525	-0.00826446
Tor2a	-0.0370531	0.381853	-0.696557	0.486605	0.848375	-5.6587	-0.0776799
Ptrh1	0.0283522	0.0428382	1.35693	0.175798	0.807948	-5.03274	0.0348044
Stxbp1	0.0229237	0.318509	0.449975	0.653045	0.912723	-5.78958	0.0153244
Gm13523	0.00343408	0.00235764	0.697271	0.486159	0.848375	-5.65824	0.00578035
Fam129b	0.00774077	0.119662	0.23108	0.817406	0.959603	-5.85864	0.0100981
Lrsam1	-0.0240309	0.0188611	-1.81338	0.070746	0.743214	-4.36799	-0.0380261
Rpl12	0.100046	3.72791	2.80003	0.00543248	0.421233	-2.29854	0.0745101
Slc2a8	-0.052867	0.048532	-2.46547	0.0142283	0.545431	-3.09562	-0.0858548
Ralgps1	0.00524477	0.0353647	0.288331	0.773287	0.95129	-5.84486	0.00243634
Zbtb34	-0.00195074	0.0188611	-0.147177	0.883088	0.973351	-5.87335	-0.00993646
Zbtb43	-0.0362827	0.0697508	-1.42445	0.155328	0.795551	-4.94627	-0.0537056
Lmx1b	0.0123975	0.015525	0.955386	0.340132	0.811834	-5.46101	0.0158029
C130021I20Rik	0.0107066	0.0178826	0.776289	0.438174	0.84695	-5.60438	0.0157541
Mvb12b	0.0262532	0.0296709	1.53386	0.12609	0.782441	-4.7974	0.030611
Pbx3	0.0320813	0.0842973	1.12814	0.260139	0.81111	-5.29482	0.0439671
Mapkap1	0.0821475	0.191015	2.03329	0.0428804	0.67695	-3.98095	0.104212
Gapvd1	0.045453	0.280386	0.962827	0.33639	0.811834	-5.45442	0.0540887
Hspa5	0.0539139	1.22637	0.648184	0.517349	0.859079	-5.6888	0.0195525
Rabepk	0.0628571	0.0744661	2.46041	0.0144263	0.546521	-3.10692	0.0702136
Fbxw2	0.0541726	0.311259	1.11388	0.2662	0.81111	-5.30958	0.0372965
Psmd5	0.0176675	0.229539	0.400602	0.688991	0.926708	-5.80903	0.0301242
Cutal	-0.0110293	0.0357653	-0.569473	0.56945	0.882009	-5.73317	-0.0130128
Cntrl	0.0833913	0.161922	2.16725	0.0309817	0.633176	-3.72411	0.102052
Rab14	-0.0149593	1.11555	-0.249177	0.80339	0.958038	-5.85461	-0.082712
Gsn	0.00990525	0.137726	0.270171	0.78721	0.955447	-5.84956	0.00642228
Stom	0.00328474	0.00235764	0.667982	0.504645	0.853291	-5.67674	0.00578035
Dab2ip	-0.0441115	0.0947064	-1.47164	0.14214	0.79104	-4.8834	-0.0709606
Ndufa8	0.0530979	1.11	0.966835	0.334385	0.811834	-5.45085	0.0190584
Rbm18	0.0155378	0.239147	0.357467	0.720987	0.93839	-5.82418	0.0115458
Mrrf	-0.0655632	0.357699	-1.27871	0.201961	0.807948	-5.1277	-0.122855
Pdcl	0.0189068	0.169577	0.463099	0.643621	0.910278	-5.78403	0.00499489
Rc3h2	0.018919	0.239724	0.425172	0.671008	0.921241	-5.79963	0.00713347
Zbtb6	-0.0600187	0.0616994	-2.44454	0.0150641	0.553596	-3.14227	-0.0898771
Zbtb26	-0.0470851	0.0522688	-2.04889	0.0413196	0.676168	-3.95185	-0.0626484
Rabgap1	-0.0144969	0.138523	-0.403787	0.68665	0.925645	-5.80784	-0.0138831
Strbp	-0.0669212	0.436041	-1.25781	0.209412	0.807948	-5.15214	-0.116578
Gpr21	0.0055603	0.00235764	1.13491	0.257293	0.81111	-5.28775	0.00578035
Dennd1a	0.0116346	0.0296709	0.68314	0.495032	0.849471	-5.66727	0.0165662
Nek6	-0.0397995	0.653515	-0.634039	0.526526	0.863098	-5.6972	-0.102427
Psmb7	0.0915242	1.34077	1.58658	0.113633	0.777818	-4.72179	0.082391
Nr6a1	-0.0312124	0.0343861	-1.70567	0.0890775	0.762494	-4.54179	-0.0503128
Gm13496	0.00550653	0.00235764	1.12309	0.262272	0.81111	-5.30007	0.00578035
Wdr38	-0.00242354	0.00943057	-0.254989	0.798902	0.957854	-5.85326	-0.00496823
Rpl35	0.010756	3.23908	0.344924	0.730387	0.941079	-5.82826	-0.0980607
Arpc5l	-0.0127463	0.524619	-0.240979	0.809732	0.958038	-5.85648	-0.0648485
Golga1	-0.00683132	0.202584	-0.155348	0.876649	0.973351	-5.8722	-0.0160883
Scai	-0.0554926	0.0424376	-2.82535	0.00503127	0.404986	-2.23431	-0.0785363
Ppp6c	-0.0256592	0.371043	-0.48867	0.625423	0.902758	-5.77276	-0.0631041
Gtdc1	-8.0068e-05	0.0117882	-0.0075214	0.994004	0.999357	-5.88336	0.000812114
Acvr2a	0.002904	0.0296709	0.167528	0.867064	0.970853	-5.87038	0.0025214
Orc4	-0.07574	0.301828	-1.57517	0.116243	0.777818	-4.73837	-0.147226
Mbd5	-0.0323245	0.0569841	-1.35273	0.177133	0.807948	-5.03797	-0.0510877
Epc2	0.0114441	0.162901	0.304304	0.761102	0.949193	-5.84048	0.00957946
Mmadhc	0.067235	0.427631	1.25201	0.211515	0.807948	-5.15885	0.0684738
Rnd3	-0.0290153	0.0994216	-0.962024	0.336792	0.811834	-5.45513	-0.0453551
Rbm43	0.00522315	0.0212188	0.368715	0.712594	0.934968	-5.82039	0.00988869
Nmi	-0.0249419	0.179805	-0.657688	0.51123	0.856372	-5.68306	-0.0414605
Rif1	-0.0184272	0.192972	-0.452743	0.651052	0.911991	-5.78842	-0.0290514
Neb	-0.00481037	0.00235764	-0.977415	0.32913	0.811834	-5.44134	-0.00826446
Arl5a	0.0572441	0.14444	1.56765	0.117988	0.777818	-4.74923	0.0708483
Cacnb4	-0.00481037	0.00235764	-0.977415	0.32913	0.811834	-5.44134	-0.00826446
Stam2	0.0660143	0.108852	2.17921	0.0300737	0.633176	-3.70041	0.0702509
Fmnl2	-0.0278062	0.0353647	-1.56242	0.119215	0.777818	-4.75675	-0.0396981
Prpf40a	-0.0247553	0.838355	-0.397497	0.691276	0.927471	-5.81018	-0.0941814
Arl6ip6	0.0346842	0.177047	0.897	0.37042	0.824328	-5.51099	0.0477042
Rprm	0.00364475	0.00235764	0.741151	0.459166	0.84695	-5.62904	0.00578035
Nr4a2	0.0231534	0.171753	0.540973	0.588917	0.888892	-5.74782	0.0206818
Gpd2	-0.0499554	0.330305	-0.934312	0.350875	0.815247	-5.47941	-0.114792
Galnt5	0.0134939	0.00707293	1.63382	0.103317	0.773737	-4.65192	0.017341
Cytip	0.00114899	0.099021	0.0365299	0.970884	0.993662	-5.88277	-0.010032
Acvr1c	-0.00580279	0.00235764	-1.18059	0.238678	0.808172	-5.23896	-0.00826446
Acvr1	-0.00999695	0.033007	-0.573072	0.567014	0.880214	-5.73126	-0.0173888
Upp2	-0.0111652	0.0367438	-0.587506	0.557294	0.875579	-5.72351	-0.0164429
Ccdc148	-0.0106596	0.00471529	-1.56688	0.118169	0.777818	-4.75034	-0.0165289
Pkp4	0.0263912	0.0837194	0.886722	0.37592	0.826766	-5.51946	0.0261189
Tanc1	-0.0173008	0.117304	-0.534458	0.59341	0.889549	-5.75106	-0.0378167
Wdsub1	-0.00109761	0.0141459	-0.0951991	0.924219	0.984449	-5.87919	-0.00745235
Baz2b	-0.00975753	0.611624	-0.163164	0.870497	0.971693	-5.87105	-0.070925
Gm13620	0.0142796	0.00707293	1.73601	0.0835625	0.755655	-4.49389	0.017341
March7	0.0163619	0.310681	0.333818	0.738744	0.943142	-5.83175	-0.0131627
Cd302	0.02277	0.0442173	1.05256	0.293367	0.81111	-5.3709	0.0241409
Ly75	-0.0170195	0.0117882	-1.60958	0.108513	0.776519	-4.68802	-0.0272775
Pla2r1	-0.00464541	0.00235764	-0.944865	0.345468	0.811987	-5.47025	-0.00826446
Itgb6	0.0184864	0.0141459	1.60777	0.10891	0.776519	-4.6907	0.0206373
Tank	-0.0509611	0.210454	-1.23741	0.216876	0.807948	-5.1756	-0.0728453
Psmd14	0.0484958	0.509312	0.853001	0.394321	0.832128	-5.54658	0.0384193
Dpp4	0.01084	0.0556049	0.468063	0.640071	0.909174	-5.78189	0.00992599
Gm13565	-0.0109001	0.00471529	-1.60454	0.109621	0.776519	-4.69548	-0.0165289
Gcg	0.0187094	0.0367438	0.985209	0.325294	0.81111	-5.43428	0.0198624
Fap	0.00150569	0.0235764	0.100898	0.919697	0.982955	-5.87867	0.00162423
Ifih1	-0.010633	0.0933272	-0.366404	0.714315	0.936179	-5.82118	-0.0181626
Gca	0.00668642	0.0542258	0.299583	0.764697	0.949521	-5.8418	0.0065447
Grb14	0.00407191	0.00707293	0.491061	0.623733	0.901475	-5.77167	0.00329623
Cobll1	-0.00506457	0.0188611	-0.379585	0.704515	0.932376	-5.81662	-0.00993646
Galnt3	-0.0195663	0.134208	-0.560913	0.575264	0.883994	-5.73765	-0.0443356
Ttc21b	-0.0527932	0.0866549	-1.83353	0.0676889	0.736102	-4.33433	-0.0766559
Stk39	-0.0443655	0.130071	-1.30342	0.193404	0.807948	-5.0983	-0.0685243
Cers6	-0.0775332	0.346092	-1.47252	0.141902	0.79104	-4.88221	-0.138599
Nostrin	0.0152057	0.0353647	0.844566	0.399008	0.832128	-5.5532	0.0164812
Spc25	0.0303002	0.0235764	2.05112	0.0411008	0.674156	-3.94768	0.0437587
Bbs5	-0.0242347	0.0475535	-1.10469	0.270157	0.81111	-5.31899	-0.0402903
Fastkd1	0.0185804	0.0518682	0.84424	0.399191	0.832128	-5.55346	0.028854
Ppig	-0.0262153	0.8084	-0.407884	0.683642	0.925472	-5.8063	-0.0837688
Ccdc173	0.0262918	0.0579626	1.11464	0.265875	0.81111	-5.3088	0.0297512
Phospho2	-0.00626314	0.167215	-0.162418	0.871083	0.971693	-5.87116	-0.0137608
Klhl23	0.0217428	0.0117882	2.05744	0.0404858	0.667621	-3.93583	0.0289017
Ssb	-0.0123847	1.00635	-0.204199	0.838332	0.965542	-5.86406	-0.0823602
Mettl5	-0.0148586	0.195731	-0.365193	0.715218	0.936467	-5.82159	-0.0469358
Mettl5os	0.00470539	0.00235764	0.955677	0.339985	0.811834	-5.46076	0.00578035
Ubr3	-0.042254	0.0909696	-1.49901	0.134894	0.78809	-4.84599	-0.0660774
Sp5	-0.0222669	0.0165035	-1.78737	0.0748607	0.746091	-4.41091	-0.0297616
Erich2os	-0.00616371	0.00235764	-1.25244	0.21136	0.807948	-5.15836	-0.00826446
Gad1	0.00923044	0.00471529	1.35539	0.176287	0.807948	-5.03466	0.0115607
Gm26558	0.00375685	0.00235764	0.764345	0.445247	0.84695	-5.61289	0.00578035
Gorasp2	0.00836377	0.312418	0.173765	0.862165	0.970422	-5.86939	-0.0311633
Tlk1	-0.0024713	0.199645	-0.0587653	0.953177	0.990333	-5.88179	-0.00686346
Mettl8	-0.00984037	0.0636564	-0.416896	0.677045	0.92265	-5.80286	-0.0265132
Dcaf17	0.0460761	0.161344	1.19846	0.231657	0.807948	-5.21935	0.0396824
Dync1i2	0.0048786	0.784819	0.0797408	0.936495	0.986715	-5.88044	-0.0575665
Slc25a12	-0.0161291	0.0235764	-1.09584	0.274005	0.81111	-5.32798	-0.0264654
Hat1	-0.00291042	0.188257	-0.0751524	0.940142	0.987181	-5.88077	-0.014909
Metap1d	0.0154402	0.12202	0.467882	0.6402	0.909174	-5.78196	0.0158785
Platr26	0.00379417	0.00707293	0.460275	0.645644	0.910776	-5.78523	0.00329623
Itga6	0.0614259	0.510114	1.03321	0.302315	0.81111	-5.38953	0.0719157
Gm17250	0.00720013	0.00943057	0.75958	0.448086	0.84695	-5.61625	0.00907658
Pdk1	-0.014676	0.0607208	-0.595719	0.551801	0.873714	-5.71901	-0.0278812
Rapgef4	-1.66867e-06	0.079582	-5.83229e-05	0.999954	0.999954	-5.88339	-0.00972808
Zak	0.020253	0.0687723	0.786673	0.432078	0.84695	-5.59687	0.0199485
Cdca7	-0.036051	0.162061	-0.885002	0.376846	0.827238	-5.52087	-0.0613955
6430710C18Rik	-0.00653101	0.00235764	-1.32897	0.18484	0.807948	-5.06732	-0.00826446
Sp3	-0.0299803	0.154449	-0.806651	0.42049	0.84313	-5.58215	-0.0508908
Sp3os	0.0498761	0.13323	1.38495	0.16707	0.802168	-4.99736	0.0574082
Ola1	0.094002	0.757297	1.50156	0.134234	0.787928	-4.84247	0.0906572
Cir1	-0.088212	0.41238	-1.61878	0.106519	0.776095	-4.67439	-0.15102
Scrn3	-0.033895	0.0711299	-1.30191	0.193919	0.807948	-5.10012	-0.0527109
Wipf1	0.0157625	0.0141459	1.36234	0.174085	0.807948	-5.02595	0.0206373
Chrna1os	0.0218769	0.0165035	1.77113	0.0775284	0.746823	-4.43741	0.0264176
Chn1	0.0069968	0.00471529	1.02553	0.305918	0.81111	-5.39683	0.0115607
Atf2	-0.0544122	0.171931	-1.43251	0.153012	0.795551	-4.93568	-0.0724242
Atp5g3	0.156192	1.55968	2.70871	0.00713218	0.461506	-2.52566	0.133414
Lnp	0.0193415	0.0768237	0.724493	0.469313	0.84695	-5.64033	0.0338595
Hoxd4	-0.0097594	0.0165035	-0.781075	0.435358	0.84695	-5.60093	-0.0157168
Mtx2	-0.0194255	0.630582	-0.315698	0.752446	0.947967	-5.8372	-0.0726636
Hnrnpa3	0.052561	1.64167	0.879036	0.380067	0.828122	-5.52574	-0.0178098
Nfe2l2	0.0592005	0.367488	1.12037	0.263427	0.81111	-5.30288	0.056945
Agps	0.0165464	0.0532473	0.724416	0.46936	0.84695	-5.64039	0.0181905
Ttc30b	0.0189085	0.0259341	1.22564	0.22127	0.807948	-5.18897	0.0214494
Ttc30a1	0.0148528	0.0235764	1.00651	0.314961	0.81111	-5.41468	0.015669
Pde11a	0.00411218	0.00235764	0.835474	0.404099	0.833246	-5.56026	0.00578035
Rbm45	0.000140201	0.0165035	0.011175	0.991091	0.998687	-5.88333	-0.001672
Osbpl6	-0.00729383	0.0235764	-0.490775	0.623935	0.901475	-5.7718	-0.0124206
Prkra	-0.0589636	0.236211	-1.3327	0.183616	0.807948	-5.06275	-0.0881358
Fkbp7	-0.00355247	0.0259341	-0.228168	0.819667	0.960113	-5.85926	-0.00664023
Plekha3	0.000195314	0.0933272	0.00672407	0.994639	0.999574	-5.88337	0.00409787
Ccdc141	0.0215371	0.0475535	0.979469	0.328117	0.811834	-5.43949	0.0241046
Sestd1	-0.0164046	0.0729097	-0.59139	0.554693	0.874931	-5.72139	-0.0226443
Cwc22	-0.0168059	0.124778	-0.504894	0.613995	0.897466	-5.76529	-0.0335382
Ube2e3	-0.0240057	0.838156	-0.382385	0.70244	0.931884	-5.81564	-0.0754906
Cerkl	0.0066641	0.00943057	0.700267	0.484289	0.848375	-5.6563	0.00907658
Neurod1	-0.102461	0.633211	-1.10175	0.271432	0.81111	-5.32198	-0.171518
Ssfa2	0.0115449	0.121041	0.34703	0.728806	0.940591	-5.82758	0.0134794
Dnajc10	0.10433	0.789817	1.5289	0.127315	0.782983	-4.80438	0.0795237
Nckap1	-0.0161688	0.208497	-0.373722	0.708869	0.934362	-5.81867	-0.0296799
Dusp19	0.00620602	0.135187	0.18062	0.856785	0.969369	-5.86827	-0.00801777
Nup35	-0.0364118	0.12242	-1.08693	0.277917	0.81111	-5.33695	-0.0533634
Zc3h15	0.0713275	0.824737	1.17423	0.241209	0.808172	-5.24587	0.0439958
Itgav	-0.0434839	0.033007	-2.49898	0.0129756	0.528818	-3.02014	-0.0595232
Calcrl	-0.0022665	0.00471529	-0.331914	0.74018	0.943142	-5.83234	-0.00248412
Tfpi	0.0826293	0.223225	1.84186	0.0664566	0.733517	-4.3203	0.098913
Ctnnd1	0.0444258	0.407614	0.833677	0.405109	0.83386	-5.56165	0.0368846
2700094K13Rik	0.239872	0.470916	4.0591	6.25159e-05	0.0354438	1.54089	0.29756
Tmx2	0.0745108	0.128515	2.18145	0.0299058	0.633176	-3.69595	0.0961976
Med19	-0.0242574	0.36117	-0.471462	0.637644	0.907428	-5.78041	-0.0626642
Zdhhc5	-0.0155829	0.0400799	-0.811713	0.417583	0.842414	-5.57836	-0.0281374
Clp1	0.043885	0.109831	1.40331	0.161532	0.800611	-4.97379	0.0445603
Serping1	0.00242374	0.0165035	0.195666	0.845	0.966793	-5.86564	-0.001672
Ube2l6	-0.00774676	0.00707293	-0.932104	0.352013	0.815247	-5.48132	-0.0107486
Timm10	0.0514058	0.29929	1.13484	0.257326	0.81111	-5.28783	0.0606873
Slc43a1	-0.0448062	0.0833188	-1.56376	0.118901	0.777818	-4.75483	-0.0707905
Ssrp1	-0.021921	0.514468	-0.382061	0.70268	0.931884	-5.81575	-0.0784683
Tnks1bp1	0.0136818	0.0188611	1.02776	0.304871	0.81111	-5.39472	0.0181532
Ptprj	0.00206311	0.0117882	0.195483	0.845144	0.966793	-5.86568	0.000812114
Nup160	-0.00676338	0.0259341	-0.433977	0.664609	0.917307	-5.79613	-0.00664023
Fnbp4	-0.035103	0.161922	-0.97975	0.327978	0.811745	-5.43923	-0.0712594
Mtch2	-0.0222888	1.37652	-0.357293	0.721117	0.93839	-5.82423	-0.0944056
C1qtnf4	0.000291487	0.00471529	0.0428473	0.965851	0.993662	-5.88254	-0.00248412
Ndufs3	0.139359	0.909175	2.21869	0.0272362	0.630834	-3.62126	0.123302
Kbtbd4	0.055947	0.0943057	1.89693	0.0587726	0.725943	-4.22603	0.076721
Celf1	-0.0244067	0.523501	-0.419681	0.675011	0.921577	-5.80178	-0.0624929
Psmc3	0.0800804	0.837046	1.35126	0.177602	0.807948	-5.0398	0.0649923
Slc39a13	-0.0176975	0.0165035	-1.42182	0.15609	0.797135	-4.94972	-0.0297616
Madd	-0.0352672	0.0721084	-1.36189	0.174229	0.807948	-5.02653	-0.056141
Nr1h3	0.0184586	0.0579626	0.788279	0.431139	0.84695	-5.5957	0.0215355
Acp2	-0.0736331	0.10218	-2.37733	0.0180488	0.566459	-3.28947	-0.102987
Ddb2	0.0046677	0.0353647	0.257593	0.796893	0.957288	-5.85264	0.00243634
A330069E16Rik	-0.0200814	0.0306494	-1.21261	0.226209	0.807948	-5.20362	-0.037214
Pacsin3	-0.00202346	0.0235764	-0.13834	0.890062	0.974773	-5.87452	-0.0124206
Arfgap2	0.025005	0.278252	0.521814	0.602175	0.893063	-5.75725	0.0101643
1110051M20Rik	-0.0309417	0.0579626	-1.31598	0.18916	0.807948	-5.08315	-0.0404729
Lrp4	0.0212932	0.0296709	1.24561	0.213854	0.807948	-5.16622	0.0223953
Ckap5	-0.000902714	0.0791814	-0.0338426	0.973025	0.994487	-5.88286	-0.0107103
F2	-0.00151522	0.0225979	-0.099237	0.921015	0.983059	-5.87882	-0.000774833
Zfp408	-0.0355017	0.0471529	-1.69403	0.0912707	0.768353	-4.55995	-0.0529308
Arhgap1	-0.0101834	0.115925	-0.319282	0.749729	0.947552	-5.83615	-0.0189374
Atg13	0.0455068	0.126735	1.36193	0.174215	0.807948	-5.02647	0.0579154
Harbi1	0.0207537	0.220285	0.481736	0.630336	0.904759	-5.77587	0.0214823
Ambra1	0.00664543	0.0556049	0.275008	0.783495	0.95441	-5.84834	0.00992598
Mdk	-0.0139053	0.0300715	-0.540983	0.588917	0.888892	-5.74781	-0.0211434
Dgkz	0.0236501	0.205161	0.55919	0.576439	0.884342	-5.73854	-0.00738311
Creb3l1	0.038133	0.0944868	1.15057	0.2508	0.81111	-5.27124	0.032644
Phf21a	-0.0141089	0.313482	-0.284519	0.776204	0.952659	-5.84587	-0.0380805
Gyltl1b	-0.0168483	0.0542258	-0.755397	0.450588	0.84695	-5.61918	-0.0355897
Pex16	-0.0169809	0.206717	-0.414782	0.67859	0.923291	-5.80367	-0.0340434
Mapk8ip1	-0.010871	0.0165035	-0.867788	0.386186	0.829655	-5.53482	-0.0157168
Cry2	0.0129653	0.0117882	1.22418	0.221819	0.807948	-5.19062	0.0148569
Slc35c1	0.0170182	0.0838967	0.622167	0.534292	0.865053	-5.7041	0.0148952
Syt13	0.0265311	0.23484	0.526877	0.598658	0.891655	-5.75479	0.0269181
Prdm11	-0.0107418	0.0165035	-0.856899	0.392167	0.832128	-5.5435	-0.0157168
Trp53i11	-0.0984942	1.29912	-1.42563	0.154987	0.795551	-4.94472	-0.191768
Cd82	-0.0383855	0.640306	-0.614026	0.539651	0.867157	-5.70876	-0.0889858
Ext2	-0.037124	0.211213	-0.892772	0.372676	0.825948	-5.51449	-0.0696768
Accs	-0.0219493	0.0414591	-1.0911	0.276083	0.81111	-5.33276	-0.0329718
Gm13889	0.00343044	0.00235764	0.696546	0.486612	0.848375	-5.65871	0.00578035
Alkbh3	-0.0225596	0.11161	-0.713695	0.475956	0.847685	-5.64752	-0.0435608
Hsd17b12	0.12958	0.60979	2.25986	0.0245284	0.61205	-3.53729	0.146515
Ttc17	-0.0343271	0.0353647	-1.90306	0.0579646	0.721378	-4.21536	-0.0537429
Api5	-0.0816064	0.209476	-1.99271	0.0471749	0.689836	-4.0556	-0.119765
B230118H07Rik	-0.0540601	0.15347	-1.4504	0.147963	0.794505	-4.91194	-0.0919817
Traf6	-0.0062412	0.0673932	-0.24836	0.804021	0.958038	-5.8548	-0.0115224
Prr5l	-0.0129279	0.00471529	-1.90286	0.0579908	0.721378	-4.21571	-0.0165289
Commd9	-0.0241972	0.394843	-0.467729	0.640309	0.909174	-5.78203	-0.0598763
Ldlrad3	0.0327894	0.048532	1.51519	0.130749	0.784616	-4.82357	0.0405485
Trim44	-0.0214964	0.11299	-0.66033	0.509536	0.855789	-5.68145	-0.042566
Fjx1	-0.0117533	0.00471529	-1.72798	0.0849939	0.759276	-4.50664	-0.0165289
Slc1a2	0.000327742	0.00609442	0.0366855	0.97076	0.993662	-5.88276	0.00089717
Cd44	0.018837	0.0522688	0.817486	0.414283	0.83983	-5.57401	0.0216205
Pdhx	-0.0600368	0.155828	-1.63595	0.102872	0.773168	-4.64873	-0.100246
Apip	0.0120415	0.104137	0.3967	0.691863	0.927549	-5.81047	0.000124376
Ehf	0.0355633	0.109033	1.04113	0.298633	0.81111	-5.38195	0.0402187
Cat	0.0204807	0.450676	0.339343	0.734583	0.941484	-5.83003	-0.0136844
Abtb2	0.00344515	0.00235764	0.700357	0.484233	0.848375	-5.65624	0.00578035
Nat10	-0.0467221	0.0518682	-2.13456	0.0335857	0.638371	-3.78824	-0.0694597
Caprin1	-0.0908745	0.829729	-1.43819	0.151394	0.795551	-4.92817	-0.192715
Lmo2	-0.000546901	0.00471529	-0.0801668	0.936157	0.986696	-5.88041	-0.00248412
Fbxo3	0.0260001	0.242706	0.596328	0.551394	0.873498	-5.71867	0.00384136
Cd59b	0.0154882	0.033007	0.881566	0.378699	0.827452	-5.52368	0.0247456
Cd59a	0.0495012	0.0833188	1.73912	0.0830134	0.755655	-4.48893	0.0638285
Hipk3	-0.0256498	0.064057	-1.02719	0.305139	0.81111	-5.39526	-0.0419623
Cstf3	0.0282027	0.302229	0.587789	0.557105	0.875579	-5.72335	0.00824919
Tcp11l1	-0.0436451	0.0518682	-1.99072	0.0473949	0.689836	-4.05923	-0.0694597
Depdc7	0.00738416	0.00471529	1.08226	0.279983	0.81111	-5.34162	0.0115607
Qser1	0.0175254	0.124778	0.52114	0.602643	0.893063	-5.75757	0.00859623
Prrg4	0.00946822	0.0165035	0.754968	0.450845	0.84695	-5.61948	0.0123728
Ccdc73	0.00785155	0.00943057	0.823412	0.410911	0.836969	-5.56952	0.00907658
Eif3m	-0.0250092	1.61301	-0.46678	0.640987	0.909174	-5.78244	-0.108909
Rcn1	-0.0215779	0.0734876	-0.789506	0.430423	0.84695	-5.5948	-0.0387149
Pax6	0.00888775	0.00471529	1.30279	0.193621	0.807948	-5.09907	0.0115607
Elp4	-0.023738	0.0707293	-0.935145	0.350446	0.815247	-5.47869	-0.0372617
Immp1l	-0.0810108	0.596992	-1.32117	0.187425	0.807948	-5.07684	-0.123711
Dnajc24	0.00380504	0.262946	0.0837741	0.93329	0.985708	-5.88013	-0.014372
Arl14ep	-0.0287488	0.0508896	-1.28965	0.19814	0.807948	-5.11476	-0.0437691
Mettl15	-0.0115774	0.0447952	-0.563636	0.573412	0.883582	-5.73623	-0.0165767
Kif18a	-0.00257722	0.00943057	-0.27207	0.785751	0.955177	-5.84908	-0.00496823
Lin7c	-0.00666493	0.332659	-0.12999	0.896659	0.97685	-5.87556	-0.0271165
Lgr4	-0.0205911	0.0616994	-0.832234	0.405922	0.83386	-5.56276	-0.0254822
Ccdc34	0.107192	0.55013	1.58856	0.113186	0.776729	-4.71891	0.104893
Lpcat4	0.000701066	0.00707293	0.0846649	0.932583	0.985708	-5.88007	0.00329623
Nop10	0.124155	1.01735	1.98279	0.0482788	0.694047	-4.07364	0.107846
Slc12a6	-0.0312638	0.081539	-1.14969	0.251164	0.81111	-5.27218	-0.0528935
Emc4	-0.00165175	0.712124	-0.0287112	0.977114	0.995357	-5.88301	-0.0749431
Katnbl1	-0.0134691	0.131851	-0.38747	0.698676	0.930237	-5.81382	-0.0384577
Emc7	0.0802551	0.600287	1.35948	0.174989	0.807948	-5.02954	0.0788822
Aven	-0.0200002	0.108675	-0.62275	0.533909	0.865053	-5.70376	-0.0332705
Fmn1	0.00210916	0.0569841	0.0881839	0.929788	0.985378	-5.87978	-0.00312411
Gm13963	0.00507087	0.00235764	1.03021	0.303719	0.81111	-5.39239	0.00578035
Gm13966	-0.00649273	0.00235764	-1.32082	0.187542	0.807948	-5.07727	-0.00826446
Scg5	0.0176999	0.0212188	1.1326	0.258263	0.81111	-5.29017	0.0239335
Arhgap11a	-0.0247248	0.048532	-1.16097	0.246554	0.80888	-5.26015	-0.0437204
Aqr	-0.0234408	0.13323	-0.670828	0.502833	0.853265	-5.67498	-0.0409055
Zfp770	0.0306334	0.0367438	1.61181	0.108027	0.776519	-4.68473	0.0479521
Dph6	0.0194265	0.0664146	0.767051	0.443639	0.84695	-5.61097	0.0141682
Gm13977	0.00364918	0.00235764	0.740345	0.459655	0.84695	-5.62959	0.00578035
BC052040	-0.0119638	0.00943057	-1.25697	0.209718	0.807948	-5.15312	-0.019013
Meis2	0.000864904	0.0165035	0.0691506	0.944915	0.988053	-5.88117	-0.001672
2700033N17Rik	-0.00590589	0.00235764	-1.20872	0.227696	0.807948	-5.20796	-0.00826446
Spred1	0.0506746	0.0438167	2.48526	0.0134761	0.534129	-3.05116	0.0652931
Fam98b	-0.0015428	0.16428	-0.0400537	0.968076	0.993662	-5.88264	-0.0151289
Thbs1	0.0101509	0.0414591	0.507544	0.612136	0.896681	-5.76405	0.00333351
Eif2ak4	-0.0176496	0.0141459	-1.53061	0.126893	0.782971	-4.80199	-0.0214972
Srp14	0.0595735	1.02125	1.00525	0.315567	0.81111	-5.41586	0.0277754
Bmf	-0.00360156	0.0381229	-0.181689	0.855946	0.969179	-5.86809	-0.00723246
Bub1b	0.00690632	0.0192618	0.461265	0.644934	0.910757	-5.78481	0.0109197
Pak6	-0.00641422	0.00235764	-1.30649	0.192361	0.807948	-5.09462	-0.00826446
Inafm2	-0.00695933	0.0542258	-0.310858	0.756119	0.948001	-5.83861	-0.0215449
A430105I19Rik	-0.0230694	0.0461744	-1.08833	0.277299	0.81111	-5.33554	-0.0354559
Phgr1	0.164114	1.50755	2.09583	0.0369131	0.649855	-3.86302	0.148089
Disp2	0.0028308	0.00707293	0.3407	0.733562	0.941429	-5.8296	0.00329623
Knstrn	0.127814	0.344227	2.28694	0.0228772	0.603649	-3.48123	0.162648
Ivd	0.00128207	0.207919	0.0299792	0.976103	0.995357	-5.88297	-0.0228811
Bahd1	0.0111667	0.0282917	0.686264	0.493063	0.849471	-5.66529	0.0131849
Chst14	-0.00749157	0.00707293	-0.901559	0.367996	0.823355	-5.5072	-0.0107486
Ccdc32	-0.0064817	0.0899911	-0.225848	0.821469	0.960702	-5.85975	-0.0181264
Rpusd2	-0.000921356	0.0165035	-0.0734595	0.941488	0.987181	-5.88089	-0.001672
Casc5	0.0389908	0.0212188	2.80197	0.00540077	0.421233	-2.29364	0.0520231
Rad51	0.00400786	0.0296709	0.233122	0.815822	0.959372	-5.8582	0.0025214
Rmdn3	-0.0111648	0.170552	-0.302557	0.762432	0.949245	-5.84097	-0.033671
Dnajc17	-0.0283162	0.141682	-0.79643	0.426396	0.84695	-5.58973	-0.0482728
Zfyve19	-0.00783826	0.18452	-0.198135	0.84307	0.966117	-5.86519	-0.0216841
Ppp1r14d	0.0453818	0.622646	0.670783	0.502861	0.853265	-5.67501	0.0345392
Spint1	-0.104518	0.589781	-1.68792	0.0924382	0.768353	-4.56942	-0.199452
Rhov	-0.00609718	0.00235764	-1.23896	0.216304	0.807948	-5.17384	-0.00826446
Vps18	0.0313917	0.0438167	1.51602	0.130539	0.783714	-4.82241	0.0430326
Dll4	0.0469846	0.231095	1.06031	0.289834	0.81111	-5.36334	0.0644164
Ino80	0.0284382	0.0683717	1.14685	0.252335	0.81111	-5.27519	0.027182
Exd1	-0.0063624	0.00235764	-1.29337	0.196851	0.807948	-5.11033	-0.00826446
Chp1	0.100272	0.386931	1.8465	0.0657783	0.733517	-4.31246	0.13509
1700020I14Rik	0.0415835	0.501923	0.75973	0.447997	0.84695	-5.61614	-7.42105e-05
Oip5	0.0125726	0.00707293	1.51731	0.130213	0.783706	-4.82061	0.017341
Nusap1	0.00540001	0.0286923	0.305668	0.760064	0.948786	-5.84009	0.00595146
Ndufaf1	0.0159857	0.198666	0.39439	0.693566	0.927835	-5.81132	0.0188271
Rtf1	-0.0301903	0.717075	-0.491058	0.623735	0.901475	-5.77167	-0.0750618
Itpka	0.0100352	0.0259341	0.647844	0.517569	0.859079	-5.68901	0.00740458
Ltk	-0.00893199	0.0212188	-0.633594	0.526816	0.863163	-5.69746	-0.0182009
Rpap1	-0.00258884	0.0589411	-0.110774	0.911868	0.980117	-5.8777	-0.00998423
Tyro3	0.0149862	0.0131674	1.24104	0.215534	0.807948	-5.17145	0.0182382
Mga	-0.0287938	0.177447	-0.723264	0.470066	0.84695	-5.64116	-0.0472408
Mapkbp1	0.00263755	0.0235764	0.176794	0.859786	0.970034	-5.8689	0.00162423
Jmjd7	-0.0167123	0.130472	-0.496958	0.619573	0.900093	-5.76897	-0.0254076
Ehd4	0.0130026	0.0165035	1.04855	0.295207	0.81111	-5.37479	0.0123728
Vps39	-0.0290285	0.0391014	-1.48125	0.139563	0.79104	-4.87035	-0.0387521
Tmem87a	-0.0402402	0.0367438	-2.12407	0.0344604	0.638371	-3.80862	-0.0585773
Ganc	-0.0143661	0.0259341	-0.920162	0.358208	0.818293	-5.49154	-0.020685
Zfp106	0.00167318	0.243242	0.0370507	0.970469	0.993662	-5.88275	-0.0345932
Snap23	-0.0245991	0.145997	-0.695305	0.487388	0.848375	-5.65951	-0.04591
Lrrc57	-0.0161763	0.0565834	-0.682824	0.495231	0.849471	-5.66747	-0.0298094
Haus2	0.0115866	0.0856764	0.401092	0.68863	0.926708	-5.80885	0.00521392
Cdan1	-0.0309816	0.0117882	-2.95239	0.0033957	0.332294	-1.90378	-0.0413223
Ttbk2	-0.0351298	0.0391014	-1.80195	0.0725313	0.746091	-4.38693	-0.0527969
Ubr1	0.0182719	0.125537	0.526473	0.598938	0.891688	-5.75498	0.0104571
Tmem62	0.0205333	0.064057	0.823005	0.411142	0.837309	-5.56983	0.0166035
Ccndbp1	-0.0691288	0.333637	-1.32652	0.18565	0.807948	-5.07032	-0.12411
Epb42	-0.00329173	0.4559	-0.0503601	0.959868	0.992157	-5.88221	-0.0414521
Tgm5	-0.0122249	0.03105	-0.674065	0.500775	0.852161	-5.67297	-0.0245735
Lcmt2	0.0346343	0.107874	1.11287	0.266631	0.81111	-5.31061	0.0455913
Adal	0.0157303	0.0424376	0.788209	0.43118	0.84695	-5.59575	0.0197774
Zscan29	0.0442971	0.11121	1.41324	0.158595	0.797322	-4.96092	0.0537707
Tubgcp4	-0.027466	0.121442	-0.818954	0.413445	0.83964	-5.5729	-0.0557625
Trp53bp1	0.0416871	0.143639	1.1629	0.24577	0.808172	-5.25808	0.0431808
Map1a	0.0303853	0.0384813	1.47725	0.140629	0.79104	-4.87578	0.0381672
Ppip5k1	-0.0090146	0.0377223	-0.483496	0.629087	0.90464	-5.77508	-0.0198729
Ckmt1	-0.0164687	0.356902	-0.303712	0.761552	0.949213	-5.84064	-0.0681487
Catsper2	0.00419218	0.0117882	0.39732	0.691407	0.927471	-5.81024	0.000812114
Pdia3	0.0200644	1.25956	0.276939	0.782013	0.954145	-5.84785	-0.0328738
Ell3	0.00775255	0.0306494	0.459412	0.646262	0.910776	-5.7856	0.00492046
Serf2	0.0744336	2.04674	1.34424	0.17986	0.807948	-5.04852	0.018365
Hypk	0.0581458	0.7898	0.935022	0.350509	0.815247	-5.4788	0.0312064
Mfap1b	0.00308915	0.198265	0.077744	0.938082	0.986992	-5.88059	-0.00202905
Mfap1a	0.0180596	0.190037	0.439585	0.660546	0.915726	-5.79386	0.011715
Wdr76	-0.0296437	0.0212188	-2.13253	0.0337536	0.638371	-3.79219	-0.0462905
Frmd5	0.00340765	0.00235764	0.692017	0.489448	0.849249	-5.66162	0.00578035
Casc4	0.0401285	0.0687723	1.56064	0.119635	0.777818	-4.75931	0.0480381
Ctdspl2	0.0274643	0.048532	1.2671	0.206078	0.807948	-5.14133	0.0347194
Eif3j1	-0.0629031	0.498669	-1.10056	0.271946	0.81111	-5.32319	-0.128124
Spg11	0.00660684	0.0852758	0.234153	0.815022	0.959031	-5.85798	0.00423172
B2m	0.109461	1.50502	1.72364	0.0857761	0.759276	-4.51351	0.128324
Sord	-0.0598132	0.267581	-1.22665	0.220892	0.807948	-5.18783	-0.0941859
Duox2	0.00766567	0.00471529	1.12674	0.26073	0.81111	-5.29628	0.0115607
Duoxa2	-0.00486506	0.00235764	-0.988311	0.323776	0.81111	-5.43145	-0.00826446
Shf	0.0176924	0.0573847	0.711241	0.477473	0.848084	-5.64914	0.0201186
Slc28a2	-0.0101811	0.00943057	-1.08745	0.277688	0.81111	-5.33643	-0.019013
Gatm	-0.00606697	0.00235764	-1.23725	0.216938	0.807948	-5.17579	-0.00826446
AA467197	-0.020827	0.0212188	-1.48104	0.139618	0.79104	-4.87063	-0.0322457
Slc30a4	0.0104913	0.015525	0.814245	0.416134	0.841288	-5.57646	0.00997375
Bloc1s6os	-0.00955692	0.0165035	-0.764036	0.44543	0.84695	-5.61311	-0.0157168
Bloc1s6	-0.063163	0.120063	-1.91211	0.0567899	0.716037	-4.19957	-0.0954491
Sqrdl	0.00498907	0.100801	0.162722	0.870844	0.971693	-5.87112	0.000160643
Sema6d	0.00251441	0.00707293	0.302791	0.762254	0.949245	-5.8409	0.00329623
Slc24a5	0.0670754	0.111792	1.94465	0.0527272	0.707368	-4.14214	0.0832866
Myef2	0.00885059	0.249479	0.179216	0.857886	0.969848	-5.8685	-0.0134724
Dut	-0.0504487	0.21557	-1.16241	0.245969	0.808172	-5.25861	-0.0767338
Cep152	-0.00532336	0.0141459	-0.457182	0.647862	0.911045	-5.78655	-0.00745235
Eid1	-0.020414	0.263925	-0.445673	0.656147	0.913728	-5.79136	-0.0588803
Secisbp2l	-0.0427427	0.104137	-1.41986	0.15666	0.797322	-4.95229	-0.0759288
Cops2	0.0254309	0.58522	0.412524	0.680242	0.924528	-5.80454	-0.0110464
Galk2	-0.0175164	0.789506	-0.26764	0.789155	0.95556	-5.85019	-0.0750233
Dtwd1	0.0289663	0.0518682	1.33027	0.184414	0.807948	-5.06573	0.028854
Atp8b4	0.00343408	0.00235764	0.697271	0.486159	0.848375	-5.65824	0.00578035
Slc27a2	-0.000597768	0.0414591	-0.0301123	0.975997	0.995357	-5.88297	-0.00488217
Hdc	0.00394448	0.00235764	0.800585	0.423989	0.845715	-5.58666	0.00578035
Gabpb1	-0.00614147	0.149733	-0.16071	0.872427	0.972038	-5.87142	-0.00865877
Gm27003	-0.00525895	0.0188611	-0.393007	0.694586	0.928359	-5.81182	-0.00993646
Usp8	0.0772454	0.170775	1.99852	0.0465389	0.687148	-4.04501	0.099109
Usp50	0.0313878	0.214592	0.752754	0.452172	0.84695	-5.62102	0.00990906
Trpm7	0.0162176	0.184879	0.404656	0.686011	0.925472	-5.80752	0.00728424
Sppl2a	0.0104336	0.283364	0.223495	0.823298	0.961129	-5.86024	-0.00300518
Ap4e1	0.01104	0.0424376	0.555926	0.578665	0.885096	-5.74022	0.0197774
Blvra	0.0531243	0.180383	1.33958	0.181369	0.807948	-5.05428	0.0524409
Ncaph	-0.00929056	0.0165035	-0.747665	0.455233	0.84695	-5.62455	-0.0157168
Itpripl1	-0.0203302	0.0131674	-1.68893	0.0922456	0.768353	-4.56787	-0.0321119
1810024B03Rik	-0.00120244	0.0165035	-0.0962719	0.923367	0.983879	-5.87909	-0.001672
Snrnp200	-0.00177276	0.246042	-0.0387599	0.969107	0.993662	-5.88269	-0.00546658
Ciao1	0.10914	0.307564	2.38033	0.017905	0.566	-3.28298	0.128939
Tmem127	-0.0330476	0.0994216	-1.09849	0.272847	0.81111	-5.32529	-0.0453551
Stard7	-0.0494956	0.169573	-1.33261	0.183644	0.807948	-5.06286	-0.0864203
Fahd2a	0.0497317	0.112011	1.52877	0.127346	0.782983	-4.80456	0.0639509
Zfp661	-0.0168111	0.0212188	-1.19741	0.232066	0.807948	-5.22051	-0.0182009
Mrps5	-0.0473561	0.65004	-0.75694	0.449664	0.84695	-5.6181	-0.104473
Mall	0.0199117	0.00943057	2.11941	0.0348558	0.638371	-3.81766	0.0231214
Nphp1	-0.0271323	0.0560056	-1.12465	0.261614	0.81111	-5.29845	-0.0418285
1500011K16Rik	0.0437896	0.301871	0.86326	0.388666	0.829832	-5.53844	0.0248809
Bub1	0.0205576	0.0178826	1.49264	0.136556	0.790364	-4.85477	0.0297989
Bcl2l11	-0.00884895	0.12202	-0.271268	0.786366	0.955336	-5.84929	-0.0122112
Anapc1	-0.0253801	0.12242	-0.745499	0.456538	0.84695	-5.62605	-0.0393186
Mertk	0.00826192	0.0367438	0.43163	0.666312	0.918534	-5.79707	0.0116468
Tmem87b	-0.0165451	0.195731	-0.400051	0.689396	0.926829	-5.80923	-0.0387202
Zc3h8	0.0184008	0.0400799	0.949614	0.343053	0.811987	-5.46609	0.0280418
Gm10762	-0.0146807	0.0404806	-0.716595	0.474167	0.847444	-5.6456	-0.021326
Zc3h6	0.00292114	0.0357653	0.15235	0.87901	0.973351	-5.87263	0.0092477
Ttl	-0.00282975	0.00471529	-0.414069	0.679112	0.923518	-5.80395	-0.00248412
Polr1b	-0.00690916	0.0188611	-0.5169	0.605597	0.893728	-5.75961	-0.00993646
Chchd5	-0.0408048	0.334304	-0.775309	0.438752	0.84695	-5.60508	-0.0723779
Slc20a1	0.00138906	0.00707293	0.16743	0.867141	0.970853	-5.8704	0.00329623
Ckap2l	0.00252412	0.0327875	0.12734	0.898755	0.977787	-5.87587	0.0101626
Sirpa	0.00470722	0.00235764	0.956042	0.339801	0.811834	-5.46043	0.00578035
Stk35	0.00551978	0.0343861	0.302195	0.762708	0.949245	-5.84107	0.00586641
Snrpb	0.156212	1.30726	2.73491	0.00660114	0.461506	-2.46123	0.151698
Nop56	0.0508292	0.366991	0.936296	0.349854	0.815247	-5.4777	0.0478543
Idh3b	-0.0859038	0.849089	-1.39875	0.162895	0.801027	-4.97967	-0.200885
Pced1a	0.00606416	0.0188611	0.454835	0.649548	0.911316	-5.78754	0.00410834
Vps16	-0.100658	0.103559	-3.20906	0.00147204	0.23127	-1.1944	-0.158172
Ptpra	-0.0471648	0.133631	-1.33215	0.183797	0.807948	-5.06343	-0.0762287
Mrps26	0.0841886	0.471232	1.51681	0.13034	0.783714	-4.82131	0.087638
Ubox5	0.0125515	0.0117882	1.18902	0.235347	0.808172	-5.22974	0.0148569
Fastkd5	-0.0011219	0.033007	-0.0637332	0.949224	0.988906	-5.88151	-0.003344
Lzts3	-0.00272371	0.0235764	-0.183573	0.854469	0.968891	-5.86777	0.00162423
Ddrgk1	0.0445307	0.529953	0.787036	0.431866	0.84695	-5.59661	0.0304597
Itpa	0.0509918	0.531155	0.870172	0.384884	0.829655	-5.5329	0.0379278
4930402H24Rik	0.0357682	0.134967	0.980308	0.327703	0.811716	-5.43873	0.0314436
Atrn	-0.00423675	0.0603202	-0.176071	0.860353	0.970251	-5.86902	-0.000773814
Siglec1	-0.00501817	0.00235764	-1.01912	0.308945	0.81111	-5.40288	-0.00826446
1700037H04Rik	0.0428507	0.165436	1.19834	0.231705	0.807948	-5.21948	0.0404415
Spef1	0.0480978	0.0711299	1.84167	0.0664848	0.733517	-4.32062	0.0620342
Cenpb	-0.00461407	0.253462	-0.0984604	0.921631	0.983291	-5.87889	-0.0314763
Cdc25b	-0.0297521	0.151694	-0.749302	0.454247	0.84695	-5.62342	-0.0589745
Ap5s1	-0.034585	0.254094	-0.760096	0.447779	0.84695	-5.61588	-0.0758245
Mavs	-0.00648083	0.137945	-0.185344	0.853081	0.968891	-5.86747	-0.0153
Pank2	-0.0353685	0.161922	-0.942354	0.34675	0.813183	-5.47244	-0.0572146
Rnf24	0.0041515	0.0141459	0.357452	0.720999	0.93839	-5.82418	0.00659246
Smox	-0.0156685	0.18412	-0.390298	0.696586	0.929623	-5.8128	-0.0367112
Prnp	-0.0406793	0.055027	-1.5584	0.120164	0.779166	-4.76252	-0.0582723
Rassf2	-0.0109194	0.00471529	-1.6033	0.109894	0.776519	-4.6973	-0.0165289
Slc23a2	-0.00658465	0.0141459	-0.56628	0.571616	0.882487	-5.73484	-0.00745235
Tmem230	0.0334281	0.297071	0.689986	0.490722	0.849249	-5.66292	0.0202498
Pcna	-0.0421439	0.132209	-1.20507	0.229102	0.807948	-5.21203	-0.0656687
AV099323	0.0117221	0.00707293	1.41817	0.157152	0.797322	-4.95449	0.017341
Cds2	0.0375987	0.0899911	1.27505	0.203254	0.807948	-5.13202	0.0438821
Gpcpd1	0.00825445	0.12064	0.257406	0.797037	0.957288	-5.85268	0.00666806
1110034G24Rik	0.0468503	0.0819396	1.68015	0.0939426	0.769872	-4.58144	0.0604473
Chgb	-0.00910504	0.0782029	-0.33589	0.737182	0.94299	-5.83111	-0.0271542
Trmt6	0.0381095	0.294759	0.770827	0.4414	0.84695	-5.60828	0.0121959
Mcm8	-0.00236233	0.00471529	-0.346689	0.729062	0.940591	-5.82769	-0.00248412
Crls1	0.158506	0.267662	3.53803	0.000465218	0.13481	-0.205186	0.207861
Fermt1	0.00832256	0.693603	0.128546	0.897801	0.977402	-5.87573	-0.0205291
Gm14102	-0.00222913	0.00471529	-0.326498	0.744269	0.944919	-5.83399	-0.00248412
Tmx4	-0.00388709	0.0141459	-0.334511	0.738222	0.943142	-5.83154	-0.00745235
Plcb1	-0.000593357	0.104938	-0.0174408	0.986096	0.996911	-5.88325	0.00208884
Plcb4	0.00705156	0.00943057	0.743011	0.458041	0.84695	-5.62776	0.00907658
Snap25	-0.0153851	0.0320285	-0.806899	0.420347	0.84313	-5.58196	-0.0280036
Mkks	0.0448116	0.22678	1.0582	0.290793	0.81111	-5.3654	0.0432356
Slx4ip	-0.0267233	0.0748667	-0.984764	0.325513	0.81111	-5.43468	-0.0435493
Jag1	0.0183216	0.0165035	1.47445	0.141382	0.79104	-4.87959	0.0264176
Btbd3	-0.025148	0.0923487	-0.859942	0.39049	0.831262	-5.54109	-0.0346065
Tasp1	0.00111753	0.0862543	0.0400221	0.968101	0.993662	-5.88265	-0.00741405
Esf1	-0.0986271	0.357475	-1.97757	0.048868	0.694047	-4.08308	-0.157322
Ndufaf5	-0.0407742	0.0546264	-1.7458	0.0818434	0.755655	-4.47826	-0.056868
Macrod2	-0.0183293	0.141682	-0.511397	0.60944	0.895357	-5.76223	-0.0424437
Flrt3	0.0317187	0.0320285	1.79368	0.0738445	0.746091	-4.40055	0.0363914
Kif16b	0.0246739	0.0461744	1.1678	0.243789	0.808172	-5.25281	0.028939
Snrpb2	0.0555512	0.807337	0.901415	0.368072	0.823355	-5.50732	0.0282079
Pcsk2os1	0.00522763	0.00235764	1.06308	0.28858	0.81111	-5.36063	0.00578035
Bfsp1	7.49998e-05	0.0117882	0.00708237	0.994354	0.999419	-5.88336	0.000812114
Dstn	-0.0135709	2.03349	-0.277092	0.781895	0.954145	-5.84781	-0.0769241
Rrbp1	0.0828927	0.827059	1.18117	0.238447	0.808172	-5.23833	0.0119997
Banf2os	-0.00160026	0.00471529	-0.235588	0.813909	0.958711	-5.85767	-0.00248412
Snx5	0.0660649	0.669205	1.11319	0.266495	0.81111	-5.31029	0.0408511
Mgme1	-0.0149679	0.0782029	-0.551259	0.581856	0.886275	-5.74262	-0.0271542
Ovol2	0.037341	0.300892	0.752591	0.452271	0.84695	-5.62113	0.0341401
1700108N11Rik	-0.00314875	0.00471529	-0.461221	0.644966	0.910757	-5.78483	-0.00248412
Csrp2bp	0.00771155	0.079582	0.275891	0.782817	0.95425	-5.84811	0.0101459
Polr3f	0.0350619	0.0980425	1.18658	0.236307	0.808172	-5.23242	0.0437482
Rbbp9	0.013487	0.0730869	0.524302	0.600446	0.892135	-5.75604	0.0246979
Sec23b	-0.0571698	0.186077	-1.44225	0.150247	0.795137	-4.92279	-0.0880923
Gm561	-0.0198157	0.412726	-0.369755	0.711819	0.934662	-5.82004	-0.0581671
Dtd1	0.00554671	0.11339	0.168984	0.86592	0.970569	-5.87015	-0.00766503
Rin2	-0.0286101	0.03105	-1.58331	0.114377	0.777818	-4.72656	-0.0444474
Naa20	0.0951341	0.527022	1.63916	0.102201	0.770026	-4.64389	0.0911093
Crnkl1	-0.0572104	0.280251	-1.18195	0.238135	0.808172	-5.23747	-0.0972923
Cfap61	-0.00640549	0.0165035	-0.515904	0.606292	0.894003	-5.76009	-0.0157168
Insm1	-0.0864237	1.57269	-1.31343	0.190014	0.807948	-5.08623	-0.198617
Ralgapa2	0.0104492	0.240306	0.225001	0.822128	0.96085	-5.85993	0.00165179
Kiz	0.0149609	0.100801	0.495019	0.62094	0.900643	-5.76986	0.0282503
Xrn2	0.0455103	0.507659	0.781792	0.434937	0.84695	-5.60041	0.0163755
Nkx2-2	-0.0436107	1.07513	-0.542824	0.587643	0.888861	-5.74689	-0.0986245
6430503K07Rik	0.00523766	0.00235764	1.0652	0.287621	0.81111	-5.35854	0.00578035
9030622O22Rik	0.0302945	0.11099	0.924086	0.356165	0.817265	-5.48819	0.0391877
Foxa2	0.0301926	0.486364	0.483345	0.629194	0.90464	-5.77515	0.0216512
Nxt1	-0.0100439	0.23937	-0.229229	0.818843	0.959922	-5.85904	-0.0406433
Gzf1	0.00840663	0.112369	0.25259	0.800753	0.958038	-5.85382	0.00174226
Napb	-0.0046763	0.0249556	-0.292388	0.770187	0.951204	-5.84377	-0.0090393
Cst3	0.00532685	1.4615	0.0878207	0.930076	0.985391	-5.87981	-0.0541013
Zfp120	0.0319193	0.159965	0.835731	0.403954	0.833246	-5.56007	0.0339145
Zfp937	-0.0106218	0.033007	-0.605238	0.545466	0.87023	-5.71372	-0.0173888
Gm21994	-0.0113496	0.00471529	-1.66604	0.0967217	0.769872	-4.60311	-0.0165289
3300002I08Rik	-0.00677817	0.00707293	-0.8177	0.41416	0.83983	-5.57385	-0.0107486
Zfp442	0.0112295	0.0273132	0.677874	0.49836	0.850493	-5.67058	0.0107859
Apmap	0.0364659	0.11161	1.1421	0.254298	0.81111	-5.2802	0.0407082
Acss1	0.0418465	0.0475535	1.8522	0.0649538	0.732999	-4.30281	0.0463651
Entpd6	0.0175364	0.0414591	0.885354	0.376656	0.827238	-5.52058	0.0173783
Pygb	-0.0179961	0.0306494	-1.06823	0.286254	0.81111	-5.35556	-0.0231692
Abhd12	-0.0617826	0.140881	-1.77582	0.07675	0.746823	-4.42978	-0.100587
Gins1	0.0144067	0.0282917	0.889127	0.374628	0.826291	-5.51749	0.0131849
Ninl	0.0274109	0.106317	0.842792	0.399999	0.832128	-5.55459	0.0311732
Nanp	0.00550653	0.00235764	1.12309	0.262272	0.81111	-5.30007	0.00578035
Nsfl1c	-0.00962788	0.471147	-0.166306	0.868025	0.971425	-5.87057	-0.0315839
Gm14167	0.00628121	0.0188611	0.473797	0.635981	0.907105	-5.77938	0.00410834
Fkbp1a	-0.0379226	1.06478	-0.648804	0.516948	0.859079	-5.68843	-0.115435
Sdcbp2	0.0205358	0.0927493	0.69294	0.488869	0.848849	-5.66103	0.022555
Snph	0.00963973	0.0117882	0.906663	0.365294	0.823106	-5.50293	0.0148569
Psmf1	-0.0366797	0.218506	-0.884939	0.376879	0.827238	-5.52092	-0.061321
Fam110a	-0.117941	0.363886	-2.29069	0.0226567	0.603649	-3.47342	-0.190395
Slc52a3	0.0183701	0.0805605	0.666846	0.505369	0.854182	-5.67744	0.0149315
Srxn1	0.000860139	0.0377223	0.0460441	0.963305	0.993091	-5.88241	-0.00582812
Tcf15	0.0038006	0.00235764	0.773456	0.439846	0.84695	-5.60641	0.00578035
Csnk2a1	-0.0105399	0.527861	-0.184855	0.853465	0.968891	-5.86755	-0.0602688
Tbc1d20	-0.0839875	0.154271	-2.26119	0.0244446	0.61205	-3.53454	-0.142754
Rbck1	0.0740467	0.375539	1.45243	0.147399	0.794505	-4.90923	0.0615844
Trib3	-0.012364	0.0451958	-0.576049	0.565002	0.879715	-5.72968	-0.0155945
Sox12	-0.00598408	0.00707293	-0.727823	0.467275	0.84695	-5.6381	-0.0107486
Zcchc3	0.00766646	0.0165035	0.612195	0.54086	0.867719	-5.7098	0.0123728
H13	0.00638008	0.568042	0.110165	0.91235	0.980117	-5.87776	-0.0410238
Mcts2	0.00770729	0.235233	0.180573	0.856821	0.969369	-5.86828	-0.0120953
Id1	0.0356544	0.185006	0.763323	0.445855	0.84695	-5.61361	0.0513582
Bcl2l1	0.0368809	0.197287	0.901893	0.367819	0.823355	-5.50692	0.0294907
Tpx2	0.0787931	0.058063	2.5728	0.010556	0.505224	-2.85044	0.106051
Pdrg1	0.0166396	0.296932	0.351447	0.725494	0.939747	-5.82615	0.00217025
Hck	-0.0170637	0.0188611	-1.28013	0.201461	0.807948	-5.12603	-0.0239813
Tm9sf4	0.0234188	0.259787	0.51301	0.608312	0.894697	-5.76146	0.00358618
Plagl2	0.0144299	0.127135	0.424261	0.671672	0.921354	-5.79999	0.0284214
Pofut1	0.0161883	0.0495105	0.763531	0.445731	0.84695	-5.61346	0.00902881
Kif3b	0.012827	0.0677938	0.495013	0.620944	0.900643	-5.76987	0.00350464
Asxl1	-0.0206042	0.0546264	-0.874561	0.382494	0.829499	-5.52936	-0.0287784
Nol4l	0.0241455	0.0917708	0.811745	0.417565	0.842414	-5.57834	0.025985
Commd7	0.037475	0.345868	0.755062	0.450789	0.84695	-5.61941	0.0132343
Dnmt3b	-0.00531713	0.0306494	-0.313528	0.754092	0.947998	-5.83784	-0.00912435
Mapre1	0.0378656	0.483243	0.666167	0.505803	0.854472	-5.67786	0.0142521
Cdk5rap1	0.0481022	0.120063	1.43165	0.153259	0.795551	-4.93682	0.0813045
Snta1	-0.000621803	0.00943057	-0.0654365	0.947869	0.988738	-5.8814	-0.00496823
Cbfa2t2	-0.0437362	0.235772	-0.92586	0.355244	0.81652	-5.48668	-0.072552
Necab3	-0.00678653	0.0235764	-0.415313	0.678202	0.922886	-5.80347	-0.0124206
E2f1	0.0423199	0.0391014	2.17183	0.0306308	0.633176	-3.71504	0.0537324
Pxmp4	-0.0166366	0.189235	-0.418736	0.675701	0.922053	-5.80215	-0.0323839
Zfp341	-0.0105814	0.00471529	-1.56129	0.119482	0.777818	-4.75838	-0.0165289
Chmp4b	0.0175327	0.676251	0.280913	0.778966	0.953247	-5.84682	-0.0401188
Raly	0.0918763	1.12093	1.46244	0.14464	0.79104	-4.89581	0.0506441
Eif2s2	0.054916	1.26602	0.925777	0.355286	0.81652	-5.48675	0.0411907
Ahcy	0.0974777	0.305731	1.98726	0.0477789	0.690728	-4.06552	0.0932306
Itch	-0.00102424	0.247202	-0.0223609	0.982175	0.996732	-5.88316	-0.0259628
Dynlrb1	-0.0375077	1.4185	-0.696247	0.486799	0.848375	-5.6589	-0.113718
Map1lc3a	-0.00146686	0.230876	-0.0329197	0.97376	0.994561	-5.88289	-0.0132538
Pigu	-0.000396353	0.158763	-0.0107946	0.991394	0.998747	-5.88333	-0.0204384
Trp53inp2	0.0323402	0.216371	0.749275	0.454263	0.84695	-5.62344	0.0375892
Ncoa6	-0.0128407	0.104137	-0.419504	0.67514	0.921577	-5.80185	-0.0197496
Acss2	-0.00083774	0.0424376	-0.0422094	0.966359	0.993662	-5.88256	-0.00831224
Gss	-0.0687936	0.108274	-2.16384	0.0312452	0.633176	-3.73085	-0.112693
Trpc4ap	-0.0188013	0.17371	-0.494514	0.621296	0.900689	-5.77009	-0.0481867
Edem2	0.095797	0.244263	2.25069	0.0251103	0.616929	-3.55612	0.100142
BC029722	-0.00588631	0.0909696	-0.205272	0.837495	0.965483	-5.86386	-0.0157273
Eif6	0.0338233	0.739372	0.555567	0.57891	0.885096	-5.74041	0.00170805
Gm16098	-0.00481286	0.00235764	-1.00683	0.314809	0.81111	-5.41439	-0.00826446
Uqcc1	0.00268974	0.141104	0.0732142	0.941683	0.987181	-5.8809	-0.00994178
Cep250	0.013759	0.00707293	1.66493	0.0969424	0.769872	-4.6048	0.017341
6430550D23Rik	0.0125834	0.00707293	1.52488	0.128315	0.783706	-4.81003	0.017341
Ergic3	-0.0824893	0.967268	-1.35307	0.177025	0.807948	-5.03755	-0.15063
Fer1l4	0.00469719	0.00235764	0.954034	0.340814	0.811834	-5.46221	0.00578035
Spag4	-0.00728194	0.00707293	-0.876764	0.381298	0.828925	-5.52758	-0.0107486
Gm28036	-0.00606697	0.00235764	-1.23725	0.216938	0.807948	-5.17579	-0.00826446
Rbm12	-0.0582004	0.15169	-1.60445	0.10964	0.776519	-4.6956	-0.0881295
Nfs1	0.0247148	0.469271	0.464443	0.642658	0.910206	-5.78345	0.0115504
Romo1	0.0312259	0.977887	0.506711	0.61272	0.896839	-5.76444	-0.0412292
Rbm39	0.0841716	1.56405	1.49959	0.134745	0.787928	-4.8452	0.0876253
Phf20	0.00334418	0.101779	0.109657	0.912753	0.980117	-5.87781	0.00255974
Scand1	-0.0505246	0.918405	-0.792589	0.428627	0.84695	-5.59255	-0.132463
Cnbd2	-0.00597509	0.00707293	-0.721939	0.470879	0.84695	-5.64204	-0.0107486
Epb41l1	0.0157115	0.0141459	1.36244	0.174053	0.807948	-5.02583	0.0206373
Aar2	0.00269241	0.105917	0.0843073	0.932867	0.985708	-5.88009	-0.00372781
Dlgap4	-0.0728468	0.46919	-1.2588	0.209056	0.807948	-5.15099	-0.125653
Myl9	-0.00647164	0.00235764	-1.31823	0.188404	0.807948	-5.08041	-0.00826446
Tgif2	0.0486135	0.230517	1.06851	0.286128	0.81111	-5.35528	0.0606129
4930518I15Rik	0.00606883	0.0212188	0.42786	0.669052	0.919911	-5.79857	0.00988869
1110008F13Rik	-0.0405952	1.28013	-0.656151	0.512217	0.85698	-5.68399	-0.107193
Ndrg3	-0.0690674	0.13145	-2.04151	0.0420519	0.676168	-3.96564	-0.121322
Dsn1	-0.00526979	0.00943057	-0.556751	0.578102	0.885096	-5.7398	-0.00496823
Soga1	0.0231816	0.0165035	1.8813	0.0608735	0.729139	-4.25305	0.0264176
Samhd1	0.00699566	0.137367	0.193757	0.846494	0.966936	-5.86599	0.00315711
Rbl1	0.00671244	0.00471529	0.984871	0.32546	0.81111	-5.43458	0.0115607
Rpn2	0.0430964	0.7341	0.663255	0.507663	0.855237	-5.67966	0.00362711
Manbal	0.0479085	0.287324	0.980341	0.327687	0.811716	-5.4387	0.0430093
Src	-0.0395039	0.121041	-1.18942	0.23519	0.808172	-5.2293	-0.0567447
Gm14286	-0.0121304	0.00471529	-1.78603	0.0750777	0.746091	-4.41311	-0.0165289
Blcap	0.00532501	0.100801	0.173556	0.862329	0.970422	-5.86943	0.000160664
Nnat	0.0050572	0.00235764	1.02737	0.305052	0.81111	-5.39509	0.00578035
Platr27	0.00220841	0.0353647	0.121286	0.903544	0.978511	-5.87657	0.00243634
Ctnnbl1	0.0137485	0.292976	0.293059	0.769674	0.951137	-5.84359	0.00782302
Vstm2l	-0.00629847	0.00235764	-1.28308	0.20043	0.807948	-5.12255	-0.00826446
Tti1	-0.00242414	0.0282917	-0.148499	0.882046	0.973351	-5.87317	-0.000859886
Rprd1b	0.00232023	0.156228	0.0606976	0.951639	0.990032	-5.88168	0.00143631
2010009K17Rik	-0.0114845	0.00471529	-1.68639	0.0927334	0.768488	-4.5718	-0.0165289
Tgm2	0.0633845	0.132251	1.81782	0.0700634	0.743214	-4.36061	0.0748831
D630003M21Rik	0.00482966	0.00943057	0.510243	0.610246	0.895833	-5.76278	0.00907658
Lbp	0.00467805	0.00235764	0.950206	0.342753	0.811897	-5.46557	0.00578035
Ralgapb	-0.0239312	0.0744661	-0.883175	0.37783	0.827357	-5.52236	-0.0421449
Actr5	0.0132763	0.0664146	0.523219	0.601198	0.892467	-5.75657	0.00833904
Ppp1r16b	0.0149473	0.226426	0.316437	0.751885	0.947967	-5.83699	0.0293778
Fam83d	0.0325743	0.0169041	2.32663	0.0206331	0.582371	-3.39791	0.0414447
Dhx35	-0.0278182	0.0188611	-2.09144	0.0373075	0.651259	-3.87141	-0.0380261
Mafb	0.0459001	0.0367438	2.42486	0.0158892	0.556975	-3.18578	0.0619969
Top1	-0.0434197	1.84127	-0.814089	0.416223	0.841288	-5.57657	-0.110927
Plcg1	-0.0215088	0.0856764	-0.738729	0.460634	0.84695	-5.6307	-0.0310914
Zhx3	0.0449633	0.0565834	1.96438	0.0503844	0.697592	-4.10686	0.0685043
Gm16751	-0.0177019	0.0117882	-1.67408	0.0951294	0.769872	-4.59078	-0.0272775
Lpin3	-0.0144881	0.015525	-1.12697	0.260633	0.81111	-5.29604	-0.0263316
Chd6	-0.0247239	0.635863	-0.38844	0.697959	0.929851	-5.81347	-0.0537918
Ptprt	-0.0174883	0.169353	-0.36349	0.716488	0.936804	-5.82216	-0.0435184
Srsf6	0.00228843	1.13798	0.0389457	0.968959	0.993662	-5.88268	-0.0611066
Ift52	-0.0438505	0.210277	-1.00347	0.316424	0.81111	-5.41751	-0.0756665
Mybl2	0.00514287	0.00235764	1.04523	0.296735	0.81111	-5.37799	0.00578035
Oser1	-0.00752731	0.329542	-0.146535	0.883595	0.973351	-5.87344	-0.0326225
2900093K20Rik	0.0245499	0.0589411	1.05133	0.29393	0.81111	-5.37209	0.0321502
Gdap1l1	0.0182458	0.0377223	0.916397	0.360176	0.818524	-5.49473	0.0222615
Fitm2	0.00110944	0.0438167	0.0539177	0.957036	0.99117	-5.88204	-0.00493095
R3hdml	0.00380226	0.00707293	0.458852	0.646664	0.910776	-5.78584	0.00329623
Hnf4a	0.00815075	0.247599	0.17984	0.857396	0.969768	-5.8684	-0.0215246
Ttpal	-0.027651	0.0424376	-1.39503	0.164011	0.801027	-4.98445	-0.0364019
Serinc3	-0.239315	1.0217	-3.59172	0.000382209	0.120677	-0.0353198	-0.398771
Pkig	0.0757899	0.759443	1.27014	0.204992	0.807948	-5.13777	0.0843513
Ada	0.00292845	0.00707293	0.355031	0.722809	0.938694	-5.82498	0.00329623
Ywhab	0.0236163	0.718662	0.391799	0.695478	0.928765	-5.81226	-0.000853034
Pabpc1l	-0.00503019	0.0752673	-0.179972	0.857293	0.969735	-5.86838	-0.00626174
Tomm34	-0.0442574	0.201424	-1.08815	0.27738	0.81111	-5.33573	-0.0751106
Stk4	-0.0100666	0.116904	-0.315922	0.752276	0.947967	-5.83714	-0.0165384
Wfdc15b	0.00310607	0.0306494	0.183469	0.854551	0.968891	-5.86779	0.00492046
Sdc4	-0.0340086	0.389232	-0.567432	0.570834	0.882057	-5.73424	-0.092367
Sys1	0.11379	0.647839	1.9609	0.0507915	0.699389	-4.11311	0.136904
Dbndd2	-0.0133448	0.0165035	-1.07968	0.281129	0.81111	-5.3442	-0.0157168
Pigt	-0.0299027	0.356459	-0.571027	0.568398	0.881005	-5.73235	-0.0824542
Wfdc2	-0.00560939	0.0654361	-0.201066	0.84078	0.965872	-5.86465	-0.0163205
Wfdc9	-0.00511661	0.00235764	-1.03918	0.299536	0.81111	-5.38382	-0.00826446
Wfdc10	-0.0123235	0.0131674	-1.01827	0.309348	0.81111	-5.40368	-0.0180671
Wfdc3	0.00169256	0.00707293	0.204232	0.838307	0.965542	-5.86406	0.00329623
Dnttip1	0.0845654	0.294174	1.82377	0.0691551	0.741239	-4.35067	0.10671
Ube2c	0.0375678	0.354038	0.568471	0.570129	0.882057	-5.73369	0.0328299
Snx21	0.0182193	0.0532473	0.806731	0.420444	0.84313	-5.58209	0.0181905
Acot8	0.0788829	0.214191	1.87818	0.0613004	0.729195	-4.25842	0.0873666
Zswim3	-0.0268741	0.0306494	-1.58885	0.11312	0.776729	-4.71849	-0.037214
Zswim1	0.00491797	0.048532	0.224939	0.822176	0.96085	-5.85994	0.00662975
Neurl2	-0.0129745	0.00471529	-1.91843	0.055981	0.716037	-4.18849	-0.0165289
Ctsa	0.0488376	0.420697	0.895229	0.371363	0.824607	-5.51246	0.0270776
Pcif1	0.108153	0.324468	2.23012	0.0264596	0.627332	-3.5981	0.135134
Zfp335	-0.0216444	0.033007	-1.2427	0.214925	0.807948	-5.16956	-0.0314336
Zfp335os	0.000820296	0.0117882	0.0770478	0.938636	0.987019	-5.88064	0.000812114
Ncoa5	-0.00677297	0.195908	-0.169956	0.865156	0.970569	-5.87	-0.0218542
Cd40	0.0458095	0.0583632	1.8205	0.0696527	0.743214	-4.35613	0.058823
Slc35c2	-0.040597	0.13501	-1.15164	0.250364	0.81111	-5.27011	-0.0553599
Elmo2	-0.0113516	0.00943057	-1.19489	0.23305	0.807948	-5.22329	-0.019013
Zfp334	-0.00500086	0.00235764	-1.01561	0.31061	0.81111	-5.40618	-0.00826446
Trp53rka	-0.0279624	0.0852758	-0.988941	0.323468	0.81111	-5.43087	-0.0461184
Slc2a10	-0.000518647	0.00471529	-0.0760428	0.939434	0.987019	-5.88071	-0.00248412
Zmynd8	-0.0381576	0.545263	-0.623659	0.533313	0.86495	-5.70324	-0.0666247
Ncoa3	-0.012453	0.0377223	-0.668622	0.504237	0.853291	-5.67635	-0.0198729
Sulf2	-0.00381978	0.286704	-0.0728368	0.941983	0.987264	-5.88093	-0.0380296
5031425F14Rik	0.0287059	0.10396	0.860055	0.390428	0.831262	-5.541	0.0219503
Prex1	0.0503972	0.138523	1.43324	0.152805	0.795551	-4.93472	0.0645566
Trp53rkb	-0.0207849	0.0994216	-0.693391	0.488587	0.848714	-5.66074	-0.0313103
Arfgef2	-0.0139862	0.0414591	-0.694533	0.487872	0.848375	-5.66	-0.018927
Cse1l	0.00236636	0.0974646	0.077239	0.938484	0.987019	-5.88062	-0.00218964
Stau1	-0.0246891	0.190214	-0.607333	0.544077	0.869753	-5.71254	-0.0522453
Ddx27	-0.0179177	0.258355	-0.38046	0.703866	0.932212	-5.81632	-0.0561056
Znfx1	0.011472	0.0188611	0.863203	0.388697	0.829832	-5.53849	0.0181532
Zfos1	-0.166711	2.0685	-2.8737	0.00433903	0.374708	-2.11013	-0.290868
Kcnb1	-0.0151866	0.0117882	-1.45304	0.147231	0.794505	-4.90842	-0.0272775
B4galt5	0.0209655	0.0306494	1.24739	0.213203	0.807948	-5.16418	0.0330101
Slc9a8	-0.0179491	0.0786035	-0.638334	0.523731	0.8627	-5.69467	-0.0285585
Spata2	-0.00258251	0.0556049	-0.111796	0.911058	0.980034	-5.8776	-0.0123345
Rnf114	0.0778579	0.621548	1.21707	0.224509	0.807948	-5.19862	0.0938763
Ube2v1	-0.00913731	0.0282917	-0.565218	0.572337	0.882759	-5.7354	-0.0149047
Tmem189	0.00387339	0.00235764	0.785951	0.4325	0.84695	-5.59739	0.00578035
Cebpb	0.016482	0.0212188	1.18434	0.237192	0.808172	-5.23487	0.0239335
Ptpn1	-0.0404469	0.268197	-0.886152	0.376227	0.826766	-5.51993	-0.0563696
Pard6b	0.0109438	0.0282917	0.672677	0.501657	0.852216	-5.67383	0.0131849
Adnp	0.0120276	0.00707293	1.45012	0.148044	0.794505	-4.91233	0.017341
Dpm1	-0.107561	0.222643	-2.54922	0.011281	0.517734	-2.90516	-0.157706
Mocs3	-0.0249467	0.0890126	-0.865141	0.387635	0.829711	-5.53694	-0.0510016
Nfatc2	-0.00551626	0.0343861	-0.298594	0.765451	0.949713	-5.84207	-0.0081784
Atp9a	-0.0583558	0.220867	-1.31376	0.189906	0.807948	-5.08584	-0.0963578
Zfp64	-0.00106002	0.126735	-0.0319915	0.9745	0.994792	-5.88291	-0.0205244
Tshz2	-0.0431214	0.0273132	-2.4211	0.0160511	0.557397	-3.19404	-0.0594382
Zfp217	0.0522885	0.0833188	1.8391	0.0668621	0.734786	-4.32495	0.0696577
Gm17619	0.0142893	0.0320285	0.807602	0.419943	0.84313	-5.58144	0.0141309
Bcas1	0.018142	0.0259341	1.0743	0.28353	0.81111	-5.34955	0.0214494
Pfdn4	0.0206765	0.644588	0.361525	0.717955	0.937085	-5.82282	-0.0197303
Fam210b	-0.0771934	0.305565	-1.57189	0.117002	0.777818	-4.74311	-0.133543
Aurka	0.0297679	0.0347868	1.5358	0.125615	0.782441	-4.79467	0.0431539
Cstf1	0.0182567	0.127135	0.534558	0.593341	0.889549	-5.75101	0.0308079
Rtfdc1	-0.101539	0.444539	-1.86076	0.06373	0.729751	-4.28824	-0.173378
Bmp7	0.0131508	0.0259341	0.845049	0.39874	0.832128	-5.55282	0.0214494
Spo11	0.00294751	0.00235764	0.600871	0.548368	0.871893	-5.71616	0.00578035
Rae1	0.00264714	0.30632	0.0541388	0.95686	0.99117	-5.88203	-0.00847883
Rbm38	-0.0455903	0.0650355	-1.86793	0.0627216	0.729607	-4.27601	-0.073482
Pck1	-0.00188553	0.00471529	-0.276798	0.782121	0.954145	-5.84788	-0.00248412
Zbp1	-0.0486608	0.133631	-1.35844	0.175319	0.807948	-5.03085	-0.0786152
Pmepa1	-0.00847057	0.179805	-0.216692	0.828592	0.962008	-5.86163	-0.0332448
Rab22a	-0.0172941	0.197287	-0.433944	0.664633	0.917307	-5.79614	-0.0383468
Vapb	-0.0602774	0.389327	-1.19178	0.234266	0.807948	-5.22672	-0.123752
Stx16	-0.0745381	0.711905	-1.19139	0.234419	0.808102	-5.22715	-0.133728
Npepl1	-0.00643901	0.112589	-0.197476	0.843585	0.966191	-5.86531	-0.0212877
Nespas	-0.00616371	0.00235764	-1.25244	0.21136	0.807948	-5.15836	-0.00826446
Gnas	0.0908457	1.72965	1.47006	0.142565	0.79104	-4.88553	0.0596911
Nelfcd	-0.0525738	0.287324	-1.11454	0.265917	0.81111	-5.3089	-0.11387
Ctsz	0.0421469	0.661939	0.719807	0.472189	0.84695	-5.64346	0.00183377
Atp5e	-0.0131419	1.83811	-0.257796	0.796736	0.957288	-5.85259	-0.125759
Slmo2	0.0340676	0.362692	0.649074	0.516774	0.859079	-5.68827	-0.00491161
Edn3	-0.00458434	0.00235764	-0.932931	0.351586	0.815247	-5.4806	-0.00826446
Gm14443	0.00933684	0.0165035	0.747226	0.455497	0.84695	-5.62486	0.0123728
Gm14391	0.00345426	0.00235764	0.702207	0.48308	0.848375	-5.65504	0.00578035
Gm4631	-0.02285	0.0673932	-0.907835	0.364675	0.822442	-5.50195	-0.039612
Gm4723	0.000838104	0.0165035	0.0670181	0.946611	0.988575	-5.88131	-0.001672
Gm4724	-0.00586841	0.00235764	-1.19343	0.23362	0.807948	-5.2249	-0.00826446
Gm6710	-0.0188248	0.0306494	-1.11279	0.266667	0.81111	-5.3107	-0.0231692
Gm8898	-0.0124424	0.00943057	-1.30698	0.192195	0.807948	-5.09403	-0.019013
Gm2026	-0.013956	0.00943057	-1.47336	0.141674	0.79104	-4.88106	-0.019013
Gm14308	0.00339867	0.00235764	0.690941	0.490123	0.849249	-5.66231	0.00578035
Gm14306	0.00378328	0.00235764	0.769845	0.441981	0.84695	-5.60898	0.00578035
Gm14305	0.0151639	0.0546264	0.644441	0.519769	0.860348	-5.69104	0.0274009
Gm14295	-0.00579587	0.0282917	-0.35771	0.720805	0.93839	-5.8241	-0.0149047
Gm14296	0.00714587	0.0438167	0.354097	0.723508	0.939041	-5.82529	-0.00493095
Gm14419	-0.00166781	0.00471529	-0.244031	0.80737	0.958038	-5.85579	-0.00248412
Gm14410	-0.0175471	0.0117882	-1.65683	0.0985717	0.770026	-4.61715	-0.0272775
Gm14418	-0.0113659	0.00471529	-1.67051	0.0958337	0.769872	-4.59626	-0.0165289
Gm14420	0.00344515	0.00235764	0.700357	0.484233	0.848375	-5.65624	0.00578035
Gm14403	-0.027655	0.0117882	-2.64078	0.00869308	0.485499	-2.68997	-0.0413223
Gm14325	0.00830262	0.00471529	1.21687	0.224584	0.807948	-5.19884	0.0115607
Gm14327	0.00880212	0.0259341	0.566272	0.571621	0.882487	-5.73485	0.00740458
C330013J21Rik	-0.00287733	0.00943057	-0.302645	0.762364	0.949245	-5.84094	-0.00496823
Gm14326	-0.000291819	0.00471529	-0.0428467	0.965851	0.993662	-5.88254	-0.00248412
Etohi1	0.00882772	0.00471529	1.29636	0.19582	0.807948	-5.10676	0.0115607
Zfp931	-0.0176609	0.0306494	-1.04309	0.297725	0.81111	-5.38006	-0.0231692
Cdh26	-0.0113705	0.00471529	-1.66918	0.0960974	0.769872	-4.5983	-0.0165289
Cdh4	0.00124232	0.00707293	0.149701	0.881099	0.973351	-5.873	0.00329623
Taf4a	-0.00681447	0.0438167	-0.332975	0.73938	0.943142	-5.83201	-0.0189758
Lsm14b	-0.0301265	0.256451	-0.661786	0.508603	0.855237	-5.68056	-0.0491141
Psma7	0.0791004	1.87271	1.3956	0.163841	0.801027	-4.98373	0.0278227
Ss18l1	0.0226097	0.0235764	1.52687	0.127819	0.783706	-4.80723	0.0297139
Mtg2	0.0639295	0.304764	1.29793	0.195284	0.807948	-5.10489	0.0717223
Hrh3	-0.00795002	0.255296	-0.172371	0.863259	0.970422	-5.86962	-0.0262447
Osbpl2	-0.0194539	0.625096	-0.300278	0.764167	0.949521	-5.8416	-0.0599037
Adrm1	0.0639176	1.232	0.894036	0.372001	0.825121	-5.51344	0.029687
Lama5	-0.000225886	0.0937279	-0.00756227	0.993971	0.999357	-5.88336	0.00269354
Rps21	-0.0301771	3.1735	-0.905821	0.365738	0.823216	-5.50364	-0.150993
Cables2	-0.00105666	0.0711299	-0.0390719	0.968858	0.993662	-5.88268	-0.0105764
Gata5	-0.0017554	0.0890126	-0.0588426	0.953116	0.990333	-5.88178	-0.00886717
Gata5os	0.0083837	0.00943057	0.882141	0.378388	0.827452	-5.52321	0.00907658
B230312C02Rik	-0.0062848	0.00235764	-1.28033	0.201391	0.807948	-5.12579	-0.00826446
Slco4a1	0.00211534	0.0762458	0.0765855	0.939003	0.987019	-5.88067	-0.00386267
Mrgbp	0.00842854	0.129894	0.244343	0.807128	0.958038	-5.85572	0.00709433
Ogfr	-0.0354894	0.365885	-0.697361	0.486103	0.848375	-5.65818	-0.0802722
Dido1	-0.0298712	0.18452	-0.744036	0.457422	0.84695	-5.62706	-0.0463311
Gid8	-0.0151261	0.199467	-0.365025	0.715343	0.936467	-5.82165	-0.0319451
Slc17a9	0.00468455	0.00235764	0.95925	0.338185	0.811834	-5.45759	0.00578035
Bhlhe23	0.0196376	0.0685144	0.565167	0.572372	0.882759	-5.73543	0.00871387
Ythdf1	-0.017182	0.244085	-0.383106	0.701906	0.931588	-5.81538	-0.0407408
Arfgap1	0.0157853	0.173892	0.392806	0.694734	0.9284	-5.81189	-0.00455223
Ppdpf	0.101999	1.19622	1.77411	0.0770334	0.746823	-4.43257	0.0975572
Ptk6	0.00336937	0.00235764	0.684424	0.494222	0.849471	-5.66645	0.00578035
Helz2	0.0109198	0.0178826	0.790102	0.430076	0.84695	-5.59437	0.0157541
Gmeb2	0.00233054	0.0471529	0.111072	0.911631	0.980034	-5.87767	0.00324846
Rtel1	0.0186633	0.0165035	1.49394	0.136214	0.789266	-4.85297	0.0264176
Arfrp1	-0.00327653	0.315038	-0.0669908	0.946632	0.988575	-5.88131	-0.0226063
Zgpat	-0.0263422	0.13105	-0.792217	0.428844	0.84695	-5.59282	-0.0438647
Zbtb46	-0.00594862	0.00235764	-1.20925	0.227493	0.807948	-5.20737	-0.00826446
Tpd52l2	-0.0990985	0.443379	-1.80632	0.0718448	0.744099	-4.37971	-0.168005
Dnajc5	0.0465809	0.313798	0.923594	0.35642	0.817398	-5.48861	0.0551791
Uckl1	-0.0481108	0.18274	-1.23316	0.218458	0.807948	-5.18045	-0.0763977
Uckl1os	-0.00489058	0.00235764	-0.993415	0.321287	0.81111	-5.42678	-0.00826446
Zfp512b	-0.0020417	0.0259341	-0.130681	0.896113	0.976779	-5.87547	-0.00664023
Prpf6	-0.0544651	0.245241	-1.23142	0.219107	0.807948	-5.18243	-0.0940863
Samd10	-0.069064	0.183141	-1.69738	0.0906347	0.767452	-4.55473	-0.105892
RP23-138J20.8	0.00374488	0.00235764	0.759715	0.448006	0.84695	-5.61615	0.00578035
Tcea2	0.00367118	0.00235764	0.7466	0.455874	0.84695	-5.62529	0.00578035
Rgs19	-0.0254822	0.0259341	-1.63657	0.102741	0.772629	-4.64779	-0.0347299
Myt1	-0.0417078	0.12358	-1.13959	0.255341	0.81111	-5.28284	-0.0632574
Pcmtd2	-0.0227194	0.191994	-0.561416	0.574922	0.883994	-5.73738	-0.033837
Polr3k	-0.0288881	0.890799	-0.460243	0.645666	0.910776	-5.78525	-0.0784661
Nudt11	-0.00483133	0.00235764	-0.981586	0.327074	0.811154	-5.43757	-0.00826446
Nudt10	0.00470722	0.00235764	0.956042	0.339801	0.811834	-5.46043	0.00578035
Clcn5	0.0192977	0.0579626	0.819449	0.413164	0.83933	-5.57253	0.0215355
Usp27x	0.00801201	0.00471529	1.17557	0.240675	0.808172	-5.24442	0.0115607
Ppp1r3f	0.00613814	0.00235764	1.26794	0.205776	0.807948	-5.14034	0.00578035
Ppp1r3fos	-0.00587284	0.00235764	-1.19975	0.231157	0.807948	-5.21792	-0.00826446
Ccdc22	-0.0383593	0.128515	-1.10468	0.270159	0.81111	-5.31899	-0.0688976
Gm14703	0.00528414	0.00235764	1.07507	0.283185	0.81111	-5.34879	0.00578035
Prickle3	-0.007048	0.0235764	-0.477475	0.633362	0.906137	-5.77776	-0.0124206
Plp2	0.0342871	0.421983	0.63681	0.524722	0.8627	-5.69557	0.0193775
Gpkow	-0.0068946	0.0508896	-0.307482	0.758684	0.948382	-5.83958	-0.0098504
Wdr45	-0.0491176	0.164457	-1.34287	0.180302	0.807948	-5.05021	-0.0708735
Praf2	-0.0509622	0.125178	-1.49389	0.136227	0.789266	-4.85304	-0.077077
Ccdc120	0.0159315	0.0499111	0.706029	0.480703	0.848375	-5.65255	0.0158402
Tfe3	0.00738605	0.0607208	0.297789	0.766065	0.949869	-5.84229	0.00842409
Gripap1	0.0253258	0.147376	0.709397	0.478615	0.848084	-5.65035	0.0136505
Otud5	-0.0209925	0.15347	-0.568811	0.569899	0.882057	-5.73352	-0.0416316
Pim2	0.0121763	0.0381229	0.610346	0.542083	0.868502	-5.71084	0.015028
Slc35a2	-0.0421447	0.13323	-1.23576	0.217488	0.807948	-5.17748	-0.0854265
Pqbp1	0.00579629	0.273178	0.121009	0.903763	0.978511	-5.8766	-0.00810417
Timm17b	-0.0194493	0.386168	-0.383863	0.701345	0.931547	-5.81511	-0.0729304
Pcsk1n	0.00358082	0.00235764	0.72659	0.468029	0.84695	-5.63893	0.00578035
Hdac6	-0.0135066	0.0391014	-0.686189	0.49311	0.849471	-5.66533	-0.0164916
Glod5	0.0491251	0.674787	0.660582	0.509374	0.855737	-5.68129	0.0347255
Suv39h1	-0.0235867	0.0367438	-1.2392	0.216214	0.807948	-5.17356	-0.0304877
Wdr13	-0.0129524	0.111033	-0.39521	0.692962	0.927743	-5.81102	-0.0333193
Rbm3	0.0689516	1.97539	1.23409	0.218108	0.807948	-5.17938	-0.00958391
Rbm3os	0.00842019	0.00471529	1.23378	0.218227	0.807948	-5.17974	0.0115607
Tbc1d25	-0.00118475	0.0165035	-0.0944004	0.924852	0.984449	-5.87926	-0.001672
Ebp	-0.068788	0.541345	-1.17728	0.239991	0.808172	-5.24255	-0.130274
Porcn	-0.0218163	0.0400799	-1.14155	0.254526	0.81111	-5.28078	-0.0421822
Ftsj1	0.00206777	0.132429	0.0591818	0.952846	0.990333	-5.88176	-0.00656464
B630019K06Rik	0.00080235	0.0178826	0.0580585	0.95374	0.990333	-5.88183	0.00170928
Cybb	0.00414408	0.00235764	0.842173	0.400345	0.832128	-5.55507	0.00578035
Dynlt3	-0.116563	0.574213	-2.01404	0.0448739	0.682603	-4.01654	-0.201819
Rpgr	0.0230819	0.0691729	0.868683	0.385697	0.829655	-5.5341	0.0209307
Otc	0.0142594	0.104938	0.436032	0.663119	0.916586	-5.7953	0.0103045
Tspan7	-0.0184584	0.247421	-0.403938	0.686539	0.925606	-5.80778	-0.0325614
Mid1ip1	0.0116167	0.621552	0.179392	0.857748	0.969829	-5.86847	-0.0318742
Bcor	0.00283869	0.0400799	0.146514	0.883611	0.973351	-5.87344	-4.77736e-05
Atp6ap2	0.0329772	0.557464	0.569507	0.569427	0.882009	-5.73315	0.0153575
1810030O07Rik	-0.0526401	0.112589	-1.67439	0.0950688	0.769872	-4.5903	-0.077467
Med14	0.0115163	0.102981	0.359485	0.719479	0.9382	-5.82351	0.00656242
Usp9x	0.0146304	0.295156	0.297877	0.765998	0.949869	-5.84227	0.0118612
2010308F09Rik	0.0426984	0.109653	1.32697	0.185502	0.807948	-5.06977	0.0499548
Ddx3x	-0.0154	1.029	-0.26337	0.792442	0.956623	-5.85124	-0.0824999
Cask	0.0413077	0.129093	1.22811	0.220344	0.807948	-5.18618	0.05548
Maoa	0.0557138	0.112589	1.75539	0.0801865	0.751968	-4.46285	0.0711968
Maob	-0.00153467	0.00943057	-0.16227	0.8712	0.971693	-5.87118	-0.00496823
Fundc1	-0.0144959	0.155828	-0.379218	0.704787	0.932376	-5.81675	-0.0300221
Kdm6a	-0.010901	0.128114	-0.327529	0.74349	0.944767	-5.83368	-0.0253588
Slc9a7	0.00865169	0.00471529	1.26757	0.205908	0.807948	-5.14078	0.0115607
Rp2	-0.101874	0.211213	-2.40227	0.0168852	0.561546	-3.2353	-0.163469
Jade3	0.0843829	0.202226	1.93365	0.0540721	0.713485	-4.16166	0.103607
Rgn	0.0319607	0.184701	0.711633	0.477231	0.848084	-5.64888	0.0325526
Ndufb11	0.136904	1.6431	2.38008	0.0179169	0.566	-3.28352	0.127499
Rbm10	-0.0330855	0.399162	-0.586269	0.558124	0.876332	-5.72418	-0.0585828
Uba1	-0.103239	0.707011	-1.74529	0.0819313	0.755655	-4.47907	-0.184988
Cdk16	0.0103343	0.187679	0.252329	0.800955	0.958038	-5.85388	0.00354813
Usp11	0.0312918	0.0225979	2.06197	0.0400494	0.664433	-3.9273	0.0413596
Araf	0.0766941	0.284165	1.65068	0.0998224	0.770026	-4.62649	0.0972727
Cfp	-0.0067015	0.00707293	-0.809609	0.41879	0.842834	-5.57994	-0.0107486
Elk1	-0.0138476	0.0353647	-0.772194	0.440592	0.84695	-5.60731	-0.0256533
Uxt	-0.0181991	0.251513	-0.420877	0.674138	0.921472	-5.80131	-0.0400179
Zfp182	0.0063944	0.0259341	0.409821	0.682222	0.925444	-5.80557	0.00740458
Klhl13	-0.00570891	0.00235764	-1.16237	0.245984	0.808172	-5.25865	-0.00826446
Wdr44	-0.00844752	0.0447952	-0.415742	0.677888	0.922847	-5.8033	-0.0165767
Dock11	0.0059917	0.00943057	0.632836	0.52731	0.863353	-5.6979	0.00907658
Il13ra1	-0.00935677	0.0353647	-0.516898	0.605598	0.893728	-5.75961	-0.0116085
Zcchc12	-0.020428	0.0165035	-1.641	0.101817	0.770026	-4.64112	-0.0297616
Lonrf3	-0.00324718	0.00471529	-0.475893	0.634488	0.906353	-5.77846	-0.00248412
Pgrmc1	0.135665	0.569556	2.19224	0.0291099	0.633176	-3.67443	0.163033
Akap17b	0.00830235	0.0188611	0.628782	0.529958	0.864411	-5.70027	0.00410834
Slc25a5	0.100252	2.8002	2.24815	0.0252733	0.617161	-3.56132	0.044646
2310010G23Rik	-0.0022923	0.00943057	-0.241076	0.809657	0.958038	-5.85645	-0.00496823
C330007P06Rik	0.0108937	0.129493	0.328559	0.742712	0.94434	-5.83336	-0.0161484
Ube2a	0.102467	0.614693	1.81228	0.0709157	0.743214	-4.36981	0.118726
Nkrf	0.0195296	0.0225979	1.29666	0.195719	0.807948	-5.1064	0.0190991
Sept6	0.000680547	0.079582	0.0245859	0.980401	0.996458	-5.88311	-0.00972804
Rpl39	0.0416082	3.63046	1.31723	0.188739	0.807948	-5.08163	-0.0448558
Upf3b	0.117472	0.46981	2.04262	0.0419415	0.676168	-3.96358	0.122845
Nkap	-0.105097	0.240888	-2.27487	0.023601	0.610292	-3.5063	-0.164152
Akap14	-0.00641422	0.00235764	-1.30649	0.192361	0.807948	-5.09462	-0.00826446
Ndufa1	-0.0245713	0.995792	-0.379593	0.704509	0.932376	-5.81662	-0.0801762
Rnf113a1	-0.0156971	0.0489326	-0.688894	0.491408	0.849249	-5.66361	-0.0286933
Zbtb33	-0.0142947	0.0980425	-0.482829	0.62956	0.904739	-5.77538	-0.0264759
Lamp2	-0.148837	0.394759	-2.70944	0.00711683	0.461506	-2.52387	-0.24588
Cul4b	0.00459341	0.0801599	0.167248	0.867285	0.97093	-5.87042	0.0139493
Mcts1	-0.0314981	0.446631	-0.572833	0.567175	0.880214	-5.73139	-0.0826492
C1galt1c1	0.0720255	0.336664	1.20457	0.229295	0.807948	-5.21258	0.0813366
Thoc2	-0.131835	0.519233	-2.14888	0.0324227	0.637848	-3.76026	-0.208906
Xiap	-0.00560848	0.132429	-0.164018	0.869824	0.971693	-5.87092	-0.0206095
Stag2	-0.0452172	0.217527	-1.05605	0.291773	0.81111	-5.3675	-0.0671626
Ocrl	-0.000739295	0.0320285	-0.0413392	0.967052	0.993662	-5.8826	-0.00574307
Xpnpep2	-0.0285219	0.204942	-0.668389	0.504386	0.853291	-5.67649	-0.0627928
Zdhhc9	0.0222297	0.0947064	0.757483	0.449339	0.84695	-5.61772	0.0273531
Utp14a	-0.0280435	0.338715	-0.539361	0.590027	0.888892	-5.74862	-0.0904792
9530027J09Rik	-0.00616541	0.00235764	-1.25658	0.209859	0.807948	-5.15357	-0.00826446
Bcorl1	-0.0193653	0.0475535	-0.877578	0.380857	0.828406	-5.52692	-0.0320746
Elf4	0.0249823	0.033007	1.42509	0.155142	0.795551	-4.94543	0.0387904
Aifm1	-0.0320835	0.25783	-0.689817	0.490828	0.849249	-5.66302	-0.0597777
Zfp280c	-0.0102127	0.0212188	-0.726489	0.46809	0.84695	-5.63899	-0.0182009
Slc25a14	-0.0290795	0.103158	-0.938572	0.348686	0.815142	-5.47573	-0.0444091
Rbmx2	-0.0262598	0.158987	-0.673123	0.501374	0.852192	-5.67355	-0.0503669
Enox2	-0.00804929	0.0424376	-0.405663	0.685272	0.925472	-5.80714	-0.00831224
Stk26	-0.0103808	0.00471529	-1.52892	0.127311	0.782983	-4.80436	-0.0165289
Rap2c	0.0191919	0.0721084	0.742712	0.458222	0.84695	-5.62797	0.0140831
Mbnl3	0.00601614	0.0451958	0.27892	0.780493	0.953771	-5.84734	0.00427947
Gpc4	0.0115324	0.0683717	0.459835	0.645959	0.910776	-5.78542	0.0131372
Gpc3	0.00345426	0.00235764	0.702207	0.48308	0.848375	-5.65504	0.00578035
Phf6	-0.0183191	0.0994216	-0.60572	0.545147	0.87016	-5.71345	-0.0230946
Hprt	0.0637836	0.352363	1.21537	0.225155	0.807948	-5.20053	0.0667716
Fam122b	-0.0137936	0.00943057	-1.46229	0.14468	0.79104	-4.89601	-0.019013
Mospd1	-0.0212284	0.476082	-0.385317	0.700269	0.930969	-5.81459	-0.0828012
Cxx1a	-0.0378482	0.0913702	-1.28408	0.200077	0.807948	-5.12136	-0.0534369
Cxx1b	0.00893144	0.0377223	0.475543	0.634737	0.90637	-5.77862	0.00821669
3830403N18Rik	-0.00673139	0.00235764	-1.37253	0.170896	0.806577	-5.01312	-0.00826446
Ddx26b	-0.00940061	0.00707293	-1.14873	0.251558	0.81111	-5.27319	-0.0107486
Mmgt1	0.06453	0.195908	1.56729	0.118073	0.777818	-4.74975	0.078846
Slc9a6	0.0205359	0.0259341	1.32723	0.185414	0.807948	-5.06944	0.0214494
Fhl1	0.00342145	0.00235764	0.695553	0.487233	0.848375	-5.65935	0.00578035
Htatsf1	-0.0158694	0.278252	-0.330831	0.740997	0.943321	-5.83267	-0.0401857
Rbmx	-0.0647579	0.430224	-1.12929	0.259655	0.81111	-5.29363	-0.122623
Atp11c	-0.0100889	0.0400799	-0.520678	0.602965	0.893063	-5.75779	-0.0140926
Fmr1	0.0305437	0.159565	0.84489	0.398828	0.832128	-5.55295	0.00961572
Gm14698	0.00719915	0.161522	0.195401	0.845208	0.966793	-5.86569	-0.0136758
Ids	-0.0147011	0.0630785	-0.497378	0.619277	0.899964	-5.76878	-0.0361457
1110012L19Rik	-0.0191593	0.267223	-0.388819	0.697678	0.929764	-5.81334	-0.0367504
BC023829	0.077553	0.150535	2.02046	0.0442009	0.682106	-4.00471	0.11388
Mamld1	0.0138685	0.00707293	1.6815	0.0936789	0.769737	-4.57935	0.017341
Mtm1	0.00248445	0.0607208	0.0999809	0.920425	0.983059	-5.87875	-0.00800727
Mtmr1	-0.0141141	0.0343861	-0.768506	0.442775	0.84695	-5.60994	-0.0222232
Cd99l2	0.0309263	0.0752673	1.08002	0.280976	0.81111	-5.34386	0.0358727
Hmgb3	-0.0226158	1.236	-0.303914	0.761399	0.949213	-5.84059	-0.0843284
Vma21	-0.0361603	0.323047	-0.759833	0.447935	0.84695	-5.61607	-0.0965103
Gabre	-0.0677738	0.118106	-1.97962	0.0486357	0.694047	-4.07937	-0.102634
Cetn2	0.0689638	0.294755	1.46058	0.145151	0.791955	-4.89832	0.0789679
Nsdhl	0.0277282	0.0687723	1.11587	0.265348	0.81111	-5.30753	0.0281642
Xlr4a	-0.00495255	0.00235764	-1.00586	0.315272	0.81111	-5.41528	-0.00826446
Xlr3a	-0.0123089	0.0125472	-0.800358	0.424132	0.845715	-5.58681	-0.0158933
Xlr3b	-0.0207149	0.0169041	-1.46463	0.144042	0.79104	-4.89286	-0.031166
Xlr4b	0.00336937	0.00235764	0.684424	0.494222	0.849471	-5.66645	0.00578035
F8a	0.0238569	0.343029	0.457338	0.647751	0.911035	-5.78648	0.0030603
Zfp275	0.0160398	0.0225979	1.05355	0.292915	0.81111	-5.36994	0.0273148
Zfp92	-0.00486506	0.00235764	-0.988311	0.323776	0.81111	-5.43145	-0.00826446
Haus7	0.0514152	0.120463	1.5316	0.126648	0.782592	-4.80059	0.0565836
Dusp9	-0.00818381	0.0141459	-0.71046	0.477956	0.848084	-5.64965	-0.00745235
Slc6a8	-0.016128	0.048532	-0.737108	0.461617	0.84695	-5.6318	-0.0214599
Bcap31	-0.0462489	0.741041	-0.76638	0.444037	0.84695	-5.61145	-0.101974
Abcd1	-0.0031469	0.015525	-0.244043	0.80736	0.958038	-5.85579	-0.00407106
Idh3g	-0.0316516	1.02847	-0.524336	0.600422	0.892135	-5.75602	-0.112067
Ssr4	0.0624224	1.71051	1.09383	0.274884	0.81111	-5.33001	0.0263192
L1cam	0.00373915	0.0165035	0.301412	0.763304	0.949356	-5.84129	-0.001672
Arhgap4	-0.00594211	0.00235764	-1.21304	0.226044	0.807948	-5.20314	-0.00826446
Naa10	-0.0664659	0.610684	-1.09512	0.274319	0.81111	-5.3287	-0.136456
Hcfc1	0.0143951	0.189994	0.352565	0.724655	0.939595	-5.82579	-4.68653e-05
Irak1	-0.0450776	0.172732	-1.16543	0.244747	0.808172	-5.25537	-0.081062
Mecp2	-0.0242289	0.215794	-0.562754	0.574011	0.883824	-5.73669	-0.0563122
Flna	-0.0436793	0.0691729	-1.66537	0.0968556	0.769872	-4.60413	-0.0657247
Emd	-0.0744575	0.401916	-1.43193	0.153178	0.795551	-4.93645	-0.103488
Rpl10	0.097844	4.32538	3.71661	0.000239758	0.0844986	0.368808	0.0712648
Dnase1l1	0.0160178	0.0188611	1.21732	0.224413	0.807948	-5.19834	0.0181532
Taz	-0.0249545	0.209876	-0.587462	0.557324	0.875579	-5.72353	-0.0461725
Atp6ap1	0.0634562	0.295376	1.29738	0.195473	0.807948	-5.10555	0.0685785
Gdi1	-0.0947918	0.361971	-1.78712	0.0749009	0.746091	-4.41132	-0.152128
Fam50a	-0.0790358	0.155651	-2.12697	0.0342172	0.638371	-3.80301	-0.141759
Plxna3	0.0021489	0.0117882	0.201974	0.84007	0.965872	-5.86448	0.000812114
Lage3	-0.0513732	0.387509	-1.004	0.316165	0.81111	-5.41701	-0.10012
Ubl4a	-0.0187979	0.266286	-0.398111	0.690824	0.927471	-5.80995	-0.0541695
Slc10a3	-0.0126103	0.0391014	-0.643928	0.520101	0.860348	-5.69135	-0.0247073
Fam3a	-0.0163837	0.0988438	-0.52675	0.598746	0.891655	-5.75485	-0.0186823
Ikbkg	0.0238259	0.0711299	0.912674	0.362128	0.82051	-5.49788	0.0397737
G6pdx	-0.0131974	0.0677938	-0.506408	0.612933	0.89684	-5.76458	-0.024585
Gab3	0.00364918	0.00235764	0.740345	0.459655	0.84695	-5.62959	0.00578035
Dkc1	0.0382151	0.164681	1.00019	0.318004	0.81111	-5.42054	0.0338169
Mpp1	0.0108608	0.0212188	0.770741	0.441451	0.84695	-5.60835	0.00988869
F8	-0.0114096	0.00471529	-1.6904	0.0919636	0.768353	-4.56559	-0.0165289
Fundc2	0.068693	0.841315	1.01353	0.311603	0.81111	-5.40813	0.0657549
Cmc4	-0.0295501	0.048532	-1.3584	0.17533	0.807948	-5.03089	-0.0437204
Mtcp1	0.00340197	0.0117882	0.321092	0.748358	0.946793	-5.83561	0.000812114
Brcc3	-0.0317013	0.321891	-0.62604	0.531752	0.864811	-5.70186	-0.059596
Vbp1	-0.131395	0.553276	-2.29939	0.0221515	0.601783	-3.45524	-0.244708
Rab39b	0.0114305	0.00707293	1.385	0.167056	0.802168	-4.9973	0.017341
Gm15063	0.00361637	0.00235764	0.733734	0.463669	0.84695	-5.6341	0.00578035
Pls3	-0.0190896	0.0400799	-0.990173	0.322866	0.81111	-5.42975	-0.0281374
Tbl1x	-0.0220488	0.31144	-0.439501	0.660606	0.915726	-5.79389	-0.073562
Prkx	0.0663794	0.122998	1.99675	0.0467325	0.687148	-4.04825	0.0908882
Prrg1	0.00530055	0.00235764	1.07857	0.281625	0.81111	-5.34531	0.00578035
Dmd	0.00537452	0.0508896	0.241987	0.808951	0.958038	-5.85625	-0.00163472
Tab3	0.0062949	0.0282917	0.395217	0.692956	0.927743	-5.81101	-0.000859886
Gk	-0.00351586	0.00943057	-0.372673	0.709648	0.934383	-5.81903	-0.00496823
Arx	-0.00121302	0.00471529	-0.177589	0.859162	0.970034	-5.86877	-0.00248412
Pola1	0.00988335	0.0212188	0.710214	0.478108	0.848084	-5.64981	0.00988869
Pcyt1b	-0.00408956	0.0141459	-0.353242	0.724148	0.939497	-5.82557	-0.00745235
Pdk3	-0.0343758	0.211972	-0.769333	0.442285	0.84695	-5.60935	-0.0641216
Zfx	0.0150743	0.115748	0.45049	0.652674	0.912694	-5.78936	0.0203758
Eif2s3x	-0.0386829	0.382971	-0.751111	0.453159	0.84695	-5.62216	-0.0972011
Klhl15	0.0181011	0.0141459	1.59697	0.111297	0.776519	-4.7066	0.0206373
Apoo	0.0268559	0.327227	0.546327	0.585237	0.88778	-5.74512	0.0120508
Maged1	-0.0164212	0.678004	-0.268173	0.788746	0.95556	-5.85006	-0.0379563
Gspt2	-0.00513972	0.0235764	-0.345571	0.729901	0.941002	-5.82805	-0.0124206
Zxdb	-0.0150859	0.0141459	-1.31086	0.190882	0.807948	-5.08935	-0.0214972
Amer1	0.00731334	0.140083	0.196105	0.844658	0.966793	-5.86556	0.0122026
Zc4h2	-0.00890327	0.0117882	-0.837464	0.402981	0.833246	-5.55872	-0.0132327
Las1l	-0.0509786	0.174689	-1.32957	0.184645	0.807948	-5.06659	-0.0738773
Heph	0.0665814	0.0654361	2.62379	0.00912884	0.488039	-2.73046	0.0902089
Eda2r	0.0025372	0.00707293	0.30554	0.760161	0.948786	-5.84013	0.00329623
Ophn1	0.0130798	0.0612987	0.534432	0.593428	0.889549	-5.75108	0.00984093
Yipf6	0.104737	0.330124	2.09871	0.0366562	0.649855	-3.8575	0.116389
Efnb1	-3.56035e-05	0.160142	-0.000943688	0.999248	0.999724	-5.88339	-0.017057
Pja1	-0.0162027	0.306944	-0.334517	0.738217	0.943142	-5.83153	-0.0387558
Tmem28	0.00531604	0.00235764	1.08188	0.280154	0.81111	-5.34201	0.00578035
Awat2	-0.00608006	0.0117882	-0.575668	0.56526	0.879715	-5.72988	-0.0132327
Igbp1	0.0322752	0.911016	0.524715	0.600159	0.892135	-5.75584	0.0300552
Pdzd11	-0.000586514	0.354898	-0.011158	0.991105	0.998687	-5.88333	-0.0208055
Kif4	-0.0026776	0.00943057	-0.281345	0.778635	0.953247	-5.84671	-0.00496823
Dlg3	-0.000251791	0.109253	-0.00802876	0.993599	0.999347	-5.88336	-0.0212515
Snx12	0.0458007	0.159965	1.20399	0.229516	0.807948	-5.21322	0.0585615
Foxo4	0.0356611	0.0461744	1.68786	0.0924499	0.768353	-4.56952	0.0429838
Med12	0.0499335	0.0589411	2.17735	0.0302133	0.633176	-3.7041	0.0602398
Gjb1	0.000801878	0.0131674	0.066586	0.946955	0.988654	-5.88133	-0.00402229
Zmym3	-0.0171767	0.0438167	-0.828755	0.407885	0.835635	-5.56543	-0.0271914
Nono	-0.101597	1.74841	-1.84218	0.0664102	0.733517	-4.31976	-0.170951
Itgb1bp2	-0.0118542	0.00943057	-1.26391	0.207218	0.807948	-5.14505	-0.019013
Taf1	0.013936	0.113568	0.44089	0.659602	0.915412	-5.79332	0.0115875
Ogt	-0.0211914	0.871382	-0.307949	0.758329	0.948382	-5.83944	-0.0463946
Rgag4	-0.00580279	0.00235764	-1.18059	0.238678	0.808172	-5.23896	-0.00826446
Pin4	0.0419038	0.708858	0.712219	0.476868	0.847997	-5.64849	0.0281654
Ercc6l	0.00549012	0.00235764	1.1195	0.263797	0.81111	-5.30378	0.00578035
Rps4x	0.113711	4.35882	4.39888	1.50082e-05	0.0139791	2.79416	0.0990448
[truncated: 11,041 more rows]

## Sheet: Arx+_Isl1+ progenitor
index	logFC	AveExpr	t	P.Value	adj.P.Val	B	abs.log2FC
Mrpl15	-0.17078	0.79466	-1.4646	0.144718	0.844821	-4.48838	-0.242136
Lypla1	-0.0677201	0.48694	-0.652218	0.515065	0.949875	-5.13397	-0.0942164
Tcea1	-0.0425111	0.396248	-0.43876	0.661344	0.962705	-5.22197	-0.176878
Atp6v1h	-0.0603245	0.286967	-0.660204	0.509939	0.948975	-5.13001	-0.185729
Rb1cc1	-0.011825	0.354305	-0.126183	0.899723	0.985358	-5.28879	-0.204359
4732440D04Rik	-0.00499516	0.0286424	-0.174052	0.862014	0.981745	-5.28334	-0.0385507
St18	-0.0835028	0.61076	-0.737409	0.461802	0.940675	-5.08929	-0.378245
Pcmtd1	-0.059093	0.513645	-0.532703	0.594875	0.955626	-5.18747	-0.0909136
Rrs1	-0.0502409	0.257791	-0.564224	0.573281	0.951262	-5.1744	-0.0723148
Adhfe1	-0.0165225	0.0171855	-0.728565	0.467183	0.941873	-5.09418	-0.0301449
Vcpip1	-0.0225168	0.13608	-0.343061	0.731939	0.965287	-5.25027	-0.0545089
Snhg6	0.0550273	0.772918	0.467733	0.640523	0.962031	-5.21204	-0.0835197
Tcf24	0.00172249	0.00572849	0.117922	0.906256	0.985655	-5.28955	0.0133333
Cops5	-0.111724	0.720826	-0.99044	0.323245	0.916904	-4.92459	-0.314731
Cspp1	0.0247071	0.367175	0.24327	0.808064	0.972994	-5.27241	-0.095661
Arfgef1	0.0937858	0.209146	1.16843	0.244128	0.895669	-4.78022	0.0599678
Slco5a1	-0.0584323	0.0148079	-2.39072	0.0181241	0.630521	-3.17987	-0.0561948
Ncoa2	-9.72276e-05	0.0926292	-0.00175104	0.998605	0.999696	-5.29481	-0.0299082
Tram1	0.0462143	0.333338	0.505842	0.613566	0.956257	-5.19801	-0.145307
Lactb2	0.0219186	0.0343709	0.690648	0.490647	0.948094	-5.11449	0.0449275
Xkr9	0.0123932	0.011457	0.652716	0.514745	0.949875	-5.13372	0.0266667
Kcnb2	0.0797512	0.319831	0.860542	0.390597	0.919099	-5.01511	-0.044422
Terf1	-0.0599032	0.235411	-0.741545	0.459298	0.940675	-5.08698	-0.0542618
Rpl7	-0.0175957	3.89777	-0.348464	0.727885	0.965287	-5.24885	-0.161138
Rdh10	0.00470911	0.0343709	0.148861	0.881825	0.983868	-5.28642	0.00985507
Stau2	0.0946651	0.13608	1.44947	0.14889	0.845244	-4.50484	0.0652649
Ube2w	-0.103668	0.383921	-1.08934	0.277412	0.904443	-4.84726	-0.155943
Tceb1	-0.0261452	1.0931	-0.224003	0.823	0.976643	-5.27582	-0.106442
Tmem70	0.0146013	0.451259	0.146346	0.883807	0.983868	-5.28671	-0.145461
Ly96	-0.0248254	0.0491789	-0.615117	0.539229	0.950883	-5.15173	-0.0258237
Mcm3	0.107697	0.0343709	3.5075	0.000567012	0.569077	-0.819942	0.08
Tmem14a	-0.0331972	0.0458279	-0.878606	0.380748	0.919099	-5.00327	-0.0336232
Gm29107	0.0253328	0.00572849	1.73618	0.0841875	0.795266	-4.16484	0.0133333
Smap1	0.135719	0.546172	1.26728	0.206639	0.891611	-4.68996	-0.00598087
Sdhaf4	0.175703	0.329453	1.88062	0.0615857	0.795266	-3.97129	0.0474905
Fam135a	-0.0371862	0.470728	-0.343515	0.731599	0.965287	-5.25015	-0.163758
Col9a1	0.0210192	0.011457	1.1064	0.269983	0.901405	-4.8332	0.0266667
Lmbrd1	0.0256065	0.205795	0.328952	0.742562	0.965287	-5.25386	0.0726844
Phf3	0.0524685	0.431265	0.543012	0.587771	0.952344	-5.18328	-0.127812
Ptp4a1	-0.0786117	0.471262	-0.745643	0.456824	0.940675	-5.08468	-0.209451
Prim2	-0.0133395	0.0262649	-0.438708	0.661516	0.962705	-5.22189	-0.0440846
Rab23	-0.0310264	0.0343709	-0.996863	0.320125	0.916904	-4.91978	-0.0953623
Bag2	-0.12336	0.0606358	-2.76868	0.00619786	0.613584	-2.46468	-0.159963
Zfp451	-0.0531024	0.171424	-0.731043	0.465672	0.94144	-5.09282	-0.147606
Dst	-0.137305	0.596764	-1.18728	0.236629	0.891611	-4.76356	-0.265425
Gm37233	-0.0277869	0.0262649	-0.910017	0.364315	0.919099	-4.98189	-0.0646006
Ccdc115	-0.0675181	0.631071	-0.581674	0.56149	0.951262	-5.16685	-0.18644
Imp4	-0.0148134	0.747989	-0.129665	0.896971	0.985358	-5.28845	-0.120611
Ptpn18	0.0609915	0.335182	0.615851	0.538745	0.950883	-5.15139	-0.120498
Arhgef4	-0.0174477	0.00572849	-1.19244	0.234606	0.891611	-4.75896	-0.0217391
Gm38336	0.00626259	0.00572849	0.424474	0.67171	0.964403	-5.22663	0.0133333
Fam168b	0.030106	0.250116	0.352569	0.724811	0.965287	-5.24777	0.035554
Plekhb2	0.0361067	0.214874	0.45165	0.652047	0.962031	-5.21763	0.0236723
Hs6st1	-0.0473344	0.186663	-0.646342	0.518854	0.950883	-5.13685	-0.161766
Uggt1	-0.0491056	0.130351	-0.763044	0.446403	0.938924	-5.07478	-0.123431
Neurl3	0.0169675	0.226331	0.214459	0.830424	0.977872	-5.2774	-0.0959106
Arid5a	0.00928043	0.0171855	0.409402	0.682715	0.965287	-5.23138	0.00492754
Kansl3	0.0490213	0.103113	0.878021	0.381064	0.919099	-5.00366	-0.00550725
Lman2l	-0.0646847	0.241139	-0.769815	0.442385	0.9378	-5.07087	-0.0058559
Cnnm4	-0.0238085	0.0286424	-0.827355	0.409095	0.92393	-5.03622	-0.0385507
Cnnm3	-0.0381966	0.0491789	-0.9346	0.351205	0.917975	-4.96504	-0.0258237
Ankrd39	0.0377431	0.0630134	0.855489	0.393381	0.921534	-5.01837	-0.0286956
Sema4c	-0.0360295	0.168073	-0.500805	0.6171	0.956972	-5.19993	-0.0707037
Cox5b	-0.150701	1.83634	-1.54861	0.123175	0.825072	-4.39397	-0.467111
Actr1b	0.103325	0.28459	1.20665	0.229097	0.891611	-4.74617	-0.0304565
Tmem131	-0.0360801	0.221043	-0.426565	0.670189	0.963556	-5.22596	-0.110914
Inpp4a	0.0128744	0.0515564	0.316142	0.752249	0.966322	-5.25698	0.0498551
Coa5	-0.0503612	0.100735	-0.862547	0.389497	0.919099	-5.0138	-0.0110411
Unc50	0.0729084	0.36198	0.742762	0.458562	0.940675	-5.0863	0.00342426
Mgat4a	0.0121114	0.100735	0.216124	0.829127	0.97784	-5.27713	-0.0666296
2010300C02Rik	-0.0158164	0.0400994	-0.45357	0.650666	0.962031	-5.21697	-0.0118841
Tsga10	-0.0179035	0.00572849	-1.22279	0.222955	0.891611	-4.73147	-0.0217391
Lipt1	0.00106074	0.0171855	0.046725	0.962782	0.993636	-5.29399	0.00492754
Mitd1	0.0752543	0.145159	1.10426	0.270907	0.901405	-4.83497	0.0367689
Mrpl30	-0.0433978	1.08379	-0.39094	0.696288	0.965287	-5.23697	-0.203822
Txndc9	0.204076	0.939598	1.67794	0.0950378	0.808904	-4.23869	0.000646483
Eif5b	0.0578485	1.04626	0.483989	0.628963	0.96087	-5.20619	-0.182458
Rev1	-0.00394543	0.0778213	-0.07868	0.937372	0.988846	-5.29247	0.0203269
Gm16152	0.00852489	0.00572849	0.57804	0.563935	0.951262	-5.16844	0.0133333
Pdcl3	-0.0225473	0.396791	-0.215175	0.829867	0.97784	-5.27729	-0.187535
Rpl31	-0.105906	3.12813	-1.62119	0.10667	0.815168	-4.3083	-0.292452
Tbc1d8	-0.136316	0.211861	-1.69738	0.091297	0.806267	-4.21431	-0.271947
Cnot11	-0.0836287	0.164722	-1.1903	0.235445	0.891611	-4.76087	-0.113576
Rnf149	-0.023844	0.264053	-0.280215	0.779624	0.969155	-5.26509	-0.274134
Map4k4	0.00127639	0.713824	0.0112019	0.991074	0.998624	-5.29477	-0.047981
Il18r1	-0.00746772	0.00572849	-0.508257	0.611875	0.956257	-5.19708	-0.0217391
Mfsd9	-0.0126939	0.0400994	-0.364886	0.715611	0.965287	-5.24442	-0.0118841
Tmem182	-0.0221539	0.0630134	-0.495532	0.620809	0.958322	-5.20191	-0.0637681
Mrps9	0.00933149	0.330858	0.0972858	0.922604	0.988585	-5.29123	-0.0657495
Tgfbrap1	-0.0160505	0.0515564	-0.394927	0.693349	0.965287	-5.23579	-0.0553623
8430432A02Rik	-0.00527726	0.011457	-0.276293	0.782629	0.969584	-5.26592	-0.0084058
AI597479	-0.0191793	0.0343709	-0.603607	0.54684	0.951262	-5.15702	-0.0252174
Fhl2	0.102177	1.40305	0.909752	0.36413	0.919099	-4.98229	-0.193244
Nck2	0.0359962	0.022914	1.40416	0.161938	0.859996	-4.55314	0.0182609
Uxs1	-0.012287	0.0744704	-0.253788	0.799939	0.971669	-5.27043	-0.0371015
Tpp2	-0.0869536	0.255947	-1.01617	0.310869	0.913873	-4.90517	-0.158671
Tex30	-0.0310247	0.474482	-0.289794	0.772297	0.968428	-5.26302	-0.068253
Kdelc1	0.0407626	0.0343709	1.28109	0.201756	0.891611	-4.67677	0.0449275
Bivm	-0.0601675	0.0400994	-1.79394	0.0744462	0.795266	-4.08922	-0.117101
Ercc5	-0.0719083	0.121272	-1.12957	0.260112	0.899485	-4.81374	-0.0889751
Wdr75	-0.0162373	0.141808	-0.243232	0.808093	0.972994	-5.27242	-0.076248
Slc39a10	-0.0421143	0.0491789	-1.03433	0.302323	0.907134	-4.89116	-0.0814122
Nabp1	0.0248547	0.011457	1.31825	0.189041	0.891611	-4.64061	0.0266667
Myo1b	0.00381461	0.388676	0.0378057	0.969883	0.994623	-5.29427	-0.0131821
Stat4	0.00375643	0.011457	0.197227	0.843865	0.980805	-5.28009	-0.0084058
Stat1	0.0339027	0.0572849	0.797676	0.426075	0.931155	-5.0544	-0.00695653
Gls	0.0271413	0.0663643	0.593259	0.553728	0.951262	-5.1617	0.0141763
Nab1	0.144869	0.106464	2.5668	0.0110502	0.627781	-2.85381	0.10751
Mfsd6	-0.00987419	0.161371	-0.139285	0.889375	0.984116	-5.28747	-0.0863027
Inpp1	0.0252456	0.0377219	0.719676	0.472627	0.944786	-5.09904	0.052727
Hibch	0.0274654	0.112192	0.46509	0.642411	0.962031	-5.21297	-0.0048905
1700019D03Rik	-0.0120182	0.00572849	-0.823655	0.41119	0.92393	-5.03852	-0.0217391
Pms1	-0.0682446	0.0343709	-2.18763	0.0299428	0.698765	-3.51124	-0.0953623
Ormdl1	0.00931742	0.204821	0.123359	0.901956	0.985358	-5.28905	-0.0903873
Osgepl1	-0.00688852	0.0663643	-0.14596	0.884111	0.983868	-5.28675	-0.00633976
Asnsd1	0.0227858	0.288914	0.257071	0.797408	0.971203	-5.2698	-0.0409075
Stk17b	-0.00477181	0.00572849	-0.325303	0.745317	0.965287	-5.25476	-0.0217391
Gtf3c3	0.0526166	0.0744704	1.0896	0.2773	0.904443	-4.84705	0.0330435
Pgap1	0.0735995	0.113166	1.20521	0.229651	0.891611	-4.74747	0.0880362
Ankrd44	-0.0373092	0.104086	-0.620296	0.535822	0.950883	-5.14931	-0.0588301
Sf3b1	0.0715698	1.25839	0.575181	0.565864	0.951262	-5.16968	-0.0619629
Coq10b	0.0743169	0.215745	0.930002	0.353575	0.918173	-4.96826	-0.0298896
Hspd1	-0.0274931	1.10531	-0.228358	0.819618	0.97657	-5.27507	-0.19801
Hspe1	-0.159353	1.67227	-1.5717	0.117718	0.824468	-4.36712	-0.192648
Mob4	0.0980503	0.965929	0.828161	0.40864	0.92393	-5.03571	-0.12535
Rftn2	0.0224024	0.0286424	0.783957	0.434062	0.933981	-5.06258	0.0666667
Gm10561	0.0403687	0.0171855	1.78824	0.0753638	0.795266	-4.09678	0.04
Mars2	-0.00540608	0.0286424	-0.191446	0.848385	0.980805	-5.28094	-0.00347826
Satb2	0.0145613	0.011457	0.767055	0.444021	0.93862	-5.07247	0.0266667
BC055402	-0.0423021	0.0377219	-1.21463	0.226045	0.891611	-4.73893	-0.0174179
1700066M21Rik	-0.0247493	0.0262649	-0.801967	0.423904	0.929818	-5.05157	-0.0440846
Tyw5	0.0624329	0.10506	1.02869	0.304962	0.907134	-4.89554	0.0486529
9430016H08Rik	0.00309493	0.348043	0.0318163	0.974653	0.995476	-5.29443	0.0265734
Kctd18	0.0224651	0.0663643	0.480675	0.631312	0.96179	-5.2074	0.0141763
Sgol2a	-0.0239078	0.00907944	-1.14467	0.254126	0.899485	-4.80075	-0.0344557
Bzw1	-0.0968129	0.780947	-0.860538	0.390599	0.919099	-5.01511	-0.272786
Clk1	-0.06329	0.582499	-0.562333	0.574565	0.951262	-5.1752	-0.202065
Ppil3	-0.0698468	0.236815	-0.865394	0.387937	0.919099	-5.01195	-0.06555
Nif3l1	0.0219986	0.17953	0.298545	0.76562	0.968353	-5.26108	-0.0235209
Orc2	-0.0724708	0.0859273	-1.42278	0.156475	0.857195	-4.53347	-0.115652
Fam126b	0.00479201	0.106464	0.0822465	0.934539	0.988647	-5.29225	0.0168486
Ndufb3	0.0641248	0.920828	0.564485	0.573104	0.951262	-5.17429	-0.106811
Cflar	0.0728069	0.168073	0.985271	0.32577	0.916904	-4.92843	0.0695862
Casp8	0.0204175	0.339066	0.216274	0.829011	0.97784	-5.27711	-0.105498
Trak2	-0.00243001	0.0343709	-0.0775564	0.938264	0.989003	-5.29254	-0.0602899
Stradb	0.0385678	0.100735	0.677416	0.498983	0.948094	-5.12132	0.0591039
Tmem237	0.0541176	0.0950068	0.98574	0.32554	0.916904	-4.92808	0.0603269
G730003C15Rik	0.0704405	0.022914	2.7973	0.00569495	0.613584	-2.40736	0.0533333
Fzd7	-0.0286313	0.022914	-1.11338	0.266983	0.899485	-4.82738	-0.0518841
Sumo1	0.0325032	1.25836	0.29854	0.765624	0.968353	-5.26108	-0.108033
Nop58	-0.0303694	0.443152	-0.30129	0.76353	0.968308	-5.26045	-0.164328
Bmpr2	0.0118869	0.135106	0.18108	0.856502	0.980831	-5.2824	-0.0362584
Fam117b	-0.0677898	0.109815	-1.1672	0.244625	0.895669	-4.7813	-0.17123
Ica1l	0.0253946	0.0319934	0.762767	0.446753	0.938924	-5.0748	0.00432124
Wdr12	0.00786847	0.141808	0.117405	0.906666	0.985655	-5.2896	0.0640419
Carf	0.000999264	0.0630134	0.0223173	0.982219	0.996624	-5.29463	-0.0286956
Nbeal1	-0.00483803	0.115543	-0.08049	0.935934	0.988756	-5.29236	0.00290901
Cyp20a1	0.0218838	0.0606358	0.485041	0.628217	0.960577	-5.2058	0.000842978
Abi2	-0.0532947	0.0400994	-1.54052	0.125132	0.825826	-4.40328	-0.082029
Raph1	-0.0677178	0.101709	-1.15435	0.249838	0.895669	-4.7925	-0.119952
Pard3b	0.059832	0.0410728	1.57981	0.115849	0.821792	-4.35761	0.0254541
Nrp2	0.0409275	0.102682	0.657742	0.511517	0.949823	-5.13124	-0.0620983
Ino80d	0.082088	0.149914	1.22591	0.22178	0.891611	-4.7286	0.0127641
Ino80dos	0.00320849	0.00572849	0.217618	0.827965	0.977463	-5.27689	0.0133333
Gm20342	-0.0143966	0.0869008	-0.268699	0.788459	0.970203	-5.26748	-0.0637577
Ndufs1	-0.0785362	0.334742	-0.860022	0.390883	0.919099	-5.01544	-0.185708
Eef1b2	0.211948	3.13005	3.37857	0.000887413	0.569077	-1.13108	0.034896
Fastkd2	-0.0749438	0.149914	-1.14545	0.253493	0.899485	-4.80018	-0.112969
Klf7	-0.00432266	0.216719	-0.0537034	0.957229	0.991581	-5.29372	-0.144132
Creb1	-0.139588	0.246868	-1.68174	0.0942955	0.80852	-4.23393	-0.229433
Mettl21a	-0.0144638	0.172397	-0.193135	0.847064	0.980805	-5.28069	-0.0811547
Ccnyl1	-0.0133435	0.0286424	-0.462395	0.644338	0.962031	-5.21391	-0.0385507
Fzd5	0.00871061	0.0549074	0.202672	0.839612	0.980715	-5.27926	0.00206603
Plekhm3	0.0366999	0.0491789	0.908573	0.364751	0.919099	-4.9831	-0.0258237
Idh1	-0.0248635	0.175206	-0.353923	0.723797	0.965287	-5.2474	-0.118287
Pikfyve	-0.0262428	0.0491789	-0.649305	0.516941	0.95065	-5.1354	-0.0463398
Rpe	-0.139149	0.208172	-1.85075	0.0657901	0.795266	-4.01252	-0.208321
Kansl1l	-0.0219555	0.0549074	-0.503849	0.614963	0.956257	-5.19877	-0.0475628
Acadl	0.0902691	0.229149	1.05431	0.293109	0.907134	-4.87548	0.127042
Lancl1	-0.144198	0.216278	-1.84709	0.0663221	0.795266	-4.01754	-0.168938
Cps1	0.00827038	0.151758	0.108428	0.913773	0.985999	-5.29036	-0.0736045
Ikzf2	0.00164373	0.00572849	0.111587	0.911271	0.985925	-5.2901	0.0133333
Bard1	-0.0130858	0.00572849	-0.890743	0.374217	0.919099	-4.99518	-0.0217391
Atic	-0.0631388	0.169917	-0.86779	0.386626	0.919099	-5.01039	-0.217992
4933417E11Rik	0.0568301	0.0859273	1.10364	0.271175	0.901405	-4.83549	0.0947826
Gm4319	0.155726	0.281239	1.7718	0.0780638	0.795266	-4.11848	0.0669614
Mreg	-0.0304095	0.100735	-0.516316	0.606246	0.956257	-5.19396	-0.081186
D230017M19Rik	0.0127101	0.00572849	0.864216	0.388582	0.919099	-5.01272	0.0133333
Pecr	0.0459475	0.022914	1.81437	0.0712308	0.795266	-4.0619	0.0533333
Xrcc5	0.0863024	0.20104	1.10317	0.271377	0.901405	-4.83587	0.0265442
March4	0.0643351	0.0148079	2.69071	0.00795074	0.614525	-2.63064	0.0344662
Smarcal1	-0.0359488	0.0377219	-1.02733	0.305598	0.907134	-4.89659	-0.037934
Rpl37a	-0.0796016	3.64935	-1.4583	0.146444	0.844821	-4.49525	-0.406287
Arpc2	0.0795815	1.27342	0.743527	0.4581	0.940675	-5.08587	-0.154676
Aamp	0.155783	0.878988	1.36239	0.17472	0.872659	-4.59634	-0.0606418
Pnkd	0.0479775	0.59492	0.441518	0.65935	0.962705	-5.22105	-0.0738395
Tmbim1	-0.0729483	0.510397	-0.647133	0.518343	0.950883	-5.13646	-0.0158384
Ctdsp1	0.165744	0.195742	2.24932	0.0256637	0.675489	-3.41092	0.139947
Vil1	0.254627	1.0328	2.15453	0.0324839	0.701712	-3.56399	-0.0398542
Usp37	0.0222615	0.0720928	0.455187	0.649506	0.962031	-5.21641	0.00699358
Rqcd1	0.00779089	0.0859273	0.151304	0.8799	0.983868	-5.28615	-0.0455072
Zfp142	-0.0633035	0.0606358	-1.39799	0.163781	0.859996	-4.5596	-0.0693019
Bcs1l	0.0813218	0.0663643	1.73129	0.0850566	0.795266	-4.17113	0.0843212
Rnf25	-0.0172036	0.140835	-0.25847	0.79633	0.970864	-5.26952	-0.09307
Stk36	-0.0421557	0.0630134	-0.906347	0.365924	0.919099	-4.98462	-0.133913
Ttll4	-0.0482018	0.0582583	-1.05463	0.292959	0.907134	-4.87522	-0.0252069
Cyp27a1	0.00562161	0.00572849	0.381039	0.703609	0.965287	-5.23986	0.0133333
Cdk5r2	-0.00985014	0.00572849	-0.676681	0.499448	0.948094	-5.1217	-0.0217391
Fev	-0.0948818	0.0901941	-1.0668	0.288262	0.907134	-4.86513	-0.146401
Cryba2	0.0457767	0.325129	0.462763	0.644075	0.962031	-5.21378	-0.219373
Ccdc108	0.0176221	0.00572849	1.20265	0.230639	0.891611	-4.74979	0.0133333
Ihh	0.0133997	0.0262649	0.431176	0.666993	0.962705	-5.22436	0.0260604
Nhej1	0.0249045	0.0950068	0.449772	0.653398	0.962031	-5.21827	-0.00981803
Slc23a3	0.100096	0.11457	1.64958	0.100714	0.809714	-4.27375	0.0913044
Cnppd1	0.0286879	0.372464	0.293758	0.76927	0.968428	-5.26215	-0.0423197
Fam134a	-0.0817107	0.413967	-0.800562	0.424406	0.930524	-5.05266	-0.170709
Zfand2b	-0.0547277	0.394404	-0.572367	0.567764	0.951262	-5.1709	-0.201687
Abcb6	-0.050757	0.0663643	-1.08758	0.278186	0.905668	-4.8487	-0.0910411
Atg9a	-0.00924949	0.0630134	-0.20562	0.837312	0.980142	-5.27881	-0.0286956
Ankzf1	-0.0216846	0.129378	-0.348014	0.728223	0.965287	-5.24897	-0.10518
Stk16	0.104774	0.642592	0.951065	0.342805	0.916904	-4.95335	0.0410135
Tuba4a	0.0330566	1.09056	0.25875	0.796114	0.970864	-5.26947	-0.281596
Dnajb2	-0.0196156	0.180934	-0.267852	0.78911	0.970203	-5.26765	-0.0553253
Dnpep	-0.0316418	0.667117	-0.281408	0.77871	0.96872	-5.26484	-0.19687
Gmppa	-0.076349	0.197689	-0.985066	0.32587	0.916904	-4.92858	-0.148021
Chpf	-0.177531	0.100735	-3.23396	0.00144453	0.569077	-1.46819	-0.206919
Tmem198	0.0113517	0.132729	0.176948	0.859742	0.981409	-5.28296	0.0574654
Stk11ip	-0.0336084	0.0491789	-0.821525	0.412398	0.924554	-5.03984	-0.0463398
Slc4a3	0.00986342	0.00572849	0.6692	0.504197	0.948497	-5.1255	0.0133333
Epha4	0.0713832	0.022914	2.83624	0.00507014	0.613584	-2.32851	0.0533333
Sgpp2	-0.00884831	0.0491789	-0.21774	0.82787	0.977463	-5.27687	-0.0608961
Farsb	-0.00923119	0.319934	-0.10034	0.920182	0.987504	-5.291	-0.0534084
5730419F03Rik	0.0253328	0.00572849	1.73618	0.0841875	0.795266	-4.16484	0.0133333
Acsl3	0.05625	0.0458279	1.52075	0.130019	0.830677	-4.42584	0.106667
Utp14b	-0.0174477	0.00572849	-1.19244	0.234606	0.891611	-4.75896	-0.0217391
Scg2	-0.0127841	0.00572849	-0.870099	0.385367	0.919099	-5.00887	-0.0217391
Ap1s3	0.0234336	0.0286424	0.808745	0.419694	0.927546	-5.04769	0.0315942
Wdfy1	0.0300083	0.238762	0.363652	0.716531	0.965287	-5.24476	-0.0729379
Mrpl44	-0.0732486	0.361878	-0.773672	0.440106	0.9358	-5.06862	-0.131145
Serpine2	0.0139979	0.0319934	0.420687	0.674562	0.964639	-5.22778	0.0393937
Cul3	0.144329	0.327507	1.51535	0.131379	0.831883	-4.43195	0.0985477
1700016L21Rik	0.00638527	0.0286424	0.220432	0.825776	0.976941	-5.27642	-0.00347826
Dock10	-0.00477181	0.00572849	-0.325303	0.745317	0.965287	-5.25476	-0.0217391
Rhbdd1	-0.00924329	0.011457	-0.484951	0.628281	0.960577	-5.20583	-0.0084058
Mff	0.0137123	0.616861	0.125232	0.900475	0.985358	-5.28888	-0.0631751
Tm4sf20	0.029116	0.106464	0.51325	0.608385	0.956257	-5.19516	-0.0327802
Agfg1	0.033731	0.172828	0.479196	0.632362	0.962031	-5.20793	-0.0391199
Pid1	0.00801922	0.00572849	0.546334	0.58549	0.951262	-5.18191	0.0133333
Dner	-0.00227204	0.145159	-0.0326767	0.973967	0.995476	-5.29441	0.0367689
Trip12	0.00910006	0.294642	0.100562	0.920007	0.987438	-5.29099	-0.0626466
Fbxo36	0.0471884	0.0720928	0.967368	0.334615	0.916904	-4.94158	0.0275096
Sp110	0.0160211	0.0171855	0.709012	0.479204	0.946032	-5.10479	0.00492754
Sp140	-0.0280051	0.00572849	-1.92847	0.055318	0.794586	-3.90391	-0.0217391
Sp100	-0.00477181	0.00572849	-0.325303	0.745317	0.965287	-5.25476	-0.0217391
Cab39	0.0583374	0.23206	0.719199	0.472921	0.944786	-5.0993	-0.0269887
Itm2c	-0.0617069	0.350523	-0.646765	0.518581	0.950883	-5.13665	-0.198605
Psmd1	0.388929	0.579449	3.4475	0.000699535	0.569077	-0.965968	0.275947
Armc9	0.0294576	0.0778213	0.589646	0.556143	0.951262	-5.16332	0.040843
B3gnt7	-0.0130445	0.011457	-0.685467	0.493902	0.948094	-5.11718	-0.0084058
Ncl	0.0326966	1.56373	0.308111	0.758343	0.967297	-5.25888	-0.204149
Ptma	-0.131383	3.85924	-2.23096	0.0268774	0.690617	-3.44104	-0.331676
Pde6d	0.112977	0.31561	1.24303	0.215421	0.891611	-4.71276	-0.00192522
Cops7b	0.11891	0.168073	1.66394	0.0978076	0.809714	-4.25607	0.0550298
Dis3l2	-0.0212283	0.0892783	-0.394057	0.69399	0.965287	-5.23605	-0.0231514
Alpi	0.00679381	0.00572849	0.463068	0.643857	0.962031	-5.21368	0.0133333
Eif4e2	-0.113462	0.763677	-0.979269	0.328718	0.916904	-4.93286	-0.171492
Gigyf2	0.126547	0.363384	1.35783	0.176161	0.876369	-4.60098	0.132426
Ngef	0.00172249	0.00572849	0.117922	0.906256	0.985655	-5.28955	0.0133333
Atg16l1	-0.0380299	0.0687419	-0.819825	0.413364	0.924612	-5.04089	-0.0855072
Dgkd	-0.0430897	0.211523	-0.530152	0.596638	0.956257	-5.18849	-0.0747883
Usp40	0.062838	0.115543	1.03522	0.301908	0.907134	-4.89047	0.0234251
Ugt1a6a	0.00433964	0.00572849	0.294216	0.76892	0.968428	-5.26205	0.0133333
Dnajb3	0.0207909	0.0286424	0.716954	0.474301	0.945269	-5.10051	0.0315942
Hjurp	-0.139144	0.174775	-1.8903	0.060272	0.795266	-3.95779	-0.166282
Arl4c	0.0176221	0.00572849	1.20265	0.230639	0.891611	-4.74979	0.0133333
Sh3bp4	0.00444188	0.0319934	0.138627	0.889904	0.984116	-5.28754	-0.0161948
Agap1	-0.275399	0.319401	-2.94602	0.00363021	0.613584	-2.10101	-0.382221
Cops8	-0.10354	0.440775	-1.02231	0.307961	0.91057	-4.90046	-0.134789
Mlph	-0.00901362	0.00572849	-0.613202	0.540491	0.950883	-5.15261	-0.0217391
Rab17	0.035043	0.0400994	1.01369	0.312046	0.915274	-4.90706	0.0231884
Lrrfip1	-0.0408853	0.0343709	-1.28701	0.19969	0.891611	-4.67108	-0.0252174
Ramp1	-0.0154787	0.022914	-0.597488	0.550908	0.951262	-5.1598	-0.0168116
Ube2f	0.102055	0.362411	1.05751	0.291649	0.907134	-4.87294	0.0600153
Scly	-0.00978887	0.17953	-0.1342	0.89339	0.984879	-5.288	-0.0645531
Fam132b	0.00464677	0.0400994	0.136858	0.891291	0.984264	-5.28772	-0.0118841
Ilkap	0.1059	0.611666	1.00013	0.318547	0.916904	-4.91733	-0.00305673
Hes6	0.151317	1.52595	1.40038	0.163065	0.859996	-4.5571	0.00618914
Traf3ip1	0.0351137	0.0744704	0.699133	0.485341	0.947007	-5.11004	-0.0371015
Asb1	-0.0195188	0.022914	-0.76172	0.447191	0.938924	-5.07554	-0.0518841
Hdac4	0.0735189	0.0811723	1.4072	0.161035	0.859996	-4.54994	0.0837149
Ndufa10	0.0909281	0.89306	0.782528	0.434899	0.933981	-5.06342	-0.0623522
Myeov2	-0.139328	0.875431	-1.25677	0.210411	0.891611	-4.69989	-0.286525
Gpc1	-0.0139223	0.00572849	-0.952729	0.341963	0.916904	-4.95216	-0.0217391
Dusp28	0.0965161	0.0663643	2.06595	0.0402186	0.729576	-3.70142	0.0843212
5033417F24Rik	0.00748801	0.00572849	0.507592	0.61234	0.956257	-5.19734	0.0133333
Rnpepl1	0.0033591	0.492229	0.0323587	0.974221	0.995476	-5.29442	-0.149358
9430060I03Rik	-0.0166323	0.0171855	-0.739125	0.460762	0.940675	-5.08833	-0.0301449
Capn10	-0.0114937	0.178557	-0.161053	0.872226	0.98349	-5.28499	-0.116448
Gpr35	-0.0191478	0.00572849	-1.30696	0.192838	0.891611	-4.6517	-0.0217391
Mterf4	-0.0659753	0.257351	-0.755509	0.450899	0.939648	-5.0791	-0.108412
Gm28535	-0.00985014	0.00572849	-0.676681	0.499448	0.948094	-5.1217	-0.0217391
Pask	-0.0181005	0.00572849	-1.23725	0.217553	0.891611	-4.71814	-0.0217391
Ppp1r7	0.129229	0.209146	1.65914	0.0987711	0.809714	-4.262	0.0394517
Ano7	0.00680932	0.00572849	0.461542	0.644948	0.962031	-5.21421	0.0133333
Hdlbp	-0.0989329	0.432669	-0.992285	0.322347	0.916904	-4.92321	-0.320422
Sept2	-0.111656	0.306099	-1.23957	0.216697	0.891611	-4.71599	-0.147157
Farp2	-0.024223	0.00907944	-1.16981	0.243861	0.895669	-4.77893	-0.0344557
Stk25	0.00362574	0.438837	0.0346877	0.972366	0.995476	-5.29436	-0.177065
Bok	0.102063	0.548887	0.877367	0.381419	0.919099	-5.00409	0.196217
Thap4	-0.00787903	0.1671	-0.11497	0.908593	0.985824	-5.28981	-0.122598
Atg4b	0.147894	0.287407	1.61603	0.107783	0.815168	-4.31452	0.157423
Dtymk	-0.0763972	0.328471	-0.881907	0.378965	0.919099	-5.00108	-0.153312
Ing5	0.0290555	0.0549074	0.678247	0.498458	0.948094	-5.1209	-0.0475628
D2hgdh	0.029831	0.0720928	0.612415	0.541011	0.950883	-5.15298	0.042066
Gal3st2	-0.0137526	0.00572849	-0.941222	0.347811	0.916904	-4.96036	-0.0217391
Gm6086	0.0450064	0.0171855	1.99881	0.0470844	0.762409	-3.80196	0.04
Pdcd1	-0.0409455	0.0171855	-1.83005	0.0688415	0.795266	-4.04073	-0.0652174
Fam174a	0.0386628	0.343288	0.408522	0.68336	0.965287	-5.23166	-0.0460425
St8sia4	-0.00477181	0.00572849	-0.325303	0.745317	0.965287	-5.25476	-0.0217391
Panct2	-0.027008	0.011457	-1.42721	0.155194	0.854954	-4.52875	-0.0434783
Gm28901	0.00679381	0.00572849	0.463068	0.643857	0.962031	-5.21368	0.0133333
D1Ertd622e	0.149001	0.0801988	3.08865	0.00231863	0.613584	-1.79402	0.116522
Ppip5k2	-0.0754692	0.100735	-1.32969	0.185246	0.885549	-4.62927	-0.101702
Gin1	-0.0303962	0.22298	-0.384084	0.701355	0.965287	-5.23898	-0.062678
Pam	0.0464838	0.022914	1.80966	0.0719622	0.795266	-4.06823	0.0533333
Rnf152	0.0103536	0.00572849	0.702657	0.483147	0.94671	-5.10817	0.0133333
Pign	-0.000255366	0.022914	-0.00988742	0.992122	0.998965	-5.29478	0.0182609
2310035C23Rik	-0.0582313	0.100735	-1.03658	0.301276	0.907134	-4.88941	-0.101702
Zcchc2	-0.00450153	0.0400994	-0.128882	0.89759	0.985358	-5.28853	-0.0118841
Phlpp1	0.0713672	0.0343709	2.28463	0.0234627	0.665798	-3.35232	0.0449275
Bcl2	-0.0354833	0.0778213	-0.677766	0.498762	0.948094	-5.12114	-0.0848905
Kdsr	-0.0300308	0.0720928	-0.62148	0.535044	0.950883	-5.14875	-0.0280789
Vps4b	-0.0525157	0.403053	-0.530994	0.596056	0.956257	-5.18815	-0.187516
Tsn	0.235517	0.957212	2.06788	0.0400343	0.729576	-3.69848	0.21685
Nifk	-0.046773	0.323285	-0.512433	0.608956	0.956257	-5.19547	-0.121713
Clasp1	-0.00280438	0.120298	-0.0468354	0.962695	0.993636	-5.29398	-0.000579711
2900060B14Rik	0.0161138	0.011457	0.859313	0.391273	0.919099	-5.0159	0.0266667
Tfcp2l1	0.0409721	0.0286424	1.42652	0.155395	0.855275	-4.52949	0.0666667
Ralb	-0.0237277	0.112192	-0.398824	0.69048	0.965287	-5.23462	-0.0545193
Tmem185b	-0.0785331	0.0491789	-2.01287	0.045569	0.754355	-3.78116	-0.151557
Epb41l5	0.0299949	0.117921	0.499575	0.617964	0.957451	-5.20039	-0.041186
Ptpn4	-0.0412736	0.0549074	-0.945495	0.345632	0.916904	-4.95733	-0.0330064
Tmem177	-0.00274297	0.0778213	-0.0548582	0.95631	0.99135	-5.29367	-0.049818
Tmem37	-0.0343994	0.0272383	-0.918857	0.360031	0.918373	-4.97557	-0.0477786
Dbi	-0.0709668	0.767713	-0.568796	0.57018	0.951262	-5.17244	-0.232871
3110009E18Rik	0.0914115	0.0515564	2.28455	0.0234673	0.665798	-3.35245	0.0849275
Insig2	0.0292979	0.204821	0.379354	0.704857	0.965287	-5.24035	-0.0553148
Ccdc93	-0.0422922	0.011457	-2.26308	0.0247854	0.674221	-3.38818	-0.0434783
Ddx18	0.118685	0.28459	1.32047	0.188299	0.891611	-4.63841	0.0952769
Actr3	0.136204	0.943884	1.20579	0.22943	0.891611	-4.74695	-0.159635
Slc35f5	0.0161849	0.117921	0.267701	0.789226	0.970203	-5.26769	-0.0266296
Gpr39	0.0526445	0.0458279	1.40265	0.162386	0.859996	-4.55472	0.0365217
Lypd1	-0.243305	0.560028	-1.98416	0.0487078	0.775502	-3.82348	-0.135465
Nckap5	0.00818342	0.011457	0.431234	0.666797	0.962705	-5.22444	-0.0084058
Mgat5	-0.140829	0.178557	-1.96772	0.0505863	0.788739	-3.84746	-0.131004
2900009J06Rik	0.0447838	0.022914	1.73468	0.0844527	0.795266	-4.16677	0.0533333
Ccnt2	-0.001799	0.399599	-0.0170441	0.98642	0.997661	-5.2947	-0.00500749
Rab3gap1	-0.0031027	0.103113	-0.0550879	0.956128	0.99135	-5.29367	-0.0405797
R3hdm1	-0.0931994	0.338964	-0.974707	0.330971	0.916904	-4.93622	-0.175881
Ubxn4	0.300805	0.833114	2.57889	0.0106841	0.627781	-2.83127	0.222726
Mcm6	0.00172025	0.0648575	0.0327461	0.973912	0.995476	-5.29441	-0.105839
Dars	0.145526	0.28459	1.70021	0.0907612	0.804523	-4.21073	0.0396884
Gm15675	-0.00271689	0.00572849	-0.185585	0.852972	0.980805	-5.28177	-0.0217391
Cd55	0.0551143	0.0801988	1.10248	0.271676	0.901405	-4.83644	0.0814493
Pfkfb2	0.0181633	0.0171855	0.801663	0.42377	0.929818	-5.05199	0.00492754
Yod1	-0.00156801	0.117921	-0.0260471	0.979248	0.996298	-5.29456	-0.041186
AA986860	0.0336209	0.00572849	2.39386	0.0176655	0.627781	-3.1657	0.0133333
Pigr	-0.049324	0.593782	-0.381373	0.703361	0.965287	-5.23977	-0.341087
Mapkapk2	0.0269736	0.0687419	0.57756	0.564259	0.951262	-5.16865	0.0197101
Dyrk3	-0.0108987	0.0171855	-0.480822	0.631208	0.96179	-5.20734	0.00492754
Eif2d	0.0615668	0.202444	0.81043	0.418728	0.927546	-5.04666	-0.0403326
Ikbke	0.00837407	0.00572849	0.567785	0.570865	0.951262	-5.17288	0.0133333
Srgap2	-0.0296622	0.0549074	-0.681268	0.496549	0.948094	-5.11935	-0.0680789
Fam72a	-0.0419481	0.022914	-1.62646	0.105544	0.81199	-4.30193	-0.0518841
Avpr1b	-0.00985014	0.00572849	-0.676681	0.499448	0.948094	-5.1217	-0.0217391
Slc41a1	0.0307633	0.0377219	0.874595	0.382922	0.919099	-5.00592	0.052727
Rab29	0.00298848	0.0286424	0.102842	0.918199	0.986554	-5.29081	-0.00347826
Nucks1	0.124692	0.508115	1.11765	0.265159	0.899485	-4.8238	0.07547
Elk4	0.00101387	0.0639868	0.02143	0.982926	0.996624	-5.29464	-0.0118736
Mfsd4	-0.0496728	0.0286424	-1.73769	0.0839196	0.795266	-4.16289	-0.0736232
Cdk18	0.0400155	0.011457	2.15699	0.0322883	0.701712	-3.56008	0.0266667
Klhdc8a	-0.00529978	0.011457	-0.281697	0.778489	0.968645	-5.26478	-0.0084058
Nuak2	0.0495917	0.113166	0.825234	0.410295	0.92393	-5.03754	-0.0376973
Dstyk	0.0512788	0.0515564	1.25617	0.210628	0.891611	-4.70046	0.0498551
Rbbp5	-0.0261768	0.0549074	-0.601926	0.547956	0.951262	-5.15779	-0.0680789
Tmem81	-0.0132366	0.00572849	-0.901072	0.368714	0.919099	-4.98821	-0.0217391
Nfasc	-0.0191478	0.00572849	-1.30696	0.192838	0.891611	-4.6517	-0.0217391
Lrrn2	0.0042535	0.0171855	0.188906	0.850372	0.980805	-5.2813	0.00492754
Mdm4	-0.0151543	0.1671	-0.216902	0.828522	0.977641	-5.277	-0.108042
Pik3c2b	-0.0132366	0.00572849	-0.901072	0.368714	0.919099	-4.98821	-0.0217391
Ppp1r15b	-0.0141441	0.113166	-0.229328	0.818866	0.97657	-5.2749	-0.00262483
Plekha6	0.0345871	0.267404	0.402728	0.68761	0.965287	-5.23343	-0.0148681
Golt1a	8.70037e-05	0.022914	0.00348137	0.997226	0.999696	-5.29481	0.0182609
Etnk2	-0.0181745	0.0171855	-0.804651	0.422047	0.928323	-5.05018	-0.0301449
Sox13	0.000236132	0.162345	0.00330987	0.997363	0.999696	-5.29481	0.0416965
Snrpe	-0.113534	2.00775	-1.28545	0.200233	0.891611	-4.67258	-0.292644
Zc3h11a	-0.00879956	0.0720928	-0.179874	0.857447	0.980831	-5.28256	-0.0280789
Atp2b4	-0.00895706	0.00572849	-0.609361	0.543029	0.950883	-5.15439	-0.0217391
Prelp	-0.015283	0.00572849	-1.04599	0.296923	0.907134	-4.88205	-0.0217391
Btg2	-0.107489	1.83501	-0.923181	0.357108	0.918269	-4.97302	-0.202102
Adora1	0.01452	0.00572849	0.989274	0.323813	0.916904	-4.92545	0.0133333
Ppfia4	-0.0954127	0.0572849	-2.26044	0.0249518	0.674221	-3.39256	-0.147246
Tmem183a	-0.102507	0.638708	-0.900021	0.369272	0.919099	-4.98892	-0.219494
Cyb5r1	0.0304267	0.022914	1.18067	0.239242	0.891611	-4.76944	0.0533333
Adipor1	-0.144841	0.762331	-1.17758	0.240467	0.892572	-4.77217	-0.383633
Klhl12	0.00852006	0.0950068	0.153587	0.878102	0.983868	-5.28588	-0.00981803
Rabif	0.0503616	0.152292	0.75442	0.45155	0.939715	-5.07972	-0.0313309
Kdm5b	-3.79389e-05	0.651672	-0.000325992	0.99974	0.999979	-5.29481	-0.129029
Ppp1r12b	0.00376155	0.0400994	0.107911	0.914183	0.985999	-5.29041	0.0231884
Ube2t	-0.0303479	0.0286424	-1.06707	0.287321	0.907134	-4.8653	-0.00347826
Arl8a	0.0752973	0.130351	1.17203	0.242684	0.894973	-4.77706	0.0519316
Gm15445	0.0114364	0.011457	0.606078	0.545201	0.950883	-5.1559	-0.0084058
Elf3	-0.141234	0.600453	-1.16701	0.2447	0.895669	-4.78147	-0.165608
Rnpep	0.119909	0.492874	1.1462	0.253184	0.899485	-4.79953	-0.0194856
Timm17a	-0.101531	0.795128	-0.91286	0.362497	0.919099	-4.98016	-0.353022
Shisa4	-0.00460558	0.011457	-0.242131	0.808945	0.973436	-5.27262	-0.0084058
Ipo9	-0.105478	0.0811723	-2.02238	0.0445683	0.748213	-3.76702	-0.112163
Nav1	-0.0475819	0.203417	-0.607571	0.544212	0.950883	-5.15521	-0.0996151
Csrp1	-0.112692	0.236815	-1.40834	0.1607	0.859996	-4.54875	-0.191283
Phlda3	0.028202	0.011457	1.48495	0.13925	0.844821	-4.46598	0.0266667
Lad1	-0.0603032	0.0778213	-1.21059	0.227587	0.891611	-4.7426	-0.134519
Pkp1	-0.00634617	0.218225	-0.0774229	0.93837	0.989003	-5.29254	-0.0591893
Tmem9	-0.035328	0.187636	-0.480326	0.63156	0.961924	-5.20752	-0.0397262
Cacna1s	-0.00895706	0.00572849	-0.609361	0.543029	0.950883	-5.15439	-0.0217391
Kif21b	0.0250173	0.022914	0.968062	0.334269	0.916904	-4.94107	0.0182609
5730559C18Rik	0.0627112	0.0687419	1.36313	0.174487	0.872659	-4.59558	0.0197101
Camsap2	0.0347438	0.011457	1.83741	0.0677435	0.795266	-4.03074	0.0266667
Ddx59	0.00238232	0.00572849	0.162965	0.870723	0.98349	-5.28476	0.0133333
Kif14	0.0176221	0.00572849	1.20265	0.230639	0.891611	-4.74979	0.0133333
Zfp281	-0.0524085	0.100735	-0.921282	0.358096	0.918269	-4.97434	-0.0461135
Nr5a2	-0.0088629	0.011457	-0.470922	0.638248	0.962031	-5.2109	-0.0084058
Ptprc	-0.00756314	0.00907944	-0.362274	0.717645	0.965287	-5.24509	-0.0344557
Nek7	0.0327954	0.0869008	0.604588	0.546189	0.951262	-5.15658	0.0414597
2310009B15Rik	-0.0508879	0.149914	-0.754604	0.45144	0.939648	-5.07961	-0.0778969
Dennd1b	0.0691318	0.0606358	1.45021	0.148683	0.845244	-4.50404	0.10606
Zbtb41	-0.143024	0.109815	-2.45951	0.0148258	0.627781	-3.04966	-0.241375
Cdc73	-0.0752026	0.200066	-0.963387	0.336603	0.916904	-4.94447	-0.116011
Glrx2	-0.10732	0.534275	-1.01566	0.311109	0.913873	-4.90556	-0.264623
Trove2	0.00927332	0.139431	0.137367	0.89089	0.984264	-5.28767	0.00291949
Uchl5	0.00781257	0.258325	0.0933582	0.925719	0.988647	-5.29151	-0.0565169
Rgs2	-0.0173069	0.240476	-0.15803	0.874659	0.983868	-5.28534	-0.0178942
Rgs13	-0.0182994	0.00572849	-1.24955	0.213032	0.891611	-4.70667	-0.0217391
Pla2g4a	0.000342122	0.0286424	0.0117949	0.990602	0.998616	-5.29476	-0.00347826
BC003331	-0.0156437	0.14851	-0.224506	0.82261	0.976643	-5.27573	-0.0666087
Tpr	-0.00731683	0.767058	-0.0604931	0.951828	0.990792	-5.29343	-0.191537
Gm10138	0.0151798	0.0582583	0.330346	0.74151	0.965287	-5.25351	0.00986553
Ivns1abp	-0.107688	0.671235	-0.936125	0.350422	0.917975	-4.96396	-0.270148
Swt1	-0.114404	0.60487	-1.04175	0.29888	0.907134	-4.88538	-0.228108
Trmt1l	0.0137844	0.30741	0.149893	0.881011	0.983868	-5.28631	-0.146172
Rnf2	0.133321	0.234437	1.66872	0.0968535	0.809714	-4.25014	0.0837625
2810414N06Rik	-0.00962884	0.011457	-0.507243	0.612584	0.956257	-5.19747	-0.0084058
Edem3	0.0190578	0.0286424	0.662351	0.508565	0.948497	-5.12894	-0.00347826
Tsen15	0.0326484	0.146563	0.510987	0.609966	0.956257	-5.19603	-0.100253
Apobec4	-0.0120182	0.00572849	-0.823655	0.41119	0.92393	-5.03852	-0.0217391
Arpc5	0.214332	1.09579	1.85401	0.0653202	0.795266	-4.00806	-0.0093237
Ncf2	0.06636	0.0926292	1.22907	0.220597	0.891611	-4.7257	-0.0504243
Smg7	0.0161227	0.123219	0.244214	0.807334	0.972868	-5.27224	-0.0348149
Lamc2	-0.000132756	0.022914	-0.00514071	0.995904	0.999696	-5.2948	-0.0168116
Lamc1	0.0440741	0.0377219	1.28225	0.20135	0.891611	-4.67566	0.032211
Dhx9	0.0516427	0.325662	0.551924	0.581663	0.951262	-5.17959	-0.0050025
Rgs16	0.0400517	0.011457	2.14683	0.0331005	0.701712	-3.57614	0.0266667
Rnasel	0.0218941	0.0744704	0.469629	0.63917	0.962031	-5.21136	-0.0371015
Teddm2	-0.00901362	0.00572849	-0.613202	0.540491	0.950883	-5.15261	-0.0217391
Glul	0.00770126	0.601857	0.06454	0.94861	0.990792	-5.29324	-0.101363
Ier5	-0.000989447	0.119765	-0.0151476	0.987931	0.997661	-5.29473	-0.0832569
Stx6	0.0433537	0.234437	0.529372	0.597178	0.956257	-5.1888	-0.0419709
Xpr1	-0.0833049	0.1671	-1.18899	0.235959	0.891611	-4.76204	-0.122598
Acbd6	0.03971	0.550056	0.373668	0.709077	0.965287	-5.24197	-0.143189
Qsox1	-0.0167423	0.390623	-0.167897	0.866847	0.982933	-5.28414	-0.125788
Cep350	-0.00836039	0.0687419	-0.181653	0.856053	0.980831	-5.28232	-0.0504348
Tor1aip1	-0.145026	0.16094	-2.02879	0.0439043	0.745156	-3.75745	-0.239514
Tor1aip2	-0.0600626	0.319934	-0.643281	0.520834	0.950883	-5.13834	-0.114956
Gm2000	-0.116195	1.24785	-0.958798	0.338904	0.916904	-4.94779	-0.321818
Soat1	-0.109304	0.141275	-1.56225	0.119927	0.824651	-4.37815	-0.109296
Gm10031	0.00958388	0.0687419	0.207715	0.835678	0.979599	-5.27848	-0.0504348
Abl2	0.00317634	0.0630134	0.0707007	0.943712	0.989636	-5.29292	0.0063768
Tor3a	-0.0249172	0.0343709	-0.783712	0.434205	0.933981	-5.06272	-0.0252174
Fam20b	-0.074648	0.163749	-1.09224	0.276141	0.90433	-4.84489	-0.16547
Ralgps2	0.0782831	0.117921	1.32145	0.187972	0.891498	-4.63744	-0.0266296
Rasal2	-0.00562162	0.0630134	-0.126306	0.899626	0.985358	-5.28877	-0.0286956
BC026585	0.00273795	0.0515564	0.0670976	0.946576	0.990752	-5.29311	0.0147826
Rfwd2	0.0741835	0.270755	0.861218	0.390226	0.919099	-5.01467	0.0776328
4930523C07Rik	-0.0332914	0.0171855	-1.49162	0.137491	0.844821	-4.45857	-0.0652174
Mrps14	-0.0187459	0.761796	-0.163228	0.870516	0.98349	-5.28473	-0.181604
Cacybp	0.245883	1.01963	2.08578	0.038362	0.719257	-3.67112	0.201485
Rabgap1l	-0.0433421	0.225358	-0.536826	0.592029	0.953472	-5.1858	-0.0220717
Rc3h1	0.0628488	0.149914	0.930955	0.353083	0.918137	-4.9676	0.0127641
Zbtb37	-0.0349554	0.0458279	-0.944778	0.345997	0.916904	-4.95784	0.00144928
Dars2	-0.0351945	0.0663643	-0.747174	0.455901	0.940675	-5.08382	-0.0559686
Cenpl	-0.0336781	0.0892783	-0.625787	0.532221	0.950883	-5.14673	-0.0582238
Klhl20	0.000687448	0.0835498	0.0132536	0.98944	0.99847	-5.29475	-0.0510411
Prdx6	0.097232	0.932922	0.806526	0.420969	0.928168	-5.04904	-0.0364313
Suco	-0.0195591	0.0801988	-0.391167	0.696121	0.965287	-5.23691	-0.0588406
Pigc	-0.0560483	0.169477	-0.804609	0.422072	0.928323	-5.05021	-0.0469195
Mettl13	0.0299614	0.0400994	0.862159	0.38971	0.919099	-5.01406	0.0231884
Vamp4	-0.0575441	0.164722	-0.825413	0.410194	0.92393	-5.03743	-0.0785032
Prrc2c	0.402674	0.911824	3.56719	0.000458846	0.569077	-0.672564	0.287769
Fmo4	-0.00207021	0.00572849	-0.141048	0.887984	0.984116	-5.28728	0.0133333
Fmo1	0.00387254	0.0730662	0.0752619	0.940087	0.989003	-5.29267	0.0297753
Gorab	-0.0519761	0.0458279	-1.38309	0.168294	0.866574	-4.57509	-0.0336232
Kifap3	-0.0219978	0.21055	-0.286345	0.774932	0.968428	-5.26378	0.0136071
Scyl3	0.0303717	0.0434504	0.809747	0.41912	0.927546	-5.04708	0.0309879
BC055324	0.0278653	0.0171855	1.27086	0.205364	0.891611	-4.68655	0.00492754
Mettl18	-0.024677	0.0400994	-0.708825	0.47932	0.946032	-5.10489	-0.0118841
Slc19a2	0.0103758	0.00572849	0.706694	0.48064	0.946032	-5.10603	0.0133333
Ccdc181	-0.150663	0.101709	-2.58723	0.0104378	0.627781	-2.81566	-0.175541
Blzf1	-0.0774685	0.121272	-1.25438	0.211276	0.891611	-4.70214	-0.0889751
Nme7	0.0382625	0.0400994	1.10881	0.268943	0.901405	-4.83119	0.0582609
Atp1b1	0.186693	0.458728	1.66078	0.0984417	0.809714	-4.25998	0.129353
Sft2d2	-0.0477749	0.209146	-0.612799	0.540757	0.950883	-5.1528	-0.135911
Tiprl	0.130179	0.391391	1.27194	0.204983	0.891611	-4.68553	0.0222498
Dcaf6	-0.0349949	0.022914	-1.37211	0.171681	0.870136	-4.5864	-0.0518841
Mpc2	0.125469	0.81094	1.0441	0.297792	0.907134	-4.88353	-0.114794
Mpzl1	0.0368551	0.974062	0.290018	0.772126	0.968428	-5.26297	-0.252668
Rcsd1	-0.0146281	0.011457	-0.769778	0.442408	0.9378	-5.07089	-0.0084058
Creg1	-0.0518038	0.17953	-0.692178	0.489688	0.948094	-5.11369	-0.0645531
Cd247	-0.00477181	0.00572849	-0.325303	0.745317	0.965287	-5.25476	-0.0217391
Pou2f1	-0.0529559	0.0687419	-1.13867	0.256303	0.899485	-4.80599	-0.0855072
Gpa33	0.102469	0.312801	1.11802	0.264999	0.899485	-4.82349	-0.00582458
Tada1	0.0439928	0.173802	0.613203	0.540491	0.950883	-5.15261	-0.0573704
Pogk	-0.0176027	0.0400994	-0.507864	0.61215	0.956257	-5.19724	-0.0469565
Uck2	-0.0676928	0.0630134	-1.51837	0.130618	0.830677	-4.42854	-0.0637681
Tmco1	-0.0899076	0.483252	-0.900271	0.36914	0.919099	-4.98875	-0.196728
Aldh9a1	0.0246162	0.104086	0.422012	0.673503	0.964601	-5.22742	0.0113148
Mgst3	0.00127243	0.329013	0.0135104	0.989235	0.998359	-5.29475	-0.0938236
Pbx1	-0.0910669	1.33963	-0.749594	0.454446	0.940675	-5.08245	-0.224031
Hsd17b7	0.0159658	0.0205364	0.564257	0.573485	0.951262	-5.17421	0.012727
3110045C21Rik	0.0126807	0.011457	0.672347	0.502197	0.948497	-5.1239	-0.0084058
Uap1	-0.0110893	0.109815	-0.186075	0.852589	0.980805	-5.28171	-0.0805692
Uhmk1	-0.0343009	0.1671	-0.503309	0.615342	0.956257	-5.19898	-0.157671
Gm7694	-0.0044666	0.011457	-0.233834	0.815371	0.97657	-5.27411	-0.0084058
Nos1ap	-0.0236779	0.0171855	-1.05431	0.293109	0.907134	-4.87548	-0.0301449
Olfml2b	-0.0161043	0.0286424	-0.560774	0.575626	0.951262	-5.17587	-0.00347826
Atf6	0.0433334	0.0835498	0.84756	0.397772	0.92312	-5.02346	-0.0364847
Dusp12	-0.117668	0.107437	-1.97665	0.0495586	0.780807	-3.83446	-0.141692
Cfap126	0.0436114	0.0171855	1.93507	0.0544974	0.794586	-3.8945	0.04
Sdhc	-0.0172675	0.639437	-0.161348	0.871994	0.98349	-5.28496	-0.19848
Tomm40l	0.0160079	0.106464	0.27486	0.783728	0.96973	-5.26622	0.0168486
Apoa2	-0.0256352	0.0171855	-1.14257	0.254683	0.899485	-4.80265	-0.0301449
Fcer1g	-0.03696	0.00572849	-2.59757	0.0101396	0.627781	-2.79624	-0.0217391
Ndufs2	-0.0640437	1.40045	-0.664438	0.507232	0.948497	-5.1279	-0.252568
B4galt3	-0.0853677	0.292696	-0.987844	0.324512	0.916904	-4.92652	-0.227984
Ppox	0.0466279	0.0950068	0.859744	0.391036	0.919099	-5.01562	-0.0448905
Usp21	-0.0374497	0.100735	-0.662707	0.508338	0.948497	-5.12876	-0.101702
Ufc1	-0.0964478	0.796644	-0.853247	0.394619	0.921627	-5.01982	-0.235679
Gm20045	-0.0371903	0.022914	-1.44444	0.150296	0.848157	-4.51027	-0.0518841
Dedd	0.0315777	0.164722	0.44966	0.653479	0.962031	-5.21831	-0.0579872
Nit1	-0.0533962	0.236815	-0.667415	0.505334	0.948497	-5.1264	-0.141655
Pfdn2	-0.269844	0.866455	-2.53656	0.0120161	0.627781	-2.9098	-0.417396
Usf1	-0.0996353	0.330427	-1.03692	0.301118	0.907134	-4.88915	-0.242743
Tstd1	0.0113966	0.0606358	0.25291	0.800617	0.971965	-5.2706	0.000842978
Gm26641	0.0163298	0.00572849	1.1154	0.266116	0.899485	-4.82568	0.0133333
F11r	0.105129	0.702929	0.919691	0.358924	0.918269	-4.97544	-0.0925969
B930036N10Rik	-0.0189223	0.0286424	-0.657524	0.511656	0.949823	-5.13135	-0.0385507
Alyref2	-0.0169295	0.0630134	-0.376182	0.70721	0.965287	-5.24126	-0.0286956
Slamf1	-0.0138022	0.00572849	-0.939847	0.348514	0.916904	-4.96133	-0.0217391
Vangl2	-0.0733943	0.170451	-1.02717	0.305674	0.907134	-4.89672	-0.100242
Nhlh1	0.0652716	0.0319934	1.99772	0.0474001	0.763795	-3.80513	0.0393937
Ncstn	-0.0727769	0.330858	-0.762678	0.446621	0.938924	-5.07499	-0.206039
Copa	-0.130597	0.404457	-1.33037	0.185024	0.88554	-4.62859	-0.339094
Pex19	-0.035293	0.515143	-0.348325	0.72799	0.965287	-5.24889	-0.116541
Dcaf8	-0.0722448	0.415278	-0.704631	0.48192	0.946657	-5.10712	-0.13528
Pea15a	-0.00060885	0.011457	-0.0321166	0.974413	0.995476	-5.29442	-0.0084058
Igsf8	0.0174948	0.867469	0.115864	0.907924	0.985752	-5.28972	-0.440362
Pigm	0.071051	0.0744704	1.48543	0.139123	0.844821	-4.46545	0.0330435
Igsf9	-0.0121531	0.456894	-0.11713	0.906883	0.985655	-5.28962	-0.0794501
Tagln2	0.0653707	0.529727	0.562261	0.574614	0.951262	-5.17524	-0.154009
Dusp23	0.120249	0.241139	1.45858	0.146366	0.844821	-4.49495	0.15495
Crp	-0.0275249	0.0501523	-0.628638	0.530357	0.950883	-5.14538	-0.0851063
Mptx2	-0.0283548	0.0630134	-0.644897	0.519788	0.950883	-5.13756	0.0414493
Aim2	-0.0379572	0.0468013	-0.958248	0.339181	0.916904	-4.94819	-0.0723897
Ifi203	-0.00477181	0.00572849	-0.325303	0.745317	0.965287	-5.25476	-0.0217391
Spta1	-0.0185034	0.00572849	-1.26457	0.207605	0.891611	-4.69252	-0.0217391
Mptx1	-0.0124482	0.011457	-0.652909	0.514621	0.949875	-5.13363	-0.0084058
Fmn2	-0.00271689	0.00572849	-0.185585	0.852972	0.980805	-5.28177	-0.0217391
Rgs7	0.113717	0.0525298	2.66825	0.00829751	0.620011	-2.6616	0.0521207
Fh1	0.0775242	0.578165	0.719273	0.472875	0.944786	-5.09926	-0.0718045
Opn3	0.0330653	0.0171855	1.53207	0.127202	0.829942	-4.41295	0.00492754
Chml	-0.00549527	0.0171855	-0.246596	0.805493	0.972868	-5.27179	-0.0301449
Exo1	-0.0178092	0.00572849	-1.21642	0.225365	0.891611	-4.7373	-0.0217391
Rbm8a2	0.0314336	0.101709	0.533506	0.59432	0.95505	-5.18714	-0.0292915
Cep170	0.00462686	0.0515564	0.11347	0.90978	0.985925	-5.28994	0.0147826
Sdccag8	0.188786	0.206768	2.28937	0.0231805	0.665798	-3.3444	0.200683
Gm26801	-0.00952608	0.011457	-0.499756	0.617837	0.957451	-5.20032	-0.0084058
Zbtb18	-0.00766357	0.176179	-0.107812	0.914261	0.985999	-5.29041	-0.121981
Adss	-0.151232	0.321338	-1.65057	0.100513	0.809714	-4.27255	-0.19639
Desi2	0.0338124	0.302749	0.370608	0.711351	0.965287	-5.24283	0.0468816
B230369F24Rik	0.0156771	0.0171855	0.697742	0.486209	0.947007	-5.11077	0.04
Cox20	-0.0470163	0.509321	-0.451211	0.652363	0.962031	-5.21778	-0.158633
Gm16586	-0.00467268	0.0801988	-0.0938752	0.925309	0.988647	-5.29148	-0.0588406
Hnrnpu	-0.0342101	1.04046	-0.29895	0.765312	0.968308	-5.26098	-0.247777
Efcab2	-0.0165036	0.0171855	-0.727739	0.467688	0.942028	-5.09464	-0.0301449
Smyd3	0.0120042	0.0171855	0.532525	0.594998	0.955696	-5.18754	0.04
Tfb2m	-0.114591	0.178557	-1.61692	0.107589	0.815168	-4.31345	-0.221665
Cnst	-0.00298276	0.0458279	-0.0788785	0.937214	0.988846	-5.29246	0.00144928
Sccpdh	0.115675	0.205795	1.52798	0.128215	0.830677	-4.41762	0.0170958
Ahctf1	-0.0584201	0.0950068	-1.06261	0.289335	0.907134	-4.86888	-0.0945193
Cdc42bpa	0.0284373	0.0720928	0.584226	0.559775	0.951262	-5.16572	-0.00756281
Adck3	0.0532879	0.00907944	2.78697	0.00587195	0.613584	-2.4281	0.0211328
Psen2	-0.0218975	0.0458279	-0.58118	0.561822	0.951262	-5.16706	-0.0336232
Itpkb	-0.0186502	0.0343709	-0.589597	0.556176	0.951262	-5.16334	-0.0602899
6330403A02Rik	0.00404134	0.00572849	0.275981	0.782869	0.969584	-5.26598	0.0133333
Parp1	-0.0497872	0.643193	-0.422951	0.672819	0.964479	-5.22712	-0.165159
Lin9	-0.0590164	0.132729	-0.917067	0.360294	0.91864	-4.97726	-0.0973809
Acbd3	-0.0716678	0.316583	-0.794279	0.428045	0.931545	-5.05644	-0.166425
H3f3a	-0.0289415	3.6681	-0.566916	0.571454	0.951262	-5.17325	-0.25603
H3f3aos	-0.00812765	0.011457	-0.431845	0.666354	0.962705	-5.22424	-0.0084058
Sde2	0.00416909	0.265027	0.0489101	0.961043	0.993099	-5.29391	-0.117022
Pycr2	0.164528	0.696293	1.4679	0.143818	0.844821	-4.48476	0.165377
Lefty1	-0.0623689	0.133702	-0.948554	0.344077	0.916904	-4.95515	-0.115631
Tmem63a	0.124876	0.117921	2.11094	0.0361128	0.706813	-3.6323	0.0991039
Nvl	-0.0104615	0.115543	-0.171463	0.864046	0.981995	-5.28368	0.00290902
Cnih4	-0.0150856	0.459805	-0.142989	0.886453	0.984116	-5.28707	-0.025683
Wdr26	0.0220404	0.474314	0.202645	0.839634	0.980715	-5.27927	-0.0362098
Lbr	-0.0446001	0.147537	-0.656265	0.512464	0.949842	-5.13197	-0.0979872
Gm5533	-0.00701382	0.0171855	-0.310842	0.756268	0.967297	-5.25824	-0.0301449
Enah	-0.0341176	0.0148079	-1.3735	0.171775	0.870136	-4.58518	-0.0561948
Srp9	-0.163461	1.17272	-1.44054	0.151394	0.850362	-4.51447	-0.445262
Degs1	0.103407	0.205795	1.30511	0.193468	0.891611	-4.65352	0.107757
Fbxo28	-0.0721404	0.208172	-0.925266	0.356026	0.918269	-4.97157	-0.187805
Trp53bp2	-0.0355931	0.145159	-0.523748	0.601077	0.956257	-5.19104	-0.0538921
Capn2	-0.00173054	0.146132	-0.0248809	0.980177	0.996396	-5.29458	-0.0721425
Capn8	0.0250877	0.00572849	1.71891	0.087294	0.795266	-4.18699	0.0133333
Brox	-0.0224763	0.140404	-0.319484	0.749718	0.966322	-5.25618	-0.0649598
Aida	0.0210089	0.0892783	0.390871	0.69634	0.965287	-5.23699	-0.00263528
Mia3	0.0240204	0.195742	0.318493	0.750468	0.966322	-5.25642	-0.0559316
Taf1a	-0.0415501	0.0377219	-1.17817	0.240234	0.892572	-4.77165	-0.037934
Gm37986	0.0421151	0.011457	2.24901	0.0256837	0.675489	-3.41143	0.0266667
Dusp10	0.0591494	0.022914	2.31019	0.0219746	0.665798	-3.30939	0.0533333
1700056E22Rik	0.00130439	0.00572849	0.0885718	0.929517	0.988647	-5.29184	0.0133333
Marc2	0.0887267	0.335613	0.939033	0.348931	0.916904	-4.96191	0.00686628
C130074G19Rik	-0.0168855	0.00572849	-1.15405	0.24996	0.895669	-4.79276	-0.0217391
Rab3gap2	-0.0346799	0.0458279	-0.936211	0.350378	0.917975	-4.9639	-0.0336232
Iars2	0.0865528	0.144186	1.3035	0.194015	0.891611	-4.65509	0.0841321
2010103J01Rik	-0.00901362	0.00572849	-0.613202	0.540491	0.950883	-5.15261	-0.0217391
Bpnt1	-0.235484	0.568122	-2.08066	0.0388344	0.725591	-3.67898	-0.522067
4930532G15Rik	0.00420767	0.00572849	0.28528	0.775746	0.968428	-5.26401	0.0133333
Eprs	-0.144978	0.348043	-1.51071	0.132557	0.833728	-4.43719	-0.242144
Lyplal1	0.026959	0.164722	0.374301	0.708606	0.965287	-5.24179	-0.0785032
Tgfb2	-0.0317999	0.011457	-1.67967	0.0946991	0.80852	-4.23652	-0.0434783
Rrp15	-0.00438799	0.100735	-0.0772044	0.938544	0.989003	-5.29256	0.0035153
A430105J06Rik	0.0264828	0.00572849	1.81756	0.0707393	0.795266	-4.05761	0.0133333
Gpatch2	-0.0720367	0.134573	-1.06606	0.287776	0.907134	-4.86611	-0.104379
Esrrg	0.00875469	0.011457	0.461371	0.645071	0.962031	-5.21427	0.0266667
Kctd3	0.05362	0.138457	0.806579	0.420939	0.928168	-5.04901	0.041686
Kcnk2	-0.0163472	0.00572849	-1.11529	0.266166	0.899485	-4.82578	-0.0217391
Cenpf	-0.00944354	0.022914	-0.365873	0.714876	0.965287	-5.24415	0.0182609
Smyd2	-0.00745904	0.13695	-0.116226	0.907599	0.985655	-5.2897	-0.0988454
Prox1	0.0912433	0.487923	0.826676	0.409479	0.92393	-5.03664	-0.112445
Prox1os	-0.0405714	0.0606358	-0.84931	0.3968	0.922062	-5.02234	-0.089818
Rps6kc1	0.0194285	0.0319934	0.580294	0.562562	0.951262	-5.16734	0.00432124
Angel2	0.0272501	0.260702	0.323458	0.746712	0.965971	-5.25521	-0.0509831
Vash2	0.0102383	0.0377219	0.289719	0.772354	0.968428	-5.26304	-0.0028615
Mfsd7b	0.0127101	0.00572849	0.864216	0.388582	0.919099	-5.01272	0.0133333
Tatdn3	0.0347014	0.0582583	0.757608	0.449644	0.939459	-5.0779	0.00986553
Nsl1	0.052931	0.0262649	1.83486	0.0683116	0.795266	-4.03507	0.0260604
Atf3	-0.0124224	0.011457	-0.652451	0.514915	0.949875	-5.13386	-0.0084058
D730003I15Rik	-0.00156332	0.011457	-0.0818611	0.934845	0.988647	-5.29228	-0.0084058
Nenf	-0.330112	0.390089	-3.39288	0.000844905	0.569077	-1.09704	-0.37523
Tmem206	0.060092	0.363384	0.592373	0.55432	0.951262	-5.1621	-0.0138237
Ppp2r5a	-0.120894	0.176179	-1.64919	0.100796	0.809714	-4.27424	-0.192126
Dtl	0.0174335	0.0630134	0.394697	0.693519	0.965287	-5.23586	0.0765217
Ints7	-0.00607751	0.0959802	-0.105876	0.915795	0.986492	-5.29057	-0.0631409
Lpgat1	0.0557511	0.0916558	1.07157	0.285302	0.907134	-4.86169	0.037971
Nek2	0.0248713	0.022914	0.971757	0.332433	0.916904	-4.93838	0.0182609
Slc30a1	-0.0177123	0.022914	-0.689056	0.491646	0.948094	-5.11532	-0.0518841
Gm26670	-0.0101245	0.0171855	-0.448216	0.654519	0.962031	-5.2188	-0.0301449
Traf5	-0.032256	0.011457	-1.73474	0.0844423	0.795266	-4.16669	-0.0434783
Gm26879	-0.00284316	0.00572849	-0.193909	0.846459	0.980805	-5.28058	0.0133333
Rcor3	-0.0952471	0.0859273	-1.89616	0.0594876	0.795266	-3.94958	-0.185797
Gm10516	0.0120962	0.011457	0.641201	0.522181	0.950883	-5.13935	-0.0084058
Syt14	-0.0343354	0.022914	-1.36272	0.174618	0.872659	-4.59601	-0.0518841
Diexf	-0.0229506	0.0572849	-0.536907	0.591973	0.953472	-5.18577	-0.042029
Irf6	-0.160867	0.440672	-1.54351	0.124406	0.825826	-4.39985	-0.266093
A130010J15Rik	-0.0136996	0.264053	-0.155856	0.876316	0.983868	-5.28562	-0.0696593
Traf3ip3	0.0284189	0.0343709	0.894668	0.37212	0.919099	-4.99254	0.00985507
Lamb3	-0.0246003	0.0286424	-0.854515	0.393918	0.921627	-5.019	-0.0385507
Plxna2	-0.057523	0.0892783	-1.08966	0.277272	0.904443	-4.847	-0.0932963
Cd46	-0.025321	0.00572849	-1.75335	0.0811876	0.795266	-4.1426	-0.0217391
Cr1l	0.0655357	0.403053	0.653166	0.514455	0.949875	-5.1335	-0.0181134
Fam171a1	-0.0782882	0.0720928	-1.61964	0.107003	0.815168	-4.31017	-0.11278
Nmt2	0.0577225	0.109815	0.935531	0.350727	0.917975	-4.96438	0.0100917
Rpp38	0.0125411	0.0687419	0.268133	0.788894	0.970203	-5.2676	0.0197101
Dclre1c	-0.0420837	0.0171855	-1.88156	0.0614574	0.795266	-3.96999	-0.0652174
Suv39h2	-0.00271689	0.00572849	-0.185585	0.852972	0.980805	-5.28177	-0.0217391
Hspa14	-0.00893752	0.174775	-0.120732	0.904034	0.985655	-5.2893	-0.166282
Fam107b	0.14174	0.351394	1.50185	0.134829	0.841337	-4.44714	0.0694453
Frmd4a	-0.0357024	0.011457	-1.88703	0.0607126	0.795266	-3.96235	-0.0434783
Prpf18	0.0333919	0.129378	0.539003	0.590529	0.95293	-5.18491	3.70623e-05
Bend7	0.0145971	0.168073	0.207058	0.836191	0.979599	-5.27858	-0.126292
Sephs1	0.0368095	0.194338	0.482802	0.629804	0.961196	-5.20662	-0.0360466
Phyh	0.36298	0.990887	2.71717	0.00720565	0.613584	-2.56651	0.114694
Mcm10	-0.00124139	0.022914	-0.0479793	0.961784	0.993326	-5.29394	-0.0168116
Optn	-0.0291209	0.104086	-0.518197	0.604936	0.956257	-5.19323	-0.184564
Ccdc3	0.0130151	0.00572849	0.887082	0.376179	0.919099	-4.99763	0.0133333
Camk1d	0.0505605	0.0663643	1.085	0.279326	0.907134	-4.85081	-0.00633976
Cdc123	0.285168	0.54239	2.7369	0.00680332	0.613584	-2.52771	0.145395
Nudt5	-0.131987	0.34047	-1.42279	0.156471	0.857195	-4.53346	-0.318624
Sec61a2	-0.0311257	0.182881	-0.413622	0.679627	0.964646	-5.23007	-0.0421972
Upf2	-0.103109	0.221576	-1.28347	0.200925	0.891611	-4.67449	-0.127494
Proser2	-0.020113	0.0639868	-0.422546	0.673114	0.964555	-5.22725	-0.0469461
Usp6nl	0.0405441	0.0630134	0.908762	0.364651	0.919099	-4.98297	0.0063768
Celf2	-0.0603384	0.104086	-0.965081	0.335756	0.916904	-4.94324	-0.108459
Taf3	0.0345908	0.168073	0.46962	0.639176	0.962031	-5.21137	-0.00055875
Atp5c1	-0.118409	1.77328	-1.21129	0.227322	0.891611	-4.74197	-0.330849
Kin	-0.144366	0.362851	-1.49336	0.137035	0.844821	-4.45663	-0.131573
Itih5	-0.00747472	0.00572849	-0.515276	0.606971	0.956257	-5.19437	-0.0217391
Prkcq	-0.00477181	0.00572849	-0.325303	0.745317	0.965287	-5.25476	-0.0217391
Rbm17	0.21173	0.670375	1.81716	0.0708004	0.795266	-4.05814	0.150774
Il15ra	-0.0185034	0.00572849	-1.26457	0.207605	0.891611	-4.69252	-0.0217391
Fbxo18	-0.0313982	0.104086	-0.537505	0.591561	0.953356	-5.18552	-0.0733865
Ankrd16	0.0434103	0.113166	0.707098	0.48039	0.946032	-5.10581	-0.00262483
Fam188a	-0.0210669	0.288371	-0.244788	0.80689	0.972868	-5.27213	-0.0421706
Pter	0.00886569	0.0205364	0.315914	0.752535	0.966322	-5.25698	-0.0223454
Rsu1	0.00706139	0.244921	0.0843886	0.932838	0.988647	-5.29212	-0.0466828
Cubn	0.0554577	0.0171855	2.49329	0.0135292	0.627781	-2.98884	0.04
Trdmt1	0.00161916	0.0343709	0.0507173	0.959605	0.992633	-5.29384	0.00985507
Vim	0.0525328	0.0606358	1.04486	0.297442	0.907134	-4.88294	0.10606
Hacd1	0.186367	1.20058	1.68861	0.0929682	0.80852	-4.22533	0.0772362
Stam	0.104133	0.159967	1.47386	0.142209	0.844821	-4.47822	0.0156466
Tmem236	-0.0406898	0.011457	-2.17802	0.0306621	0.701712	-3.52663	-0.0434783
Nsun6	-0.0316301	0.0319934	-0.950196	0.343481	0.916904	-4.95382	-0.0512673
Arl5b	0.00571225	0.149914	0.0848497	0.932472	0.988647	-5.29209	-0.0368648
Malrd1	0.00187497	0.022914	0.0725373	0.942252	0.989003	-5.29282	0.0182609
Mllt10	0.00683788	0.293136	0.0736222	0.94139	0.989003	-5.29276	-0.0515973
Dnajc1	-0.140601	0.260702	-1.66934	0.0967308	0.809714	-4.24938	-0.246862
Commd3	-0.0565959	0.885482	-0.513358	0.60831	0.956257	-5.19511	-0.197106
Bmi1	-0.0533581	0.149914	-0.795649	0.42725	0.931285	-5.05561	-0.127526
Pip4k2a	0.0113421	0.011457	0.601064	0.548529	0.951262	-5.15818	-0.0084058
Msrb2	-0.0169783	0.0549074	-0.365478	0.71517	0.965287	-5.24426	-0.0475628
Otud1	-0.0152249	0.0286424	-0.529568	0.597043	0.956257	-5.18872	-0.00347826
Etl4	0.0124266	0.248272	0.152639	0.878848	0.983868	-5.28599	-0.00977048
Arhgap21	-0.0160562	0.0892783	-0.299802	0.764663	0.968308	-5.26079	-0.0582238
Thnsl1	-0.0392046	0.0343709	-1.25068	0.212621	0.891611	-4.70562	-0.0602899
Apbb1ip	-0.00477181	0.00572849	-0.325303	0.745317	0.965287	-5.25476	-0.0217391
Pdss1	0.0718216	0.022914	2.85075	0.00485388	0.613584	-2.2989	0.0533333
Abi1	0.0716994	0.235411	0.882584	0.3786	0.919099	-5.00063	-0.0456649
Acbd5	-0.0731195	0.233904	-0.892083	0.3735	0.919099	-4.99428	-0.218575
Yme1l1	-0.0275952	0.323285	-0.304122	0.761375	0.968064	-5.2598	-0.0780441
Spopl	0.165264	0.129378	2.68757	0.00784974	0.613584	-2.62424	0.105254
Ehmt1	-0.0784021	0.338964	-0.805872	0.421345	0.928168	-5.04944	-0.117027
Arrdc1	0.0301058	0.0926292	0.541477	0.588826	0.952602	-5.1839	0.00516422
Zmynd19	-0.00405749	0.0663643	-0.0859135	0.931628	0.988647	-5.29202	-0.0208961
Dph7	0.0460559	0.0458279	1.23586	0.218067	0.891611	-4.71942	0.00144928
Mrpl41	-0.0431354	0.459805	-0.419108	0.675621	0.964639	-5.22834	-0.227521
Pnpla7	-0.015283	0.00572849	-1.04599	0.296923	0.907134	-4.88205	-0.0217391
Nsmf	0.0266016	0.0926292	0.485328	0.628014	0.960577	-5.2057	-0.0153519
Noxa1	-0.0327322	0.011457	-1.75174	0.0814659	0.795266	-4.1447	-0.0434783
Nrarp	-0.00985014	0.00572849	-0.676681	0.499448	0.948094	-5.1217	-0.0217391
Tor4a	-0.0180648	0.022914	-0.694887	0.487993	0.948094	-5.11227	-0.0168116
Nelfb	-0.105456	0.252063	-1.21565	0.225658	0.891611	-4.738	-0.298777
Tubb4b	0.37141	0.902829	3.12052	0.00209298	0.613584	-1.72366	0.22872
Rnf208	0.0023887	0.011457	0.126443	0.899518	0.985358	-5.28876	-0.0084058
Ndor1	0.000312861	0.0400994	0.00897189	0.992851	0.999076	-5.29478	-0.0118841
Tmem203	0.106556	0.115543	1.71793	0.087473	0.795266	-4.18824	0.0379815
Tprn	0.0287872	0.0572849	0.667673	0.505169	0.948497	-5.12627	0.0281159
Ssna1	-0.217711	0.468013	-2.14695	0.0330913	0.701712	-3.57596	-0.244116
Anapc2	-0.0648118	0.21055	-0.82613	0.409788	0.92393	-5.03698	-0.112126
Lrrc26	-0.0213912	0.00572849	-1.45933	0.146159	0.844821	-4.49413	-0.0217391
AA543186	0.011128	0.0171855	0.49136	0.62375	0.958764	-5.20347	0.00492754
Man1b1	-0.128665	0.0950068	-2.36656	0.0189815	0.634516	-3.21311	-0.18518
Dpp7	0.0233871	0.0630134	0.520166	0.603566	0.956257	-5.19245	0.0414493
Uap1l1	-0.0757784	0.117387	-1.18645	0.236956	0.891611	-4.7643	-0.214524
Entpd2	0.00852489	0.00572849	0.57804	0.563935	0.951262	-5.16844	0.0133333
Npdc1	-0.0261632	0.62594	-0.23076	0.817755	0.97657	-5.27465	-0.0480022
Abca2	-0.0122436	0.0205364	-0.432018	0.666395	0.962705	-5.22408	-0.0223454
BC029214	-0.00817131	0.158994	-0.116485	0.907394	0.985655	-5.28968	-0.036248
C8g	-0.00476346	0.022914	-0.18348	0.854621	0.980805	-5.28207	-0.0168116
Fbxw5	0.0681228	0.170451	0.935575	0.350704	0.917975	-4.96435	0.0605636
Traf2	-0.00104963	0.103113	-0.0189465	0.984904	0.997332	-5.29468	-0.0405797
Edf1	-0.0347806	1.35497	-0.328799	0.742677	0.965287	-5.25389	-0.219843
Phpt1	0.0338243	0.0744704	0.699547	0.485084	0.947007	-5.10982	0.0330435
Rabl6	0.0191395	0.327067	0.210135	0.833792	0.979403	-5.2781	-0.156581
Tmem141	-0.00279216	0.107437	-0.0468118	0.962713	0.993636	-5.29398	-0.0920628
Bmyc	0.0726975	0.27551	0.850605	0.396082	0.921627	-5.02151	-0.0165169
Kcnt1	0.0257853	0.00572849	1.76812	0.0786782	0.795266	-4.12331	0.0133333
Camsap1	0.0546634	0.211523	0.684057	0.49479	0.948094	-5.11791	0.100574
Ubac1	-0.109574	0.24201	-1.28824	0.199262	0.891611	-4.66989	-0.185151
Nacc2	0.00955924	0.0993311	0.160891	0.872354	0.98349	-5.28501	0.000247139
C330006A16Rik	0.0347442	0.11457	0.595752	0.552065	0.951262	-5.16058	-0.0489855
Qsox2	0.076139	0.123649	1.23768	0.217394	0.891611	-4.71774	0.0422923
Gpsm1	-0.13549	0.254543	-1.5955	0.112296	0.816107	-4.33905	-0.287673
Dnlz	0.0477726	0.318427	0.505741	0.613637	0.956257	-5.19805	0.0515675
Snapc4	0.0165783	0.0286424	0.574555	0.566286	0.951262	-5.16996	0.0315942
Sdccag3	0.0629149	0.268378	0.711558	0.477629	0.946032	-5.10342	-0.0040056
Pmpca	0.0967715	0.261676	1.11853	0.264783	0.899485	-4.82306	0.0419436
Inpp5e	0.0759314	0.0343709	2.43847	0.0156884	0.627781	-3.08717	0.0449275
Sec16a	0.0476312	0.0801988	0.951296	0.342688	0.916904	-4.95319	0.0463768
Notch1	-0.0150506	0.0286424	-0.520426	0.603385	0.956257	-5.19235	-0.0385507
Egfl7	-0.0316344	0.0343709	-0.99973	0.318739	0.916904	-4.91763	-0.0602899
Agpat2	-0.0226831	0.156616	-0.328383	0.742991	0.965287	-5.254	-0.0973704
Surf6	0.0958429	0.126027	1.57925	0.115976	0.821792	-4.35826	0.117971
Med22	-0.015172	0.11457	-0.25727	0.797255	0.971203	-5.26976	-0.0489855
Rpl7a	-0.0454354	3.18765	-0.750693	0.453785	0.940675	-5.08183	-0.211287
Surf1	-0.283274	0.315076	-3.01362	0.00294114	0.613584	-1.9571	-0.342029
Surf2	-0.0838352	0.296047	-0.917553	0.36004	0.918373	-4.97692	-0.123564
Surf4	0.0774835	0.347603	0.827233	0.409164	0.92393	-5.03629	-0.0240797
Rexo4	0.0510244	0.153265	0.746314	0.456419	0.940675	-5.08431	-0.0350249
Cacfd1	-0.0411247	0.435917	-0.414919	0.678679	0.964646	-5.22966	-0.22816
Vav2	0.0392443	0.0572849	0.939044	0.348925	0.916904	-4.9619	-0.00695653
Brd3	-0.0494079	0.664635	-0.434993	0.664072	0.962705	-5.22321	-0.29737
Wdr5	0.058473	0.140835	0.878446	0.380835	0.919099	-5.00338	0.0472198
Rxra	-0.0202295	0.022914	-0.781927	0.435251	0.934221	-5.06378	-0.0168116
Olfm1	0.270897	1.33333	2.12682	0.0347525	0.705789	-3.60757	0.156312
Ppp1r26	-0.00154813	0.011457	-0.0824217	0.9344	0.988647	-5.29224	-0.0084058
1700007K13Rik	0.00886345	0.0286424	0.306632	0.759466	0.967453	-5.25922	-0.00347826
Mrps2	-0.0211806	0.146563	-0.320385	0.749036	0.966322	-5.25596	-0.0301079
Ralgds	0.0251255	0.145159	0.370117	0.711716	0.965287	-5.24297	-0.0538921
Gtf3c5	-0.00840335	0.0744704	-0.173715	0.862278	0.981822	-5.28339	-0.0371015
Gfi1b	0.00130439	0.00572849	0.0885718	0.929517	0.988647	-5.29184	0.0133333
Tsc1	0.0159211	0.0778213	0.316161	0.752235	0.966322	-5.25698	0.040843
Gtf3c4	-0.0703074	0.0973843	-1.29127	0.198213	0.891611	-4.66697	-0.0889855
Ddx31	0.0265429	0.011457	1.39691	0.164104	0.859996	-4.56073	0.0266667
Ttf1	0.12144	0.185258	1.61043	0.108999	0.815168	-4.32124	0.0950298
Setx	0.0238933	0.0572849	0.57365	0.566897	0.951262	-5.17035	-0.042029
Med27	0.0630462	0.23206	0.777845	0.437648	0.935681	-5.06618	0.0577126
Rapgef1	0.0169277	0.0720928	0.348047	0.728198	0.965287	-5.24896	-0.00756281
Trub2	0.0378484	0.100735	0.667233	0.50545	0.948497	-5.12649	0.0591039
Coq4	0.11948	0.332364	1.3091	0.192114	0.891611	-4.64961	0.0952979
Slc27a4	0.0167786	0.100735	0.283933	0.776778	0.968428	-5.2643	-0.0110411
Urm1	0.187986	0.289345	2.13245	0.0342804	0.705789	-3.59874	0.0917883
Odf2	-0.0337687	0.0697153	-0.686498	0.493254	0.948094	-5.11665	-0.0686852
Gle1	0.0167783	0.252596	0.200813	0.841064	0.980805	-5.27955	-0.0552939
Sptan1	-0.0905752	0.462079	-0.850852	0.395945	0.921627	-5.02135	-0.146121
Wdr34	-0.0298041	0.0835498	-0.571544	0.56832	0.951262	-5.17126	-0.0510411
Set	0.103876	1.50638	0.922102	0.357669	0.918269	-4.97377	-0.0809257
Pkn3	0.014184	0.00572849	0.967376	0.334611	0.916904	-4.94157	0.0133333
Zdhhc12	0.122539	0.322312	1.30857	0.192294	0.891611	-4.65013	0.142044
Zer1	-0.0268862	0.0377219	-0.763421	0.446179	0.938924	-5.07456	-0.0524904
Tbc1d13	-0.0154911	0.0515564	-0.378032	0.705838	0.965287	-5.24073	-0.0202899
Endog	0.028161	0.0515564	0.702302	0.483368	0.946835	-5.10836	-0.0202899
D2Wsu81e	0.048658	0.0859273	0.944586	0.346095	0.916904	-4.95797	0.0597101
Ccbl1	0.0565685	0.0778213	1.07771	0.282557	0.907134	-4.85673	0.00577052
Lrrc8a	-0.0997711	0.0811723	-1.91747	0.0567094	0.795266	-3.91955	-0.13268
Dolk	0.0466395	0.184285	0.618637	0.536912	0.950883	-5.15009	-0.0270097
Nup188	-0.0734597	0.0515564	-1.81604	0.070973	0.795266	-4.05965	-0.0553623
Sh3glb2	0.0654891	0.116517	1.0465	0.296687	0.907134	-4.88165	0.00517468
Fam73b	-0.0316438	0.0458279	-0.855845	0.393184	0.921487	-5.01814	-0.103768
Dolpp1	0.0174516	0.0343709	0.554831	0.579676	0.951262	-5.17837	0.00985507
Crat	-0.0432989	0.0859273	-0.841471	0.401164	0.923637	-5.02734	-0.0104348
Ppp2r4	-0.00962125	0.487474	-0.0948029	0.924573	0.988585	-5.29141	-0.192233
Ier5l	-0.00143851	0.0286424	-0.0497119	0.960405	0.993099	-5.29388	-0.00347826
Ntmt1	0.104084	0.334199	1.13838	0.256424	0.899485	-4.80624	0.0499397
Asb6	0.0854735	0.0835498	1.6671	0.0971762	0.809714	-4.25216	0.124321
Tor1b	0.0175557	0.0973843	0.324874	0.745642	0.9655	-5.25486	-0.053913
Tor1a	-0.0385559	0.37852	-0.427496	0.669513	0.963297	-5.22566	-0.132812
BC005624	-0.0918049	0.520543	-0.884672	0.377475	0.919099	-4.99924	-0.26214
Usp20	0.0471668	0.0515564	1.17982	0.239576	0.891705	-4.77018	0.0498551
Fnbp1	0.0206499	0.0286424	0.720773	0.471953	0.944456	-5.09844	-0.00347826
Gpr107	-0.0288548	0.127	-0.455091	0.649574	0.962031	-5.21645	-0.0260128
Ncs1	0.051368	0.022914	2.026	0.0441925	0.745156	-3.76163	0.0182609
Fubp3	0.00308964	0.17953	0.0427403	0.965954	0.994243	-5.29412	-0.114182
Exosc2	-0.0746651	0.108841	-1.3023	0.194424	0.891611	-4.65626	-0.132464
Abl1	0.00558834	0.0515564	0.137066	0.891127	0.984264	-5.2877	0.0147826
Aif1l	0.0176221	0.00572849	1.20265	0.230639	0.891611	-4.74979	0.0133333
Nup214	-0.00162668	0.0859273	-0.0317495	0.974706	0.995476	-5.29443	-0.0104348
Plpp7	-0.0283536	0.011457	-1.52817	0.128169	0.830677	-4.41741	-0.0434783
Prrc2b	-0.10728	0.428345	-1.09491	0.274969	0.904146	-4.84269	-0.274899
Gm13610	-0.0120182	0.00572849	-0.823655	0.41119	0.92393	-5.03852	-0.0217391
Pomt1	0.00605103	0.0400994	0.174995	0.861274	0.981409	-5.28322	-0.0118841
Uck1	0.164825	0.22298	2.03951	0.0428123	0.739357	-3.74138	0.162313
Swi5	0.0173492	1.3017	0.152768	0.878747	0.983868	-5.28598	-0.229141
Golga2	-0.0432323	0.0720928	-0.90194	0.368254	0.919099	-4.98762	-0.0631514
Dnm1	0.00321942	0.0171855	0.145233	0.884684	0.983917	-5.28683	-0.0301449
Ciz1	0.0775644	0.132729	1.23913	0.216857	0.891611	-4.71639	-0.0272359
1110008P14Rik	0.0768842	0.251623	0.900884	0.368814	0.919099	-4.98834	0.00398873
Ptges2	0.0335318	0.123649	0.548583	0.583949	0.951262	-5.18098	0.0422923
Slc25a25	0.0585888	0.229682	0.707604	0.480077	0.946032	-5.10554	-0.0325226
Naif1	0.0103758	0.00572849	0.706694	0.48064	0.946032	-5.10603	0.0133333
Fam102a	-0.135865	0.144186	-2.07372	0.0394816	0.725591	-3.68957	-0.161375
Dpm2	-0.0111753	0.287941	-0.125162	0.900531	0.985358	-5.28888	-0.0782456
St6galnac4	-0.046215	0.147003	-0.63003	0.529448	0.950883	-5.14471	-0.0906319
St6galnac6	-0.00267349	0.00572849	-0.182294	0.85555	0.980805	-5.28223	0.0133333
Ak1	-0.0389095	0.022914	-1.51215	0.132192	0.832652	-4.43557	-0.0518841
Fpgs	-0.000216291	0.011457	-0.0115243	0.990818	0.998616	-5.29476	-0.0084058
Cdk9	0.0889407	0.295073	0.981517	0.327612	0.916904	-4.9312	0.029017
Sh2d3c	-0.0137506	0.0754438	-0.269056	0.788184	0.970203	-5.26741	-0.0202794
Tor2a	-0.0151652	0.416888	-0.15401	0.877768	0.983868	-5.28583	-0.175832
Ptrh1	-0.034273	0.0171855	-1.5212	0.129905	0.830677	-4.42533	-0.0301449
Stxbp1	-0.146355	0.251192	-1.74137	0.0832705	0.795266	-4.15814	-0.239884
Fam129b	0.0561077	0.0859273	1.09051	0.276897	0.90433	-4.8463	0.0597101
Rpl12	-0.0250916	3.28966	-0.36518	0.715392	0.965287	-5.24434	-0.132215
Slc2a8	0.0737234	0.0606358	1.62959	0.10488	0.811339	-4.29815	0.0709879
Ralgps1	-0.00051503	0.0515564	-0.0127381	0.98985	0.998477	-5.29475	0.0147826
Zbtb34	-0.00430585	0.022914	-0.167588	0.867089	0.982936	-5.28418	-0.0168116
Zbtb43	0.0502337	0.0778213	1.0046	0.316394	0.916904	-4.91396	0.040843
Lmx1b	0.0383844	0.0572849	0.897347	0.370693	0.919099	-4.99073	-0.00695653
C130021I20Rik	0.0403834	0.0400994	1.16414	0.245859	0.895669	-4.78398	0.0231884
Mvb12b	0.0341424	0.0744704	0.707976	0.479846	0.946032	-5.10534	-0.00202898
Pbx3	-0.0257658	0.0811723	-0.489483	0.625076	0.958774	-5.20417	-0.0420185
Mapkap1	0.00382298	0.140835	0.0591302	0.952912	0.990799	-5.29349	-0.00836872
Gapvd1	-0.0181346	0.34707	-0.192135	0.847846	0.980805	-5.28084	-0.0571281
Hspa5	0.178903	1.12731	1.06029	0.29109	0.907134	-4.87038	0.0986941
Rabepk	0.033183	0.112192	0.558162	0.577404	0.951262	-5.17697	0.0506981
Fbxw2	0.00502471	0.343719	0.053843	0.957118	0.991581	-5.29372	-0.0444115
Psmd5	0.0189608	0.343279	0.202089	0.840067	0.980715	-5.27935	-0.0487013
Cutal	0.054767	0.0377219	1.56126	0.12016	0.824651	-4.3793	0.052727
Cntrl	0.0408664	0.106464	0.68492	0.494246	0.948094	-5.11746	0.00229226
Rab14	0.0515282	1.24447	0.492958	0.622623	0.958426	-5.20287	-0.0460699
Gsn	-0.0101998	0.0286424	-0.351358	0.725717	0.965287	-5.24809	-0.00347826
Dab2ip	-0.00159894	0.0572849	-0.0371927	0.970371	0.994623	-5.29429	-0.042029
Ndufa8	0.0715662	1.01758	0.631037	0.52879	0.950883	-5.14423	-0.0682744
Rbm18	0.107499	0.350954	1.12849	0.260563	0.899485	-4.81465	0.103494
Mrrf	0.00156151	0.363384	0.0167917	0.986621	0.997661	-5.29471	-0.0899282
Ptgs1	-0.0120182	0.00572849	-0.823655	0.41119	0.92393	-5.03852	-0.0217391
Pdcl	0.127181	0.17953	1.74239	0.0830912	0.795266	-4.15681	0.131325
Rc3h2	-0.12521	0.23206	-1.55734	0.121088	0.824651	-4.38386	-0.228827
Zbtb6	0.0370762	0.0801988	0.745662	0.456812	0.940675	-5.08467	0.0814493
Zbtb26	0.0773213	0.0491789	1.9114	0.0574895	0.795266	-3.92813	0.114466
Rabgap1	-0.028493	0.182881	-0.381606	0.703189	0.965287	-5.2397	-0.0567536
Strbp	-0.056465	0.394844	-0.583613	0.560187	0.951262	-5.16599	-0.191438
Gpr21	0.0176221	0.00572849	1.20265	0.230639	0.891611	-4.74979	0.0133333
Dennd1a	-0.0171104	0.0630134	-0.383091	0.702089	0.965287	-5.23927	0.0063768
Nek6	-0.169838	0.520675	-1.60019	0.111253	0.815168	-4.33348	-0.134842
Psmb7	-0.137998	1.33312	-1.32934	0.185362	0.885747	-4.62962	-0.310852
Nr6a1	0.0180767	0.0515564	0.443761	0.657731	0.962705	-5.2203	-0.0202899
Wdr38	0.0123225	0.011457	0.653253	0.514399	0.949875	-5.13346	-0.0084058
Rpl35	-0.0443576	2.90848	-0.644581	0.519993	0.950883	-5.13771	-0.326443
Arpc5l	0.0210456	0.61847	0.196601	0.844354	0.980805	-5.28018	-0.0983957
Golga1	0.0913525	0.129378	1.45758	0.146642	0.844821	-4.49604	0.125771
Scai	-0.0188665	0.0744704	-0.38933	0.697477	0.965287	-5.23745	-0.0371015
Ppp6c	-0.0619906	0.355278	-0.642118	0.521587	0.950883	-5.13891	-0.137908
Gtdc1	0.00678833	0.011457	0.357205	0.721343	0.965287	-5.24652	-0.0084058
Acvr2a	-0.0166343	0.0458279	-0.441352	0.659471	0.962705	-5.2211	-0.0336232
Orc4	0.100488	0.309881	1.15845	0.248164	0.895669	-4.78893	0.0343703
Mbd5	-0.0225565	0.0983577	-0.400582	0.689187	0.965287	-5.23409	-0.107236
Epc2	-0.0372907	0.0916558	-0.697791	0.486178	0.947007	-5.11075	-0.0321739
Lypd6	0.00087078	0.00572849	0.0591484	0.952897	0.990799	-5.29349	0.0133333
Mmadhc	-0.0898777	0.500241	-0.841038	0.401406	0.923637	-5.02761	-0.229395
Rnd3	0.148357	0.0744704	3.14711	0.00192049	0.613584	-1.6645	0.173333
Rbm43	-0.0143322	0.0171855	-0.637176	0.524793	0.950883	-5.14129	-0.0301449
Nmi	0.0255674	0.252063	0.308544	0.758014	0.967297	-5.25878	-0.132011
Rif1	-0.031705	0.177152	-0.429072	0.668367	0.962798	-5.22515	5.80011e-05
Arl5a	-0.0236721	0.0859273	-0.440128	0.660355	0.962705	-5.22151	-0.0455072
Stam2	-0.175727	0.1671	-2.55844	0.0113099	0.627781	-2.86934	-0.318477
Fmnl2	-0.0334221	0.0400994	-0.972399	0.332114	0.916904	-4.93791	-0.0469565
Prpf40a	-0.122711	0.806024	-1.04915	0.29547	0.907134	-4.87956	-0.219806
Arl6ip6	0.0328162	0.277888	0.380119	0.704291	0.965287	-5.24013	-0.0460555
Nr4a2	0.0218692	0.213901	0.273224	0.784984	0.96973	-5.26655	-0.0282223
Gpd2	0.00748961	0.326337	0.0773971	0.938391	0.989003	-5.29255	-0.238514
Cytip	0.0256791	0.011457	1.35695	0.176441	0.876369	-4.60187	0.0266667
Acvr1c	0.0315227	0.0286424	1.09907	0.273156	0.901405	-4.83926	-0.00347826
Acvr1	0.0598285	0.0377219	1.7368	0.0840767	0.795266	-4.16404	0.052727
Upp2	0.0517628	0.0286424	1.79834	0.0737436	0.795266	-4.08336	0.0666667
Ccdc148	0.00833971	0.00572849	0.56812	0.570638	0.951262	-5.17273	0.0133333
Pkp4	0.0810482	0.0778213	1.55328	0.122054	0.824651	-4.38857	0.040843
Dapl1	-0.00477181	0.00572849	-0.325303	0.745317	0.965287	-5.25476	-0.0217391
Tanc1	0.0362695	0.0630134	0.812086	0.41778	0.926803	-5.04565	0.0063768
Wdsub1	-0.00267349	0.00572849	-0.182294	0.85555	0.980805	-5.28223	0.0133333
Baz2b	-0.00768386	0.469221	-0.0729411	0.941931	0.989003	-5.2928	-0.117636
March7	0.0406146	0.356682	0.416877	0.677249	0.964639	-5.22905	-0.0730919
Cd302	-0.00906327	0.011457	-0.477225	0.633762	0.962031	-5.20865	-0.0084058
Ly75	0.034	0.011457	1.82119	0.0701828	0.795266	-4.05271	0.0266667
Itgb6	-0.0120182	0.00572849	-0.823655	0.41119	0.92393	-5.03852	-0.0217391
Tank	-0.0517357	0.112192	-0.89109	0.374031	0.919099	-4.99495	-0.039963
Psmd14	-0.0607315	0.474613	-0.600001	0.549236	0.951262	-5.15866	-0.2632
Dpp4	0.0304281	0.0343709	0.955795	0.340416	0.916904	-4.94996	0.0449275
Gcg	0.00566295	0.0343709	0.180771	0.856744	0.980831	-5.28244	0.0449275
Fap	0.0270393	0.011457	1.46844	0.143672	0.844821	-4.48417	-0.0084058
Ifih1	0.00334835	0.0983577	0.0584525	0.953451	0.991129	-5.29352	-0.00201853
Gca	-0.0107411	0.0744704	-0.221925	0.824616	0.976849	-5.27617	-0.0371015
Kcnh7	0.0129941	0.011457	0.687151	0.492843	0.948094	-5.11631	-0.0084058
Grb14	-0.00422365	0.0171855	-0.187468	0.851498	0.980805	-5.28151	-0.0301449
Cobll1	0.0441467	0.0343709	1.43282	0.153587	0.853521	-4.52276	0.00985507
Scn3a	0.0335959	0.0697153	0.690379	0.490816	0.948094	-5.11463	-0.0336127
Galnt3	0.0734783	0.130351	1.14264	0.254656	0.899485	-4.80259	0.0724477
Ttc21b	-0.119039	0.0606358	-2.66894	0.00828116	0.620011	-2.66027	-0.12489
Stk39	0.0162459	0.111762	0.255866	0.798337	0.971393	-5.27003	-0.0528848
Cers6	-0.0259675	0.196715	-0.339871	0.734337	0.965287	-5.25109	-0.0185934
Nostrin	-0.0223491	0.011457	-1.18045	0.239328	0.891611	-4.76963	-0.0084058
Spc25	0.0529122	0.0262649	1.83414	0.0684179	0.795266	-4.03603	0.0260604
Bbs5	-0.00930321	0.0801988	-0.18758	0.85141	0.980805	-5.28149	-0.0237681
Fastkd1	0.00232466	0.0343709	0.0744407	0.94074	0.989003	-5.29272	-0.0252174
Ppig	0.00521257	0.858789	0.0437737	0.965132	0.994192	-5.29409	-0.194423
Ccdc173	0.0372031	0.0400994	1.07053	0.285767	0.907134	-4.86253	0.0582609
Phospho2	0.0404083	0.140835	0.61933	0.536456	0.950883	-5.14976	0.0121473
Klhl23	0.0126794	0.011457	0.6661	0.506172	0.948497	-5.12706	0.0266667
Ssb	0.225411	1.08758	2.01236	0.0456235	0.754355	-3.78192	0.0605596
Mettl5	0.0361294	0.220603	0.449582	0.653535	0.962031	-5.21833	0.0661185
Ubr3	0.0272144	0.121272	0.443022	0.658265	0.962705	-5.22055	-0.068459
Gad1os	0.00630364	0.00572849	0.429766	0.667863	0.962705	-5.22492	0.0133333
Gad1	0.00535767	0.00572849	0.36316	0.716897	0.965287	-5.2449	0.0133333
Gorasp2	-0.0343577	0.359603	-0.364229	0.716101	0.965287	-5.2446	-0.174835
Tlk1	-0.00746236	0.163749	-0.108019	0.914097	0.985999	-5.2904	-0.0251803
Mettl8	-0.0129825	0.0606358	-0.285821	0.775333	0.968428	-5.26389	-0.0196731
Dcaf17	-0.0103948	0.153265	-0.147698	0.882741	0.983868	-5.28655	-0.0700974
Dync1i2	-0.217132	0.841368	-1.95398	0.0522022	0.794586	-3.86734	-0.335258
Slc25a12	0.0322139	0.0343709	1.01296	0.312393	0.9158	-4.90761	0.0449275
Hat1	0.0562579	0.190987	0.751412	0.453354	0.940675	-5.08142	0.0732907
Metap1d	0.0491077	0.0993311	0.829632	0.407809	0.92393	-5.03479	0.0353196
Itga6	0.0477623	0.350421	0.501893	0.616336	0.956529	-5.19951	-0.0347721
Pdk1	-0.0263376	0.0262649	-0.862512	0.389822	0.919099	-5.0136	-0.0646006
Rapgef4	-0.0104464	0.145159	-0.153375	0.878269	0.983868	-5.28591	-0.0188197
Zak	-0.00405264	0.0343709	-0.127048	0.89904	0.985358	-5.2887	-0.0252174
Cdca7	-0.0130685	0.0801988	-0.262009	0.793604	0.970203	-5.26883	-0.0237681
Sp3	0.0713754	0.199093	0.932166	0.352458	0.918137	-4.96675	0.042529
Sp3os	0.0159015	0.126027	0.266396	0.790229	0.970203	-5.26795	-0.0924638
Ola1	0.0282853	0.625069	0.247374	0.804891	0.972731	-5.27165	-0.173697
Cir1	-0.0626893	0.487886	-0.56987	0.569453	0.951262	-5.17198	-0.187839
Scrn3	-0.000700016	0.0400994	-0.0202939	0.983831	0.996879	-5.29466	-0.0118841
Wipf1	-0.0663688	0.0434504	-1.76328	0.0794947	0.795266	-4.12966	-0.0947456
Chrna1os	-0.0179978	0.00572849	-1.22916	0.220563	0.891611	-4.72562	-0.0217391
Chn1	-0.0128581	0.0171855	-0.568983	0.570053	0.951262	-5.17236	-0.0301449
Atf2	-0.162938	0.199093	-2.19661	0.0292833	0.693062	-3.49679	-0.264527
Atp5g3	0.17159	1.30082	1.56121	0.120172	0.824651	-4.37937	-0.0992648
Lnp	-0.044663	0.103113	-0.790203	0.430415	0.933093	-5.05887	-0.0756522
Hoxd4	-0.0163472	0.00572849	-1.11529	0.266166	0.899485	-4.82578	-0.0217391
Mtx2	-0.124606	0.500877	-1.18839	0.236192	0.891611	-4.76257	-0.202067
Hnrnpa3	0.297274	1.60731	2.78225	0.00595456	0.613584	-2.43757	-0.00657558
Nfe2l2	0.0423767	0.234437	0.525577	0.599808	0.956257	-5.19032	-0.041971
Agps	0.0254406	0.022914	0.990058	0.323431	0.916904	-4.92487	0.0182609
Ttc30b	-0.0559786	0.0515564	-1.38289	0.168355	0.866574	-4.57529	-0.0553623
Ttc30a1	-0.0294248	0.0458279	-0.788008	0.431694	0.93358	-5.06018	-0.0336232
Cyct	0.0250123	0.00572849	1.7136	0.0882674	0.795266	-4.19376	0.0133333
Rbm45	-0.00663107	0.0171855	-0.292827	0.769981	0.968428	-5.26236	0.00492754
Osbpl6	0.0202491	0.022914	0.790058	0.430499	0.933093	-5.05896	0.0182609
Prkra	-0.053584	0.285994	-0.619298	0.536477	0.950883	-5.14978	-0.138365
Fkbp7	-0.0576084	0.022914	-2.2788	0.0238142	0.668186	-3.36205	-0.0869565
Plekha3	-0.002703	0.121272	-0.043375	0.965449	0.994192	-5.2941	-0.0393462
Ccdc141	0.0259904	0.0286424	0.914395	0.361692	0.919099	-4.9791	-0.00347826
Sestd1	0.0390894	0.0343709	1.23485	0.218441	0.891611	-4.72036	0.00985507
Cwc22	0.0555707	0.130351	0.861039	0.390325	0.919099	-5.01478	0.0373752
Ube2e3	-0.225181	0.892523	-1.81323	0.0714072	0.795266	-4.06343	-0.352814
Itga4	-0.0146219	0.011457	-0.779211	0.436845	0.934745	-5.06538	-0.0434783
Cerkl	-0.0660214	0.022914	-2.61577	0.00963296	0.627781	-2.76187	-0.0869565
Neurod1	0.0955418	1.96102	0.862259	0.389655	0.919099	-5.01399	-0.0963882
Ssfa2	0.00213394	0.139431	0.0318698	0.97461	0.995476	-5.29443	-0.0877415
Dnajc10	-0.268309	0.421109	-2.57827	0.0107026	0.627781	-2.83243	-0.3824
Nckap1	0.0452545	0.285563	0.503046	0.615527	0.956257	-5.19908	-0.104295
Dusp19	-0.0164528	0.124623	-0.259253	0.795727	0.970864	-5.26937	-0.0666192
Nup35	-0.0298314	0.144186	-0.447257	0.65521	0.962434	-5.21912	-0.0356417
Zc3h15	0.0385984	0.809056	0.356287	0.722029	0.965287	-5.24677	-0.120831
Itgav	-0.00491243	0.0377219	-0.140557	0.888372	0.984116	-5.28733	-0.037934
Tfpi	-0.0091449	0.0673377	-0.183411	0.854675	0.980805	-5.28208	-0.0245902
Ctnnd1	0.0402529	0.282643	0.468833	0.639737	0.962031	-5.21165	-0.0144719
2700094K13Rik	0.12434	0.350954	1.28805	0.199329	0.891611	-4.67008	0.0538648
Tmx2	-0.140116	0.173802	-1.91506	0.0570183	0.795266	-3.92296	-0.19766
Med19	-0.0238665	0.315179	-0.263071	0.792787	0.970203	-5.26862	-0.175653
Zdhhc5	-0.00300512	0.0286424	-0.104569	0.916831	0.986492	-5.29067	-0.00347826
Clp1	-0.0688452	0.120298	-1.15482	0.249646	0.895669	-4.79209	-0.14087
Serping1	0.00838263	0.106464	0.138932	0.889654	0.984116	-5.28751	-0.0182238
Ube2l6	-0.00765268	0.011457	-0.400879	0.688969	0.965287	-5.234	-0.0084058
Timm10	-0.0309373	0.254974	-0.374545	0.708425	0.965287	-5.24172	-0.154977
Slc43a1	-6.40751e-05	0.113166	-0.00104215	0.99917	0.999969	-5.29481	-0.0231409
P2rx3	-0.00746772	0.00572849	-0.508257	0.611875	0.956257	-5.19708	-0.0217391
Ssrp1	-0.138856	0.542821	-1.30581	0.193228	0.891611	-4.65283	-0.268513
Ptprj	-0.0579918	0.0171855	-2.61888	0.00954871	0.627781	-2.75598	-0.0652174
Nup160	0.0217515	0.0400994	0.627168	0.531318	0.950883	-5.14607	-0.0118841
Fnbp4	0.0868296	0.1671	1.24486	0.21475	0.891611	-4.71106	0.0527642
Mtch2	0.0213472	1.26035	0.191666	0.848213	0.980805	-5.28091	-0.141988
C1qtnf4	0.0304291	0.0458279	0.815422	0.415873	0.925127	-5.0436	0.00144928
Ndufs3	0.167431	0.977589	1.5142	0.131672	0.831984	-4.43326	-0.0713178
Kbtbd4	0.0488174	0.100735	0.86917	0.385873	0.919099	-5.00948	0.0035153
Celf1	0.0595847	0.605704	0.545684	0.585937	0.951297	-5.18218	-0.121352
Psmc3	0.0372533	0.823481	0.314953	0.75315	0.966322	-5.25727	-0.193102
Slc39a13	0.00192717	0.0400994	0.0552561	0.955994	0.99135	-5.29366	-0.0118841
Madd	0.0534289	0.201471	0.712782	0.476873	0.946032	-5.10276	-0.00752572
Nr1h3	-0.0282983	0.0606358	-0.62542	0.532462	0.950883	-5.1469	0.000842978
Acp2	0.0470058	0.104086	0.819284	0.413672	0.924612	-5.04122	-0.0588301
Ddb2	0.0132037	0.00572849	0.900013	0.369276	0.919099	-4.98893	0.0133333
A330069E16Rik	-0.0578904	0.0286424	-2.02594	0.0441983	0.745156	-3.76171	-0.0385507
Pacsin3	0.00626259	0.00572849	0.424474	0.67171	0.964403	-5.22663	0.0133333
Arfgap2	0.0107516	0.254974	0.128821	0.897638	0.985358	-5.28853	0.040901
1110051M20Rik	-0.0776603	0.0744704	-1.63734	0.103249	0.809714	-4.28872	-0.107246
Lrp4	0.00154856	0.0171855	0.0689092	0.945136	0.990184	-5.29302	-0.0301449
Ckap5	-0.062291	0.0950068	-1.11352	0.266922	0.899485	-4.82726	-0.18518
F2	0.00796047	0.0778213	0.157792	0.874791	0.983868	-5.28539	0.00577052
Zfp408	0.0236761	0.0572849	0.551705	0.581812	0.951262	-5.17968	-0.00695653
Arhgap1	0.00186206	0.190987	0.0250801	0.980018	0.996396	-5.29458	0.0382182
Atg13	0.0709873	0.177152	0.952332	0.342164	0.916904	-4.95244	-0.0555305
Harbi1	0.0315773	0.185258	0.42607	0.670549	0.963589	-5.22612	0.00436879
Ambra1	0.0101693	0.0811723	0.193349	0.846897	0.980805	-5.28066	-0.00694606
Mdk	-0.0593564	0.14183	-0.602331	0.548081	0.951262	-5.1573	-0.0763296
Dgkz	-0.130651	0.124623	-2.09638	0.0374001	0.713447	-3.65482	-0.227425
Creb3l1	-0.0463349	0.121272	-0.74804	0.45538	0.940675	-5.08333	-0.0889751
Phf21a	-0.0449068	0.325232	-0.468755	0.639793	0.962031	-5.21167	-0.143658
Gyltl1b	-0.00491916	0.0744704	-0.103454	0.917714	0.986492	-5.29076	-0.0721739
Pex16	-0.0331016	0.22298	-0.415142	0.678516	0.964646	-5.22959	-0.10371
1700029I15Rik	-0.015283	0.00572849	-1.04599	0.296923	0.907134	-4.88205	-0.0217391
Mapk8ip1	-0.076578	0.0950068	-1.42049	0.157139	0.858202	-4.53591	-0.150108
Cry2	0.0333822	0.0606358	0.735783	0.462789	0.940819	-5.09019	0.0153994
Slc35c1	0.0667723	0.13608	1.02839	0.305102	0.907134	-4.89577	-0.0194364
Syt13	-0.0525792	0.575958	-0.466512	0.641395	0.962031	-5.21247	-0.335412
Prdm11	-0.00741116	0.00572849	-0.504419	0.614564	0.956257	-5.19855	-0.0217391
Trp53i11	-0.111451	1.29861	-0.92767	0.35478	0.918269	-4.9699	-0.251579
Tspan18	-0.0110154	0.011457	-0.577768	0.564119	0.951262	-5.16856	-0.0084058
Cd82	0.0945449	0.0845232	1.76521	0.0791676	0.795266	-4.12712	0.0709984
Ext2	-0.0804863	0.204288	-1.04139	0.299046	0.907134	-4.88566	-0.222693
Accs	0.0512827	0.022914	2.02116	0.0446953	0.7493	-3.76884	0.0533333
Alkbh3	-0.0650549	0.115543	-1.0876	0.27818	0.905668	-4.84869	-0.157897
Hsd17b12	0.0548607	0.38101	0.569819	0.569487	0.951262	-5.172	-0.0575009
Ttc17	-0.0618829	0.0687419	-1.32984	0.185199	0.885549	-4.62912	-0.0504348
Api5	-0.0341358	0.218656	-0.435068	0.664017	0.962705	-5.22319	-0.0872995
B230118H07Rik	0.0548336	0.240166	0.6798	0.497476	0.948094	-5.1201	-0.0637101
Traf6	0.0900703	0.109815	1.51472	0.13154	0.831964	-4.43267	0.0947931
Prr5l	0.00852489	0.00572849	0.57804	0.563935	0.951262	-5.16844	0.0133333
Commd9	0.0274898	0.398195	0.265118	0.791212	0.970203	-5.26821	0.0380879
Ldlrad3	0.0160922	0.0902517	0.286785	0.774596	0.968428	-5.26368	-0.00632931
Trim44	0.032001	0.135106	0.502248	0.616087	0.956388	-5.19938	-0.0362584
Fjx1	-0.00582995	0.0296159	-0.164096	0.869909	0.98349	-5.2846	-0.0217287
Pamr1	-0.0280051	0.00572849	-1.92847	0.055318	0.794586	-3.90391	-0.0217391
Slc1a2	0.00903391	0.00572849	0.612675	0.540839	0.950883	-5.15286	0.0133333
Cd44	0.0479201	0.0171855	2.15023	0.0328268	0.701712	-3.57077	0.04
Pdhx	0.00418738	0.0973843	0.0761121	0.939412	0.989003	-5.29262	0.0162319
Apip	0.0852572	0.0983577	1.51226	0.132164	0.832652	-4.43545	0.0184976
Ehf	-0.0383852	0.0400994	-1.10519	0.270505	0.901405	-4.8342	-0.0469565
Cat	-0.0231748	0.11457	-0.381235	0.703464	0.965287	-5.23981	-0.084058
Nat10	-0.00716767	0.0630134	-0.161124	0.872171	0.98349	-5.28499	0.0414493
Caprin1	-0.219992	0.734288	-1.85541	0.0651195	0.795266	-4.00614	-0.215889
Fbxo3	0.0322234	0.343589	0.335283	0.73779	0.965287	-5.25226	-0.0857466
Cd59b	0.0134313	0.0171855	0.591078	0.555185	0.951262	-5.16268	0.00492754
Cd59a	0.0210478	0.0400994	0.604876	0.545998	0.951262	-5.15645	0.0231884
Hipk3	-0.119694	0.0801988	-2.50228	0.0132013	0.627781	-2.97251	-0.19913
Cstf3	-0.110166	0.260272	-1.26258	0.20832	0.891611	-4.69441	-0.142647
Tcp11l1	-0.00572976	0.0630134	-0.128633	0.897787	0.985358	-5.28855	-0.0637681
Depdc7	-0.01433	0.00572849	-0.9761	0.330282	0.916904	-4.9352	-0.0217391
Qser1	-0.172783	0.152292	-2.63173	0.0092079	0.627781	-2.73158	-0.262282
Ccdc73	-0.0177381	0.0458279	-0.468525	0.639957	0.962031	-5.21176	-0.0336232
Eif3m	0.0687961	1.57316	0.603284	0.547054	0.951262	-5.15717	-0.0620938
Rcn1	0.0730374	0.0835498	1.31337	0.190675	0.891611	-4.64541	-0.0159686
Pax6	0.010295	0.0148079	0.4148	0.678919	0.964646	-5.2296	-0.000606298
Elp4	0.0279736	0.0916558	0.529393	0.597163	0.956257	-5.18879	-0.0321739
Immp1l	0.0591362	0.507682	0.561124	0.575388	0.951262	-5.17572	-0.0200921
Dnajc24	-0.0134061	0.243517	-0.161973	0.871503	0.98349	-5.28488	-0.146572
Mpped2	-0.00228338	0.011457	-0.121514	0.903415	0.985539	-5.28922	-0.0084058
Arl14ep	0.00918178	0.0630134	0.204095	0.838503	0.980566	-5.27904	0.0063768
Mettl15	-0.0169567	0.0458279	-0.449369	0.653689	0.962031	-5.2184	-0.0336232
Kif18a	0.00903391	0.00572849	0.612675	0.540839	0.950883	-5.15286	0.0133333
Lin7c	0.196637	0.323725	2.09994	0.0370817	0.71032	-3.64932	0.0957052
Lgr4	-0.0241558	0.0630134	-0.55207	0.581562	0.951262	-5.17953	-0.0988406
Ccdc34	0.289745	0.493202	2.68776	0.0078453	0.613584	-2.62386	0.203632
Lpcat4	0.00818342	0.011457	0.431234	0.666797	0.962705	-5.22444	-0.0084058
Nop10	-0.141276	0.749833	-1.31835	0.189007	0.891611	-4.64051	-0.343376
Slc12a6	-0.0611086	0.0572849	-1.42839	0.154855	0.854786	-4.52749	-0.0771014
Emc4	0.0577235	0.621718	0.522827	0.601716	0.956257	-5.19141	-0.0412062
Katnbl1	-0.212129	0.158994	-3.15124	0.00189489	0.613584	-1.65526	-0.302271
Emc7	0.0162651	0.675326	0.14748	0.882913	0.983868	-5.28658	-0.253868
Aven	0.00977134	0.0916558	0.183017	0.854984	0.980805	-5.28213	0.037971
Fmn1	-0.047138	0.0286424	-1.6542	0.0997731	0.809714	-4.26809	-0.0736232
Gm13966	-0.0227863	0.00572849	-1.5546	0.121739	0.824651	-4.38704	-0.0217391
Scg5	0.111051	0.142782	1.64026	0.102639	0.809714	-4.28516	0.0663075
Arhgap11a	-0.0656995	0.022914	-2.59042	0.010345	0.627781	-2.80968	-0.0869565
Aqr	-0.010998	0.151861	-0.153817	0.877921	0.983868	-5.28586	-0.0382931
Zfp770	-0.0149394	0.0458279	-0.396195	0.692415	0.965287	-5.23541	-0.0336232
Dph6	-0.0558182	0.109815	-0.94944	0.343628	0.916904	-4.95451	-0.150714
BC052040	-0.0262057	0.0171855	-1.16513	0.245456	0.895669	-4.78311	-0.0301449
Meis2	-0.0128852	0.011457	-0.679376	0.497744	0.948094	-5.12032	-0.0084058
Spred1	-0.0570767	0.0754438	-1.12274	0.262996	0.899485	-4.81952	-0.0758679
Fam98b	0.140975	0.185258	1.86143	0.0642597	0.795266	-3.99785	0.115546
Rasgrp1	-0.00477181	0.00572849	-0.325303	0.745317	0.965287	-5.25476	-0.0217391
Thbs1	0.00404134	0.00572849	0.275981	0.782869	0.969584	-5.26598	0.0133333
Eif2ak4	-0.0151288	0.00572849	-1.03462	0.30219	0.907134	-4.89094	-0.0217391
Srp14	0.00515962	1.07472	0.047343	0.962291	0.993618	-5.29397	-0.237661
Bmf	-0.00870204	0.0171855	-0.388472	0.698111	0.965287	-5.2377	-0.0301449
Bub1b	0.0328304	0.022914	1.30255	0.194337	0.891611	-4.65601	0.0182609
Pak6	0.0390902	0.011457	2.09459	0.0375614	0.71426	-3.65758	0.0266667
Inafm2	0.0181856	0.0801988	0.365672	0.715025	0.965287	-5.24421	-0.0237681
A430105I19Rik	-0.00969075	0.0286424	-0.333821	0.738891	0.965287	-5.25263	-0.00347826
Phgr1	0.0403573	0.480576	0.357524	0.721105	0.965287	-5.24643	-0.0959109
Disp2	0.0438257	0.0171855	1.95891	0.0516165	0.793669	-3.86021	0.04
Knstrn	-0.0866913	0.109815	-1.46599	0.144337	0.844821	-4.48685	-0.0600532
Ivd	0.00610737	0.214874	0.0771366	0.938598	0.989003	-5.29256	-0.0669888
Bahd1	-0.0652491	0.0515564	-1.60951	0.109198	0.815168	-4.32234	-0.0904348
Chst14	-0.0191478	0.00572849	-1.30696	0.192838	0.891611	-4.6517	-0.0217391
Ccdc32	0.102887	0.0663643	2.27987	0.0237494	0.667923	-3.36027	0.0141763
Rpusd2	0.0150667	0.00572849	1.02725	0.305634	0.907134	-4.89665	0.0133333
Casc5	0.00417331	0.00572849	0.28496	0.775992	0.968428	-5.26408	0.0133333
Rad51	0.059247	0.022914	2.31955	0.0214505	0.659627	-3.29355	0.0533333
Rmdn3	-0.0049114	0.197689	-0.0632493	0.949636	0.990792	-5.2933	-0.127505
Gchfr	0.00903391	0.00572849	0.612675	0.540839	0.950883	-5.15286	0.0133333
Dnajc17	0.0391756	0.1671	0.561563	0.575089	0.951262	-5.17553	0.0176917
Zfyve19	-0.142887	0.190987	-1.82788	0.0691682	0.795266	-4.04367	-0.143104
Ppp1r14d	-0.058729	0.219629	-0.738926	0.460883	0.940675	-5.08844	-0.0559211
Spint1	-0.0665395	0.939053	-0.571243	0.568524	0.951262	-5.17139	-0.302346
Rhov	-0.00207021	0.00572849	-0.141048	0.887984	0.984116	-5.28728	0.0133333
Vps18	0.0577821	0.0572849	1.36742	0.173142	0.870919	-4.5912	-0.00695653
Dll4	0.0444634	0.257351	0.537224	0.591755	0.953472	-5.18564	-0.108411
Ino80	0.0148432	0.0458279	0.393611	0.694319	0.965287	-5.23618	0.00144928
Chp1	-0.0327243	0.48942	-0.2976	0.76634	0.968428	-5.26129	-0.0976689
1700020I14Rik	0.0742089	0.362748	0.730862	0.465782	0.94144	-5.09292	0.0646946
Oip5	-0.015283	0.00572849	-1.04599	0.296923	0.907134	-4.88205	-0.0217391
Nusap1	-0.0179385	0.022914	-0.697745	0.486207	0.947007	-5.11077	-0.0518841
Ndufaf1	0.0744992	0.202444	0.977674	0.329505	0.916904	-4.93404	0.00929637
Rtf1	-0.074098	0.697379	-0.651314	0.515647	0.950013	-5.13442	-0.243797
Itpka	0.0357561	0.0400994	1.02844	0.305079	0.907134	-4.89574	0.0231884
Ltk	-0.058933	0.0286424	-2.05724	0.0410576	0.731548	-3.71464	-0.0736232
Rpap1	-0.0078459	0.0630134	-0.175167	0.861139	0.981409	-5.2832	-0.0286956
Tyro3	0.0213361	0.00572849	1.45741	0.146687	0.844821	-4.49622	0.0133333
Mga	-0.10953	0.217252	-1.34846	0.179149	0.878118	-4.61046	-0.187188
Mapkbp1	0.00534026	0.0171855	0.23529	0.814242	0.97649	-5.27386	0.00492754
Jmjd7	-0.00568287	0.0950068	-0.103431	0.917732	0.986492	-5.29076	-0.0243744
Ehd4	-0.017943	0.0468013	-0.448637	0.654216	0.962031	-5.21865	-0.0723897
Vps39	-0.033575	0.0400994	-0.976108	0.330278	0.916904	-4.93519	-0.082029
Tmem87a	-0.00648025	0.0171855	-0.286142	0.775088	0.968428	-5.26382	0.00492754
Ganc	-0.0232047	0.0343709	-0.742422	0.458767	0.940675	-5.08649	0.00985507
Zfp106	0.0519555	0.244921	0.652542	0.514857	0.949875	-5.13381	-0.0612392
Gm26899	0.0140025	0.00572849	0.956723	0.339948	0.916904	-4.94929	0.0133333
Snap23	-0.0193699	0.106464	-0.332679	0.739751	0.965287	-5.25292	-0.0532963
Lrrc57	-0.006665	0.106464	-0.11497	0.908593	0.985824	-5.28981	-0.0532963
Haus2	0.0118602	0.0572849	0.27814	0.781213	0.969584	-5.26553	-0.042029
Cdan1	0.00874049	0.011457	0.462943	0.643946	0.962031	-5.21372	-0.0084058
Ttbk2	0.0204548	0.0171855	0.907524	0.365303	0.919099	-4.98382	0.00492754
Ubr1	0.0108097	0.127	0.171106	0.864327	0.981999	-5.28373	0.0295757
Tmem62	-0.0329437	0.0950068	-0.583972	0.559946	0.951262	-5.16583	-0.115035
Ccndbp1	0.0367903	0.429215	0.372821	0.709706	0.965287	-5.24221	0.0493687
Epb42	0.10852	0.479274	0.994796	0.321127	0.916904	-4.92133	0.0579718
Tgm5	-0.0167654	0.011457	-0.880289	0.379838	0.919099	-5.00216	-0.0084058
Lcmt2	0.036665	0.0744704	0.762891	0.446494	0.938924	-5.07487	-0.00202898
Adal	-0.0121232	0.0205364	-0.432571	0.665987	0.962705	-5.2239	0.012727
Zscan29	-0.150067	0.0663643	-3.27746	0.00124973	0.569077	-1.36812	-0.181702
Tubgcp4	0.0662353	0.163749	0.937125	0.349908	0.917975	-4.96326	0.0449646
Trp53bp1	-0.00743531	0.164722	-0.104768	0.916673	0.986492	-5.29066	-0.037471
Map1a	-0.0224205	0.0869008	-0.39704	0.691793	0.965287	-5.23516	-0.0432416
Ppip5k1	-0.078703	0.0835498	-1.5376	0.125845	0.826403	-4.40663	-0.121186
Ckmt1	-0.0958184	0.161371	-1.36653	0.17342	0.871326	-4.59211	-0.121375
Catsper2	0.00903391	0.00572849	0.612675	0.540839	0.950883	-5.15286	0.0133333
Pdia3	0.0994255	1.20546	0.817243	0.414834	0.924612	-5.04248	-0.0950753
Ell3	0.04319	0.0434504	1.15361	0.25014	0.895669	-4.79314	-0.00408456
Serf2	-0.180663	1.81564	-1.80506	0.0726817	0.795266	-4.07439	-0.41555
Hypk	0.0887326	0.619145	0.815761	0.415679	0.925038	-5.0434	-0.0644466
Mfap1b	0.0622754	0.168073	0.853199	0.394646	0.921627	-5.01985	-0.00055875
Mfap1a	-0.0643357	0.200066	-0.822138	0.41205	0.924554	-5.03946	-0.0809389
Wdr76	-0.000809854	0.0171855	-0.0372612	0.970317	0.994623	-5.29429	-0.0301449
Casc4	-0.0858418	0.0582583	-1.89946	0.0590505	0.795266	-3.94495	-0.0953519
Ctdspl2	0.04294	0.0869008	0.794719	0.427789	0.931494	-5.05617	0.00638727
Eif3j1	-0.00402581	0.446934	-0.040521	0.967721	0.994493	-5.29419	-0.00927627
Spg11	-0.063995	0.0687419	-1.37988	0.169278	0.86709	-4.5784	-0.0855072
B2m	0.0757845	1.11265	0.627303	0.53123	0.950883	-5.14601	-0.0898582
Sord	-0.0475013	0.172397	-0.632883	0.527587	0.950883	-5.14335	-0.0255661
Shf	0.030251	0.106464	0.52075	0.60316	0.956257	-5.19222	0.0519211
Slc28a2	0.0132462	0.011457	0.702523	0.48323	0.94672	-5.10824	-0.0084058
AA467197	-0.0286103	0.0171855	-1.26572	0.207196	0.891611	-4.69144	-0.0301449
Slc30a4	0.0139147	0.022914	0.540111	0.589766	0.952741	-5.18446	0.0182609
Bloc1s6os	-0.0172285	0.0171855	-0.764375	0.445612	0.938924	-5.07401	-0.0301449
Bloc1s6	-0.0552807	0.126027	-0.906673	0.365752	0.919099	-4.9844	-0.0924638
Sqrdl	-0.0218669	0.0343709	-0.692481	0.489498	0.948094	-5.11353	-0.0602899
Sema6d	-0.0188051	0.00572849	-1.28522	0.200311	0.891611	-4.6728	-0.0217391
Slc24a5	-0.178475	0.207742	-2.16822	0.0314111	0.701712	-3.54226	-0.291388
Myef2	-0.0108702	0.305997	-0.111768	0.911127	0.985925	-5.29008	-0.146767
Dut	-0.0787973	0.264053	-0.973507	0.331565	0.916904	-4.9371	-0.259578
Cep152	-0.0289036	0.011457	-1.54438	0.124194	0.825826	-4.39884	-0.0434783
Eid1	0.0452138	0.237788	0.549022	0.583648	0.951262	-5.18079	0.0505299
Secisbp2l	-0.107012	0.104086	-1.8339	0.0682651	0.795266	-4.0355	-0.0939026
Cops2	-0.0111625	0.504659	-0.105728	0.915912	0.986492	-5.29058	-0.10587
Galk2	-0.0980944	0.760757	-0.82475	0.410569	0.92393	-5.03784	-0.210096
Dtwd1	-0.0117806	0.0572849	-0.272678	0.785403	0.96973	-5.26667	-0.00695653
Slc27a2	0.0143063	0.0458279	0.38432	0.70118	0.965287	-5.23891	-0.0336232
Gabpb1	-0.0414906	0.145159	-0.613178	0.540507	0.950883	-5.15263	-0.109481
Gm27003	0.00387311	0.0171855	0.170178	0.865055	0.982327	-5.28385	0.00492754
Usp8	0.00142735	0.238219	0.0177896	0.985826	0.997661	-5.29469	-0.0417657
Usp50	-0.0103983	0.199964	-0.135219	0.892585	0.984477	-5.28789	-0.0255892
Trpm7	-0.0694007	0.121272	-1.11842	0.26483	0.899485	-4.82315	-0.068459
Sppl2a	0.00918491	0.202444	0.117186	0.906839	0.985655	-5.28961	-0.0257762
Ap4e1	-0.0303491	0.0343709	-0.957191	0.339712	0.916904	-4.94895	-0.0602899
Blvra	0.0348375	0.176179	0.500719	0.61716	0.956972	-5.19996	-0.142498
Ncaph	0.015087	0.0171855	0.66799	0.504967	0.948497	-5.12611	0.00492754
Itpripl1	-0.0178092	0.00572849	-1.21642	0.225365	0.891611	-4.7373	-0.0217391
1810024B03Rik	-0.0118778	0.0171855	-0.525657	0.599752	0.956257	-5.19028	-0.0301449
Snrnp200	-0.150124	0.22298	-1.88152	0.0614626	0.795266	-3.97004	-0.264516
Ciao1	0.0262268	0.329013	0.283308	0.777256	0.968428	-5.26443	-0.0091223
Tmem127	-0.0791824	0.148941	-1.22528	0.222019	0.891611	-4.72919	-0.17942
Stard7	-0.0186255	0.173802	-0.255338	0.798744	0.971564	-5.27013	-0.0573704
Dusp2	-0.00477181	0.00572849	-0.325303	0.745317	0.965287	-5.25476	-0.0217391
Fahd2a	0.0169959	0.0801988	0.345393	0.730189	0.965287	-5.24966	0.0463768
Zfp661	0.0318061	0.011457	1.68156	0.0943314	0.80852	-4.23416	0.0266667
Mrps5	-0.00867365	0.587778	-0.084606	0.932666	0.988647	-5.2921	-0.19568
Mall	0.0097503	0.00572849	0.661486	0.509119	0.948497	-5.12937	0.0133333
Nphp1	-0.022923	0.0572849	-0.535869	0.592689	0.953903	-5.18619	-0.042029
1500011K16Rik	0.0745116	0.208172	0.97881	0.328944	0.916904	-4.9332	0.0226297
Bcl2l11	0.0696435	0.118894	1.12158	0.263487	0.899485	-4.82049	0.0107085
Anapc1	0.043468	0.140835	0.672077	0.502368	0.948497	-5.12404	-0.0229251
Mertk	-0.000763014	0.011457	-0.0406233	0.96764	0.994493	-5.29419	-0.0084058
Tmem87b	-0.0760439	0.121272	-1.24881	0.213303	0.891611	-4.70737	-0.179636
Zc3h8	0.0177087	0.0434504	0.464749	0.642654	0.962031	-5.21309	0.0309879
Gm10762	-0.0374342	0.0286424	-1.30578	0.19324	0.891611	-4.65286	-0.0736232
Zc3h6	-0.0328406	0.0205364	-1.19685	0.233349	0.891611	-4.75491	-0.077934
Ttl	0.0268634	0.011457	1.41388	0.159067	0.859996	-4.5429	0.0266667
Polr1b	-0.0448362	0.0205364	-1.63717	0.103795	0.809714	-4.29	-0.077934
Chchd5	-0.144179	0.32804	-1.57786	0.116296	0.822478	-4.3599	-0.125202
Slc20a1	0.0379897	0.011457	2.01653	0.045182	0.753263	-3.77573	0.0266667
Ckap2l	0.00388718	0.00572849	0.263579	0.792396	0.970203	-5.26851	0.0133333
Stk35	0.0357869	0.0515564	0.880316	0.379823	0.919099	-5.00214	0.0498551
Snrpb	0.0255407	1.45307	0.243067	0.808221	0.973051	-5.27245	-0.135692
Nop56	0.113554	0.31561	1.23621	0.217938	0.891611	-4.7191	0.0357844
Idh3b	-0.0506803	0.633786	-0.446632	0.65566	0.962577	-5.21933	-0.184418
Pced1a	0.00404134	0.00572849	0.275981	0.782869	0.969584	-5.26598	0.0133333
Vps16	0.0402273	0.0973843	0.741203	0.459505	0.940675	-5.08717	-0.0188406
Ptpra	-0.0456135	0.117921	-0.752872	0.452478	0.940675	-5.0806	-0.0617021
Mrps26	0.0423979	0.482278	0.4171	0.677086	0.964639	-5.22898	-0.108333
Ubox5	0.0117075	0.022914	0.453583	0.650658	0.962031	-5.21697	0.0182609
Fastkd5	0.0378463	0.0687419	0.776716	0.438312	0.935681	-5.06684	0.0197101
Lzts3	-0.0186926	0.022914	-0.726704	0.46832	0.942055	-5.0952	-0.0518841
Ddrgk1	0.162775	0.547679	1.59443	0.112537	0.816522	-4.34033	-0.00906185
Itpa	0.032289	0.525195	0.298187	0.765893	0.968428	-5.26116	-0.0931425
4930402H24Rik	-0.0916452	0.180503	-1.22819	0.220928	0.891611	-4.72651	-0.173465
Atrn	-0.0390645	0.0663643	-0.830757	0.407176	0.92393	-5.03409	-0.0414122
1700037H04Rik	0.0939011	0.201471	1.24139	0.216023	0.891611	-4.71429	-0.00752566
Spef1	-0.0748837	0.0778213	-1.49151	0.13752	0.844821	-4.45869	-0.0994469
Cenpb	0.151469	0.188609	1.99422	0.0475878	0.765794	-3.80872	0.0532004
Cdc25b	-0.0760517	0.0343709	-2.43879	0.0156747	0.627781	-3.08659	-0.0953623
Ap5s1	0.0676	0.166126	0.962088	0.337254	0.916904	-4.94541	0.0710146
Mavs	-0.0131002	0.0663643	-0.277984	0.781333	0.969584	-5.26556	-0.0208961
Pank2	0.00224545	0.17953	0.0306538	0.975578	0.995476	-5.29446	-0.0936659
Rnf24	0.0405856	0.0491789	0.995068	0.320995	0.916904	-4.92113	0.00924878
Smox	0.0215649	0.242543	0.265287	0.791082	0.970203	-5.26817	-0.00258769
Prnp	0.0958282	0.255414	1.06513	0.288195	0.907134	-4.86686	-0.104324
Rassf2	0.00562161	0.00572849	0.381039	0.703609	0.965287	-5.23986	0.0133333
Slc23a2	0.000726055	0.0171855	0.0325805	0.974044	0.995476	-5.29441	-0.0301449
Tmem230	-0.0477269	0.297993	-0.509602	0.610934	0.956257	-5.19657	-0.0813228
Pcna	0.0687567	0.149914	1.03102	0.303869	0.907134	-4.89374	-0.00775197
AV099323	-0.0213912	0.00572849	-1.45933	0.146159	0.844821	-4.49413	-0.0217391
Cds2	-0.0143152	0.0778213	-0.286517	0.774801	0.968428	-5.26374	-0.0293019
Gpcpd1	-0.00717631	0.0959802	-0.124859	0.90077	0.985358	-5.28891	-0.0571812
1110034G24Rik	0.0630466	0.127974	0.968384	0.334109	0.916904	-4.94084	0.0318413
Chgb	0.0437531	0.163215	0.584864	0.559347	0.951262	-5.16544	-0.0614942
Trmt6	-0.167444	0.306099	-1.85128	0.0657139	0.795266	-4.0118	-0.153117
Mcm8	0.0426842	0.0171855	1.90023	0.0589483	0.795266	-3.94387	0.04
Crls1	-0.0199733	0.147537	-0.288113	0.773581	0.968428	-5.26339	0.0277463
Fermt1	-0.0327344	0.467911	-0.314561	0.753447	0.966367	-5.25736	-0.141774
Tmx4	-0.0445273	0.0286424	-1.5431	0.124505	0.825826	-4.40032	-0.0385507
Plcb1	-0.0170355	0.0434504	-0.448317	0.654446	0.962031	-5.21876	-0.039157
Plcb4	-0.0343245	0.0434504	-0.902844	0.367775	0.919099	-4.98701	-0.0596731
Snap25	0.0162547	0.0892783	0.293781	0.769253	0.968428	-5.26214	-0.0231514
Mkks	-0.0266991	0.180073	-0.331945	0.740304	0.965287	-5.25311	-0.0341772
Slx4ip	-0.0149384	0.0673377	-0.302197	0.762839	0.968308	-5.26025	0.016442
Jag1	0.0140025	0.00572849	0.956723	0.339948	0.916904	-4.94929	0.0133333
Btbd3	0.0310315	0.0319934	0.934871	0.351291	0.917975	-4.9647	0.0393937
Tasp1	0.0877699	0.0892783	1.65348	0.0999189	0.809714	-4.26897	0.0324372
Esf1	0.0148613	0.300371	0.155776	0.876378	0.983868	-5.28563	0.00627522
Ndufaf5	0.0482797	0.0286424	1.68451	0.0937587	0.80852	-4.23047	0.0315942
Macrod2	0.0772546	0.0916558	1.4704	0.143142	0.844821	-4.48203	0.108116
Kif16b	0.0199472	0.0286424	0.691707	0.489983	0.948094	-5.11394	-0.00347826
Snrpb2	-0.0111134	0.800088	-0.0967202	0.923053	0.988585	-5.29127	-0.055565
Pcsk2os1	0.017713	0.011457	0.930125	0.353511	0.918173	-4.96818	0.0266667
Bfsp1	0.00087078	0.00572849	0.0591484	0.952897	0.990799	-5.29349	0.0133333
Dstn	0.147846	1.96145	1.53843	0.125641	0.826403	-4.40568	-0.217851
Rrbp1	0.044453	0.752381	0.358193	0.720605	0.965287	-5.24625	-0.235325
Snx5	-0.0401018	0.546473	-0.358279	0.720541	0.965287	-5.24623	-0.0567503
Mgme1	-0.0262749	0.0458279	-0.696683	0.48687	0.947374	-5.11133	-0.0336232
Ovol2	0.101146	0.340808	1.02742	0.305555	0.907134	-4.89652	-0.0253396
1700108N11Rik	-0.0132366	0.00572849	-0.901072	0.368714	0.919099	-4.98821	-0.0217391
Csrp2bp	-0.00750469	0.103113	-0.134078	0.893486	0.984879	-5.28801	-0.0756522
Polr3f	-0.0448524	0.138457	-0.68685	0.493032	0.948094	-5.11646	-0.189265
Rbbp9	-0.0407343	0.0869008	-0.752321	0.452808	0.940675	-5.08091	-0.0637577
Sec23b	-0.112201	0.254974	-1.37723	0.170095	0.867249	-4.58113	-0.266154
Gm561	-0.161647	0.298864	-1.74897	0.0819439	0.795266	-4.14829	-0.245433
Dtd1	0.0617902	0.0720928	1.27309	0.204573	0.891611	-4.68442	0.0275096
Rin2	-0.0213912	0.00572849	-1.45933	0.146159	0.844821	-4.49413	-0.0217391
Naa20	0.141834	0.546808	1.33356	0.183978	0.88424	-4.62541	0.0769351
Crnkl1	-0.173718	0.249245	-2.06771	0.0400507	0.729576	-3.69874	-0.203383
Cfap61	-0.0165803	0.011457	-0.873956	0.383268	0.919099	-5.00634	-0.0084058
Insm1	-0.0637519	1.33562	-0.520673	0.603213	0.956257	-5.19226	-0.460635
Ralgapa2	0.000125241	0.127	0.00203226	0.998381	0.999696	-5.29481	-0.13123
Kiz	0.0455629	0.192391	0.62788	0.530852	0.950883	-5.14573	-0.0286585
Xrn2	-0.104207	0.429215	-1.07416	0.284141	0.907134	-4.8596	-0.337057
Nkx2-2	0.104065	1.7954	0.92618	0.355552	0.918269	-4.97094	-0.107514
6430503K07Rik	0.0150394	0.00572849	1.02702	0.305744	0.907134	-4.89683	0.0133333
9030622O22Rik	-0.0181026	0.0286424	-0.630526	0.529124	0.950883	-5.14448	-0.00347826
Foxa2	0.0343733	0.508787	0.304158	0.761347	0.968064	-5.2598	-0.206238
Nxt1	0.0654816	0.21055	0.854151	0.394119	0.921627	-5.01923	0.0691957
Gzf1	0.147212	0.144186	2.23397	0.0266753	0.690617	-3.43612	0.125164
Napb	-0.03161	0.0286424	-1.09373	0.275487	0.90433	-4.84366	-0.0385507
Cst3	-0.090728	1.36487	-0.786049	0.432838	0.933981	-5.06134	-0.427746
Zfp120	-0.100756	0.188609	-1.34684	0.17967	0.878118	-4.6121	-0.163194
Zfp937	-0.0822137	0.0458279	-2.22495	0.0272859	0.692911	-3.45086	-0.138841
3300002I08Rik	-0.0358721	0.011457	-1.89611	0.0594942	0.795266	-3.94965	-0.0434783
Zfp442	0.0301713	0.0458279	0.805529	0.421542	0.928168	-5.04965	0.0715942
Apmap	0.0047037	0.117921	0.0781523	0.937791	0.988846	-5.2925	-0.0266296
Acss1	0.00433964	0.00572849	0.294216	0.76892	0.968428	-5.26205	0.0133333
Entpd6	0.00846605	0.0377219	0.243427	0.807943	0.972994	-5.27238	-0.037934
Pygb	0.0109311	0.0286424	0.377329	0.706359	0.965287	-5.24093	0.0315942
Abhd12	-0.0550181	0.208172	-0.717403	0.474025	0.944987	-5.10027	-0.152733
Gins1	0.0310701	0.0720928	0.635668	0.525773	0.950883	-5.14202	0.00699358
Ninl	-0.0181805	0.0778213	-0.362806	0.717162	0.965287	-5.245	-0.049818
Nsfl1c	0.148466	0.667986	1.34694	0.179636	0.878118	-4.61199	0.0459686
Gm14167	0.0110915	0.022914	0.429619	0.667969	0.962705	-5.22497	-0.0168116
Fkbp1a	0.0926646	1.17399	0.83511	0.404726	0.92393	-5.03136	-0.107904
Sdcbp2	0.0345842	0.0744704	0.72274	0.470747	0.943411	-5.09737	-0.00202898
Snph	0.00422908	0.0286424	0.146948	0.883332	0.983868	-5.28664	-0.00347826
Tmem74b	-0.0163472	0.00572849	-1.11529	0.266166	0.899485	-4.82578	-0.0217391
Psmf1	-0.0102769	0.236384	-0.1199	0.904692	0.985655	-5.28937	-0.128101
Fam110a	0.0624183	0.373775	0.627121	0.531349	0.950883	-5.14609	-0.155777
Slc52a3	0.0592551	0.121272	0.952034	0.342314	0.916904	-4.95266	0.0367584
Srxn1	0.0477734	0.0343709	1.52953	0.127831	0.830677	-4.41586	0.00985507
Csnk2a1	-0.0258655	0.522818	-0.24854	0.803991	0.972731	-5.27143	-0.238966
Tbc1d20	0.0807898	0.104086	1.40685	0.161139	0.859996	-4.55031	-0.00324158
Rbck1	-0.0294553	0.321778	-0.316792	0.751756	0.966322	-5.25683	-0.160293
Trib3	0.0397035	0.0343709	1.25102	0.212497	0.891611	-4.70529	0.0449275
Sox12	-0.00756042	0.0286424	-0.260456	0.7948	0.970386	-5.26913	-0.00347826
Zcchc3	-0.025321	0.00572849	-1.75335	0.0811876	0.795266	-4.1426	-0.0217391
[truncated: 10,647 more rows]

## Sheet: Pax4+ progenitor
index	logFC	AveExpr	t	P.Value	adj.P.Val	B	abs.log2FC
[truncated: 13,010 more rows]

## Sheet: Ghrl+ progenitor
index	logFC	AveExpr	t	P.Value	adj.P.Val	B	abs.log2FC
[truncated: 12,823 more rows]

[truncated: 7 more sheets: SILA, SILP, SAKD, SIK, Reg4+ EC, EC, Lgr5+ EEC]
