# Supplementary material for: Diet-induced alteration of intestinal stem cell function underlies obesity and prediabetes in mice
Source: Nat Metab. 2021 Sep 22;3(9):1202–16. doi: 10.1038/s42255-021-00458-9 (PMC8458097; doi:10.1038/s42255-021-00458-9)
Supplement: Supplementary file 7 — Differentially expressed genes in cycling cells of major intestinal crypt populations in HFHSD mice. Differentially expressed genes between CD and HFHSD conditions in cycling cells of major intestinal crypt populations. Differential expression between conditions was performed using limma-trend (Methods). Genes with FDR < 0.01, logFC > 0.1 were included in the table. [file 42255_2021_458_MOESM7_ESM.xlsx]

## Sheet: Sheet1
	Supplementary Table 5
	Differentially expressed genes in cycling cells of major intestinal crypt populations in HFHSD mice.
	Differentially expressed genes between CD and HFHSD conditions in cycling cells of major intestinal crypt populations. Differential expression between conditions was performed using limma-trend (see Methods). Genes with FDR < 0.01, logFC > 0.1 were included in the table.

## Sheet: ISC_up
index	logFC	AveExpr	t	P.Value	adj.P.Val	B	abs.log2FC	log_weight
Brix1	0.100103	0.559113	5.18739	2.29129e-07	3.96567e-06	6.19566	0.105345	0.166836
Immt	0.100144	1.05264	4.95766	7.57802e-07	1.17921e-05	5.04862	0.0927759	0.166904
Pex11a	0.100155	0.247249	6.59474	5.10983e-11	1.65311e-09	14.328	0.137157	0.166922
Exosc5	0.1003	0.735538	5.04862	4.74738e-07	7.73192e-06	5.49668	0.109136	0.167163
Ccnb1	0.100315	0.422312	4.66058	3.30878e-06	4.47949e-05	3.64046	0.0371423	0.16719
Pxmp4	0.100454	0.291654	6.35179	2.49043e-10	7.09087e-09	12.7892	0.124067	0.167421
Ndufb10	0.100853	1.64104	5.45468	5.35258e-08	1.06273e-06	7.5943	0.0906847	0.168085
Yif1a	0.100863	0.490116	5.39928	7.27548e-08	1.42075e-06	7.29873	0.122503	0.168102
Hsd17b12	0.100873	0.749975	4.92147	9.10813e-07	1.39177e-05	4.87257	0.108819	0.168119
Bsg	0.101111	2.36224	6.97804	3.75479e-12	1.47131e-10	16.8693	0.104328	0.168516
Lgals9	0.101121	1.18882	4.79095	1.75005e-06	2.53086e-05	4.24817	0.10487	0.168531
Ndufa12	0.101215	1.79422	5.7238	1.15691e-08	2.52038e-07	9.07189	0.0821707	0.168688
Mrps24	0.101329	1.56024	5.7604	9.34447e-09	2.05457e-07	9.27818	0.0862935	0.168879
Snrpc	0.10142	1.03152	5.0277	5.2902e-07	8.51091e-06	5.3929	0.0834895	0.169031
Cmc2	0.101533	0.57192	5.08015	4.02965e-07	6.66352e-06	5.65384	0.0811544	0.169219
Chchd1	0.10157	1.28448	5.20888	2.04356e-07	3.59987e-06	6.30556	0.0848886	0.16928
Denr	0.101714	0.837567	4.99798	6.16514e-07	9.74683e-06	5.24625	0.110726	0.169521
Pgls	0.101785	1.6065	5.66056	1.66841e-08	3.53101e-07	8.71838	0.0987435	0.169639
Zdhhc6	0.101845	0.427417	5.78113	8.27521e-09	1.84337e-07	9.3956	0.121822	0.169739
Smarcb1	0.101894	0.669973	5.15512	2.71862e-07	4.64435e-06	6.03146	0.107812	0.16982
Smc4	0.102069	0.941521	3.93361	8.58601e-05	0.000811638	0.557302	0.0195288	0.170113
Isyna1	0.102502	1.05273	4.96295	7.37629e-07	1.15235e-05	5.07446	0.0909102	0.170833
Mrps7	0.102515	0.863349	5.05024	4.70755e-07	7.67757e-06	5.50475	0.115417	0.170856
Pdcd5	0.102523	1.01388	5.22959	1.82942e-07	3.26136e-06	6.41191	0.108353	0.170869
Strap	0.102604	0.952601	5.0609	4.45413e-07	7.29433e-06	5.55781	0.112064	0.171004
Mrpl19	0.102617	0.675804	5.27663	1.42061e-07	2.5949e-06	6.65498	0.116705	0.171026
Eif1ax	0.102697	1.16038	5.14592	2.85402e-07	4.84775e-06	5.98481	0.0994519	0.171159
Hspa1a	0.102727	0.125415	7.41766	1.6023e-13	7.48981e-12	19.9467	0.105445	0.171209
Psmd13	0.102738	0.706396	5.16442	2.58814e-07	4.43419e-06	6.07869	0.103629	0.171227
Tmed10	0.102749	1.42059	5.32385	1.09981e-07	2.05315e-06	6.90111	0.0950299	0.171245
Pfdn2	0.102784	1.03835	5.2562	1.58599e-07	2.87269e-06	6.54912	0.0982625	0.171303
Acsl3	0.102987	0.304524	6.42601	1.54408e-10	4.60623e-09	13.2534	0.131641	0.171643
Dcun1d5	0.103107	0.656537	5.24716	1.66495e-07	2.99969e-06	6.50243	0.111951	0.171842
Psmd8	0.103222	1.0551	5.12484	3.18899e-07	5.37824e-06	5.87831	0.105134	0.172033
Guk1	0.103403	1.0638	5.07165	4.21202e-07	6.94573e-06	5.6114	0.116135	0.172336
Prkar2a	0.103488	0.768047	5.03439	5.11029e-07	8.24381e-06	5.42607	0.115417	0.172478
Mrps14	0.103644	1.45548	5.57941	2.65411e-08	5.44252e-07	8.27045	0.0894361	0.172738
Ppp2ca	0.103712	0.867315	5.18425	2.32983e-07	4.02065e-06	6.17964	0.102328	0.172851
Pbk	0.103881	0.455209	4.95456	7.69893e-07	1.19646e-05	5.03347	0.0663801	0.173133
Txnl4a	0.103899	0.861518	5.0004	6.0891e-07	9.65232e-06	5.25814	0.1048	0.173162
Ddost	0.10401	1.03132	4.96664	7.23877e-07	1.13241e-05	5.09248	0.0949962	0.173347
Vcp	0.104095	1.21396	5.18997	2.26009e-07	3.92311e-06	6.20883	0.108182	0.173489
Magoh	0.104184	1.03578	5.08227	3.98524e-07	6.60848e-06	5.66448	0.0932041	0.173637
Gcat	0.104279	0.587812	5.24204	1.71131e-07	3.06924e-06	6.47604	0.102954	0.173796
Cenpa	0.104373	0.682506	3.56662	0.000368153	0.00287193	-0.80313	0.00835922	0.173951
Pomp	0.104586	1.62004	5.80842	7.04755e-09	1.59079e-07	9.5508	0.0900157	0.174308
Comtd1	0.105023	0.434043	5.76697	8.9918e-09	1.98807e-07	9.31536	0.133081	0.175035
Cdc34	0.105047	0.446907	5.7592	9.41016e-09	2.06519e-07	9.27142	0.136024	0.175076
Atp5j	0.105086	2.73664	7.81338	7.9199e-15	4.52082e-13	22.8854	0.0792727	0.175141
Snrpb	0.105294	1.8909	6.49599	9.79216e-11	3.00419e-09	13.6958	0.0905143	0.175486
Snrpa1	0.105389	0.791811	5.09675	3.69507e-07	6.15922e-06	5.73698	0.111521	0.175646
Gemin6	0.105509	0.376306	6.25923	4.48803e-10	1.21106e-08	12.2177	0.118672	0.175846
Psmc4	0.105636	0.800958	5.199	2.15406e-07	3.75553e-06	6.25498	0.114838	0.176058
2700029M09Rik	0.105864	0.665521	5.33488	1.03569e-07	1.93956e-06	6.95888	0.108517	0.176437
Stip1	0.105911	0.728403	5.12903	3.11954e-07	5.27611e-06	5.89943	0.0930086	0.176516
Tomm20	0.106056	2.12866	6.91014	6.02235e-12	2.23448e-10	16.409	0.101352	0.176757
Eif5b	0.106269	1.16815	5.26953	1.47611e-07	2.68801e-06	6.61814	0.110501	0.177112
Jagn1	0.10631	0.570214	5.52332	3.64499e-08	7.36003e-07	7.96455	0.12304	0.177181
Cmpk1	0.106467	1.02451	5.16938	2.52107e-07	4.33178e-06	6.10389	0.125157	0.177442
Nop58	0.106688	0.959894	4.82809	1.45564e-06	2.13104e-05	4.42417	0.105467	0.17781
2700094K13Rik	0.106799	1.25843	4.83997	1.37199e-06	2.02355e-05	4.48073	0.0669056	0.177996
Cpt2	0.106911	0.412069	6.14499	9.18194e-10	2.35968e-08	11.5236	0.128422	0.178183
Letm1	0.106925	0.440814	5.9347	3.32158e-09	7.88741e-08	10.2783	0.123359	0.178206
Anp32a	0.107065	1.29522	5.21313	1.99769e-07	3.52431e-06	6.32737	0.113124	0.178438
Bub3	0.107433	0.816461	4.85077	1.29997e-06	1.92451e-05	4.53228	0.0491244	0.179052
Eif2s1	0.107455	0.889488	5.1993	2.15059e-07	3.75499e-06	6.25653	0.121873	0.179089
Hsdl2	0.107513	0.255379	7.17078	9.59503e-13	3.94193e-11	18.1995	0.1362	0.179185
Nxt1	0.10773	0.559691	5.6521	1.75159e-08	3.70047e-07	8.67142	0.12366	0.179547
Nt5c	0.107871	1.44773	5.73835	1.0629e-08	2.31983e-07	9.15375	0.116205	0.179781
Grwd1	0.108057	0.336458	6.56653	6.15894e-11	1.95455e-09	14.1465	0.133471	0.180093
Dnajc21	0.108573	0.381534	6.35083	2.50589e-10	7.11779e-09	12.7832	0.133775	0.180952
Psma1	0.108586	1.35289	5.3721	8.44875e-08	1.6258e-06	7.15483	0.100975	0.180974
Taldo1	0.108752	2.34298	6.29073	3.6762e-10	1.01036e-08	12.4113	0.0907205	0.181251
Tuba1c	0.108786	0.697662	4.41378	1.05675e-05	0.000126864	2.53592	0.0333471	0.181307
Cct7	0.108812	1.41663	5.35496	9.28065e-08	1.76869e-06	7.06445	0.0893911	0.181351
Exosc7	0.108868	0.841632	5.30511	1.21772e-07	2.24154e-06	6.80316	0.119782	0.181444
Ecsit	0.108945	0.312028	6.69315	2.64828e-11	8.88221e-10	14.9673	0.140254	0.181573
Smc2	0.109116	0.642791	4.93875	8.34377e-07	1.2849e-05	4.95646	0.0529762	0.181858
Ehf	0.109474	0.957496	5.0971	3.68824e-07	6.15899e-06	5.73876	0.114896	0.182453
Rbm8a	0.109559	1.23254	5.61513	2.16523e-08	4.51015e-07	8.46683	0.0855963	0.182596
Mrpl15	0.109943	1.15353	5.37961	8.1075e-08	1.57031e-06	7.19451	0.119545	0.183236
Tm4sf5	0.11009	1.10987	4.99195	6.35909e-07	1.00268e-05	5.21657	0.107735	0.183481
Samm50	0.110273	0.89487	5.20614	2.07366e-07	3.63672e-06	6.29151	0.112148	0.183786
Minos1	0.110296	1.9838	6.85364	8.89369e-12	3.21935e-10	16.0293	0.0894827	0.183824
Rcc2	0.110359	0.767748	5.37845	8.159e-08	1.57515e-06	7.18841	0.117795	0.183929
Emg1	0.110362	1.61504	6.2382	5.12486e-10	1.37044e-08	12.089	0.0985505	0.183933
Ppid	0.110482	0.737753	5.35663	9.19624e-08	1.75542e-06	7.07324	0.113414	0.184134
BC003965	0.111197	0.766104	5.57967	2.65014e-08	5.44252e-07	8.27189	0.121385	0.185325
Mgst1	0.111247	1.79552	5.3487	9.60404e-08	1.82155e-06	7.03149	0.0997867	0.185408
Dnajb11	0.111286	0.460827	5.96004	2.8511e-09	6.86635e-08	10.4261	0.12746	0.185475
Phf5a	0.1116	1.14716	5.67619	1.52463e-08	3.25573e-07	8.80538	0.114087	0.185997
Ahsa2	0.111633	0.37939	6.36474	2.2921e-10	6.58937e-09	12.8698	0.113548	0.186052
Mgst3	0.111713	1.50796	5.69669	1.35415e-08	2.90213e-07	8.91987	0.100184	0.186185
Ydjc	0.11176	0.374894	6.27691	4.01306e-10	1.09282e-08	12.3262	0.158805	0.186264
Psmb7	0.111935	1.28309	5.53259	3.45958e-08	6.99754e-07	8.01487	0.0962669	0.186555
Gps1	0.112136	0.6027	5.85184	5.45049e-09	1.25902e-07	9.79924	0.129055	0.18689
Ndufaf2	0.11227	0.593627	5.78794	7.95046e-09	1.7777e-07	9.43429	0.128733	0.187114
Mdh2	0.112272	1.92525	6.45414	1.28646e-10	3.86687e-09	13.4307	0.0893665	0.187117
Galnt12	0.112395	0.482375	5.77398	8.62974e-09	1.91516e-07	9.35507	0.140114	0.187322
Ndufs3	0.112403	1.35929	5.69248	1.38757e-08	2.96841e-07	8.89632	0.098033	0.187335
Cdca8	0.112785	0.666545	4.69077	2.85972e-06	3.92525e-05	3.77954	0.0387618	0.187972
Cct8	0.112835	1.36867	5.44269	5.72171e-08	1.13035e-06	7.53007	0.107949	0.188056
Wdr83os	0.112841	1.19555	5.81728	6.68859e-09	1.52425e-07	9.60134	0.114627	0.188065
Hnrnpab	0.113038	1.75022	6.35803	2.3928e-10	6.84571e-09	12.8281	0.107089	0.188394
Cdv3	0.113131	0.91485	5.34146	9.99124e-08	1.88295e-06	6.99347	0.12182	0.188549
Atp5a1	0.113523	2.73177	8.05246	1.20634e-15	7.16144e-14	24.7269	0.0965865	0.189202
Ndufa11	0.113759	1.40253	5.92746	3.4694e-09	8.222e-08	10.2362	0.0978865	0.189596
Coq7	0.114235	0.628963	5.81665	6.71351e-09	1.527e-07	9.59774	0.117545	0.190389
Defa26	0.114274	0.136799	9.75355	4.12301e-22	4.89526e-20	39.3406	0.15099	0.190454
mt-Cytb	0.114451	4.51603	8.18181	4.32921e-16	2.67712e-14	25.731	0.102983	0.190749
Mpp6	0.114586	0.473967	6.23728	5.15459e-10	1.37529e-08	12.0834	0.130821	0.190974
Imp4	0.115356	0.710263	5.85116	5.47268e-09	1.26169e-07	9.79531	0.144732	0.192257
Cd44	0.11541	0.842909	5.26573	1.50663e-07	2.73521e-06	6.59846	0.123684	0.192347
Psmd1	0.115507	0.494398	6.05862	1.5648e-09	3.89495e-08	11.007	0.135301	0.19251
Cnbp	0.115633	1.79637	6.80135	1.27237e-11	4.49607e-10	15.6806	0.137362	0.192718
Hacd1	0.115668	1.22619	5.67059	1.57464e-08	3.35087e-07	8.77422	0.1268	0.192778
Lsm6	0.115687	1.17178	5.88587	4.4509e-09	1.03777e-07	9.99517	0.11411	0.192809
Polr2h	0.115723	0.9419	5.82113	6.53812e-09	1.49283e-07	9.62333	0.121823	0.192869
Cox6b2	0.115892	0.306636	6.71525	2.28215e-11	7.71964e-10	15.112	0.139423	0.193151
Mbd3	0.115925	0.756907	5.97442	2.61365e-09	6.32013e-08	10.5103	0.131283	0.193206
Mthfd1	0.116352	0.49857	6.09165	1.27731e-09	3.21304e-08	11.2037	0.151734	0.193917
Nop10	0.116655	1.94462	6.99635	3.30319e-12	1.29863e-10	16.9942	0.111736	0.194422
Spc24	0.117214	0.656614	5.01618	5.61413e-07	8.97127e-06	5.33595	0.0613138	0.195353
Ssr2	0.117555	1.45522	5.91635	3.70867e-09	8.77151e-08	10.1717	0.116483	0.195923
Rpn1	0.117682	0.93635	5.64975	1.77539e-08	3.73745e-07	8.65839	0.124675	0.196134
Tsfm	0.11779	0.717032	5.93632	3.28944e-09	7.82675e-08	10.2877	0.128884	0.196314
Ccdc124	0.118197	0.608115	6.20837	6.18187e-10	1.62383e-08	11.9071	0.129516	0.196992
Wdr43	0.118269	0.611652	5.9505	3.02013e-09	7.2587e-08	10.3704	0.134202	0.197112
Exosc8	0.118306	0.594051	6.149	8.9559e-10	2.30908e-08	11.5477	0.124842	0.197174
Mdh1	0.11864	1.78177	6.32157	3.02119e-10	8.44015e-09	12.6017	0.100915	0.197731
Cdk1	0.118739	0.661738	4.74227	2.22677e-06	3.15366e-05	4.01831	0.0431527	0.197895
Angptl4	0.119014	0.164261	9.09692	1.76045e-19	1.63296e-17	33.3882	0.152893	0.198353
Npm3	0.119215	1.2918	5.80294	7.27869e-09	1.63674e-07	9.51961	0.115594	0.198688
Maoa	0.119241	0.54197	5.81294	6.86216e-09	1.55783e-07	9.57657	0.148639	0.198733
Chchd4	0.119632	0.625992	6.06063	1.54566e-09	3.87164e-08	11.0189	0.133711	0.199383
Atp5b	0.119661	3.04384	7.33111	3.02755e-13	1.35646e-11	19.3254	0.0909138	0.199432
Srsf3	0.119793	2.09689	6.93717	4.99225e-12	1.88768e-10	16.5918	0.105884	0.199653
Hsd17b4	0.119803	0.587483	6.11539	1.10315e-09	2.80464e-08	11.3457	0.13864	0.199669
Mrpl36	0.119887	1.15057	6.05982	1.55338e-09	3.8828e-08	11.0141	0.144425	0.199809
Gmds	0.120324	1.39217	5.72103	1.1757e-08	2.55661e-07	9.05633	0.125743	0.200537
Emc8	0.120647	0.616554	6.20932	6.14508e-10	1.61775e-08	11.9129	0.135921	0.201076
Pdss1	0.120669	0.420354	6.79262	1.35048e-11	4.73529e-10	15.6226	0.145992	0.201113
Ddx27	0.120785	0.620559	6.02709	1.89767e-09	4.68421e-08	10.8202	0.156054	0.201305
Psmb4	0.120815	1.5678	6.62185	4.26747e-11	1.3958e-09	14.5032	0.106531	0.201355
Anp32b	0.120884	2.26472	7.65896	2.59688e-14	1.35231e-12	21.7242	0.0931788	0.201471
Srrt	0.121169	0.622037	6.15126	8.83117e-10	2.28437e-08	11.5613	0.133588	0.201946
Bri3bp	0.121203	0.51148	6.32554	2.94555e-10	8.26773e-09	12.6263	0.153292	0.202002
Pdia3	0.121369	1.31062	5.7071	1.2748e-08	2.76704e-07	8.97817	0.131266	0.202279
Ndufs7	0.12217	1.63773	6.61272	4.53454e-11	1.47908e-09	14.4442	0.10111	0.203613
Tomm22	0.122265	1.64011	6.84006	9.76263e-12	3.52315e-10	15.9385	0.117825	0.203772
Crls1	0.122316	0.354717	7.42013	1.5607e-13	7.35327e-12	19.972	0.155871	0.203857
Sod2	0.122602	1.06045	5.98521	2.44837e-09	5.95687e-08	10.5735	0.134695	0.204334
Dut	0.122694	1.23083	5.36761	8.65957e-08	1.66099e-06	7.13111	0.141751	0.204488
Edf1	0.122917	1.76489	7.53631	6.56561e-14	3.28918e-12	20.8178	0.112937	0.204858
mt-Co2	0.122933	4.48241	10.7628	1.84164e-26	2.91543e-24	49.2011	0.114438	0.204886
Timm10	0.12296	0.801203	6.09697	1.23606e-09	3.11587e-08	11.2355	0.137018	0.204931
Dnajc19	0.123588	1.06217	6.03577	1.79976e-09	4.46107e-08	10.8715	0.132785	0.205977
Uqcrq	0.124016	2.56142	8.2917	1.74135e-16	1.14227e-14	26.6226	0.109561	0.20669
Pus1	0.124204	0.676092	6.23248	5.31278e-10	1.41432e-08	12.0541	0.151318	0.207004
Gkn3	0.124518	1.36622	3.30948	0.000947455	0.00631798	-1.67771	0.128543	0.207528
Ndufs8	0.124544	1.37555	6.1716	7.78063e-10	2.03479e-08	11.6841	0.106786	0.207571
Mrpl28	0.124595	1.30062	6.39474	1.88981e-10	5.51294e-09	13.0572	0.110624	0.207656
Mrpl51	0.124806	1.21628	6.14883	8.96561e-10	2.30908e-08	11.5467	0.107678	0.208006
Tuba4a	0.125846	0.580404	6.41697	1.63714e-10	4.84339e-09	13.1966	0.128095	0.209741
Top2a	0.125974	0.951579	3.74524	0.000184146	0.00157633	-0.157517	0.0212977	0.209953
Manf	0.126159	1.09646	5.69797	1.34411e-08	2.88855e-07	8.92705	0.121074	0.210262
Mrpl17	0.126421	0.927738	6.23044	5.38151e-10	1.42941e-08	12.0416	0.152933	0.210699
Mgll	0.126458	0.0867582	13.255	6.81623e-39	2.79066e-36	77.4441	0.181003	0.21076
Defa-rs1	0.126473	0.177623	9.18555	7.94981e-20	7.55105e-18	34.169	0.170065	0.210786
Phgdh	0.126952	0.614666	6.1396	9.49478e-10	2.43481e-08	11.4911	0.148855	0.211585
Gpx2	0.126988	2.65912	7.60991	3.76938e-14	1.9374e-12	21.36	0.132461	0.211643
Dad1	0.127309	1.92505	7.52849	6.96262e-14	3.45888e-12	20.7604	0.126183	0.212178
Dnajc15	0.127316	0.986411	6.40636	1.75332e-10	5.15275e-09	13.13	0.14294	0.212191
Mrps28	0.127351	0.836338	6.33852	2.71124e-10	7.6281e-09	12.7068	0.132013	0.212249
Ddx21	0.127406	0.662447	6.34583	2.58734e-10	7.33163e-09	12.7522	0.154112	0.21234
St3gal6	0.12743	0.444383	6.71158	2.33924e-11	7.89029e-10	15.088	0.159399	0.21238
Mat2a	0.127448	1.11209	6.09746	1.23232e-09	3.11306e-08	11.2384	0.140533	0.212411
Ube2l3	0.127722	1.17106	6.4935	9.95321e-11	3.04573e-09	13.68	0.134392	0.212867
Suclg1	0.12781	1.67427	6.95523	4.40275e-12	1.6972e-10	16.7142	0.133445	0.213013
Ppih	0.128215	0.689692	6.56275	6.31458e-11	1.99248e-09	14.1222	0.125012	0.213688
Rps27l	0.12838	2.61043	9.07997	2.04787e-19	1.87034e-17	33.2397	0.120155	0.213963
Shmt2	0.128532	0.399407	7.25426	5.25728e-13	2.26158e-11	18.7864	0.162933	0.214218
Tmem33	0.128691	0.765969	6.316	3.13046e-10	8.68409e-09	12.5672	0.13904	0.214483
Mtch1	0.128902	0.99794	6.39245	1.91788e-10	5.58111e-09	13.0429	0.143642	0.214835
Sri	0.129061	1.67105	6.64159	3.74117e-11	1.23386e-09	14.6312	0.114218	0.215098
Sec13	0.129313	0.681565	6.3239	2.97661e-10	8.3352e-09	12.6161	0.15281	0.21552
Tmem266	0.129421	0.179548	9.46784	6.03005e-21	6.44998e-19	36.703	0.182074	0.215698
Mrpl54	0.129761	1.1504	6.46809	1.17483e-10	3.54929e-09	13.5189	0.123334	0.216266
Bcap31	0.130328	1.09599	5.94563	3.11007e-09	7.45977e-08	10.342	0.13689	0.217211
Dnajc2	0.130763	0.995638	6.41671	1.63989e-10	4.84339e-09	13.1949	0.138754	0.217935
Cks1b	0.130822	0.722388	5.65033	1.76952e-08	3.73171e-07	8.66159	0.0831576	0.218034
Parl	0.131186	0.619979	6.76617	1.61677e-11	5.56404e-10	15.4475	0.153487	0.21864
Mrps18b	0.131452	0.805426	6.50638	9.14827e-11	2.81392e-09	13.7619	0.166083	0.219084
Ube2m	0.13164	0.494606	7.18727	8.52458e-13	3.55131e-11	18.3149	0.15708	0.219397
Rcl1	0.13186	0.424066	7.43509	1.39701e-13	6.68818e-12	20.0802	0.17683	0.219765
Hmgb2	0.131987	2.06165	3.86791	0.000112471	0.00102642	0.303983	0.00699901	0.219976
Ifrd2	0.13237	0.743741	6.6224	4.25184e-11	1.39453e-09	14.5068	0.163545	0.220614
Cgref1	0.132451	0.148221	10.895	4.4393e-27	7.52969e-25	50.6021	0.185065	0.220748
Hist1h2ap	0.132655	0.650331	3.82393	0.000134435	0.00120101	0.136825	0.0707909	0.22109
Mrpl41	0.132727	0.799625	6.59199	5.20371e-11	1.6789e-09	14.3103	0.157799	0.221208
Pon2	0.132825	0.848324	6.27014	4.18873e-10	1.13805e-08	12.2847	0.157134	0.221373
Slc39a5	0.132862	0.641345	6.41462	1.66221e-10	4.89712e-09	13.1818	0.164031	0.221434
Pebp1	0.133008	2.37214	9.43078	8.49485e-21	8.92561e-19	36.3662	0.129114	0.221677
H2-Eb1	0.133164	0.184019	6.72855	2.10093e-11	7.14736e-10	15.1929	0.19187	0.221937
Mettl1	0.133206	0.577034	6.69047	2.69651e-11	9.01849e-10	14.9497	0.168107	0.222007
Psmb6	0.133353	1.72967	7.42499	1.50549e-13	7.14989e-12	20.0072	0.119084	0.222253
Fbp2	0.133356	1.23975	6.31613	3.12785e-10	8.68409e-09	12.568	0.135146	0.222257
Eif3b	0.133361	0.873648	6.60965	4.6283e-11	1.50553e-09	14.4243	0.163739	0.222266
Nudcd2	0.133421	0.786989	6.55441	6.67178e-11	2.09008e-09	14.0687	0.127437	0.222366
Srsf7	0.133537	1.49799	6.66872	3.12023e-11	1.03482e-09	14.8077	0.107281	0.222558
Agpat5	0.133625	0.513361	7.09999	1.59005e-12	6.44322e-11	17.7069	0.165896	0.222706
Ppic	0.133955	0.325185	7.79655	9.0238e-15	5.05375e-13	22.7578	0.179129	0.223256
Ube2c	0.134012	1.06255	3.67152	0.000245973	0.00201688	-0.427735	-0.015649	0.223351
Ncl	0.134159	2.81232	8.57552	1.63797e-17	1.20792e-15	28.9396	0.132183	0.223595
Kcne3	0.13424	1.56037	6.03215	1.84005e-09	4.55143e-08	10.8501	0.152951	0.22373
Ppan	0.134588	0.536349	7.04867	2.28653e-12	9.0796e-11	17.3527	0.168592	0.224311
Hnrnpf	0.134644	2.04155	8.21911	3.15032e-16	2.0002e-14	26.0418	0.144625	0.224404
Lsm2	0.13472	0.958943	6.36419	2.30017e-10	6.59659e-09	12.8664	0.118005	0.224531
Hras	0.135012	0.647271	6.79019	1.37304e-11	4.79369e-10	15.6065	0.154217	0.225017
Phb2	0.135204	2.04399	8.52178	2.57716e-17	1.85446e-15	28.4952	0.143061	0.225337
U2af1	0.13531	1.48035	7.3649	2.34511e-13	1.0709e-11	19.5744	0.149912	0.225514
H2-K1	0.135406	1.35254	6.53491	7.58632e-11	2.35176e-09	13.9439	0.148614	0.225675
Lgals2	0.135424	3.74297	9.54758	2.94921e-21	3.30339e-19	37.4067	0.135716	0.225705
Hdgf	0.135615	2.04785	8.31953	1.38563e-16	9.19082e-15	26.8465	0.135192	0.226022
Rbp2	0.135762	0.273454	8.70253	5.55374e-18	4.30443e-16	30.0005	0.192058	0.226267
Onecut2	0.135854	0.586754	5.53722	3.37932e-08	6.85857e-07	8.03773	0.14498	0.226421
Ociad2	0.136084	1.57699	6.48688	1.0393e-10	3.16401e-09	13.638	0.153159	0.226804
Abhd17a	0.136304	0.652595	6.97625	3.80204e-12	1.48492e-10	16.8571	0.174244	0.227171
Eif6	0.136466	1.28957	6.91505	5.82096e-12	2.17334e-10	16.4422	0.151134	0.22744
mt-Co3	0.136512	5.09483	11.4033	1.99542e-29	4.15642e-27	55.9305	0.134793	0.227517
Ybx1	0.136851	3.00363	10.8398	7.92319e-27	1.30656e-24	50.0313	0.140103	0.228082
Ube2a	0.136864	0.719605	6.94496	4.72898e-12	1.81706e-10	16.6445	0.144881	0.228105
Mrpl57	0.136941	1.08156	6.7424	1.89957e-11	6.48092e-10	15.2906	0.144006	0.228233
Gpatch4	0.137178	0.606999	6.93876	4.93748e-12	1.87293e-10	16.6025	0.167352	0.228627
Uqcrc1	0.137471	1.8373	6.71663	2.26096e-11	7.66984e-10	15.1211	0.134077	0.229116
mt-Nd4	0.13783	4.06881	10.7271	2.67149e-26	4.11929e-24	48.8346	0.140851	0.229714
Uchl3	0.138171	0.760044	6.95698	4.34937e-12	1.68209e-10	16.7261	0.165761	0.230282
Dph3	0.139488	0.794008	6.83849	9.86838e-12	3.55052e-10	15.9281	0.153662	0.232478
Slc35b1	0.139492	0.326053	8.52296	2.55166e-17	1.84731e-15	28.505	0.181602	0.232483
Tyms	0.139931	0.809213	6.13282	9.90238e-10	2.52841e-08	11.4504	0.154346	0.233215
Oaz1	0.140065	2.90334	11.8683	1.05418e-31	2.55434e-29	61.1011	0.135326	0.23344
Psmb2	0.140146	1.52637	7.6758	2.28382e-14	1.19982e-12	21.8498	0.140012	0.233574
Glrx5	0.140279	1.1894	7.15233	1.09505e-12	4.45257e-11	18.0706	0.144859	0.233795
Cldn2	0.140452	0.652929	6.58036	5.62047e-11	1.79387e-09	14.2354	0.173092	0.234085
Nsun2	0.140505	0.707233	6.93953	4.91117e-12	1.87293e-10	16.6077	0.175653	0.234173
Lsm3	0.14052	1.08663	6.82178	1.10658e-11	3.92193e-10	15.8165	0.131161	0.234197
Timm13	0.140933	1.70396	7.92671	3.26711e-15	1.90149e-13	23.7517	0.157266	0.234886
Ebna1bp2	0.141141	0.842792	7.00768	3.05098e-12	1.20748e-10	17.0716	0.168794	0.235232
Ndufab1	0.141387	2.00848	8.60866	1.23696e-17	9.23671e-16	29.215	0.137168	0.235642
Mapk13	0.141666	1.59749	7.53416	6.67263e-14	3.32875e-12	20.802	0.134776	0.236108
Rpn2	0.141697	1.15191	6.79245	1.35203e-11	4.73529e-10	15.6215	0.147665	0.236159
Mrpl21	0.141773	1.13118	6.67556	2.98036e-11	9.91199e-10	14.8523	0.144544	0.236286
Fam136a	0.142075	0.808954	6.90165	6.38668e-12	2.36228e-10	16.3518	0.164627	0.236788
Pop5	0.142242	1.03593	7.28523	4.19892e-13	1.83286e-11	19.0058	0.144509	0.237067
Dkc1	0.142279	0.740042	6.89371	6.74728e-12	2.4802e-10	16.2983	0.16818	0.23713
Aimp2	0.142296	0.668348	7.20267	7.63084e-13	3.2128e-11	18.4229	0.154858	0.237157
Dbi	0.142368	2.89772	9.94072	6.83623e-23	9.11984e-21	41.1081	0.123668	0.237278
Cenpv	0.14317	1.10077	7.09656	1.62922e-12	6.57949e-11	17.6832	0.14239	0.238613
Sf3b5	0.143421	1.34053	7.33123	3.00172e-13	1.34998e-11	19.3334	0.136167	0.239033
Hint1	0.143425	2.7968	12.8369	1.18672e-36	4.0257e-34	72.3481	0.139932	0.239039
Pycard	0.143784	2.57969	9.85453	1.5698e-22	1.96192e-20	40.2904	0.1487	0.239638
Birc5	0.143906	0.797152	4.88033	1.12327e-06	1.68391e-05	4.67221	0.0517143	0.239842
Bdh1	0.143926	0.796039	6.82245	1.10152e-11	3.91569e-10	15.821	0.171229	0.239874
Dynll1	0.144007	1.24811	5.61591	2.16191e-08	4.51015e-07	8.46856	0.0983328	0.240008
Grpel1	0.144048	1.17517	7.27283	4.59472e-13	1.99099e-11	18.9179	0.164531	0.240078
Lsm4	0.144215	1.81504	7.42138	1.54625e-13	7.31419e-12	19.9811	0.118288	0.240356
Ddx39	0.144453	0.929644	6.77542	1.51827e-11	5.2555e-10	15.5086	0.143291	0.240753
Ndufb8	0.144692	2.02178	8.8972	1.0288e-18	8.72497e-17	31.655	0.141921	0.241151
Bola3	0.145739	0.947942	6.96169	4.20882e-12	1.63305e-10	16.7581	0.176154	0.242896
Fkbp2	0.145745	1.17903	6.82371	1.09207e-11	3.89373e-10	15.8294	0.138815	0.242906
Phb	0.145774	1.06985	6.89834	6.53495e-12	2.40961e-10	16.3295	0.170505	0.242953
Drap1	0.145921	0.855626	7.36925	2.27129e-13	1.04523e-11	19.6056	0.162222	0.243199
Gspt1	0.14596	0.723324	7.31714	3.32752e-13	1.48525e-11	19.2328	0.178204	0.243264
Ndufa8	0.146382	1.63505	8.40362	6.91659e-17	4.80238e-15	27.5274	0.149171	0.243967
Rangap1	0.146547	0.714411	7.21587	6.93882e-13	2.94231e-11	18.5157	0.137079	0.244242
Stra13	0.146694	1.12117	7.08602	1.75583e-12	7.04024e-11	17.6102	0.146794	0.244487
Psma3	0.146769	1.50965	7.36318	2.37492e-13	1.08036e-11	19.5621	0.160694	0.244613
Sfrp5	0.147429	0.675456	5.97527	2.6079e-09	6.31911e-08	10.5126	0.208715	0.245712
Pcbp1	0.148586	1.61443	8.17389	4.54626e-16	2.79054e-14	25.6825	0.15113	0.247641
Snrpd1	0.149691	1.73315	8.82426	1.94289e-18	1.60194e-16	31.031	0.151281	0.249483
Nhp2l1	0.14972	1.62552	8.21012	3.38907e-16	2.11781e-14	25.9702	0.167281	0.249531
Naa50	0.149886	0.795171	7.23062	6.23791e-13	2.65458e-11	18.6196	0.173977	0.249807
Mrpl13	0.149941	0.919462	7.50023	8.60281e-14	4.22071e-12	20.5537	0.165573	0.249899
Mrpl12	0.149966	1.83117	8.62438	1.08231e-17	8.1849e-16	29.346	0.166837	0.24994
Map2k2	0.150207	1.23909	7.76458	1.15534e-14	6.40998e-13	22.5161	0.157388	0.250343
Ndufaf4	0.150315	0.620123	7.44111	1.336e-13	6.42198e-12	20.1238	0.189125	0.250522
H2-Aa	0.15035	0.120463	8.91966	8.63096e-19	7.37233e-17	31.828	0.215494	0.25058
Uqcc2	0.150485	1.00498	7.43427	1.40554e-13	6.70202e-12	20.0742	0.163047	0.250806
Fkbp3	0.150637	1.20773	7.2811	4.32679e-13	1.88176e-11	18.9765	0.171732	0.251059
Pdap1	0.150732	1.22998	7.49066	9.23988e-14	4.49611e-12	20.484	0.168307	0.251218
Tmem147	0.150863	1.37653	7.40213	1.7827e-13	8.26797e-12	19.8421	0.179416	0.251435
Gsto1	0.15217	1.69847	8.39711	7.30054e-17	5.0395e-15	27.4744	0.161378	0.253614
Prmt1	0.15269	1.13675	7.3675	2.30067e-13	1.05467e-11	19.5931	0.177901	0.254481
Rexo2	0.153194	0.694132	7.71629	1.67528e-14	9.00025e-13	22.1528	0.184639	0.25532
Ybx3	0.153823	1.00131	7.29672	3.8619e-13	1.70455e-11	19.0875	0.181349	0.256369
Timm50	0.1541	0.73551	7.61143	3.72621e-14	1.92353e-12	21.3713	0.1795	0.256831
Agmat	0.154145	0.502485	8.06623	1.0807e-15	6.44783e-14	24.8346	0.193096	0.256905
Cd74	0.154597	0.513865	4.15564	3.34884e-05	0.000353337	1.44401	0.227746	0.257659
Gar1	0.155003	1.03625	7.68442	2.13833e-14	1.12837e-12	21.9142	0.176775	0.258335
Psma4	0.155409	1.4981	7.74165	1.37866e-14	7.50863e-13	22.3433	0.172896	0.259012
Tpi1	0.155434	1.95883	8.94528	6.74799e-19	5.80572e-17	32.0689	0.164461	0.259054
Psmd7	0.155858	1.1341	7.25208	5.34096e-13	2.28928e-11	18.771	0.171075	0.25976
Ak2	0.156051	1.37498	8.29049	1.75875e-16	1.14735e-14	26.6128	0.181831	0.260082
Hspa9	0.156977	1.52354	8.06835	1.06252e-15	6.37137e-14	24.8512	0.170166	0.261625
Gnl3	0.157757	0.755444	7.5017	8.50843e-14	4.19173e-12	20.5645	0.201282	0.262926
G3bp1	0.158457	1.56514	8.50472	2.9742e-17	2.11453e-15	28.3547	0.184658	0.264093
Pfdn6	0.158983	1.19298	8.01707	1.59911e-15	9.39913e-14	24.451	0.171914	0.264969
mt-Nd2	0.159252	3.50299	11.7693	3.23298e-31	7.5265e-29	59.9956	0.170469	0.265417
Fkbp4	0.159859	1.98257	9.10974	1.56987e-19	1.46764e-17	33.5007	0.153808	0.266429
Ptpn6	0.159977	0.216888	10.73	2.49072e-26	3.8911e-24	48.9029	0.219237	0.266626
Hadha	0.160168	1.01399	7.76032	1.19396e-14	6.56292e-13	22.484	0.18401	0.266944
1110008F13Rik	0.160437	1.52521	8.21273	3.3181e-16	2.08444e-14	25.991	0.189213	0.267393
Tmem54	0.160735	0.821923	7.63842	3.03629e-14	1.57423e-12	21.5714	0.203693	0.26789
Sdf2l1	0.16087	0.373941	9.03806	2.97299e-19	2.65401e-17	32.8737	0.204494	0.268113
Mt1	0.16087	1.61176	6.88623	7.13719e-12	2.60738e-10	16.2438	0.175322	0.268114
Lpcat3	0.161389	0.516515	8.37458	8.79861e-17	5.96948e-15	27.2915	0.199436	0.268979
Pa2g4	0.161472	1.4059	8.01733	1.59576e-15	9.39913e-14	24.4531	0.17832	0.269117
Gale	0.162512	0.507432	8.67085	7.28375e-18	5.57935e-16	29.7345	0.209194	0.27085
Higd1a	0.162619	0.877274	7.70139	1.87791e-14	9.95378e-13	22.0411	0.196162	0.271029
Hsph1	0.162704	0.798433	7.19023	8.34517e-13	3.48881e-11	18.3356	0.115462	0.271172
Alyref	0.163974	0.750333	8.11156	7.51516e-16	4.55242e-14	25.1903	0.188151	0.273288
Psmb3	0.164732	1.65565	8.77699	2.92589e-18	2.3632e-16	30.6292	0.168925	0.27455
Prdx1	0.165048	2.8298	11.5518	3.67602e-30	7.93553e-28	57.5977	0.182745	0.275077
Park7	0.16505	2.0913	10.3191	1.64496e-24	2.38179e-22	44.7762	0.173772	0.275081
Srsf2	0.165381	1.78326	9.00089	4.13273e-19	3.60793e-17	32.5503	0.202339	0.275632
Cct3	0.166246	1.47449	8.37151	9.02509e-17	6.08835e-15	27.2666	0.186748	0.277074
H2afx	0.166634	0.847297	6.15664	8.58178e-10	2.22957e-08	11.5894	0.114055	0.277721
Galk1	0.168023	0.72579	7.70628	1.80887e-14	9.63083e-13	22.0778	0.21717	0.280036
H2-Ab1	0.168785	0.204762	7.90102	4.05071e-15	2.34605e-13	23.5419	0.244431	0.281306
Aars	0.16951	0.869977	8.28314	1.86805e-16	1.21198e-14	26.5538	0.183695	0.282514
Nucks1	0.171611	1.37673	7.6616	2.54512e-14	1.3312e-12	21.7439	0.148382	0.286016
Sfn	0.172063	0.578692	8.1713	4.64255e-16	2.82672e-14	25.662	0.197732	0.28677
Rgcc	0.172209	0.819835	6.51269	8.82766e-11	2.72236e-09	13.7969	0.173789	0.287013
Dctpp1	0.172367	1.57869	8.89302	1.06711e-18	8.98564e-17	31.6191	0.189799	0.287276
Rnaseh2c	0.173892	1.18427	7.86949	5.11618e-15	2.94875e-13	23.3129	0.166376	0.289817
Cd81	0.175922	2.01698	8.85924	1.43315e-18	1.1983e-16	31.3296	0.185314	0.293202
C1qbp	0.176741	1.82061	9.91896	8.43824e-23	1.11319e-20	40.901	0.203812	0.294566
Psmb5	0.177253	1.60458	9.71395	6.006e-22	6.9911e-20	38.9707	0.185599	0.295419
Fbl	0.178079	1.54806	9.52586	3.51802e-21	3.83206e-19	37.2327	0.204937	0.296796
Cdk2ap1	0.179511	0.593492	9.25175	4.37037e-20	4.28838e-18	34.7567	0.234947	0.299183
Clca4b	0.180073	0.697272	6.86518	8.27357e-12	3.00404e-10	16.1001	0.244569	0.300119
Erh	0.180173	2.34257	12.2877	8.35954e-34	2.4208e-31	65.8743	0.195436	0.300286
Hmgb1	0.180377	2.78363	8.98208	4.98673e-19	4.32171e-17	32.3665	0.151011	0.300626
Timm9	0.18091	0.732408	8.8231	1.96245e-18	1.60691e-16	31.0212	0.218602	0.301514
Lrrc59	0.181764	0.627816	9.13725	1.22718e-19	1.15637e-17	33.7426	0.234848	0.302937
Ppia	0.182383	4.10723	17.0835	3.35068e-62	3.97826e-59	130.521	0.186927	0.303969
Ndufb6	0.182914	1.53953	9.60292	1.71165e-21	1.95408e-19	37.9409	0.197545	0.304854
Tmem14c	0.182968	1.5159	9.77677	3.3045e-22	4.04477e-20	39.5582	0.213698	0.304944
Retsat	0.183507	0.31389	11.0736	6.68787e-28	1.28073e-25	52.4674	0.244239	0.305843
Ckb	0.184323	0.81682	7.6004	4.05574e-14	2.07559e-12	21.2885	0.224845	0.307203
Cox5a	0.18491	2.74133	13.9587	8.36032e-43	4.13592e-40	86.3429	0.191479	0.308181
Ucp2	0.187022	1.53138	9.01396	3.68136e-19	3.23768e-17	32.6638	0.227793	0.311701
Eci2	0.187316	0.857854	8.77595	2.95223e-18	2.36836e-16	30.6204	0.222677	0.312192
Dnaja1	0.188105	1.41047	8.17353	4.55962e-16	2.79054e-14	25.6796	0.147637	0.313506
Ppp1r14b	0.189276	1.25299	9.52911	3.41303e-21	3.75212e-19	37.2624	0.237643	0.315458
Ube2s	0.190144	1.46552	7.70762	1.80765e-14	9.63083e-13	22.0788	0.125777	0.316904
mt-Nd1	0.190835	4.34393	15.1112	1.63968e-49	1.14517e-46	101.613	0.227524	0.318056
Tomm40	0.193324	1.04181	9.27688	3.4787e-20	3.44188e-18	34.9809	0.241566	0.322205
Ptges3	0.193538	1.20598	9.36314	1.58255e-20	1.60595e-18	35.7548	0.236109	0.322561
Ces2e	0.194261	0.30031	11.6998	7.05872e-31	1.6117e-28	59.2253	0.260561	0.323765
Set	0.194334	2.05889	11.5124	5.68562e-30	1.20545e-27	57.1677	0.225065	0.323887
Tomm5	0.194543	1.94235	10.8351	8.3245e-27	1.35393e-24	49.9826	0.234611	0.324237
Mrpl20	0.194753	1.17319	10.0056	3.64018e-23	4.91135e-21	41.7282	0.22715	0.324586
Pgp	0.19523	1.09525	9.54054	3.06804e-21	3.40438e-19	37.3672	0.238415	0.32538
Psma7	0.195513	1.97415	11.0171	1.22064e-27	2.30042e-25	51.8744	0.221824	0.325853
Mrto4	0.197093	0.748941	9.76407	3.72978e-22	4.51874e-20	39.4392	0.240164	0.328486
Nolc1	0.197309	0.810415	9.42734	8.76823e-21	9.13203e-19	36.335	0.264255	0.328847
Dtymk	0.198543	1.17459	9.23309	5.17513e-20	5.03642e-18	34.5907	0.237128	0.330902
Chchd2	0.198654	3.34688	18.5492	2.24474e-72	3.33147e-69	153.712	0.213894	0.331088
Mydgf	0.1995	0.96307	9.87872	1.24403e-22	1.57752e-20	40.5191	0.255747	0.332498
Nop56	0.2007	1.16471	9.44185	7.66889e-21	8.12971e-19	36.4667	0.254317	0.334497
Aldh9a1	0.201058	0.653598	10.0178	3.23154e-23	4.41013e-21	41.8453	0.266846	0.335094
Odc1	0.20192	0.90053	9.41455	9.86625e-21	1.00984e-18	36.2191	0.260052	0.336532
Hspe1	0.202024	3.09099	15.2516	1.94808e-50	1.54197e-47	103.719	0.217121	0.336704
H2afy	0.204206	1.49956	10.8702	5.76169e-27	9.635e-25	50.3452	0.234251	0.340342
Srm	0.205659	0.437512	11.2936	6.25748e-29	1.28095e-26	54.8027	0.276705	0.342763
Cacybp	0.205999	1.13145	9.8362	1.87183e-22	2.31502e-20	40.1173	0.217024	0.343329
Tagln2	0.208348	1.48409	10.2808	2.41295e-24	3.41059e-22	44.399	0.247748	0.347244
Taf10	0.209537	0.988387	10.3828	8.67351e-25	1.27136e-22	45.4063	0.250215	0.349226
Cps1	0.210385	2.38915	11.9777	3.02723e-32	7.98718e-30	62.3321	0.24177	0.35064
Creb3l3	0.212898	0.173487	15.0226	4.81854e-49	3.01108e-46	100.546	0.29974	0.354828
Banf1	0.213285	1.39226	10.7952	1.26367e-26	2.02751e-24	49.5713	0.247418	0.355472
Scd2	0.214105	0.402255	10.9026	4.10006e-27	7.05507e-25	50.6804	0.306397	0.356839
Hspd1	0.214273	2.33269	12.4246	1.66906e-34	5.08121e-32	67.4646	0.248742	0.35712
Hsp90b1	0.214626	1.60916	9.08729	1.94815e-19	1.79306e-17	33.2892	0.225792	0.357707
Ran	0.215445	2.61469	15.0303	4.33009e-49	2.85618e-46	100.652	0.223803	0.359072
Pdia6	0.216107	1.0598	9.76244	3.7881e-22	4.54305e-20	39.4239	0.258347	0.360176
2810417H13Rik	0.216432	1.00945	6.30888	3.29384e-10	9.11602e-09	12.5182	0.187019	0.360717
Hspa5	0.216884	1.25022	8.81354	2.15667e-18	1.75385e-16	30.9289	0.244596	0.361471
Atp5g1	0.217336	2.86365	15.8854	2.20138e-54	2.17808e-51	112.709	0.239645	0.362225
Ccnd2	0.217776	1.7559	8.22111	3.14747e-16	2.0002e-14	26.0432	0.269783	0.362957
Cyc1	0.217935	2.00291	12.3248	5.40929e-34	1.60561e-31	66.3039	0.240767	0.363223
Nudc	0.226066	1.34358	11.2574	9.26607e-29	1.86468e-26	54.4157	0.258287	0.376775
Snrpd3	0.228213	1.32059	11.1887	1.94711e-28	3.853e-26	53.6837	0.287767	0.380353
Lyar	0.229826	0.980478	10.9791	1.82775e-27	3.23894e-25	51.4765	0.278521	0.383042
Ahsa1	0.237502	1.12912	11.1752	2.25189e-28	4.38306e-26	53.5403	0.272522	0.395834
Mpc2	0.242957	1.6362	12.906	5.10711e-37	1.8949e-34	73.1807	0.296538	0.404926
Eif5a	0.243431	2.39624	14.8011	1.03197e-47	5.83459e-45	97.5162	0.304486	0.405717
Tmem238	0.243634	1.20684	11.9043	7.00285e-32	1.73218e-29	61.5046	0.310267	0.406054
Nhp2	0.243941	1.68015	13.129	3.27632e-38	1.29666e-35	75.8933	0.292755	0.406566
Etfb	0.245397	1.50077	12.8619	8.75684e-37	3.15061e-34	72.6482	0.296315	0.408993
Tuba1b	0.24756	1.87239	9.06125	2.47424e-19	2.2425e-17	33.0546	0.223325	0.412598
H2afz	0.249763	2.89861	12.4541	1.27089e-34	4.07818e-32	67.7346	0.24372	0.41627
Hadhb	0.250918	1.07973	11.5667	3.11655e-30	6.85237e-28	57.7606	0.315185	0.418195
Ranbp1	0.253721	1.96966	14.3579	4.23165e-45	2.28374e-42	91.5679	0.314392	0.422866
Calr	0.25412	1.80845	11.9311	5.15894e-32	1.30324e-29	61.8061	0.307187	0.423532
Ppa1	0.260289	1.48417	12.9222	4.1908e-37	1.60508e-34	73.376	0.331778	0.433813
Ly6e	0.267517	1.0526	9.90584	9.87106e-23	1.2879e-20	40.7474	0.335447	0.44586
Tubb4b	0.278801	1.51055	8.7601	3.45261e-18	2.7512e-16	30.4674	0.226543	0.464666
Acadl	0.285292	0.646875	13.9427	1.03061e-42	4.89456e-40	86.1361	0.375637	0.475485
Acaa2	0.28776	1.40718	13.5609	1.42817e-40	6.28025e-38	81.263	0.369454	0.479599
Cycs	0.289505	1.84921	15.1276	1.11337e-49	8.2619e-47	101.995	0.358486	0.482507
Mif	0.290944	2.25412	17.2665	1.95272e-63	2.57607e-60	133.335	0.366279	0.484904
Acadvl	0.292054	0.842129	13.5777	1.15215e-40	5.26132e-38	81.4752	0.376053	0.486756
Ldha	0.31269	2.01064	15.3846	2.96876e-51	2.71139e-48	105.58	0.413767	0.521149
Dmbt1	0.316117	0.584276	10.4385	5.13876e-25	7.62656e-23	45.9226	0.426649	0.52686
Dhrs4	0.334065	1.84761	14.9205	2.18492e-48	1.29708e-45	99.052	0.413578	0.556773
Nme1	0.338696	2.15645	20.1288	4.73437e-84	1.12422e-80	180.335	0.434243	0.564492
Ech1	0.347166	1.45676	15.9964	4.34228e-55	4.6869e-52	114.315	0.444513	0.578609
Hsp90aa1	0.451419	2.70548	20.0739	1.95608e-83	3.87076e-80	178.93	0.517196	0.752364
Prap1	0.460966	1.78191	12.8632	9.39605e-37	3.28115e-34	72.5797	0.59072	0.768276
Acot1	0.590322	1.26929	22.8198	3.13337e-105	9.30062e-102	228.641	0.793896	1
Fabp2	0.594784	2.02113	26.0792	2.13931e-133	1.27e-129	292.889	0.802509	1
Hmgcs2	0.72019	1.43542	24.6554	9.09148e-121	3.5981e-117	264.082	0.970387	1
Fabp1	1.43504	1.11911	44.1207	0	0	713.001	2.04859	1

## Sheet: ISC_down
index	logFC	AveExpr	t	P.Value	adj.P.Val	B	abs.log2FC	log_weight
Serinc3	-0.36746	1.63146	-19.0962	2.44811e-76	4.15235e-73	162.746	-0.605479	1
Txnip	-0.301675	0.96601	-12.7346	4.1035e-36	1.35336e-33	71.123	-0.506529	0.820971
Smim24	-0.297521	1.44801	-12.02	1.96676e-32	5.30711e-30	62.7584	-0.466485	0.809667
Sord	-0.282987	0.91643	-12.4315	1.53828e-34	4.80631e-32	67.5451	-0.435708	0.770114
Zfos1	-0.266653	2.11809	-12.1031	7.60405e-33	2.0996e-30	63.6962	-0.424087	0.725663
Pigr	-0.263306	2.60409	-15.2709	1.48473e-50	1.25916e-47	103.988	-0.410508	0.716554
Bex1	-0.245228	0.65122	-6.89361	6.80467e-12	2.49358e-10	16.2905	-0.358952	0.667358
Clca3b	-0.242921	2.22835	-11.6159	1.88597e-30	4.22492e-28	58.2567	-0.41625	0.66108
Lgr5	-0.239083	0.858645	-9.32181	2.35536e-20	2.36993e-18	35.3646	-0.366193	0.650635
Btg1	-0.238841	1.02342	-11.0044	1.39711e-27	2.55198e-25	51.7413	-0.383369	0.649977
Cyba	-0.238137	1.13311	-9.89012	1.11503e-22	1.43899e-20	40.6269	-0.369635	0.64806
Sepp1	-0.237326	0.27684	-14.0284	3.35357e-43	1.73117e-40	87.2458	-0.356679	0.645852
Gm42418	-0.22554	1.74961	-8.24088	2.67997e-16	1.71996e-14	26.2008	-0.398581	0.613779
Oat	-0.218756	2.86266	-10.63	7.29587e-26	1.11056e-23	47.845	-0.386313	0.595316
AY036118	-0.21391	0.69873	-11.0125	1.28291e-27	2.37999e-25	51.8254	-0.351426	0.58213
Krt7	-0.213068	0.789285	-9.31624	2.4305e-20	2.42499e-18	35.3332	-0.331808	0.579836
Gas6	-0.210826	0.821529	-8.71516	4.98863e-18	3.92251e-16	30.1058	-0.309879	0.573735
Plac8	-0.200138	2.7402	-12.1447	4.42341e-33	1.25046e-30	64.23	-0.332217	0.544649
Rps27rt	-0.191035	1.52742	-10.0365	2.69193e-23	3.71644e-21	42.0251	-0.309384	0.519876
Krt18	-0.186453	2.22824	-9.03098	3.21255e-19	2.84646e-17	32.798	-0.31798	0.507406
Ypel3	-0.177957	0.32068	-10.9191	3.44498e-27	6.01503e-25	50.8519	-0.279194	0.484286
Tsc22d1	-0.177593	0.640989	-8.50856	2.87989e-17	2.05981e-15	28.3863	-0.283091	0.483295
Sdc4	-0.17472	1.73551	-8.84319	1.64806e-18	1.36835e-16	31.1925	-0.280435	0.475477
Utrn	-0.173538	0.70444	-8.32988	1.27249e-16	8.48779e-15	26.9299	-0.279454	0.472261
Pdgfa	-0.172728	0.70239	-6.3064	3.34576e-10	9.23819e-09	12.503	-0.268305	0.470057
Mgam	-0.171939	1.04569	-7.17863	9.07014e-13	3.76538e-11	18.2544	-0.280412	0.467908
Sox4	-0.171593	1.55413	-6.34195	2.6673e-10	7.52228e-09	12.723	-0.301568	0.466968
Nfkbia	-0.170253	0.492901	-8.47182	3.91832e-17	2.7528e-15	28.0844	-0.259435	0.46332
Rnase4	-0.170023	0.638778	-7.55407	5.74527e-14	2.89041e-12	20.9482	-0.257968	0.462694
Socs2	-0.169828	0.796686	-7.73157	1.48977e-14	8.07674e-13	22.2675	-0.284718	0.462163
Pdcd4	-0.16866	1.13149	-6.92857	5.30898e-12	1.99473e-10	16.5319	-0.272493	0.458985
S100a11	-0.166598	0.784931	-7.28581	4.18104e-13	1.83179e-11	19.01	-0.268065	0.453373
Btg2	-0.163747	0.450997	-7.72506	1.56618e-14	8.45238e-13	22.2186	-0.254671	0.445616
Rps18-ps3	-0.159755	1.91933	-9.54664	2.89833e-21	3.27733e-19	37.4231	-0.268608	0.434752
Serpinb6a	-0.158328	0.686791	-7.48976	9.30245e-14	4.50808e-12	20.4774	-0.256083	0.430867
Nrn1	-0.156099	0.378077	-8.00619	1.74345e-15	1.01971e-13	24.3664	-0.248325	0.424802
Mxd4	-0.155967	0.321371	-9.18829	7.75641e-20	7.48715e-18	34.1932	-0.24403	0.424441
Tmem176b	-0.154906	1.27115	-7.33751	2.86696e-13	1.29428e-11	19.3782	-0.278002	0.421554
Rpl6l	-0.15075	2.00473	-9.42082	9.31228e-21	9.61432e-19	36.2759	-0.253959	0.410246
Wbp5	-0.148182	1.48256	-6.10808	1.15815e-09	2.93192e-08	11.2988	-0.259104	0.403256
Ptms	-0.147091	1.47081	-6.4178	1.62833e-10	4.83328e-09	13.2018	-0.290444	0.400287
Relb	-0.145668	0.379965	-8.18426	4.18008e-16	2.59843e-14	25.7647	-0.224044	0.396414
Epb41l4aos	-0.145126	0.749893	-6.92652	5.37588e-12	2.0135e-10	16.5196	-0.220393	0.394941
Id3	-0.144463	0.487783	-6.26183	4.43122e-10	1.20118e-08	12.2303	-0.208379	0.393136
Zfp292	-0.14425	0.827863	-6.79576	1.32188e-11	4.65716e-10	15.6435	-0.245999	0.392555
Hdac11	-0.143817	0.344727	-8.4892	3.38764e-17	2.39414e-15	28.2271	-0.221717	0.391378
Sorbs2	-0.143815	0.427397	-7.76093	1.18834e-14	6.56242e-13	22.4886	-0.223777	0.391373
Ifi27l2b	-0.141836	1.11163	-5.97037	2.67852e-09	6.46384e-08	10.4866	-0.226929	0.385987
Sox9	-0.141669	1.0712	-5.9966	2.28478e-09	5.57027e-08	10.6405	-0.250513	0.385532
Fundc2	-0.139658	1.01334	-6.78657	1.40725e-11	4.88545e-10	15.5826	-0.249427	0.380058
Slc12a2	-0.139196	2.13277	-7.30704	3.58192e-13	1.59281e-11	19.1609	-0.231008	0.378801
Smpdl3a	-0.136836	0.467602	-7.20394	7.56114e-13	3.19479e-11	18.4319	-0.208913	0.372379
Rpl7a-ps5	-0.136757	1.55116	-7.37349	2.20152e-13	1.01707e-11	19.6361	-0.241887	0.372164
Zbtb20	-0.135978	0.550918	-6.4656	1.19405e-10	3.59821e-09	13.5031	-0.234712	0.370044
Pnrc1	-0.135534	0.499034	-7.08559	1.7611e-12	7.04024e-11	17.6073	-0.222278	0.368835
Camk2n1	-0.135461	0.529644	-6.69451	2.62417e-11	8.82628e-10	14.9762	-0.204063	0.368638
Mlxipl	-0.135362	0.671663	-6.63836	3.82278e-11	1.25728e-09	14.6102	-0.217678	0.368367
Rps26-ps1	-0.135247	1.25024	-6.58511	5.44646e-11	1.74772e-09	14.266	-0.205429	0.368056
Tax1bp3	-0.134284	0.414193	-7.41586	1.61077e-13	7.49989e-12	19.9411	-0.204465	0.365435
Arid5b	-0.13416	0.594023	-6.58276	5.5319e-11	1.77036e-09	14.2509	-0.226813	0.365097
Sema7a	-0.134111	0.350165	-7.78842	9.60995e-15	5.35676e-13	22.6963	-0.224095	0.364962
Car8	-0.132083	0.319207	-7.59349	4.26801e-14	2.17485e-12	21.2386	-0.195805	0.359445
Rps2-ps6	-0.131565	1.63001	-7.16148	1.02565e-12	4.18472e-11	18.1345	-0.237135	0.358034
Rpl9-ps6	-0.131479	2.53892	-9.71963	5.69072e-22	6.68969e-20	39.0237	-0.231039	0.357801
Snhg6	-0.131338	0.788073	-6.22123	5.70225e-10	1.50786e-08	11.9854	-0.235133	0.357418
2200002D01Rik	-0.130341	0.688039	-5.69977	1.33019e-08	2.87152e-07	8.9371	-0.188152	0.354704
Marcksl1	-0.130258	0.498166	-5.94169	3.18473e-09	7.6081e-08	10.319	-0.173579	0.354478
Ckmt1	-0.129968	0.882395	-5.83717	5.94595e-09	1.3655e-07	9.71512	-0.228369	0.353689
Tnfsf10	-0.12993	0.258681	-8.53208	2.36309e-17	1.72129e-15	28.5802	-0.195818	0.353585
Ces1d	-0.128166	0.300484	-7.52377	7.21326e-14	3.56846e-12	20.7259	-0.1992	0.348784
Tmsb10	-0.127978	1.2772	-5.66966	1.58312e-08	3.36251e-07	8.76903	-0.227359	0.348272
Eef2	-0.127858	3.45452	-10.5534	1.53607e-25	2.30857e-23	47.1109	-0.230493	0.347945
Pnpla2	-0.127391	0.600756	-6.35522	2.43627e-10	6.95331e-09	12.8106	-0.218824	0.346675
Sis	-0.127294	0.172372	-8.65504	8.33614e-18	6.34455e-16	29.6021	-0.186859	0.346412
Smarcd2	-0.127041	0.851773	-6.2817	3.89311e-10	1.06504e-08	12.3557	-0.226928	0.345723
Clta	-0.126834	1.91896	-7.49194	9.15211e-14	4.47173e-12	20.4933	-0.251433	0.345161
Hes1	-0.126477	1.17697	-4.40527	1.09939e-05	0.000131186	2.49845	-0.210224	0.344188
Cdca7	-0.1263	1.53984	-6.20763	6.21077e-10	1.62783e-08	11.9026	-0.220316	0.343706
Ivns1abp	-0.126175	1.75297	-6.93295	5.14109e-12	1.93778e-10	16.5631	-0.23015	0.343367
Ms4a10	-0.126082	0.413986	-6.75823	1.70628e-11	5.84702e-10	15.395	-0.193542	0.343114
Bri3	-0.125329	1.54486	-6.77157	1.55849e-11	5.37905e-10	15.4832	-0.231616	0.341063
Ang	-0.125238	0.467663	-6.3839	2.02646e-10	5.86832e-09	12.9894	-0.190983	0.340816
Malat1	-0.123799	4.05079	-5.78549	8.098e-09	1.80728e-07	9.41684	-0.247775	0.3369
Gm8730	-0.123563	2.83942	-9.87831	1.24894e-22	1.57752e-20	40.5153	-0.213931	0.336259
Myl12b	-0.123117	1.27493	-5.83746	5.936e-09	1.3655e-07	9.71674	-0.222304	0.335045
Aqp1	-0.122565	0.958453	-5.69873	1.33827e-08	2.88371e-07	8.93126	-0.209334	0.333543
Eif4a2	-0.122321	1.15203	-5.85245	5.4309e-09	1.25694e-07	9.80272	-0.232019	0.332879
Gpi1	-0.121354	1.52257	-6.5441	7.14117e-11	2.23124e-09	14.0026	-0.211327	0.330247
Bex4	-0.121228	0.293722	-5.43268	6.06732e-08	1.19465e-06	7.47386	-0.18143	0.329904
Tcea3	-0.119804	0.583133	-5.94335	3.15314e-09	7.54783e-08	10.3287	-0.188625	0.326029
Cd24a	-0.119788	1.50665	-5.80803	7.06356e-09	1.59138e-07	9.54861	-0.213625	0.325986
Ndrg1	-0.119756	0.21921	-7.79911	8.84663e-15	4.97801e-13	22.7772	-0.190304	0.325896
Zfand5	-0.119128	0.586912	-5.98101	2.51146e-09	6.09787e-08	10.5489	-0.189818	0.324188
Gstt3	-0.118131	0.409982	-6.47518	1.1218e-10	3.39775e-09	13.5637	-0.193517	0.321475
Slc5a1	-0.118096	0.50901	-6.09015	1.28912e-09	3.23589e-08	11.1948	-0.205452	0.321381
Erbb3	-0.117864	0.488719	-6.24144	5.0213e-10	1.34578e-08	12.1088	-0.213159	0.320748
Gltscr2	-0.117574	1.77337	-6.58563	5.42783e-11	1.74647e-09	14.2693	-0.211065	0.319959
Nav2	-0.115984	0.39316	-6.53732	7.46703e-11	2.32084e-09	13.9593	-0.170654	0.315632
Snhg18	-0.11594	0.547081	-5.89768	4.14758e-09	9.73206e-08	10.0634	-0.186234	0.315512
Zfp36l1	-0.115883	0.54064	-5.91262	3.79257e-09	8.95213e-08	10.15	-0.205375	0.315357
Clic1	-0.115838	1.19141	-5.30036	1.24946e-07	2.29641e-06	6.77841	-0.244736	0.315236
Wls	-0.11535	0.399223	-6.4009	1.81624e-10	5.3245e-09	13.0957	-0.181398	0.313906
Ttc3	-0.115274	0.609921	-5.70437	1.29515e-08	2.80608e-07	8.96288	-0.179017	0.313699
Axin2	-0.115195	0.932147	-5.50995	3.92959e-08	7.89441e-07	7.89208	-0.21526	0.313484
Osr2	-0.114865	0.391939	-6.01681	2.02053e-09	4.97713e-08	10.7595	-0.18583	0.312588
Chp1	-0.113834	0.830044	-5.31369	1.16228e-07	2.15622e-06	6.84796	-0.193232	0.309781
Nfkbil1	-0.1136	0.371046	-6.6008	4.90856e-11	1.59233e-09	14.3671	-0.180698	0.309144
Tifa	-0.113275	0.501662	-5.59667	2.40574e-08	4.9762e-07	8.36522	-0.185356	0.308261
Actg1	-0.113049	3.38709	-7.8048	8.52817e-15	4.82166e-13	22.8134	-0.237774	0.307644
Ifngr2	-0.112945	0.703552	-5.51901	3.73458e-08	7.52812e-07	7.94114	-0.188529	0.307362
Junb	-0.112577	0.217355	-7.26421	4.8915e-13	2.11188e-11	18.8568	-0.167615	0.306359
Rps27	-0.112197	3.86081	-11.7935	2.45849e-31	5.83793e-29	60.2657	-0.202899	0.305327
Ndufa6	-0.111873	1.90165	-7.19137	8.27696e-13	3.47252e-11	18.3436	-0.213288	0.304444
Nsa2	-0.111793	1.35148	-5.77478	8.58953e-09	1.9098e-07	9.35958	-0.201646	0.304227
Rpl41	-0.11154	4.5545	-13.3812	1.39579e-39	5.91864e-37	79.0107	-0.221219	0.30354
Gm11808	-0.110975	2.16209	-7.58521	4.54344e-14	2.30531e-12	21.1775	-0.207433	0.302
Anxa2	-0.110836	0.354781	-5.94037	3.2102e-09	7.65355e-08	10.3113	-0.175513	0.301622
Cbx3	-0.110636	0.955268	-4.54088	5.84955e-06	7.5491e-05	3.09782	-0.201982	0.301078
Fam134b	-0.11005	0.178822	-8.33358	1.23428e-16	8.27942e-15	26.9598	-0.172285	0.299484
Rps28	-0.109853	3.74086	-10.9794	1.82127e-27	3.23894e-25	51.48	-0.206066	0.298947
Ets2	-0.109829	0.768148	-5.23039	1.82162e-07	3.25724e-06	6.41601	-0.183152	0.298883
Gm9843	-0.109519	2.46208	-7.83176	6.86575e-15	3.93802e-13	23.0252	-0.20238	0.29804
Ftl1	-0.109454	3.08981	-8.21661	3.21509e-16	2.03047e-14	26.0218	-0.207482	0.297862
S100g	-0.109177	0.138129	-8.61245	1.19782e-17	9.00106e-16	29.2465	-0.163714	0.297108
Matr3	-0.108764	0.783876	-5.48376	4.55102e-08	9.0814e-07	7.75059	-0.189414	0.295984
Kxd1	-0.108215	0.682677	-5.40873	6.90582e-08	1.35302e-06	7.34894	-0.190828	0.294489
Gm2000	-0.108143	1.89344	-6.5406	7.3073e-11	2.27715e-09	13.9803	-0.199909	0.294294
Laptm4a	-0.107989	1.23925	-5.38225	7.99041e-08	1.55016e-06	7.20851	-0.2106	0.293875
Lpp	-0.107822	0.511154	-5.56578	2.86755e-08	5.8499e-07	8.19585	-0.183166	0.293421
Slc23a3	-0.107632	0.342238	-6.1674	7.98689e-10	2.08414e-08	11.6587	-0.175455	0.292902
Irf2bp2	-0.107575	0.704911	-5.2994	1.256e-07	2.30487e-06	6.77339	-0.210941	0.292747
Rnase1	-0.107268	0.22338	-6.83372	1.01968e-11	3.65683e-10	15.8962	-0.150401	0.291912
Nedd4	-0.107127	1.26829	-5.37881	8.14308e-08	1.57464e-06	7.19029	-0.194539	0.29153
Tnrc6b	-0.106943	0.411858	-6.03629	1.79405e-09	4.45622e-08	10.8746	-0.185872	0.291027
Map1lc3b	-0.106726	1.05561	-5.23489	1.77818e-07	3.18437e-06	6.4392	-0.196348	0.290438
Ctdsp2	-0.106608	0.500805	-5.69781	1.34538e-08	2.88855e-07	8.92614	-0.186408	0.290116
Shisa2	-0.106126	0.387002	-5.90305	4.01636e-09	9.44282e-08	10.0945	-0.181355	0.288805
Rpl37a	-0.105986	4.15225	-11.974	3.15841e-32	8.15213e-30	62.2902	-0.20109	0.288424
Wdr89	-0.105745	2.57246	-8.45296	4.58687e-17	3.20352e-15	27.93	-0.196311	0.287768
Akr1a1	-0.105384	2.20013	-6.97243	3.90489e-12	1.52009e-10	16.8311	-0.197239	0.286785
Cers6	-0.105103	0.638392	-5.19435	2.20809e-07	3.84409e-06	6.23118	-0.185421	0.28602
Tjp3	-0.104913	0.72564	-5.17988	2.38456e-07	4.10474e-06	6.15734	-0.195378	0.285505
Rpl10-ps3	-0.104789	2.69298	-8.54598	2.10206e-17	1.5406e-15	28.695	-0.190401	0.285166
Hnrnpa1	-0.104691	2.20521	-6.00662	2.14974e-09	5.27353e-08	10.6995	-0.212939	0.284899
Bnip3l	-0.104443	0.761555	-5.03954	4.97597e-07	8.049e-06	5.4516	-0.174524	0.284225
Cdk6	-0.104374	1.15116	-4.59137	4.60588e-06	6.02928e-05	3.32529	-0.188061	0.284036
Grn	-0.104203	0.525008	-5.60714	2.26627e-08	4.7041e-07	8.42283	-0.18636	0.28357
Sh3bgrl	-0.103857	0.633613	-5.21488	1.97912e-07	3.50194e-06	6.33634	-0.181834	0.282629
Cd9	-0.103475	0.871424	-4.41451	1.05231e-05	0.000126502	2.5398	-0.193292	0.281589
Vamp8	-0.103397	1.04191	-5.24682	1.66795e-07	3.00054e-06	6.5007	-0.197514	0.281379
Sp5	-0.103022	0.385587	-5.60905	2.24174e-08	4.66133e-07	8.43333	-0.170035	0.280357
Zfand1	-0.10261	0.426201	-5.74224	1.0391e-08	2.27204e-07	9.17563	-0.174824	0.279236
Nfia	-0.102322	0.623109	-4.99967	6.11179e-07	9.67537e-06	5.25457	-0.185043	0.278452
Fxyd3	-0.101943	0.657577	-4.69984	2.7347e-06	3.76671e-05	3.8221	-0.175895	0.277422
Gabarap	-0.101523	1.60863	-5.80998	6.98275e-09	1.58218e-07	9.55973	-0.199006	0.276278
Pabpc1	-0.101274	3.16075	-8.30154	1.60638e-16	1.05959e-14	26.7016	-0.195481	0.275601
Aplp2	-0.10125	0.512386	-5.31918	1.1281e-07	2.09608e-06	6.87668	-0.166359	0.275536
Ceacam1	-0.100895	0.993299	-4.52837	6.20278e-06	7.9531e-05	3.04202	-0.17963	0.274569
Brk1	-0.100298	1.21652	-5.22083	1.91718e-07	3.40249e-06	6.36688	-0.184237	0.272944
Gm9493	-0.100213	1.36812	-5.09639	3.70206e-07	6.15922e-06	5.73517	-0.171653	0.272713

## Sheet: Enterocyte progenitor_up
index	logFC	AveExpr	t	P.Value	adj.P.Val	B	abs.log2FC	log_weight
Abcf1	0.100133	1.13966	8.88224	7.94555e-19	9.49942e-18	31.3123	0.142466	0.166878
Wdr77	0.100254	0.627497	8.98353	3.2076e-19	3.94627e-18	32.2073	0.14256	0.167081
Akt1	0.100312	0.717363	8.82231	1.35265e-18	1.59309e-17	30.7874	0.141848	0.167176
Fen1	0.100375	0.78205	8.15086	4.14591e-16	4.20261e-15	25.1456	0.14337	0.167281
Gtf2a2	0.100454	1.2385	8.95937	3.98578e-19	4.86331e-18	31.9929	0.135461	0.167414
Pgls	0.100532	1.88092	10.8107	4.6563e-27	8.18129e-26	50.0537	0.135567	0.167544
Ubb	0.100556	3.55209	12.2941	1.95295e-34	4.62315e-33	66.8948	0.121937	0.167584
Exosc5	0.100639	0.892789	8.79951	1.65463e-18	1.93721e-17	30.5886	0.13926	0.167722
Ssna1	0.100653	1.18023	8.71758	3.39921e-18	3.89513e-17	29.8786	0.139567	0.167746
Ces2g	0.100668	0.350541	10.197	2.85026e-24	4.52531e-23	43.7013	0.142741	0.16777
Med29	0.100675	0.680682	9.1265	8.76726e-20	1.11566e-18	33.4875	0.142081	0.167782
Tmed10	0.100945	1.7991	10.3592	5.4156e-25	8.90832e-24	45.3447	0.135232	0.168231
Ecsit	0.100947	0.586648	9.18744	5.01391e-20	6.49181e-19	34.0392	0.138706	0.168236
Gps1	0.100959	0.875036	8.75191	2.51589e-18	2.91391e-17	30.1754	0.139106	0.168255
Srsf2	0.101098	2.21066	11.4456	4.17693e-30	8.24265e-29	57.006	0.150775	0.168488
Ctsz	0.101218	1.27421	8.86482	9.27752e-19	1.10473e-17	31.1594	0.136005	0.168688
Mrpl46	0.101352	1.06483	8.6167	8.17655e-18	9.13125e-17	29.0132	0.136014	0.16891
E2f4	0.101379	0.774755	8.92232	5.55586e-19	6.71687e-18	31.6652	0.141708	0.168956
Ndufs7	0.101623	2.23768	11.5705	1.00486e-30	2.05123e-29	58.4184	0.12944	0.169362
Anp32e	0.101864	1.09227	8.56268	1.30298e-17	1.44424e-16	28.5539	0.135465	0.169763
Drap1	0.101917	1.11326	9.00285	2.69492e-19	3.34328e-18	32.3791	0.139036	0.169851
Pank3	0.102245	0.519299	9.06518	1.53283e-19	1.92782e-18	32.936	0.139969	0.170399
Dnajb1	0.102601	0.479188	9.77441	1.92054e-22	2.78455e-21	39.5371	0.122514	0.170992
Mpdu1	0.102632	0.75216	8.93515	4.95312e-19	6.00041e-18	31.7785	0.14294	0.171043
Stoml2	0.102907	1.14473	8.96326	3.84909e-19	4.71106e-18	32.0274	0.137166	0.171502
Bccip	0.103102	1.03193	8.82441	1.32769e-18	1.56524e-17	30.8058	0.142567	0.171827
Shmt2	0.103129	0.594831	9.0617	1.58208e-19	1.98345e-18	32.9048	0.142114	0.171873
Hspbp1	0.103188	0.541347	9.65583	6.06991e-22	8.61114e-21	38.3996	0.142078	0.17197
Rrs1	0.103193	0.698318	8.95467	4.15761e-19	5.05736e-18	31.9513	0.13925	0.171979
Samm50	0.103382	1.31052	8.67529	4.91695e-18	5.56972e-17	29.5146	0.134509	0.172294
Naa20	0.103725	1.05225	9.03192	2.07242e-19	2.5854e-18	32.6383	0.141255	0.172866
Ppp2ca	0.103845	1.14348	9.29273	1.89321e-20	2.49207e-19	35.0009	0.142606	0.173065
Mrpl40	0.103896	1.09224	9.0757	1.39314e-19	1.75587e-18	33.0303	0.143039	0.17315
Snrpc	0.10406	1.41971	9.94478	3.59043e-23	5.43144e-22	41.1953	0.136816	0.173424
Acaa1b	0.104132	0.0992765	16.8449	1.2721e-62	7.01727e-61	131.41	0.148585	0.173544
Cad	0.104427	0.314266	11.3269	1.59681e-29	3.08438e-28	55.6768	0.148651	0.174036
Idh1	0.104453	0.599367	9.08054	1.33314e-19	1.68381e-18	33.0738	0.143125	0.174079
Atad3a	0.104466	0.929116	9.17178	5.79009e-20	7.46418e-19	33.8971	0.152905	0.1741
Alpi	0.104474	0.178363	11.1893	7.43388e-29	1.40391e-27	54.1525	0.14793	0.174113
Txndc17	0.104629	2.00456	10.8061	4.89048e-27	8.58004e-26	50.0051	0.136297	0.174372
Ftsj3	0.104957	0.603568	9.36264	9.85862e-21	1.32266e-19	35.6453	0.149527	0.174919
Trmt6	0.105112	0.578014	9.35782	1.03131e-20	1.38208e-19	35.6008	0.151072	0.175178
Slc39a5	0.105161	1.03041	8.74374	2.70307e-18	3.11852e-17	30.1046	0.140271	0.175259
Mrps34	0.10537	1.19254	9.27963	2.13837e-20	2.81165e-19	34.8806	0.150114	0.175606
Ccnd2	0.105403	2.23674	7.31605	2.7957e-13	2.32517e-12	18.7438	0.135159	0.175663
Qdpr	0.105428	1.20083	9.33782	1.24346e-20	1.6551e-19	35.4161	0.143065	0.175704
Adsl	0.105491	0.748017	9.08717	1.25509e-19	1.59031e-18	33.1333	0.147277	0.175808
Ppia	0.105585	4.60192	19.2123	1.66393e-80	1.44045e-78	172.41	0.13489	0.175966
Pebp1	0.105598	2.60899	14.4392	1.08856e-46	3.91222e-45	94.9194	0.14334	0.175986
Kif5b	0.105774	1.52393	9.44747	4.4382e-21	6.02945e-20	36.4337	0.13897	0.176281
Bud31	0.106038	1.17304	9.26042	2.55546e-20	3.34522e-19	34.7047	0.140373	0.176721
Cd44	0.106252	0.502587	8.5297	1.7293e-17	1.89727e-16	28.2749	0.151016	0.177076
A430005L14Rik	0.106357	0.933916	8.97966	3.32123e-19	4.08184e-18	32.1729	0.150169	0.177252
Ruvbl2	0.106584	0.866588	8.83623	1.19578e-18	1.41537e-17	30.909	0.142685	0.17763
Eprs	0.106589	1.09748	8.99475	2.8993e-19	3.5744e-18	32.307	0.14504	0.177639
Cenpw	0.106653	0.929462	8.78293	1.91508e-18	2.23552e-17	30.4445	0.144604	0.177746
Aen	0.106794	0.491637	10.0974	7.80503e-24	1.218e-22	42.7047	0.1522	0.17798
Aurkaip1	0.106822	1.61418	10.746	9.31071e-27	1.61914e-25	49.3674	0.141862	0.178027
Yrdc	0.106995	0.627649	9.80594	1.41106e-22	2.06098e-21	39.8419	0.148342	0.178315
Etfdh	0.107018	0.634946	9.48766	3.03349e-21	4.17369e-20	36.8097	0.145396	0.178353
Dut	0.107058	1.64554	7.78205	8.00412e-15	7.43374e-14	22.2334	0.150499	0.17842
Tm4sf20	0.10721	1.99012	9.83415	1.07009e-22	1.57852e-21	40.1154	0.135142	0.178673
Pfdn4	0.107241	0.774688	9.38302	8.14363e-21	1.09629e-19	35.8341	0.144535	0.178725
Smn1	0.107463	0.600094	9.82195	1.20623e-22	1.77053e-21	39.997	0.148069	0.179095
Mthfd2	0.107544	0.519874	9.49957	2.70919e-21	3.73183e-20	36.9214	0.148671	0.17923
Denr	0.107544	1.18189	9.51085	2.43377e-21	3.37202e-20	37.0273	0.150673	0.179231
Yif1b	0.107806	0.595215	9.74797	2.48514e-22	3.58561e-21	39.2824	0.148727	0.179667
Mrpl47	0.107975	0.748802	9.26291	2.4972e-20	3.27258e-19	34.7274	0.14655	0.179949
Anp32b	0.108014	2.62891	13.1601	3.69445e-39	1.05075e-37	77.6907	0.145284	0.180013
Ftl1	0.108077	3.27555	14.0009	4.91675e-44	1.65661e-42	88.8439	0.14702	0.180118
Snrpb	0.108204	2.32397	14.2819	9.96811e-46	3.50806e-44	92.7182	0.141585	0.18033
Mrps22	0.108237	0.826222	8.9062	6.41688e-19	7.74992e-18	31.5231	0.141165	0.180386
Cisd1	0.108258	1.53751	9.50313	2.61915e-21	3.6162e-20	36.9548	0.145639	0.180421
Mrps14	0.108419	1.9633	12.0977	2.08571e-33	4.74789e-32	64.5451	0.14501	0.180689
Lsm7	0.108483	0.929522	9.51027	2.4472e-21	3.38667e-20	37.0219	0.150833	0.180795
Nifk	0.108515	0.772338	9.48246	3.18679e-21	4.37952e-20	36.761	0.149646	0.180849
Mrpl28	0.108593	1.71276	11.1194	1.61048e-28	2.99847e-27	53.3865	0.142781	0.180979
Mrps25	0.108612	1.17622	9.80339	1.44667e-22	2.10781e-21	39.8173	0.144957	0.18101
St13	0.108663	1.41953	10.0144	1.79455e-23	2.76049e-22	41.8811	0.14275	0.181095
Mthfd1	0.108767	0.8062	9.24376	2.98184e-20	3.89049e-19	34.5523	0.148614	0.181269
Txnrd1	0.10879	1.01951	9.45904	3.97824e-21	5.44198e-20	36.5418	0.150071	0.181307
Dnajc8	0.108946	1.20081	9.38058	8.33236e-21	1.12043e-19	35.8115	0.156111	0.181567
Ddx18	0.108998	0.86075	9.19901	4.5073e-20	5.85505e-19	34.1443	0.15086	0.181654
Prelid2	0.109	0.602264	9.70831	3.65377e-22	5.23987e-21	38.9014	0.151566	0.181656
Etv4	0.109344	0.109731	17.8914	2.918e-70	1.91201e-68	148.92	0.156858	0.182231
Lsm5	0.109394	1.46743	10.265	1.42503e-24	2.29632e-23	44.3872	0.148622	0.182314
Rpf2	0.109523	0.550883	10.0005	2.06264e-23	3.16467e-22	41.7434	0.152446	0.182529
Scarb2	0.10965	0.459503	10.4636	1.83329e-25	3.05377e-24	46.4168	0.150437	0.18274
Nasp	0.109702	1.34879	8.20686	2.61484e-16	2.68968e-15	25.5994	0.153448	0.182827
Hmbs	0.109738	0.792766	9.59568	1.08259e-21	1.51947e-20	37.8278	0.149993	0.182887
Hdgf	0.109776	2.29219	13.3287	4.10335e-40	1.21059e-38	79.8733	0.152556	0.18295
Acot7	0.109942	0.754662	9.61	9.43571e-22	1.33223e-20	37.9636	0.145122	0.183226
Gcsh	0.110076	1.19899	9.82834	1.13293e-22	1.66706e-21	40.059	0.153631	0.18345
Sumo3	0.110184	1.36817	9.86309	8.05067e-23	1.198e-21	40.3968	0.155056	0.18363
Hmgb1	0.110362	3.29178	14.3894	2.1985e-46	7.83009e-45	94.2207	0.149525	0.183926
BC003965	0.110453	1.1306	9.88727	6.34352e-23	9.46342e-22	40.6324	0.153413	0.184079
Vmp1	0.110567	0.827386	9.19692	4.59479e-20	5.96216e-19	34.1254	0.150709	0.184268
Ube2i	0.111065	1.5303	10.5422	8.05921e-26	1.35578e-24	47.2304	0.150376	0.185099
Hsd17b12	0.111156	1.03535	9.56816	1.40907e-21	1.97071e-20	37.5673	0.148751	0.18525
Ehf	0.111167	0.895276	8.90496	6.48832e-19	7.82822e-18	31.5121	0.158313	0.185269
Bcl7c	0.111189	1.13849	9.90938	5.09853e-23	7.67367e-22	40.8485	0.15247	0.185305
Ccna2	0.111592	0.936676	7.71432	1.35869e-14	1.25207e-13	21.7133	0.147551	0.185978
Polr2h	0.111894	1.19753	9.76058	2.19792e-22	3.17894e-21	39.4038	0.151653	0.18648
Dnajc21	0.112019	0.53261	10.4691	1.7315e-25	2.88827e-24	46.4733	0.156382	0.186689
Smlr1	0.112072	0.275355	11.9318	1.49833e-32	3.27863e-31	62.5891	0.159826	0.186777
Sub1	0.112284	1.99521	12.5976	4.67742e-36	1.17282e-34	70.5983	0.151908	0.18713
Nr2c2ap	0.112373	0.713552	9.98695	2.36072e-23	3.60801e-22	41.6099	0.157982	0.187279
Gart	0.1125	0.768892	9.33913	1.2284e-20	1.63879e-19	35.4281	0.157201	0.18749
Cbr1	0.112686	0.943643	9.17957	5.39024e-20	6.95628e-19	33.9677	0.149411	0.1878
Mettl7b	0.112769	0.247644	13.1625	3.58392e-39	1.02176e-37	77.7209	0.15774	0.187939
Txnl4a	0.112843	1.08642	9.72449	3.12268e-22	4.49454e-21	39.0566	0.153471	0.188062
Ube2j2	0.113395	0.880936	10.038	1.41766e-23	2.19497e-22	42.1143	0.156679	0.188982
Mrpl22	0.113639	0.857317	9.92619	4.3172e-23	6.51425e-22	41.013	0.151417	0.189389
Eef1e1	0.113683	0.72277	9.95837	3.13719e-23	4.75793e-22	41.3287	0.151322	0.189462
Aldoa	0.113835	1.84303	8.72341	3.23073e-18	3.70565e-17	29.9287	0.149813	0.189716
Preb	0.11403	0.651528	10.1019	7.45956e-24	1.16562e-22	42.7495	0.157552	0.19004
Polr2e	0.114266	1.44374	10.8335	3.64246e-27	6.43809e-26	50.2969	0.154084	0.190434
Pin1	0.114293	1.00806	10.0439	1.33661e-23	2.0749e-22	42.1726	0.160115	0.190479
Nop10	0.114376	2.38464	14.9788	4.59866e-50	1.84882e-48	102.644	0.153312	0.190617
Nsun2	0.114574	0.976079	9.84914	9.23538e-23	1.36914e-21	40.261	0.160902	0.190947
Exosc7	0.114668	1.11845	9.60705	9.70697e-22	1.36728e-20	37.9356	0.152996	0.191104
Pitpna	0.114995	1.07058	9.89508	5.87251e-23	8.79394e-22	40.7087	0.157377	0.191649
Zfp91	0.115018	1.16341	10.0343	1.47137e-23	2.2722e-22	42.0775	0.161638	0.191687
Mrpl38	0.115094	1.15325	9.97802	2.58033e-23	3.93858e-22	41.522	0.151452	0.191815
Fam195a	0.115187	1.01526	9.60299	1.00931e-21	1.41829e-20	37.8971	0.164416	0.191969
Chchd1	0.115267	1.76312	12.3535	9.46659e-35	2.27275e-33	67.6134	0.153906	0.192102
Oaz1	0.11527	3.38838	21.283	6.86285e-98	9.14533e-96	212.29	0.158018	0.192108
Hnrnpd	0.115276	1.18077	9.84702	9.43038e-23	1.39631e-21	40.2403	0.170326	0.192117
Timm22	0.115298	0.773974	10.2496	1.66691e-24	2.67156e-23	44.2321	0.159969	0.192154
H2-K1	0.115744	1.68601	10.4997	1.25797e-25	2.10727e-24	46.7896	0.149676	0.192896
Isyna1	0.115821	1.13071	8.97295	3.52809e-19	4.32711e-18	32.1133	0.151572	0.193026
Sae1	0.115891	1.03321	10.0065	1.94278e-23	2.98463e-22	41.8027	0.160981	0.193142
Car4	0.115946	0.405186	9.25206	2.76132e-20	3.60674e-19	34.6282	0.159821	0.193234
Txn2	0.116166	1.91371	12.5913	5.06109e-36	1.26634e-34	70.5201	0.16214	0.193601
Parl	0.116199	0.864587	9.90669	5.23599e-23	7.85068e-22	40.8221	0.157931	0.193655
Pomp	0.116387	2.03844	13.6693	4.45382e-42	1.39742e-40	84.3664	0.155315	0.193968
Yif1a	0.116406	0.897186	9.80486	1.42603e-22	2.08029e-21	39.8315	0.157712	0.194001
Jund	0.116561	0.86387	9.23342	3.28109e-20	4.27154e-19	34.4579	0.176261	0.194258
Mrpl11	0.116786	1.22849	10.7405	9.86939e-27	1.71378e-25	49.3097	0.159619	0.194635
Tyms	0.116892	1.27182	8.2052	2.65082e-16	2.72196e-15	25.5859	0.153307	0.19481
Eif4a3	0.116945	1.00573	9.47938	3.28145e-21	4.50439e-20	36.7321	0.157528	0.194899
Ndufb6	0.11703	2.22342	12.7587	6.2377e-37	1.6188e-35	72.5982	0.153151	0.195041
Gm3336	0.117402	0.478466	9.50662	2.53368e-21	3.50227e-20	36.9876	0.161319	0.19566
Tpi1	0.117497	2.56935	14.7496	1.28801e-48	4.91183e-47	99.3302	0.158022	0.195819
Comtd1	0.117599	0.738534	10.1347	5.35773e-24	8.41626e-23	43.0769	0.160776	0.195989
Hspa1b	0.117661	0.114772	18.3268	1.45351e-73	1.03225e-71	156.492	0.148851	0.196092
Magoh	0.118041	1.379	9.69826	4.02731e-22	5.76162e-21	38.8051	0.15392	0.196726
Rsl1d1	0.118084	1.2031	10.2013	2.72774e-24	4.33659e-23	43.7448	0.164288	0.196797
Arpc5l	0.11814	1.16031	10.4324	2.53787e-25	4.21556e-24	46.0949	0.163726	0.19689
Eif4e	0.118159	1.03135	10.3147	8.55588e-25	1.39577e-23	44.8921	0.167235	0.196923
Surf4	0.118172	1.03386	9.94743	3.49726e-23	5.29725e-22	41.2213	0.161686	0.196945
H2afx	0.118319	1.31937	6.88656	6.13895e-12	4.64633e-11	15.7163	0.16222	0.197189
Mphosph10	0.118591	0.626313	10.3151	8.52345e-25	1.3924e-23	44.8958	0.156842	0.197642
Letm1	0.118749	0.937127	9.71122	3.55211e-22	5.10024e-21	38.9292	0.158782	0.197906
Phlda2	0.118828	0.116951	18.6202	7.86484e-76	5.86648e-74	161.69	0.164929	0.198037
Wdr43	0.118966	0.793867	9.92636	4.30981e-23	6.51139e-22	41.0146	0.164835	0.198267
Gorasp2	0.119023	0.690126	10.696	1.58749e-26	2.74456e-25	48.839	0.165681	0.198362
Elovl6	0.119202	0.554538	10.0374	1.42589e-23	2.20483e-22	42.1086	0.171552	0.19866
Npm3	0.119278	1.60136	11.3508	1.22058e-29	2.37312e-28	55.9431	0.162054	0.198787
Atf4	0.119422	0.966336	9.95917	3.11236e-23	4.72632e-22	41.3366	0.162595	0.199027
Hmgb2	0.119995	2.97353	8.33945	8.68361e-17	9.15446e-16	26.685	0.15544	0.199983
Mrps18a	0.120336	1.25404	11.2696	3.03357e-29	5.79358e-28	55.0407	0.165699	0.200551
Fam162a	0.120537	1.36602	10.9775	7.64972e-28	1.38512e-26	51.8427	0.163091	0.200886
Lsm2	0.120625	1.48872	10.8001	5.21375e-27	9.13369e-26	49.9417	0.164779	0.201032
Arf1	0.120692	1.94191	13.0959	8.48466e-39	2.38455e-37	76.8651	0.164027	0.201143
Mrpl34	0.120697	1.90415	12.8238	2.74126e-37	7.22475e-36	73.4144	0.16228	0.201153
Ppid	0.120918	0.901587	9.75905	2.23101e-22	3.22287e-21	39.389	0.159297	0.201521
Psmc5	0.121101	1.18185	9.8125	1.32327e-22	1.93514e-21	39.9054	0.16143	0.201825
Cebpb	0.121104	0.533874	10.928	1.30982e-27	2.36085e-26	51.3099	0.168175	0.201831
Psmc2	0.121266	1.01548	9.79393	1.58698e-22	2.3094e-21	39.7257	0.161741	0.202101
Ndufs4	0.121383	1.84391	12.5562	7.82471e-36	1.94144e-34	70.0876	0.16156	0.202295
Tm4sf4	0.121413	0.219169	13.5291	2.90245e-41	8.87191e-40	82.5044	0.167603	0.202345
Mrps24	0.121469	2.07692	14.5687	1.72964e-47	6.39051e-46	96.7479	0.165963	0.202439
Bysl	0.121981	0.322912	13.1803	2.84344e-39	8.14569e-38	77.9508	0.171208	0.203292
Gtpbp4	0.121993	0.844781	10.2775	1.25402e-24	2.02902e-23	44.5137	0.16581	0.203312
Gsto1	0.122026	2.15156	13.149	4.26587e-39	1.20748e-37	77.5479	0.158919	0.203368
Wbscr22	0.122135	0.699833	10.9513	1.01768e-27	1.8371e-26	51.5599	0.170353	0.203549
Polr2l	0.122536	0.807249	10.7219	1.20478e-26	2.089e-25	49.1122	0.175113	0.204217
Onecut2	0.122561	1.01168	7.8926	3.34221e-15	3.207e-14	23.0921	0.169669	0.204259
Mrpl15	0.122591	1.62137	11.5533	1.22413e-30	2.49026e-29	58.2227	0.16655	0.204309
Bpnt1	0.122779	1.15036	9.81536	1.28662e-22	1.8862e-21	39.9332	0.166424	0.204623
Tbcb	0.123019	0.95836	10.4777	1.58238e-25	2.64324e-24	46.5625	0.163439	0.205022
Hspa4	0.123062	1.16788	10.8213	4.15465e-27	7.31071e-26	50.1666	0.170071	0.205094
Nip7	0.123106	0.781757	10.6916	1.66255e-26	2.87014e-25	48.7932	0.169565	0.205168
Grwd1	0.123179	0.536666	11.5303	1.5919e-30	3.21635e-29	57.9623	0.17204	0.205289
Sco2	0.123246	0.627472	11.1176	1.64271e-28	3.05369e-27	53.3668	0.164174	0.2054
Spcs2	0.123251	1.45793	10.6229	3.4453e-26	5.87088e-25	48.0717	0.16537	0.205409
Mrpl41	0.123467	1.26229	11.0796	2.49935e-28	4.61e-27	52.951	0.17153	0.205769
Tsn	0.124173	1.38981	11.4333	4.80393e-30	9.46423e-29	56.8674	0.169637	0.206945
Llph	0.124423	1.51506	11.7299	1.596e-31	3.3621e-30	60.2428	0.170233	0.207363
Kti12	0.124452	0.658814	11.0995	2.00699e-28	3.7134e-27	53.1684	0.171939	0.20741
Ict1	0.124501	1.14504	11.0587	3.14243e-28	5.77817e-27	52.7241	0.171857	0.207492
Eif2s2	0.124508	1.9068	12.6378	2.83671e-36	7.20414e-35	71.0947	0.165296	0.207505
Cenpa	0.124651	1.14832	6.23927	4.61495e-10	2.98763e-09	11.4958	0.164354	0.207742
Ssr2	0.124686	1.9544	13.1257	5.77339e-39	1.63029e-37	77.2474	0.167871	0.207801
Mybbp1a	0.124848	0.853549	10.4989	1.26833e-25	2.12163e-24	46.7815	0.175745	0.20807
Dpy30	0.124944	1.78762	13.1565	3.87447e-39	1.09931e-37	77.6435	0.171547	0.20823
Apex1	0.124954	1.28684	9.99885	2.09663e-23	3.21267e-22	41.7273	0.171579	0.208248
Decr1	0.12503	0.79736	10.653	2.50481e-26	4.28673e-25	48.3874	0.167245	0.208374
Srp19	0.125196	0.937015	10.9175	1.46922e-27	2.64014e-26	51.1962	0.17439	0.208651
Sar1b	0.125566	1.0291	10.8453	3.20506e-27	5.68192e-26	50.4236	0.171241	0.209268
Mtdh	0.125768	1.38394	11.3908	7.76667e-30	1.52252e-28	56.3912	0.177452	0.209604
Rab9	0.126086	0.720151	11.0171	4.95902e-28	9.03441e-27	52.2721	0.172297	0.210135
Tars	0.126112	0.6387	11.2945	2.2966e-29	4.39318e-28	55.3166	0.17588	0.210178
Ttr	0.126143	0.604472	9.19531	4.66357e-20	6.0448e-19	34.1107	0.177914	0.210229
Wdr74	0.126506	0.742253	11.0388	3.91006e-28	7.15638e-27	52.5076	0.176774	0.210835
Psmd13	0.127024	1.08033	10.6845	1.79429e-26	3.08857e-25	48.7177	0.168766	0.211697
Ppan	0.127199	0.676191	11.1768	8.53826e-29	1.60227e-27	54.0152	0.174793	0.211989
Plin2	0.127543	0.818002	10.5209	1.00752e-25	1.69013e-24	47.0094	0.170379	0.212562
Nudt19	0.127952	1.25034	10.969	8.39039e-28	1.51692e-26	51.7512	0.182582	0.213244
Ndufb10	0.128133	2.25121	13.7436	1.63705e-42	5.24741e-41	85.3608	0.169496	0.213545
Txnl1	0.128142	1.4859	10.7884	5.91245e-27	1.03272e-25	49.8171	0.171527	0.213562
U2af1	0.128229	1.84596	12.6178	3.63686e-36	9.17726e-35	70.8481	0.178322	0.213706
Ddt	0.128576	1.03514	11.0965	2.07309e-28	3.82974e-27	53.1363	0.172017	0.214283
Cmc2	0.12866	1.10302	10.2873	1.1336e-24	1.84171e-23	44.6136	0.176225	0.214424
Kcnn4	0.128795	0.998418	10.2352	1.93265e-24	3.09328e-23	44.0857	0.180204	0.214649
Timm17a	0.128888	1.20874	11.506	2.10186e-30	4.18255e-29	57.6868	0.174667	0.214805
Mrpl17	0.128987	1.32988	11.8465	4.0886e-32	8.76311e-31	61.5934	0.182615	0.214969
Gjb3	0.129013	0.49861	11.4902	2.51563e-30	4.99756e-29	57.5087	0.175554	0.215013
Hint1	0.129048	3.30607	23.2103	1.73563e-115	3.26739e-113	252.675	0.171412	0.215071
Emg1	0.129257	2.03424	14.8988	1.47956e-49	5.82977e-48	101.482	0.175186	0.215419
Ndufaf2	0.129332	0.872836	11.1708	9.11921e-29	1.70859e-27	53.95	0.179305	0.215543
Bop1	0.129544	0.567986	11.9503	1.20427e-32	2.64585e-31	62.8058	0.180034	0.215898
Rpl7l1	0.129787	1.01823	11.0415	3.79578e-28	6.95795e-27	52.537	0.181347	0.216303
Cox5a	0.129824	3.45517	19.192	2.42114e-80	2.08078e-78	172.036	0.16942	0.216364
Cenpv	0.12997	1.41986	12.23	4.24818e-34	9.97691e-33	66.1237	0.178687	0.216608
Bola3	0.129996	1.57892	12.0623	3.18318e-33	7.21846e-32	64.1256	0.183727	0.216651
Dad1	0.130048	2.38551	16.0356	5.23999e-57	2.48585e-55	118.545	0.17288	0.216737
Fabp5	0.13009	0.40392	12.2287	4.31523e-34	1.01144e-32	66.1082	0.184823	0.216807
Clpp	0.130378	1.06179	11.3166	1.79196e-29	3.43339e-28	55.5625	0.178801	0.217288
Cmas	0.130404	1.08376	11.145	1.21338e-28	2.26269e-27	53.667	0.179658	0.217331
Acot2	0.130954	0.197284	16.344	4.07634e-59	1.99775e-57	123.377	0.184964	0.218247
Hnrnpa3	0.131185	2.40944	15.0975	8.03775e-51	3.29854e-49	104.378	0.181154	0.218632
Coq7	0.131314	1.03515	11.3194	1.7379e-29	3.34602e-28	55.5928	0.179098	0.218848
Ddx21	0.131355	0.939866	11.0423	3.7651e-28	6.9124e-27	52.545	0.188544	0.218915
Ube2c	0.131397	1.59171	5.96765	2.50724e-09	1.51559e-08	9.84755	0.161101	0.218986
Psmb7	0.131451	1.69207	11.9815	8.3234e-33	1.84861e-31	63.1722	0.17225	0.219077
Sssca1	0.131532	0.777464	11.4693	3.19024e-30	6.31657e-29	57.2731	0.193035	0.219212
Psme3	0.131813	0.946043	11.5326	1.5509e-30	3.14423e-29	57.9882	0.185314	0.219679
Etf1	0.131845	0.952636	11.4606	3.52478e-30	6.96731e-29	57.1743	0.183151	0.219732
Gcat	0.132074	0.989814	10.8542	2.91355e-27	5.18839e-26	50.518	0.175274	0.220114
Psmd3	0.132189	0.980252	11.3776	9.01593e-30	1.7645e-28	56.2433	0.180946	0.220306
Cdv3	0.132261	1.29317	11.1646	9.77448e-29	1.82847e-27	53.8812	0.186289	0.220426
Rrp15	0.132453	0.779078	11.5469	1.31622e-30	2.67301e-29	58.1508	0.185158	0.220745
H2-Q10	0.132468	0.187054	16.3957	1.7911e-59	9.00105e-58	124.195	0.186965	0.220771
Cdk1	0.132488	1.04222	8.57552	1.16739e-17	1.29515e-16	28.6622	0.16608	0.220804
Slit2	0.132582	0.122061	20.8282	6.19631e-94	7.8179e-92	203.214	0.187568	0.220962
Psma2	0.132694	1.99242	12.8957	1.10217e-37	2.94409e-36	74.319	0.173067	0.221148
Trmt61a	0.132739	0.359798	13.8265	5.32838e-43	1.7409e-41	86.476	0.187837	0.221222
Lman2	0.133129	1.33568	11.9286	1.55612e-32	3.39881e-31	62.5515	0.178947	0.221872
Sri	0.133278	2.207	14.4062	1.73537e-46	6.21796e-45	94.4558	0.178166	0.222122
Mrpl21	0.133469	1.58056	11.8731	2.99247e-32	6.4646e-31	61.903	0.17265	0.222439
Mrpl35	0.133629	1.29822	12.1371	1.2996e-33	2.97552e-32	65.0144	0.180633	0.222706
Dnajc15	0.133693	1.48592	12.95	5.51507e-38	1.48319e-36	75.0065	0.183496	0.222812
Pdss1	0.134183	0.68765	11.6506	3.99544e-31	8.28425e-30	59.3329	0.18461	0.223629
Ssu72	0.134187	1.343	12.1088	1.82576e-33	4.16413e-32	64.6771	0.182409	0.223636
Dcun1d5	0.134204	0.931069	11.6471	4.16273e-31	8.61605e-30	59.2922	0.183971	0.223665
Pno1	0.134258	0.673487	12.0434	3.9853e-33	9.02016e-32	63.9027	0.1885	0.223755
Ostc	0.134516	1.50101	11.9511	1.19353e-32	2.63109e-31	62.8147	0.183457	0.224184
Pfdn2	0.134529	1.34076	12.7372	8.17158e-37	2.10685e-35	72.3301	0.183802	0.224205
Mdh2	0.134705	2.60378	12.7126	1.11216e-36	2.85501e-35	72.0242	0.171937	0.224498
Ak6	0.134764	0.839735	11.5736	9.70018e-31	1.98695e-29	58.4534	0.178152	0.224597
Grpel1	0.135117	1.6655	13.2444	1.23515e-39	3.59041e-38	78.7788	0.185712	0.225187
Lap3	0.135295	0.838688	11.3364	1.43405e-29	2.77453e-28	55.7833	0.184035	0.225482
Mrfap1	0.13537	2.15555	15.6041	4.05412e-54	1.83519e-52	111.929	0.188293	0.225607
Trappc5	0.135484	0.861971	11.8197	5.59804e-32	1.19197e-30	61.2818	0.189229	0.225798
Psmd2	0.135544	1.027	11.5962	7.47588e-31	1.53664e-29	58.7117	0.183372	0.225898
Lsm12	0.135611	0.931978	11.85	3.92303e-32	8.42884e-31	61.6344	0.192912	0.226009
Cyp2c65	0.135646	0.224946	15.8379	1.12788e-55	5.2664e-54	115.492	0.191191	0.226067
Fbp2	0.136077	1.62476	11.0297	4.31974e-28	7.89401e-27	52.4089	0.175884	0.226786
Edf1	0.136166	2.28166	17.468	4.04602e-67	2.48631e-65	141.718	0.182944	0.226934
Tmem205	0.136547	0.800657	11.402	6.84969e-30	1.34499e-28	56.5157	0.185957	0.22757
Fbl	0.136595	1.85721	12.4852	1.88121e-35	4.56262e-34	69.217	0.184654	0.227649
Mpp6	0.13662	0.713188	12.0083	6.05597e-33	1.35261e-31	63.4876	0.192252	0.227691
Lgals9	0.136736	1.61768	12.1637	9.44683e-34	2.17131e-32	65.3308	0.190308	0.227885
Cdca8	0.136806	1.08612	9.26898	2.36101e-20	3.10095e-19	34.7828	0.183902	0.228
Tomm20	0.137153	2.48816	18.524	4.39112e-75	3.19501e-73	159.977	0.188642	0.228579
Eif4a1	0.137262	2.70155	15.4514	4.10003e-53	1.80767e-51	109.627	0.182987	0.22876
Ahsa2	0.137581	0.468894	13.0023	2.82665e-38	7.70669e-37	75.6701	0.170279	0.229293
Psmd6	0.137668	1.03521	10.6647	2.21402e-26	3.80555e-25	48.5096	0.182962	0.229438
Gars	0.137793	0.808294	11.6872	2.61741e-31	5.45562e-30	59.7523	0.18944	0.229646
Uchl5	0.137903	0.811977	11.7965	7.34085e-32	1.56026e-30	61.013	0.189267	0.22983
Eif3g	0.137954	1.66636	12.9468	5.74328e-38	1.54107e-36	74.9662	0.188134	0.229914
Timm10	0.138279	1.21723	12.2133	5.19791e-34	1.21353e-32	65.9235	0.187984	0.230456
Uqcc2	0.138328	1.43621	13.0353	1.84934e-38	5.10073e-37	76.0914	0.191718	0.230538
H2afy	0.138406	1.81592	14.4012	1.86234e-46	6.65283e-45	94.3856	0.189286	0.230668
Hnrnpab	0.138554	2.27731	17.2321	2.12728e-65	1.26148e-63	137.774	0.193642	0.230915
Hacd1	0.138574	1.58336	13.3424	3.42697e-40	1.0161e-38	80.0522	0.192027	0.230948
Lsm3	0.138724	1.72804	13.3944	1.7288e-40	5.13873e-39	80.7318	0.190052	0.231198
Exosc8	0.138759	0.886529	11.5175	1.8428e-30	3.69183e-29	57.8172	0.190585	0.231256
Ube2f	0.138831	0.58558	12.5903	5.12471e-36	1.27956e-34	70.5077	0.189287	0.231376
Strap	0.138924	1.21613	12.2349	3.99947e-34	9.41145e-33	66.1836	0.194836	0.231531
Ube2m	0.13898	0.824688	12.3163	1.49113e-34	3.53696e-33	67.1626	0.200026	0.231625
Rnaseh2c	0.139001	1.72836	13.7654	1.21967e-42	3.93077e-41	85.6532	0.189481	0.231659
Pon2	0.13909	1.17339	12.1128	1.73987e-33	3.97589e-32	64.7249	0.190587	0.231807
Phf5a	0.139348	1.66802	14.0876	1.48781e-44	5.05599e-43	90.0317	0.191506	0.232238
Dnajc19	0.139382	1.62029	13.3964	1.68263e-40	5.01407e-39	80.7587	0.192995	0.232295
Ube2l3	0.139465	1.62442	13.8899	2.24911e-43	7.43022e-42	87.333	0.188639	0.232432
Pcbp1	0.139528	2.05456	16.0612	3.51285e-57	1.67319e-55	118.943	0.194844	0.232538
Vimp	0.13955	0.82517	11.3182	1.76003e-29	3.38314e-28	55.5803	0.18715	0.232575
Pbk	0.139739	0.834186	9.88711	6.3533e-23	9.4661e-22	40.6309	0.188728	0.23289
Psma1	0.139748	1.74533	12.7599	6.1382e-37	1.59647e-35	72.6142	0.18491	0.232905
Tsfm	0.139773	1.12875	12.1797	7.78693e-34	1.80377e-32	65.5225	0.190593	0.232946
Psmb4	0.139781	1.99471	14.2522	1.51e-45	5.29841e-44	92.3054	0.184116	0.232959
Ppic	0.13989	0.34188	14.1299	8.28008e-45	2.8382e-43	90.6141	0.199874	0.233141
Mrps7	0.140099	1.2892	13.2794	7.81745e-40	2.28926e-38	79.2331	0.194588	0.23349
Psmc4	0.140257	1.13886	11.5251	1.68901e-30	3.40675e-29	57.9036	0.184817	0.233752
Timm50	0.140412	1.12966	12.186	7.21768e-34	1.67518e-32	65.5978	0.19172	0.234012
Ube2a	0.140528	1.14052	12.1794	7.81848e-34	1.80755e-32	65.5185	0.189681	0.234204
Cmpk1	0.140586	1.37733	12.5413	9.41372e-36	2.31632e-34	69.9041	0.19206	0.234301
Psma6	0.140632	1.75567	12.0189	5.33888e-33	1.1947e-31	63.6127	0.186583	0.234378
Adrm1	0.140679	0.85304	11.9027	2.11161e-32	4.58676e-31	62.2488	0.187017	0.234457
Nt5c	0.140721	1.8075	14.0456	2.65892e-44	8.98426e-43	89.4547	0.193987	0.234526
Ndufa8	0.140743	2.24259	16.2	3.97707e-58	1.92523e-56	121.11	0.186415	0.234563
Aimp2	0.140828	0.940066	11.6789	2.88325e-31	5.99919e-30	59.6564	0.191747	0.234705
Cyb5b	0.140843	1.23472	12.1971	6.31725e-34	1.47196e-32	65.73	0.194298	0.234729
Snf8	0.140878	1.22274	12.5319	1.05667e-35	2.59463e-34	69.7894	0.193227	0.234787
Coq4	0.141171	0.454939	13.6897	3.38766e-42	1.06855e-40	84.6383	0.200395	0.235276
Fam136a	0.141624	1.25145	12.4905	1.76306e-35	4.30246e-34	69.2814	0.20401	0.23603
Ccdc86	0.141679	0.62257	12.6331	3.00675e-36	7.60342e-35	71.0369	0.19789	0.236122
Pgd	0.141696	1.13584	11.5213	1.76495e-30	3.54786e-29	57.86	0.193936	0.236151
Emc8	0.141697	0.979925	12.3986	5.45687e-35	1.31542e-33	68.1601	0.195223	0.236152
Brix1	0.141758	0.805575	11.9503	1.20469e-32	2.64585e-31	62.8054	0.192611	0.236255
Mars	0.141776	0.385016	14.2922	8.62729e-46	3.04523e-44	92.8618	0.198854	0.236284
Rnf126	0.141893	0.677482	12.8559	1.82692e-37	4.84727e-36	73.8173	0.203414	0.236479
Akr1b3	0.141945	0.776855	11.8406	4.38098e-32	9.34504e-31	61.5249	0.195985	0.236567
Defa3	0.142107	0.169982	19.9429	1.86378e-86	1.84203e-84	186.059	0.196833	0.236835
Ppdpf	0.142622	1.43804	13.0272	2.05407e-38	5.65226e-37	75.9872	0.198756	0.237695
Smc2	0.142725	1.12697	10.228	2.0793e-24	3.31458e-23	44.0133	0.19116	0.237867
Cnbp	0.142961	2.09077	15.3928	9.89166e-53	4.29725e-51	108.751	0.210655	0.23826
Atp5g1	0.143125	3.62269	23.055	5.09543e-114	8.88703e-112	249.306	0.195212	0.238533
Tmem208	0.143217	1.69613	13.9088	1.736e-43	5.76721e-42	87.5903	0.189431	0.238687
Cdca3	0.14367	1.37529	8.66163	5.54364e-18	6.25572e-17	29.3964	0.191001	0.239441
Tm4sf5	0.143686	1.7576	11.0124	5.22275e-28	9.50027e-27	52.2208	0.188715	0.239468
Srpk1	0.144349	1.11131	12.4093	4.78365e-35	1.15548e-33	68.2908	0.205713	0.240573
Gpatch4	0.144588	0.837914	12.1526	1.07913e-33	2.47552e-32	65.1988	0.201695	0.240972
Park7	0.144875	2.43162	18.5671	2.03349e-75	1.49796e-73	160.744	0.195657	0.24145
Cks1b	0.145111	1.16024	10.8587	2.77636e-27	4.95153e-26	50.5658	0.194694	0.241842
Ak2	0.145393	1.90279	15.3668	1.46342e-52	6.26578e-51	108.362	0.202554	0.242313
Gadd45gip1	0.145442	1.58693	14.1863	3.78425e-45	1.31616e-43	91.3923	0.201104	0.242395
Nop58	0.145516	1.28576	11.1898	7.38483e-29	1.39687e-27	54.1591	0.19611	0.242518
Mrps6	0.146049	0.727296	12.6749	1.78507e-36	4.5627e-35	71.5545	0.200926	0.243406
Mlec	0.146198	1.80563	14.849	3.0557e-49	1.19212e-47	100.761	0.205247	0.243654
Cpt1a	0.146199	0.746133	12.3738	7.39477e-35	1.77895e-33	67.8585	0.203869	0.243657
mt-Nd2	0.146509	3.88236	21.7751	2.96137e-102	4.23154e-100	222.307	0.201956	0.244172
Ybx3	0.146653	1.46167	13.1806	2.83343e-39	8.13667e-38	77.9543	0.205113	0.244413
Dnajb11	0.146806	0.899629	12.3434	1.07076e-34	2.56549e-33	67.4912	0.202065	0.244667
Ppih	0.146864	1.11083	12.8267	2.64266e-37	6.9804e-36	73.4508	0.198163	0.244765
Gar1	0.147446	1.30542	12.6349	2.94123e-36	7.45363e-35	71.0588	0.208472	0.245734
Agpat5	0.147989	0.79579	12.6598	2.15569e-36	5.48637e-35	71.3672	0.203437	0.24664
Mettl1	0.148	0.774051	12.4869	1.84208e-35	4.48605e-34	69.2378	0.209895	0.246658
Tomm70a	0.148013	1.1375	13.0675	1.22222e-38	3.41071e-37	76.5027	0.206018	0.24668
Spc24	0.148721	1.16123	11.1772	8.49511e-29	1.5967e-27	54.0203	0.199691	0.247859
2700094K13Rik	0.148849	1.68531	13.7296	1.97666e-42	6.30193e-41	85.1735	0.203418	0.248074
Mrpl51	0.149108	1.85297	14.5807	1.45634e-47	5.43149e-46	96.9189	0.203704	0.248505
Mrpl54	0.14972	1.63985	14.6621	4.54252e-48	1.7103e-46	98.0771	0.206723	0.249525
Mrpl16	0.150169	0.797446	13.0172	2.33554e-38	6.39711e-37	75.8596	0.20654	0.250273
Crls1	0.15025	0.525414	14.2441	1.69173e-45	5.91856e-44	92.1925	0.21267	0.250408
Sod2	0.150559	1.51185	13.8111	6.56482e-43	2.13898e-41	86.2687	0.203281	0.250922
Ndufab1	0.150665	2.62595	18.9689	1.44077e-78	1.16242e-76	167.966	0.199624	0.251099
Phb	0.150771	1.5713	13.6842	3.64822e-42	1.14769e-40	84.5646	0.208347	0.251276
Defa-rs1	0.150814	0.192983	20.0218	4.12682e-87	4.14781e-85	187.561	0.208576	0.251348
Vcp	0.151084	1.62189	14.5099	3.99142e-47	1.46106e-45	95.9167	0.206261	0.251798
Eif4ebp1	0.151359	0.743976	12.9828	3.62782e-38	9.80091e-37	75.4224	0.215736	0.252257
Nop56	0.151508	1.41833	12.3345	1.19435e-34	2.8501e-33	67.3828	0.219422	0.252504
Dnajc2	0.151637	1.29103	13.2222	1.64979e-39	4.7607e-38	78.4914	0.212303	0.252719
Pgam1	0.151689	1.9224	14.4848	5.70514e-47	2.0692e-45	95.5616	0.210052	0.252806
Mrpl36	0.152296	1.61814	14.8839	1.83914e-49	7.22258e-48	101.265	0.215838	0.253818
Fdps	0.152414	0.949624	10.8467	3.15967e-27	5.60984e-26	50.4377	0.202643	0.254015
Prdx1	0.152629	3.33856	17.2164	2.77818e-65	1.63115e-63	137.508	0.2018	0.254374
Mrpl18	0.15303	2.04862	16.7561	5.40605e-62	2.94109e-60	129.97	0.207722	0.255041
Guk1	0.153159	1.25163	13.8475	4.006e-43	1.31975e-41	86.7594	0.21455	0.255256
Baz1a	0.153304	0.631164	13.2565	1.05448e-39	3.08034e-38	78.9359	0.206633	0.255498
Nudcd2	0.153461	1.1935	13.2463	1.20475e-39	3.51066e-38	78.8036	0.212724	0.255759
Cct8	0.153487	1.68699	13.0424	1.68945e-38	4.6706e-37	76.1812	0.201709	0.255803
Dctpp1	0.153562	1.9587	15.6491	2.04267e-54	9.35372e-53	112.611	0.211955	0.255929
Mgll	0.153621	0.113051	25.0558	1.40094e-133	3.13493e-131	294.209	0.222347	0.256026
Snrpa1	0.153621	1.11485	12.6723	1.84297e-36	4.70056e-35	71.5228	0.211159	0.256027
Mrps10	0.153711	0.817913	13.616	9.10956e-42	2.81352e-40	83.6555	0.217181	0.256176
Pla2g12a	0.153822	0.635693	13.2314	1.46335e-39	4.233e-38	78.6105	0.220182	0.256361
Eif6	0.153829	1.8117	15.3895	1.04033e-52	4.50302e-51	108.701	0.21267	0.256373
Eif2s1	0.153914	1.23434	13.0929	8.80895e-39	2.46401e-37	76.8279	0.216598	0.256514
Rcc2	0.154179	0.964183	12.9205	8.03412e-38	2.1509e-36	74.6329	0.219699	0.256956
Cox6b2	0.154433	0.332847	15.3705	1.38349e-52	5.96661e-51	108.418	0.222776	0.25738
Jagn1	0.154599	0.884065	13.2925	6.5902e-40	1.93465e-38	79.4027	0.213778	0.257657
Snrpd1	0.154674	2.19628	17.8232	9.46437e-70	6.13374e-68	147.749	0.214749	0.257782
Defa26	0.154813	0.166124	21.9872	3.66028e-104	5.49505e-102	226.685	0.213871	0.258013
Hspa9	0.154896	2.05935	17.6449	2.00872e-68	1.27398e-66	144.707	0.21176	0.258152
Ifrd2	0.155083	1.00499	13.3174	4.75659e-40	1.39983e-38	79.7266	0.21999	0.258462
Cnih4	0.155278	1.42979	13.6187	8.7828e-42	2.71969e-40	83.6918	0.208223	0.258788
Gspt1	0.155718	1.06026	13.6522	5.60667e-42	1.74528e-40	84.1377	0.222417	0.259522
Chchd2	0.156329	3.94093	30.9818	1.95771e-199	9.28736e-197	445.446	0.209032	0.260539
Mrps26	0.156392	1.28909	14.1255	8.8038e-45	3.00038e-43	90.5532	0.219029	0.260645
Mrps18b	0.157142	1.24793	13.8321	4.93589e-43	1.61712e-41	86.552	0.222408	0.261895
Tmem33	0.157269	1.0668	13.2322	1.4484e-39	4.20001e-38	78.6207	0.205844	0.262107
Pdcd5	0.157523	1.38814	14.5029	4.4106e-47	1.60953e-45	95.8174	0.216502	0.26253
Psmd1	0.157534	0.846129	13.0639	1.28077e-38	3.56571e-37	76.4562	0.215253	0.262548
Nhp2l1	0.157637	2.03779	17.5962	4.60421e-68	2.88921e-66	143.881	0.219343	0.26272
Eif1ad	0.157681	0.850104	13.5477	2.26676e-41	6.94671e-40	82.7499	0.225398	0.262793
Sec13	0.157924	1.2567	13.0428	1.68058e-38	4.65693e-37	76.1864	0.213174	0.263199
Mrpl57	0.158144	1.61034	15.4031	8.477e-53	3.69622e-51	108.905	0.217984	0.263565
Galk1	0.158349	0.900252	12.5421	9.31727e-36	2.29749e-34	69.9143	0.221102	0.263906
Dnajc3	0.15854	0.896894	13.0432	1.67113e-38	4.64159e-37	76.192	0.213784	0.264225
Rbm8a	0.158682	1.66604	15.1147	6.23676e-51	2.57728e-49	104.63	0.207392	0.264462
Mbd3	0.159378	0.975067	13.9509	9.76872e-44	3.2728e-42	88.1617	0.230115	0.265621
Cldn2	0.159475	0.847519	12.1741	8.33055e-34	1.92219e-32	65.4556	0.227976	0.265784
Akr1c13	0.159955	0.976076	11.9919	7.36024e-33	1.64084e-31	63.2942	0.218276	0.266582
Psma4	0.160338	1.94361	14.1262	8.7166e-45	2.97922e-43	90.5631	0.214805	0.267221
Phgdh	0.160826	0.647229	12.0231	5.07753e-33	1.13837e-31	63.6624	0.225039	0.268035
Glrx5	0.160892	1.72624	16.5772	9.77868e-61	5.10904e-59	127.089	0.222347	0.268145
Mrpl12	0.16132	2.41879	20.3266	1.1607e-89	1.24017e-87	193.412	0.228058	0.268859
Psmb2	0.161588	1.99489	16.4652	5.90506e-60	3.01871e-58	125.299	0.216436	0.269305
Pfkl	0.16244	0.451168	15.5554	8.49735e-54	3.83188e-52	111.193	0.228262	0.270724
Tmed5	0.163077	0.65001	14.5711	1.66947e-47	6.18748e-46	96.7831	0.230048	0.271786
Slmo2	0.163561	0.973932	14.0557	2.31083e-44	7.83041e-43	89.5942	0.230543	0.272594
Acsl3	0.16359	0.475386	15.435	5.2493e-53	2.3058e-51	109.382	0.23261	0.272641
Tmem167	0.164177	1.25161	14.9629	5.80376e-50	2.3176e-48	102.412	0.22937	0.27362
Sod1	0.16463	1.50484	15.3103	3.40823e-52	1.43849e-50	107.521	0.226404	0.274375
Naa50	0.164816	1.20537	14.6071	9.98788e-48	3.73679e-46	97.2938	0.22995	0.274685
Wdr18	0.165169	0.760002	14.1308	8.18764e-45	2.81465e-43	90.6253	0.227533	0.275274
Pex11a	0.16526	0.388083	16.6321	4.03292e-61	2.14486e-59	127.97	0.232041	0.275425
Cotl1	0.165459	1.47796	14.8328	3.86652e-49	1.49859e-47	100.527	0.232737	0.275757
Psma7	0.166042	2.48683	17.6931	8.8246e-69	5.62687e-67	145.526	0.221586	0.276728
Rangap1	0.166114	1.05184	13.7493	1.51546e-42	4.87082e-41	85.4375	0.230997	0.276848
Gstt2	0.167794	1.05307	13.4893	4.93003e-41	1.49159e-39	81.9781	0.224889	0.279647
Agmat	0.168177	0.668508	14.4707	6.97192e-47	2.52094e-45	95.3622	0.236239	0.280286
Pa2g4	0.16825	1.7811	14.3535	3.65e-46	1.29608e-44	93.7168	0.231359	0.280408
Hook1	0.168357	1.23546	13.489	4.94846e-41	1.49335e-39	81.9744	0.242939	0.280587
Sf3b5	0.168526	1.84095	17.9329	1.42552e-70	9.39257e-69	149.634	0.23158	0.280868
Cdc34	0.168688	0.776982	14.8452	3.22795e-49	1.2552e-47	100.706	0.240828	0.281138
Asns	0.168725	0.496235	15.2606	7.15372e-52	2.99799e-50	106.784	0.236285	0.2812
Ncl	0.168921	3.08142	17.5114	1.95852e-67	1.2098e-65	142.44	0.239002	0.281526
Cyc1	0.168939	2.77091	20.7334	4.0415e-93	5.04549e-91	201.346	0.227975	0.281556
Dynll1	0.169507	1.93572	11.886	2.57949e-32	5.58262e-31	62.0503	0.215631	0.282503
Fkbp3	0.170229	1.49888	14.7142	2.14808e-48	8.16547e-47	98.8216	0.231837	0.283707
Gmds	0.170612	1.80206	14.7634	1.05652e-48	4.04206e-47	99.5271	0.227028	0.284345
Gkn3	0.170644	0.964934	9.08761	1.25181e-19	1.58785e-18	33.136	0.244915	0.284399
Tomm22	0.170745	2.16308	20.069	1.67258e-87	1.71007e-85	188.46	0.236798	0.284566
Dkc1	0.171084	0.941876	13.7349	1.84176e-42	5.88769e-41	85.2437	0.237843	0.285132
Ebna1bp2	0.17131	1.13538	14.8212	4.57159e-49	1.76036e-47	100.36	0.237064	0.285509
Chchd4	0.172237	1.03654	14.7101	2.27706e-48	8.6281e-47	98.7637	0.235329	0.287053
Mgst1	0.172856	2.29578	16.5238	2.30818e-60	1.19541e-58	126.234	0.235982	0.288085
Acot8	0.172899	0.648416	14.9881	4.01213e-50	1.62959e-48	102.779	0.241352	0.288156
Abhd17a	0.172986	0.921176	15.1048	7.22056e-51	2.97347e-49	104.485	0.2483	0.288302
Mrpl55	0.173045	1.10926	15.1228	5.53092e-51	2.29359e-49	104.75	0.244986	0.2884
Ces1f	0.173282	0.210026	18.0714	1.28371e-71	8.65047e-70	152.03	0.246474	0.288795
Timm13	0.173629	2.26747	20.7299	4.32854e-93	5.34755e-91	201.278	0.240946	0.289374
Pfdn6	0.174274	1.62027	17.4349	7.07163e-67	4.301e-65	141.162	0.239797	0.290448
Banf1	0.174724	1.90332	18.6864	2.39854e-76	1.83527e-74	162.872	0.243562	0.291198
Mt1	0.174971	2.14495	14.1852	3.85325e-45	1.33624e-43	91.3744	0.248909	0.29161
Tuba1c	0.175216	1.09887	11.5211	1.77173e-30	3.55544e-29	57.8562	0.236423	0.292018
Bri3bp	0.175391	0.842136	14.9867	4.09909e-50	1.65922e-48	102.758	0.248307	0.29231
Dph3	0.175571	1.22348	15.6407	2.32255e-54	1.05538e-52	112.483	0.247437	0.292609
Tmem266	0.176014	0.257903	19.5102	6.58923e-83	6.10533e-81	177.919	0.256135	0.293348
Nucks1	0.177286	1.83502	15.6631	1.64965e-54	7.58328e-53	112.823	0.249754	0.295468
Dtymk	0.177357	1.65952	16.1547	8.10904e-58	3.90948e-56	120.402	0.246813	0.295586
Phb2	0.177575	2.56136	23.1584	5.37557e-115	9.80834e-113	251.548	0.244948	0.29595
Pdap1	0.178231	1.66274	17.177	5.32573e-65	3.09624e-63	136.86	0.248865	0.297043
Eif3b	0.179553	1.26832	16.2161	3.08695e-58	1.50046e-56	121.363	0.252782	0.299246
Psmb5	0.179605	2.03297	18.3545	8.91157e-74	6.40553e-72	156.979	0.239659	0.299333
Cpt2	0.179757	0.740339	15.5218	1.41468e-53	6.33136e-52	110.686	0.242723	0.299586
Ccdc124	0.182149	1.03115	15.8811	5.7842e-56	2.71149e-54	116.156	0.252862	0.303573
Slc25a20	0.182977	0.360341	18.6166	8.3913e-76	6.22005e-74	161.625	0.259841	0.304953
Psmb6	0.182982	2.16915	20.5297	2.21707e-91	2.55286e-89	197.356	0.247457	0.304962
Tmem14c	0.183043	2.13743	20.3143	1.47548e-89	1.5486e-87	193.173	0.250445	0.305064
Snrpd3	0.184825	1.80996	18.2381	6.93306e-73	4.80854e-71	154.937	0.258091	0.308033
Tagln2	0.185285	2.05067	18.2695	3.98965e-73	2.79983e-71	155.487	0.255583	0.3088
Ndufaf4	0.185622	1.03343	15.3394	2.20408e-52	9.36264e-51	107.955	0.259393	0.309362
Cdk2ap1	0.185798	0.779078	16.1414	1.00035e-57	4.80329e-56	120.193	0.266475	0.309656
Erh	0.185934	2.83686	27.9484	2.72454e-164	8.50344e-162	364.729	0.257779	0.309882
Gnl3	0.18613	0.970829	14.8798	1.9531e-49	7.6448e-48	101.206	0.261274	0.310209
H2afz	0.187285	3.68225	24.9516	1.58418e-132	3.47933e-130	291.791	0.258066	0.312133
Cct3	0.187503	1.80431	16.6746	2.02911e-61	1.08892e-59	128.654	0.252288	0.312498
Ddx39	0.187882	1.44405	14.8226	4.48357e-49	1.73209e-47	100.379	0.253057	0.313129
1110008F13Rik	0.188012	2.07497	20.9555	4.92313e-95	6.41629e-93	205.738	0.265101	0.313345
Nars	0.188209	1.26445	16.3711	2.64732e-59	1.31369e-57	123.807	0.263942	0.313674
Maoa	0.18978	1.03096	13.7155	2.39097e-42	7.6024e-41	84.9844	0.260038	0.316291
Gstm3	0.190925	0.404375	17.4252	8.33417e-67	5.01742e-65	140.999	0.270678	0.3182
Uchl3	0.191491	1.05774	15.9194	3.19398e-56	1.5032e-54	116.747	0.2658	0.319144
Pxmp4	0.191835	0.417963	18.7388	9.33176e-77	7.32945e-75	163.813	0.270702	0.319717
Tmem97	0.192738	1.35249	15.7814	2.69347e-55	1.25273e-53	114.626	0.27494	0.321223
Mttp	0.193789	0.723889	14.5014	4.50619e-47	1.63937e-45	95.7961	0.27069	0.322973
Manf	0.193903	1.75663	15.9728	1.39454e-56	6.58935e-55	117.571	0.261477	0.323163
Rexo2	0.194059	1.02053	16.3929	1.87211e-59	9.36845e-58	124.151	0.271539	0.323423
mt-Nd1	0.194142	4.79449	31.2147	3.29159e-202	1.69731e-199	451.819	0.275046	0.323562
Psmb3	0.194359	2.18654	20.2243	8.40823e-89	8.67145e-87	191.439	0.261027	0.323924
Ptges3	0.194385	1.67047	19.0621	2.62643e-79	2.20918e-77	169.662	0.273957	0.323968
Cgref1	0.194421	0.42251	18.6616	3.74461e-76	2.84686e-74	162.429	0.277485	0.324027
Stip1	0.194619	1.12321	16.38	2.29735e-59	1.14481e-57	123.948	0.259012	0.324357
Tmem54	0.195257	1.39229	16.3632	3.00326e-59	1.48411e-57	123.681	0.275428	0.325421
Mydgf	0.196008	1.41992	18.0935	8.73579e-72	5.92037e-70	152.414	0.274437	0.326672
Sfn	0.196327	1.44898	14.2264	2.1663e-45	7.55655e-44	91.9467	0.253769	0.327204
C1qbp	0.197226	2.3035	21.8724	3.96392e-103	5.87651e-101	224.311	0.271185	0.328702
Hsph1	0.197479	1.18485	14.3279	5.2274e-46	1.85066e-44	93.3597	0.228517	0.329123
Alyref	0.199014	1.15411	17.5956	4.65338e-68	2.90469e-66	143.871	0.280704	0.331682
Nolc1	0.199036	1.17458	16.7672	4.5196e-62	2.47016e-60	130.148	0.285203	0.331718
Hspe1	0.199182	3.64969	34.7938	1.39209e-247	1.1793e-244	556.052	0.267077	0.331963
Hsd17b4	0.19949	0.800932	17.2277	2.28754e-65	1.34976e-63	137.701	0.277937	0.332476
Psmd7	0.200536	1.54304	16.578	9.65852e-61	5.06859e-59	127.101	0.275205	0.334219
Pgp	0.20231	1.62426	18.6556	4.16453e-76	3.14595e-74	162.323	0.281986	0.337175
Tmem147	0.202374	1.90733	20.483	5.52802e-91	6.24403e-89	196.445	0.280903	0.337282
Rgcc	0.203135	0.388568	14.9834	4.33417e-50	1.74841e-48	102.703	0.283569	0.33855
Ucp2	0.205149	1.98235	20.3598	6.09793e-90	6.57468e-88	194.054	0.289461	0.341908
Mpc2	0.205758	2.27822	23.3944	3.07528e-117	5.97915e-115	256.695	0.286979	0.342922
Aars	0.205894	1.29014	18.7258	1.1787e-76	9.19697e-75	163.58	0.283418	0.34315
2810417H13Rik	0.206108	1.95813	12.0292	4.7442e-33	1.06767e-31	63.7299	0.28278	0.343505
Hsdl2	0.206372	0.390263	20.5834	7.74422e-92	9.18464e-90	198.404	0.290885	0.343946
Angptl4	0.207121	0.230489	24.6396	2.14048e-129	4.53324e-127	284.603	0.288862	0.345195
Lpcat3	0.208141	0.901457	17.1274	1.21383e-64	6.98836e-63	136.04	0.288284	0.346894
Map2k2	0.208543	1.63054	20.5814	8.05526e-92	9.45894e-90	198.365	0.289783	0.347564
Eif5	0.208613	2.14967	23.0093	1.37007e-113	2.35493e-111	248.32	0.28231	0.34768
Serp1	0.210562	1.16247	17.6231	2.91203e-68	1.83706e-66	144.338	0.29622	0.35093
St3gal6	0.210697	0.495506	19.3034	3.09415e-81	2.73855e-79	174.085	0.296833	0.351153
Prmt1	0.210727	1.34088	16.8961	5.50207e-63	3.04928e-61	132.244	0.291043	0.351204
Cct7	0.211126	1.74892	18.2982	2.40913e-73	1.70073e-71	155.989	0.281195	0.351869
Ppa1	0.211824	2.05594	19.484	1.07495e-82	9.73199e-81	177.432	0.289661	0.353032
Slc35b1	0.212453	0.811631	17.3573	2.61131e-66	1.56415e-64	139.862	0.295902	0.35408
Gale	0.213541	0.882257	17.815	1.09048e-69	7.02885e-68	147.608	0.299479	0.355893
Dmbt1	0.215192	2.48407	9.36974	9.23858e-21	1.24088e-19	35.7096	0.305516	0.358646
Ran	0.21579	3.12894	31.2972	2.96728e-203	1.59963e-200	454.219	0.296616	0.359643
Ahsa1	0.215881	1.53615	18.9736	1.3237e-78	1.07528e-76	168.051	0.288286	0.359794
Eif5a	0.215935	2.99455	30.3553	6.12802e-192	2.69179e-189	428.229	0.303962	0.359884
Set	0.216281	2.4127	24.8751	9.35023e-132	2.01625e-129	290.021	0.30947	0.36046
Ldha	0.218294	2.98425	19.4018	5.1155e-82	4.5962e-80	175.878	0.300196	0.363816
Sdf2l1	0.218394	0.79959	17.4589	4.72154e-67	2.88647e-65	141.564	0.303561	0.363983
Akr1b8	0.218515	0.212163	25.3725	8.36333e-137	1.90748e-134	301.611	0.310291	0.364184
Nudc	0.219889	1.69385	20.0309	3.4715e-87	3.51897e-85	187.733	0.302243	0.366474
Hadha	0.220326	1.32789	19.8682	7.73275e-86	7.57937e-84	184.641	0.305315	0.367203
Higd1a	0.220601	1.45293	19.6291	7.09661e-84	6.62723e-82	180.139	0.306126	0.367661
Pdia6	0.220611	1.50727	17.9802	6.27104e-71	4.20195e-69	150.451	0.299048	0.367678
Fkbp4	0.220739	2.43849	25.9953	3.02683e-143	7.32616e-141	316.401	0.30257	0.367892
Dnaja1	0.22083	1.92786	17.4306	7.61114e-67	4.60551e-65	141.089	0.263613	0.368043
Tomm40	0.221057	1.56333	20.4466	1.12559e-90	1.24761e-88	195.737	0.312113	0.368421
Timm9	0.221067	1.21415	19.0725	2.17077e-79	1.83896e-77	169.851	0.313215	0.368437
Mrto4	0.223983	1.05133	18.8549	1.1457e-77	9.1195e-76	165.901	0.313826	0.373297
Srm	0.22607	0.682733	18.9931	9.27496e-79	7.58627e-77	168.405	0.319313	0.376776
Hsp90b1	0.226231	2.21299	19.2563	7.389e-81	6.44365e-79	173.218	0.305091	0.377044
Ppp1r14b	0.228438	1.61517	21.4627	1.79052e-99	2.4983e-97	215.924	0.332522	0.380722
Tmem238	0.229802	1.65596	22.8138	9.31093e-112	1.55532e-109	244.114	0.328111	0.382996
Taf10	0.230027	1.38053	21.3655	1.29158e-98	1.7607e-96	213.955	0.321538	0.383371
Akr1c19	0.230187	0.479067	19.0513	3.20162e-79	2.67403e-77	169.464	0.321633	0.383638
Pop5	0.231181	1.47721	21.7852	2.4063e-102	3.48034e-100	222.513	0.316813	0.385294
Psma3	0.231201	1.95952	21.3138	3.68609e-98	4.96784e-96	212.91	0.317696	0.385328
Hras	0.232455	1.08065	20.4047	2.54566e-90	2.79551e-88	194.924	0.329898	0.387419
Hist1h2ap	0.234286	1.3987	9.06516	1.53537e-19	1.92898e-18	32.9344	0.325428	0.39047
Hsd17b11	0.237379	0.678026	19.6744	3.02671e-84	2.8949e-82	180.988	0.332988	0.395625
Calr	0.239027	2.40071	23.1673	4.42618e-115	8.20226e-113	251.741	0.329175	0.398372
Ces2e	0.240096	0.936153	16.6905	1.56868e-61	8.4566e-60	128.91	0.332408	0.400152
Hspd1	0.242144	2.89086	28.1445	1.78778e-166	6.23619e-164	369.742	0.32853	0.403567
Birc5	0.243249	1.59031	12.9857	3.51692e-38	9.52299e-37	75.4533	0.332129	0.405407
Ube2s	0.244466	2.09666	18.2531	5.42117e-73	3.78206e-71	155.182	0.331156	0.407437
Abcd3	0.246747	0.897665	20.3599	6.08024e-90	6.57468e-88	194.056	0.34925	0.411237
Ranbp1	0.247853	2.50839	28.1351	2.27831e-166	7.72022e-164	369.5	0.34726	0.413081
Tuba1b	0.247899	2.48597	19.4919	9.53672e-83	8.76787e-81	177.551	0.343154	0.413158
Aadac	0.247977	1.07758	16.4268	1.09569e-59	5.57719e-58	124.684	0.334884	0.413287
Tuba4a	0.248169	1.04617	19.9835	8.58655e-87	8.55768e-85	186.831	0.345616	0.413608
Tomm5	0.248177	2.51041	28.5259	9.36912e-171	3.47243e-168	379.573	0.35008	0.413621
Hspa5	0.250023	1.94429	18.7176	1.38788e-76	1.06885e-74	163.417	0.336257	0.416699
Aldh9a1	0.252638	1.07685	21.478	1.31296e-99	1.85377e-97	216.233	0.355807	0.421057
Mif	0.254815	2.60016	27.9994	7.39788e-165	2.37132e-162	366.029	0.356609	0.424685
Nhp2	0.255361	2.15784	28.9731	7.78865e-176	2.97979e-173	391.24	0.362137	0.425595
Cst6	0.258333	0.410944	23.3074	2.07804e-116	3.97509e-114	254.79	0.367273	0.430548
Cycs	0.25865	2.73958	28.2389	1.57341e-167	5.65475e-165	372.166	0.360516	0.431076
Hspa1a	0.259779	0.239136	24.5568	1.44787e-128	3.01259e-126	282.697	0.33247	0.432958
Mrpl20	0.260387	1.8161	26.3052	1.68663e-146	4.4452e-144	323.872	0.364724	0.433971
Odc1	0.261189	1.51805	22.7216	6.73831e-111	1.09475e-108	242.142	0.371222	0.435309
Cacybp	0.263371	1.52855	21.7955	1.94634e-102	2.84982e-100	222.725	0.358377	0.438946
Lyar	0.265262	1.39414	22.0516	9.56984e-105	1.45511e-102	228.022	0.373404	0.442097
Prap1	0.273995	2.82437	17.8851	3.32168e-70	2.16457e-68	148.791	0.384166	0.456652
Me1	0.274556	0.240894	29.3842	1.46292e-180	5.98283e-178	402.095	0.390455	0.457586
Eci2	0.279571	1.02725	23.7055	3.17947e-120	6.28475e-118	263.548	0.390937	0.465945
Ptpn6	0.282797	0.353428	26.4177	1.09168e-147	2.94259e-145	326.602	0.40069	0.471322
Nme1	0.287151	2.72764	37.9165	4.37741e-290	6.48951e-287	653.702	0.400025	0.478579
Gpx2	0.312611	2.94309	29.6765	6.6033e-184	2.79697e-181	409.779	0.443579	0.521013
Lrrc59	0.313843	1.24951	26.8542	2.41573e-152	6.82155e-150	337.292	0.447988	0.523066
Hadhb	0.317745	1.41646	27.1937	5.22901e-156	1.51259e-153	345.707	0.440018	0.529569
Etfb	0.321595	2.05252	32.0034	6.46557e-212	4.03588e-209	474.116	0.443299	0.535987
Retsat	0.326653	0.640754	27.4529	7.85149e-159	2.38766e-156	352.191	0.458447	0.544416
Rbp2	0.326904	1.04696	15.4859	2.46065e-53	1.09301e-51	110.135	0.461838	0.544834
Acaa2	0.36895	1.7206	32.548	1.06788e-218	7.03612e-216	489.695	0.51258	0.614912
Acadvl	0.38625	1.2826	30.9786	2.1397e-199	9.76032e-197	445.357	0.538866	0.643746
Acadl	0.392318	0.886901	31.1509	1.76599e-201	8.72693e-199	450.143	0.549129	0.653859
Ckb	0.399987	1.06431	28.0611	1.52076e-165	5.01005e-163	367.607	0.56556	0.666642
Ech1	0.40741	1.77983	34.7195	1.3234e-246	1.04637e-243	553.805	0.566471	0.679013
Creb3l3	0.407526	0.315346	37.753	8.55663e-288	1.12757e-284	648.438	0.581571	0.679206
Dhrs4	0.412948	2.08389	37.5184	1.60495e-284	1.90347e-281	640.918	0.583631	0.688243
Tubb4b	0.435848	2.33939	26.0393	1.14339e-143	2.88523e-141	317.372	0.607963	0.726409
Hsp90aa1	0.48989	3.33589	41.3153	0	0	766.117	0.661179	0.81648
Scd2	0.543746	0.678842	39.9713	0	0	721.159	0.785141	1
Fabp2	0.715637	3.08779	57.7901	0	0	1390.05	1.0185	1
Acot1	1.04452	1.21039	73.322	0	0	2057.24	1.48802	1
Hmgcs2	1.06019	1.47684	70.0027	0	0	1909.02	1.50429	1
Fabp1	2.18064	2.55498	83.514	0	0	2508.89	3.13314	1

## Sheet: Enterocyte progenitor_down
index	logFC	AveExpr	t	P.Value	adj.P.Val	B	abs.log2FC	log_weight
Sis	-0.655454	0.693351	-37.2675	6.7279e-281	7.2539e-278	632.595	-0.947484	1
Smim24	-0.566141	2.29419	-35.3945	1.95027e-255	1.77925e-252	574.096	-0.818733	1
Txnip	-0.429741	0.889479	-31.9302	5.18615e-211	3.07539e-208	472.039	-0.6376	0.716233
Aldob	-0.381323	2.32211	-26.0148	2.0599e-143	5.08967e-141	316.785	-0.559341	0.635536
Serinc3	-0.37912	1.64038	-33.906	5.44552e-236	4.03649e-233	529.421	-0.552745	0.631865
Sepp1	-0.366265	0.291621	-35.9545	4.51718e-263	4.46448e-260	591.637	-0.533418	0.610439
Oat	-0.362544	3.01571	-39.3733	0	1.46181e-307	701.276	-0.538098	0.604236
Clca3b	-0.346835	1.73602	-19.8654	8.40742e-86	8.17312e-84	184.558	-0.506066	0.578055
Mgam	-0.34019	1.20621	-26.5625	3.1653e-149	8.73034e-147	330.133	-0.496561	0.56698
Khk	-0.327975	1.28559	-20.8894	1.89465e-94	2.43909e-92	204.395	-0.480022	0.546622
Pdcd4	-0.311108	1.20455	-22.5799	1.39173e-109	2.20079e-107	239.124	-0.447066	0.51851
Slc5a1	-0.304367	0.612429	-26.2862	2.67899e-146	6.90715e-144	323.411	-0.44768	0.507275
Pigr	-0.298405	3.08987	-32.7829	1.1919e-221	8.31527e-219	496.477	-0.432053	0.497338
Mlxipl	-0.296566	0.904321	-23.9491	1.38072e-122	2.77549e-120	268.971	-0.429275	0.494274
Plac8	-0.286807	3.0924	-31.669	8.52457e-208	4.81435e-205	464.651	-0.426474	0.478007
Pkm	-0.272093	1.77495	-20.3194	1.34867e-89	1.42814e-87	193.263	-0.403879	0.453485
Zfos1	-0.271329	1.84877	-20.8876	1.91261e-94	2.43909e-92	204.386	-0.401674	0.452212
Cyba	-0.251956	0.999285	-18.1069	6.91277e-72	4.71181e-70	152.647	-0.368368	0.419922
Sord	-0.247115	0.680956	-19.2615	6.7151e-81	5.89934e-79	173.313	-0.360074	0.411853
Sdc4	-0.242615	1.664	-20.5184	2.7664e-91	3.15476e-89	197.135	-0.348882	0.404355
Btg1	-0.240198	0.922364	-19.6455	5.21329e-84	4.90711e-82	180.446	-0.353202	0.400326
Ptms	-0.240007	1.54059	-17.9579	9.24123e-71	6.12296e-69	150.065	-0.349538	0.400007
Lypd8	-0.233282	2.94455	-18.6243	7.47628e-76	5.61194e-74	161.74	-0.348499	0.388799
Socs2	-0.232079	0.861381	-18.5298	3.96071e-75	2.89963e-73	160.08	-0.343382	0.386794
Id2	-0.223904	0.367847	-20.5302	2.19725e-91	2.55286e-89	197.365	-0.322564	0.37317
Myl12b	-0.22339	1.49099	-18.8057	2.78691e-77	2.20351e-75	165.016	-0.335209	0.372312
Fam234a	-0.222081	0.635083	-18.9377	2.54326e-78	2.03805e-76	167.4	-0.324332	0.370131
Serpinb6a	-0.22142	1.22402	-15.282	5.20133e-52	2.18751e-50	107.101	-0.337492	0.36903
Gm42418	-0.22141	2.3359	-14.9309	9.35906e-50	3.72478e-48	101.937	-0.347163	0.369013
AY036118	-0.215561	0.886597	-18.7234	1.23213e-76	9.55105e-75	163.536	-0.324412	0.359264
Krt18	-0.214066	1.92738	-13.941	1.12666e-43	3.76401e-42	88.02	-0.326079	0.356772
Ceacam1	-0.207641	0.998725	-15.507	1.7702e-53	7.89271e-52	110.463	-0.299102	0.346065
Gas6	-0.202763	0.424362	-17.9712	7.33511e-71	4.88733e-69	150.295	-0.293526	0.337934
2200002D01Rik	-0.20086	1.31042	-12.5566	7.82265e-36	1.94144e-34	70.088	-0.293494	0.334762
Rps27rt	-0.19864	1.6	-19.1482	5.4111e-80	4.61695e-78	171.235	-0.286038	0.331063
Tnfsf10	-0.195998	0.22675	-24.1257	2.59734e-124	5.31112e-122	272.932	-0.278456	0.326658
Ppard	-0.194836	0.448068	-18.5076	5.88314e-75	4.25451e-73	159.686	-0.284261	0.324721
Muc3	-0.191643	0.463718	-16.4245	1.13132e-59	5.73394e-58	124.652	-0.283578	0.3194
S100g	-0.189686	0.216069	-20.6808	1.1403e-92	1.37999e-90	200.312	-0.277964	0.316138
Cdca7	-0.187015	1.14566	-12.4795	2.02145e-35	4.89273e-34	69.1457	-0.267425	0.311687
Hes1	-0.185514	1.11329	-11.6394	4.56136e-31	9.42469e-30	59.2016	-0.271425	0.309185
Muc13	-0.185463	1.71147	-17.0816	2.59352e-64	1.46472e-62	135.285	-0.276633	0.309101
Rps18-ps3	-0.183953	2.01204	-20.5876	7.12695e-92	8.53794e-90	198.487	-0.267122	0.306583
Gltscr2	-0.183562	1.67134	-17.0279	6.30327e-64	3.52626e-62	134.401	-0.271194	0.305932
Gm8730	-0.182986	2.90803	-27.4459	9.37324e-159	2.77917e-156	352.014	-0.263008	0.304972
Rps2-ps6	-0.182145	1.84921	-19.3919	5.98611e-82	5.33799e-80	175.721	-0.268512	0.30357
Id3	-0.178625	0.956831	-11.554	1.21638e-30	2.47875e-29	58.2291	-0.272941	0.297704
Trim2	-0.175672	1.05655	-14.9779	4.66527e-50	1.86926e-48	102.629	-0.261834	0.292782
Arid5b	-0.175628	0.396236	-16.5982	6.97585e-61	3.69347e-59	127.425	-0.257025	0.292709
Ivns1abp	-0.17486	1.72666	-16.6731	2.07978e-61	1.11109e-59	128.629	-0.259637	0.291428
Slc12a2	-0.172185	1.53338	-10.0284	1.56359e-23	2.41146e-22	42.0175	-0.245733	0.28697
Gpi1	-0.169559	1.63631	-16.0616	3.49322e-57	1.67055e-55	118.949	-0.252992	0.282593
Rpl6l	-0.169497	2.09068	-19.0247	5.20725e-79	4.28875e-77	168.98	-0.248956	0.28249
Thra	-0.169441	0.73978	-14.4404	1.0707e-46	3.85972e-45	94.9358	-0.244608	0.282397
Rnf149	-0.164494	0.780428	-13.4064	1.47561e-40	4.40823e-39	80.8891	-0.236747	0.274151
Pik3r1	-0.164451	0.791515	-13.7025	2.85035e-42	9.03882e-41	84.8098	-0.24214	0.27408
Rpl9-ps6	-0.162315	2.62387	-22.9265	8.22026e-113	1.39275e-110	246.534	-0.236337	0.270521
Glud1	-0.161578	1.18503	-13.6579	5.19303e-42	1.62505e-40	84.2139	-0.244702	0.269291
Smpdl3a	-0.161498	0.542356	-14.5791	1.49028e-47	5.54067e-46	96.896	-0.239902	0.269159
AA467197	-0.161019	0.184494	-19.0274	4.96055e-79	4.11414e-77	169.028	-0.235575	0.268361
Ndufa1	-0.158048	1.58289	-15.4758	2.83454e-53	1.25439e-51	109.994	-0.235174	0.263408
Psmb8	-0.157868	0.477475	-13.8434	4.23512e-43	1.39137e-41	86.7042	-0.232444	0.263109
Igf2bp2	-0.157333	0.302793	-17.3382	3.60306e-66	2.14735e-64	139.541	-0.225251	0.262217
Tkfc	-0.157308	0.87641	-12.5544	8.00324e-36	1.9816e-34	70.0652	-0.229975	0.262175
Ndrg1	-0.157052	0.23868	-16.4873	4.143e-60	2.13635e-58	125.652	-0.232451	0.261749
Tcea3	-0.15699	0.637555	-13.4283	1.10534e-40	3.31882e-39	81.1761	-0.227614	0.261645
Txn1	-0.156196	3.95729	-20.7007	7.80557e-93	9.54372e-91	200.69	-0.242611	0.260322
Sh3bgrl	-0.154349	0.681534	-13.5287	2.92076e-41	8.90493e-40	82.4981	-0.227349	0.257243
Dhrs3	-0.154184	0.396678	-15.0666	1.26665e-50	5.16238e-49	103.926	-0.225648	0.256967
Atp1a1	-0.152436	2.04289	-15.0966	8.13809e-51	3.3282e-49	104.366	-0.232475	0.254054
Ctdsp2	-0.151504	0.607683	-13.5944	1.21499e-41	3.74279e-40	83.3694	-0.22426	0.252502
Clic1	-0.151442	1.60403	-13.472	6.19456e-41	1.86466e-39	81.7513	-0.232823	0.252398
Tifa	-0.150895	0.257113	-16.2887	9.79483e-59	4.78052e-57	122.505	-0.221386	0.251486
Nptn	-0.150362	0.363575	-15.7726	3.08097e-55	1.42735e-53	114.492	-0.219322	0.250599
Krt7	-0.149708	0.660297	-11.6196	5.7138e-31	1.17649e-29	58.9782	-0.224854	0.249508
Eef2	-0.147604	3.40894	-22.7548	3.3071e-111	5.44753e-109	242.851	-0.222122	0.246001
Sox4	-0.1468	0.83495	-8.8828	7.9148e-19	9.47221e-18	31.3161	-0.208873	0.244661
Atp1b1	-0.145981	2.36558	-16.4183	1.24913e-59	6.3041e-58	124.554	-0.220992	0.243296
Wdr89	-0.145386	2.73711	-21.4001	6.40456e-99	8.83233e-97	214.654	-0.21252	0.242304
Rpl13-ps3	-0.145369	1.20942	-12.8851	1.25991e-37	3.35787e-36	74.1862	-0.209829	0.242276
Svip	-0.144705	0.5645	-13.0956	8.50711e-39	2.38521e-37	76.8625	-0.213819	0.24117
Ckmt1	-0.144594	1.50502	-10.2721	1.3262e-24	2.14288e-23	44.4584	-0.229193	0.240984
Snhg18	-0.14429	0.565218	-13.0031	2.79682e-38	7.64293e-37	75.6807	-0.207795	0.240479
Gsdmc4	-0.144288	0.268696	-11.864	3.34143e-32	7.20534e-31	61.7936	-0.21129	0.240474
Aplp2	-0.143978	0.643984	-12.7584	6.25932e-37	1.62086e-35	72.5948	-0.211546	0.239958
Grb7	-0.143163	0.674831	-11.9219	1.68481e-32	3.67314e-31	62.4727	-0.209668	0.238599
Rpl23a-ps3	-0.142686	2.54834	-19.6564	4.24969e-84	4.03211e-82	180.65	-0.210036	0.237804
Cox6c	-0.141961	3.41297	-25.8681	6.41462e-142	1.52155e-139	313.356	-0.215602	0.236596
Gapdh	-0.14102	2.87455	-14.6136	9.09544e-48	3.41367e-46	97.3869	-0.220696	0.235028
Eif4a2	-0.140265	1.12829	-12.0334	4.49269e-33	1.01492e-31	63.7838	-0.218276	0.233769
Ano6	-0.140249	0.506815	-12.7827	4.60929e-37	1.2041e-35	72.8986	-0.207515	0.233742
Mfsd4	-0.140111	0.14803	-20.4635	8.0967e-91	9.05914e-89	196.065	-0.199721	0.233513
Eif4b	-0.139784	1.56016	-12.8405	2.21881e-37	5.87391e-36	73.6244	-0.208809	0.232968
Irf2bp2	-0.139772	0.773813	-11.6918	2.48078e-31	5.18908e-30	59.8054	-0.208312	0.232948
Rps28	-0.138252	3.78628	-23.1277	1.0494e-114	1.88573e-112	250.881	-0.201678	0.230415
Rps27	-0.136285	3.94183	-25.4963	4.49791e-138	1.04598e-135	304.526	-0.198495	0.227137
Plcb3	-0.136001	1.00527	-11.5927	7.78361e-31	1.59712e-29	58.6717	-0.196739	0.226664
Adck3	-0.135027	0.631396	-11.9631	1.03496e-32	2.29431e-31	62.9561	-0.189501	0.225039
Gm11808	-0.13493	2.30484	-17.152	8.07341e-65	4.67077e-63	136.446	-0.198198	0.224878
Wbp5	-0.133444	1.33893	-9.39842	7.0466e-21	9.5077e-20	35.977	-0.203573	0.222401
Vsig10	-0.132789	0.532709	-12.0251	4.95916e-33	1.11393e-31	63.6858	-0.196858	0.221309
Rpl10-ps3	-0.132475	2.77947	-19.4896	9.68786e-83	8.83831e-81	177.535	-0.194932	0.220787
Camk2n1	-0.131883	0.307698	-13.915	1.5962e-43	5.31769e-42	87.6737	-0.19024	0.219799
S100a11	-0.131866	0.947468	-9.85371	8.82975e-23	1.31065e-21	40.3054	-0.197503	0.21977
Lima1	-0.131645	1.12752	-11.0685	2.8233e-28	5.19943e-27	52.8302	-0.192627	0.219403
Pabpc1	-0.131333	3.0869	-17.0877	2.34563e-64	1.33106e-62	135.385	-0.194344	0.218882
Gm9493	-0.131231	1.4216	-12.1726	8.48481e-34	1.95398e-32	65.4374	-0.188094	0.218713
2310001H17Rik	-0.130604	0.473234	-12.066	3.04402e-33	6.91612e-32	64.17	-0.189051	0.217669
Grn	-0.130188	0.632843	-11.6969	2.34001e-31	4.91195e-30	59.8634	-0.196715	0.216975
Sema4g	-0.130178	0.636467	-11.2479	3.86986e-29	7.36703e-28	54.7994	-0.196734	0.216958
Sema5a	-0.129968	0.517646	-11.7891	8.00935e-32	1.6993e-30	60.9266	-0.191235	0.216608
Laptm4a	-0.129762	1.28192	-11.259	3.41775e-29	6.51679e-28	54.9226	-0.198171	0.216264
Klf10	-0.129361	0.25336	-14.9175	1.12752e-49	4.47238e-48	101.752	-0.188426	0.215596
Ctss	-0.129129	0.40643	-12.7854	4.45485e-37	1.16633e-35	72.9324	-0.190437	0.21521
Isx	-0.128462	0.519662	-11.5318	1.56568e-30	3.16876e-29	57.9788	-0.195376	0.214098
Plp2	-0.127834	1.40882	-11.2107	5.85474e-29	1.10922e-27	54.3891	-0.191009	0.213052
Aqp1	-0.126122	0.80195	-10.1927	2.979e-24	4.72339e-23	43.6576	-0.189019	0.210198
Rpl41	-0.126115	4.85155	-29.1186	1.67801e-177	6.63373e-175	395.068	-0.189461	0.210187
Tmem256	-0.126112	1.30911	-11.4859	2.64239e-30	5.24059e-29	57.4599	-0.186968	0.210181
Galm	-0.12537	0.500851	-11.6576	3.68727e-31	7.65867e-30	59.4125	-0.183789	0.208944
Papss1	-0.125175	0.356227	-12.989	3.34894e-38	9.10974e-37	75.5018	-0.184949	0.20862
Rpl7a-ps5	-0.125083	1.69781	-12.499	1.58647e-35	3.87949e-34	69.3861	-0.185044	0.208466
Gm9843	-0.124706	2.63855	-18.3293	1.39145e-73	9.94132e-72	156.536	-0.184713	0.207838
Deptor	-0.124412	0.719039	-10.5794	5.45051e-26	9.20841e-25	47.6176	-0.182595	0.207347
Ifitm3	-0.124015	1.82073	-5.254	1.5259e-07	7.60704e-07	5.8637	-0.175398	0.206686
Ypel3	-0.123128	0.166595	-17.0989	1.94753e-64	1.11047e-62	135.57	-0.180364	0.205208
Qars	-0.122475	1.05473	-10.6104	3.93184e-26	6.6712e-25	47.941	-0.187462	0.204119
Ascl2	-0.122474	0.523177	-8.32702	9.63398e-17	1.01293e-15	26.5827	-0.169913	0.204117
Gm2000	-0.122176	2.02625	-13.7689	1.16332e-42	3.75938e-41	85.7002	-0.179773	0.203622
Dlgap4	-0.122056	0.277981	-13.5535	2.09869e-41	6.4483e-40	82.8265	-0.177483	0.203421
Adh6a	-0.12198	0.35218	-8.77573	2.04285e-18	2.37531e-17	30.3808	-0.181358	0.203295
Nfkbia	-0.121569	0.537867	-10.3035	9.59847e-25	1.56156e-23	44.7783	-0.181347	0.202609
Rps26	-0.12152	3.86262	-22.1632	9.27738e-106	1.42896e-103	230.348	-0.174151	0.202528
Aldh18a1	-0.121377	0.864093	-10.3332	7.07638e-25	1.1576e-23	45.0799	-0.175177	0.20229
Gna11	-0.120232	1.27493	-8.83094	1.25311e-18	1.48027e-17	30.8628	-0.181094	0.200381
Limk2	-0.119835	0.552861	-10.655	2.45377e-26	4.21154e-25	48.4078	-0.178027	0.19972
Rnase4	-0.118552	0.305282	-12.2411	3.71376e-34	8.75649e-33	66.2571	-0.174499	0.197581
Tmc4	-0.118222	1.04603	-10.0708	1.02038e-23	1.58607e-22	42.4396	-0.182857	0.197032
Uba52	-0.118212	1.91894	-12.7821	4.64422e-37	1.21056e-35	72.8911	-0.167259	0.197015
Epb41l4aos	-0.11785	0.639793	-10.2334	1.96793e-24	3.14551e-23	44.0678	-0.171533	0.196411
Vipr1	-0.117726	0.541457	-10.752	8.73105e-27	1.52056e-25	49.431	-0.185061	0.196205
Ms4a10	-0.117549	0.538793	-10.0935	8.12016e-24	1.26385e-22	42.6655	-0.173753	0.195909
Oxct1	-0.117355	0.83847	-9.29596	1.83719e-20	2.42101e-19	35.0305	-0.184422	0.195587
Bex1	-0.117328	0.151252	-11.3623	1.07547e-29	2.09443e-28	56.0686	-0.170432	0.195541
Gpx1	-0.117209	2.61449	-10.368	4.95069e-25	8.16623e-24	45.4335	-0.176628	0.195342
Lgr4	-0.117146	0.545615	-10.6861	1.76321e-26	3.03949e-25	48.735	-0.175124	0.195237
Hmga1	-0.116929	0.713975	-10.0385	1.41095e-23	2.18744e-22	42.119	-0.165818	0.194876
Cd9	-0.11651	0.8977	-8.17051	3.52801e-16	3.59469e-15	25.3045	-0.17725	0.194177
Relb	-0.116389	0.346133	-12.3194	1.43487e-34	3.41032e-33	67.2007	-0.171601	0.193976
H2afv	-0.116226	2.79356	-15.254	7.89823e-52	3.29835e-50	106.685	-0.181377	0.193704
Wls	-0.116046	0.390533	-11.5117	1.9697e-30	3.9394e-29	57.7512	-0.169397	0.193405
Nsa2	-0.115736	1.40613	-10.6545	2.46625e-26	4.22684e-25	48.4028	-0.172128	0.192888
Ogt	-0.115512	0.929304	-9.49974	2.70492e-21	3.73027e-20	36.923	-0.1731	0.192515
Amica1	-0.115381	1.02299	-7.09697	1.38176e-12	1.09575e-11	17.177	-0.151898	0.192296
Axin2	-0.115158	0.539263	-9.00262	2.70066e-19	3.3469e-18	32.377	-0.170879	0.191924
Cnn3	-0.115077	0.97936	-8.31211	1.09062e-16	1.14467e-15	26.4605	-0.167801	0.191789
Rps29	-0.115056	4.42504	-23.0898	2.39146e-114	4.23324e-112	250.06	-0.167452	0.191754
Bri3	-0.114709	1.71822	-11.846	4.11423e-32	8.79185e-31	61.5872	-0.171999	0.191176
Rpl39	-0.114434	4.15928	-22.6761	1.78461e-110	2.8602e-108	241.171	-0.166192	0.190718
Cbx3	-0.113966	1.16393	-8.22458	2.25849e-16	2.32716e-15	25.7436	-0.166501	0.189937
Tmem59	-0.113558	1.50646	-9.81274	1.3201e-22	1.93289e-21	39.9078	-0.178817	0.189258
Rps26-ps1	-0.113558	1.32522	-10.2332	1.972e-24	3.14777e-23	44.0658	-0.15744	0.189257
Gsdmc2	-0.113388	0.146776	-12.6979	1.34153e-36	3.43639e-35	71.8381	-0.165606	0.188974
Tsc22d1	-0.113104	0.611712	-9.70519	3.76587e-22	5.39411e-21	38.8715	-0.167002	0.188501
Rpl37a	-0.111919	4.2647	-22.1943	4.83261e-106	7.54141e-104	230.998	-0.165446	0.186527
Camk1d	-0.111916	0.572428	-9.89024	6.16016e-23	9.21305e-22	40.6614	-0.164104	0.186521
Npepps	-0.111449	1.03119	-9.53666	1.90354e-21	2.64666e-20	37.2701	-0.165929	0.185743
Smim6	-0.110852	0.736347	-8.95061	4.31194e-19	5.23971e-18	31.9153	-0.160676	0.184748
Cldn15	-0.110354	1.75064	-10.3632	5.19261e-25	8.55338e-24	45.3863	-0.166723	0.183917
Tapbp	-0.110029	0.458633	-10.7178	1.25858e-26	2.17909e-25	49.0689	-0.162111	0.183376
Cdc42ep5	-0.109843	1.13912	-9.00398	2.6675e-19	3.31272e-18	32.3892	-0.165402	0.183066
Ush1c	-0.109106	0.572467	-10.1132	6.65596e-24	1.04417e-22	42.8622	-0.163005	0.181838
Higd2a	-0.109006	1.96722	-12.5277	1.11326e-35	2.72794e-34	69.7377	-0.167563	0.181671
Rere	-0.108383	0.562289	-9.83726	1.03788e-22	1.53482e-21	40.1456	-0.164173	0.180632
Paics	-0.108327	0.761175	-8.55056	1.44598e-17	1.59826e-16	28.4512	-0.159259	0.180539
Hadh	-0.107457	1.87997	-10.9072	1.64264e-27	2.94731e-26	51.0857	-0.164299	0.179089
Csrp2	-0.106377	2.44958	-12.9587	4.93604e-38	1.33049e-36	75.1166	-0.166208	0.17729
Eif2a	-0.10621	0.918247	-8.90226	6.64647e-19	8.00275e-18	31.4884	-0.160483	0.177011
Rnaset2a	-0.105959	0.642463	-9.38401	8.06805e-21	1.08735e-19	35.8433	-0.159806	0.176593
Gm26917	-0.105952	0.78093	-8.3796	6.19026e-17	6.59035e-16	27.0183	-0.160054	0.176581
Pnrc1	-0.105064	0.350475	-10.8273	3.89211e-27	6.86911e-26	50.2312	-0.155642	0.175102
Cdk6	-0.104777	0.879682	-7.46404	9.24796e-14	8.01175e-13	19.8295	-0.152525	0.174623
Phgr1	-0.104388	2.1095	-7.81984	5.94771e-15	5.5851e-14	22.5254	-0.161876	0.173974
Uaca	-0.104354	0.604885	-9.16989	5.8915e-20	7.58667e-19	33.8799	-0.155049	0.173918
Rpl22l1	-0.104188	3.48582	-16.7026	1.28931e-61	6.98231e-60	129.105	-0.16012	0.173641
Erbb3	-0.103884	0.525635	-9.44759	4.4333e-21	6.02945e-20	36.4348	-0.158569	0.173135
Ifi27	-0.103583	0.276131	-11.1824	8.01675e-29	1.51158e-27	54.0777	-0.154516	0.172633
Igbp1	-0.103431	0.977819	-9.02157	2.27583e-19	2.83522e-18	32.5459	-0.157548	0.172379
Prkcz	-0.103276	0.351988	-10.8533	2.94299e-27	5.23296e-26	50.5081	-0.152457	0.17212
Cdh1	-0.102817	1.37852	-9.1858	5.09002e-20	6.58316e-19	34.0243	-0.155924	0.171356
Nr3c1	-0.102782	0.909985	-8.61869	8.03702e-18	8.99237e-17	29.0302	-0.15452	0.171298
Bhlhe40	-0.102431	0.200235	-13.0263	2.07808e-38	5.70509e-37	75.9756	-0.148962	0.170712
Rpl36	-0.101489	3.94618	-20.2517	4.95843e-89	5.1585e-87	191.966	-0.150999	0.169142
Tax1bp3	-0.100861	0.64323	-8.58754	1.05188e-17	1.17139e-16	28.7649	-0.15347	0.168097
Rnaset2b	-0.100806	0.746448	-8.70669	3.739e-18	4.27211e-17	29.7847	-0.154544	0.168004
Oxa1l	-0.100432	0.82512	-8.7159	3.4495e-18	3.94895e-17	29.8641	-0.152357	0.167381

## Sheet: Enterocyte_up
index	logFC	AveExpr	t	P.Value	adj.P.Val	B	abs.log2FC	log_weight
Mgll	0.100376	0.0754441	5.03873	6.20622e-07	4.86238e-05	5.58013	0.145686	0.167276
Gm933	0.103065	0.0777699	4.83781	1.66992e-06	0.000115858	4.6405	0.143119	0.171758
Defa3	0.106927	0.144262	3.93221	9.39651e-05	0.00366846	0.849087	0.144192	0.178195
Cycs	0.109786	3.00359	3.94018	9.09716e-05	0.00360041	0.879252	0.181229	0.18296
Ran	0.116422	2.84737	3.81712	0.000148997	0.00543114	0.420249	0.16933	0.194021
Pycard	0.1192	3.7094	4.99671	7.65517e-07	5.91709e-05	5.38073	0.190508	0.19865
Acacb	0.119474	0.09875	5.2455	2.16224e-07	1.97639e-05	6.58372	0.184536	0.199107
Dbi	0.119667	3.84268	3.89362	0.000111465	0.0042508	0.69248	0.176365	0.199428
Ugt2b5	0.120515	0.174756	3.7476	0.000195733	0.00681044	0.16709	0.18389	0.200843
Eef1b2	0.121529	3.31959	4.67422	3.64472e-06	0.000228132	3.9015	0.207811	0.202533
Mpc2	0.121776	2.35406	3.61725	0.000322748	0.00999217	-0.295637	0.184663	0.202943
Scd1	0.123313	0.0919003	5.38894	1.01874e-07	1.02025e-05	7.3015	0.176437	0.205506
Pebp1	0.125888	2.2132	3.74099	0.000200837	0.00692527	0.143229	0.203226	0.209797
Park7	0.126798	2.15103	3.66106	0.00027327	0.00874237	-0.14187	0.189403	0.211313
Timm13	0.128846	2.25512	3.9692	8.08257e-05	0.00328521	0.989479	0.197348	0.214727
Hspe1	0.129316	3.35026	5.05213	5.80268e-07	4.60893e-05	5.64404	0.197117	0.21551
Pcyox1	0.137566	0.324909	3.66577	0.000268401	0.00863455	-0.125243	0.202369	0.22926
Rpl36al	0.13795	3.19706	6.17464	1.22054e-09	1.87425e-07	11.5406	0.214611	0.2299
Fabp5	0.138712	0.255492	3.97926	7.75639e-05	0.00316774	1.0279	0.205184	0.231171
Spcs1	0.139154	1.84252	3.68455	0.000249772	0.00819552	-0.0587048	0.198859	0.231908
Hira	0.139651	0.259143	4.04118	6.00809e-05	0.00258191	1.2663	0.212425	0.232736
Defa-rs1	0.139783	0.176095	4.6411	4.25658e-06	0.000257187	3.75479	0.188417	0.232956
Chchd2	0.140904	3.95284	7.56167	1.49443e-13	4.1979e-11	20.2347	0.20697	0.234825
Mars	0.141181	0.327739	3.65835	0.000276115	0.00878456	-0.151444	0.20236	0.235286
Ube2d3	0.142247	1.91212	3.86235	0.000124481	0.00465469	0.587325	0.224938	0.237063
Psmb6	0.143567	2.1699	3.92856	9.53646e-05	0.00371052	0.835314	0.201595	0.239263
Dapk3	0.144092	0.387706	3.77833	0.000173591	0.00617051	0.278425	0.219029	0.240138
Arf1	0.147249	2.13553	4.23724	2.61797e-05	0.00126592	2.04398	0.222876	0.2454
Defa26	0.147676	0.134209	5.73578	1.53803e-08	1.88442e-06	9.10932	0.195685	0.246111
Mrpl12	0.147908	2.36202	4.77362	2.27447e-06	0.000148836	4.34774	0.247319	0.246498
Mgst3	0.148216	2.86192	3.96964	8.12959e-05	0.00328521	0.985258	0.233067	0.24701
Phb2	0.149816	2.42551	4.49311	8.41894e-06	0.000466158	3.111	0.223854	0.249678
Amacr	0.150066	0.375306	3.71221	0.000224536	0.00749561	0.0398902	0.228074	0.250094
Tomm22	0.150379	2.13859	4.48571	8.70661e-06	0.000477495	3.07933	0.23029	0.250617
Isoc1	0.150986	0.3724	3.81429	0.000150675	0.00547421	0.409845	0.211657	0.251627
mt-Nd1	0.151796	4.6745	6.09133	2.17285e-09	3.29273e-07	10.9918	0.265708	0.252978
Hnrnpa3	0.152061	2.25341	4.45521	9.99521e-06	0.000542995	2.94926	0.237434	0.25342
C1qbp	0.152565	2.06487	3.78861	0.000166724	0.0060005	0.315879	0.21731	0.25426
Cyb5b	0.156662	1.47975	3.68122	0.000252977	0.0082771	-0.0705022	0.256486	0.261088
Ppa1	0.15708	2.20384	3.9915	7.37648e-05	0.00305593	1.07474	0.230561	0.261785
Aldh3a2	0.158986	0.528317	3.67171	0.000262373	0.00848127	-0.104238	0.247069	0.264962
Mrpl57	0.160004	1.58279	3.92655	9.61465e-05	0.00372835	0.827708	0.246791	0.266659
mt-Nd2	0.160375	3.75656	6.01952	3.04279e-09	4.4928e-07	10.6631	0.262623	0.267277
Krtcap2	0.160671	1.82017	3.957	8.4954e-05	0.00340911	0.943035	0.248003	0.267769
Mrpl20	0.161704	1.82231	4.29514	2.03531e-05	0.00101916	2.2803	0.261417	0.269491
Phlda2	0.162266	0.179747	5.36458	1.15899e-07	1.14087e-05	7.1784	0.221179	0.270428
Coa7	0.163296	0.451095	3.96832	8.11161e-05	0.00328521	0.986134	0.26142	0.272145
Hsp90b1	0.164219	2.4477	4.00353	7.02957e-05	0.00295473	1.11989	0.247874	0.273683
Surf4	0.165072	1.27089	3.71546	0.000221735	0.0074236	0.0515184	0.258665	0.275105
Mrps26	0.165262	1.24505	3.66349	0.000270747	0.00868579	-0.133294	0.259935	0.275422
Hif1a	0.165432	0.363547	4.23644	2.62703e-05	0.00126592	2.04074	0.241826	0.275704
Tomm70a	0.165449	1.11267	3.62656	0.000311586	0.00975146	-0.263132	0.262816	0.275733
Phf5a	0.166703	1.56955	3.9362	9.24567e-05	0.00363421	0.864164	0.262809	0.277824
Psma2	0.167394	1.94006	4.20877	2.95978e-05	0.00142033	1.92889	0.222595	0.278976
Tmem14c	0.167414	2.15453	4.96803	8.82669e-07	6.64424e-05	5.24546	0.258454	0.279008
Fbp2	0.168542	1.81429	3.72279	0.000215533	0.00730087	0.0777929	0.234947	0.280889
Scarb2	0.170595	0.623102	3.78671	0.000167975	0.00602668	0.308943	0.280479	0.28431
Cebpb	0.1718	0.579593	3.73946	0.000202036	0.00694581	0.137714	0.263149	0.286318
Nt5c	0.172058	1.59088	3.99569	7.25045e-05	0.00302549	1.09082	0.260787	0.286748
Map2k2	0.172364	1.75204	4.19203	3.18014e-05	0.00150096	1.86157	0.253407	0.287259
Erich4	0.172903	0.498108	3.75228	0.000192199	0.00670773	0.183983	0.276213	0.288157
Pdcd5	0.173096	1.23811	3.78263	0.000170688	0.006105	0.294075	0.233455	0.288479
Fut8	0.173401	0.424911	4.13272	4.0937e-05	0.00186517	1.62504	0.244358	0.288987
Carhsp1	0.173815	1.28943	3.88387	0.000114203	0.00434085	0.667482	0.27812	0.289677
Acot8	0.173926	0.851189	3.73142	0.000208443	0.00714477	0.108781	0.272453	0.289862
Nifk	0.174123	0.527652	3.99463	7.2821e-05	0.00302773	1.08676	0.251565	0.290191
Atp2a2	0.174435	1.01681	3.72318	0.000215209	0.00730087	0.0791861	0.286354	0.290711
Bak1	0.175947	1.09831	3.8336	0.000139576	0.00515224	0.480926	0.272435	0.293231
Coq4	0.176601	0.50429	3.93704	9.21412e-05	0.00363421	0.867349	0.252231	0.294321
P4hb	0.177142	2.04321	4.10312	4.63817e-05	0.00207046	1.5082	0.297306	0.295222
Aars	0.178218	0.818057	3.62368	0.000314994	0.00983138	-0.273178	0.271082	0.297015
Acads	0.178828	0.950855	3.77652	0.000174822	0.00619515	0.271868	0.27267	0.298033
Higd1a	0.179604	1.39774	3.94398	8.95798e-05	0.00356986	0.893618	0.275089	0.299325
Mif	0.179751	1.97921	4.39975	1.28199e-05	0.000668085	2.71489	0.256425	0.299571
Ces2g	0.180269	0.485036	4.27782	2.19512e-05	0.00108971	2.20931	0.276569	0.300434
Pfdn6	0.18138	1.51598	4.15925	3.65786e-05	0.00169187	1.73045	0.242518	0.302286
Cyp2c66	0.181501	0.176622	6.20842	9.97751e-10	1.55285e-07	11.7343	0.274878	0.302487
Htatip2	0.181635	0.779263	3.76165	0.0001853	0.00651248	0.217878	0.277736	0.302711
Pgp	0.182997	1.44345	4.13251	4.09732e-05	0.00186517	1.62422	0.314662	0.30498
Ppara	0.183848	0.332287	4.9504	9.63028e-07	7.20207e-05	5.16272	0.283569	0.3064
Pfkl	0.183982	0.441746	4.48844	8.59945e-06	0.000473875	3.091	0.261085	0.306623
Calr	0.184398	2.52969	4.99262	7.81264e-07	5.99854e-05	5.36138	0.287026	0.307315
Gstk1	0.186071	0.431919	4.25874	2.38512e-05	0.00116396	2.13138	0.276327	0.310104
Tmem238	0.186559	1.3247	3.99959	7.13526e-05	0.00298824	1.10577	0.310233	0.310918
Capg	0.18693	0.291977	4.88053	1.35693e-06	9.76732e-05	4.83731	0.248222	0.311535
Tspan13	0.187797	0.374901	4.60858	4.95282e-06	0.000292521	3.61166	0.274675	0.312981
Ddc	0.187859	0.673255	4.09534	4.79224e-05	0.00211475	1.47763	0.284363	0.313085
Tmem147	0.187967	1.82097	4.44892	1.0283e-05	0.000556005	2.92252	0.280682	0.313264
Sat1	0.188167	1.01571	3.90255	0.000105935	0.00408047	0.737422	0.251538	0.313598
Prdx1	0.188358	3.45182	6.35833	4.0354e-10	6.718e-08	12.605	0.280473	0.313916
Nqo1	0.188531	0.492864	4.40519	1.25121e-05	0.000661019	2.73776	0.281044	0.314204
Abhd6	0.189058	0.372642	4.54352	6.68777e-06	0.000381302	3.32812	0.286021	0.315082
St3gal6	0.18945	0.453306	4.3075	1.92806e-05	0.000973925	2.33115	0.276476	0.315736
Eif1ad	0.18946	0.772872	4.1308	4.12697e-05	0.00187127	1.61747	0.298646	0.315752
Tuba4a	0.190339	1.06074	3.80349	0.000157238	0.00568442	0.370255	0.278672	0.317218
Set	0.190503	1.84947	4.41179	1.21482e-05	0.000644752	2.76555	0.3147	0.317491
Agmat	0.191232	0.557351	4.32239	1.80608e-05	0.000916325	2.39256	0.273138	0.318705
Cgref1	0.192194	0.632334	4.12121	4.29764e-05	0.00194102	1.57954	0.298762	0.320309
Sdf2l1	0.192619	0.709673	4.08039	5.10223e-05	0.00223431	1.41902	0.286237	0.321017
Akr1c13	0.195029	1.40383	3.69663	0.000238438	0.00786844	-0.0157248	0.287995	0.325035
Pgd	0.19526	1.47476	4.40204	1.26898e-05	0.000666467	2.72449	0.313438	0.325419
Tomm5	0.195891	2.3559	5.38092	1.06301e-07	1.05541e-05	7.2609	0.308825	0.32647
Ppdpf	0.196562	1.5041	4.6103	4.91348e-06	0.000291693	3.61919	0.308731	0.327589
Crot	0.196784	0.418913	4.64424	4.19464e-06	0.000256966	3.76865	0.298689	0.32796
Cotl1	0.19765	1.29314	4.20251	3.04034e-05	0.00144693	1.90371	0.314539	0.329402
Timm9	0.198836	1.15973	4.02812	6.34259e-05	0.00270547	1.21569	0.32551	0.33138
Paqr7	0.200524	0.179822	6.92081	1.15362e-11	2.55505e-09	16.0319	0.31463	0.334193
Pop5	0.200744	1.34147	4.60531	5.02873e-06	0.000293989	3.59729	0.311164	0.334559
Crls1	0.205369	0.496411	4.80158	1.98898e-06	0.00013396	4.47479	0.303392	0.342268
1110008F13Rik	0.205928	2.10558	5.89866	6.11627e-09	8.28719e-07	9.99313	0.334639	0.3432
Erh	0.206339	2.47872	6.22605	8.97832e-10	1.41648e-07	11.8357	0.312982	0.343885
Prap1	0.208411	3.2006	4.36811	1.51418e-05	0.00078553	2.56161	0.31735	0.347338
Serp1	0.208521	1.53478	4.86396	1.47098e-06	0.000104174	4.76077	0.302538	0.347522
Nme1	0.20906	2.38869	6.00603	3.29121e-09	4.73812e-07	10.5877	0.316013	0.348421
Abhd17a	0.209424	0.894137	4.41988	1.1716e-05	0.000627596	2.79965	0.319297	0.349027
G0s2	0.210976	0.13788	6.55701	1.23078e-10	2.24998e-08	13.7506	0.317057	0.351613
Hspd1	0.211074	2.62263	5.87662	6.9382e-09	9.29154e-07	9.87221	0.307212	0.351777
Tomm40	0.211568	1.45335	4.86303	1.47764e-06	0.000104174	4.75649	0.323877	0.3526
Mgst1	0.215434	2.52646	5.47088	6.5763e-08	6.82336e-06	7.71945	0.325793	0.359044
Hsd3b3	0.219855	0.287848	5.7047	1.82935e-08	2.17202e-06	8.94321	0.326007	0.366413
Txnl1	0.221384	1.37328	4.65346	4.01747e-06	0.000247429	3.80944	0.311315	0.36896
Acaa1a	0.22159	1.02831	4.52305	7.34503e-06	0.00041467	3.23968	0.321272	0.369303
Ptpn6	0.222033	0.262907	5.92796	5.16969e-09	7.08801e-07	10.1544	0.327333	0.370041
Aldh1a1	0.222659	0.471492	4.19368	3.19298e-05	0.00150096	1.85935	0.365086	0.371086
Nhp2	0.22368	1.66523	5.07374	5.2046e-07	4.22123e-05	5.74748	0.341362	0.372788
Dmbt1	0.223689	2.9416	4.07565	5.30864e-05	0.00230716	1.38489	0.378345	0.372802
Slc39a5	0.227313	1.14805	4.77557	2.25345e-06	0.000148303	4.35654	0.341399	0.378843
Hdhd3	0.229751	0.726223	4.81087	1.90203e-06	0.000129619	4.51715	0.376723	0.382906
Car4	0.230075	0.88059	3.67423	0.0002629	0.00848127	-0.103986	0.35652	0.383445
Ahsa1	0.232762	1.24807	4.77608	2.24792e-06	0.000148303	4.35886	0.32691	0.387924
Slc27a4	0.23282	0.476114	5.19981	2.73804e-07	2.44449e-05	6.35879	0.370655	0.38802
Mydgf	0.233769	1.46754	5.42462	8.42522e-08	8.58702e-06	7.48282	0.351166	0.389602
Pex11a	0.234569	0.460922	5.70731	1.80294e-08	2.16297e-06	8.95714	0.347306	0.390936
Ranbp1	0.235215	1.94408	5.74341	1.47374e-08	1.84489e-06	9.15022	0.368174	0.392013
Aldh9a1	0.235934	1.23973	4.94669	9.80861e-07	7.28811e-05	5.1453	0.345226	0.39321
Slmo2	0.236311	1.08287	4.98958	7.93167e-07	6.0496e-05	5.34702	0.374089	0.39384
Idh1	0.237487	0.955654	4.64254	4.22809e-06	0.000257187	3.76114	0.347561	0.395799
Aadac	0.237912	1.66324	3.76518	0.000185473	0.00651248	0.219555	0.339076	0.396507
Nudc	0.238987	1.1865	5.14634	3.60133e-07	3.14216e-05	6.09783	0.357063	0.3983
Por	0.239768	0.613661	5.09892	4.58296e-07	3.79726e-05	5.86846	0.361857	0.3996
Bri3bp	0.239962	0.872671	5.1381	3.75587e-07	3.25235e-05	6.05784	0.36761	0.399925
Cbr1	0.240268	1.29432	4.57887	5.68343e-06	0.000330586	3.48171	0.353122	0.400434
Tubb4b	0.242785	2.65903	3.71941	0.000221477	0.0074236	0.0550912	0.41377	0.404629
Cpt1a	0.24381	0.894559	5.06309	5.49157e-07	4.39211e-05	5.69644	0.352733	0.406338
Rab9	0.244466	0.866939	5.26155	1.98926e-07	1.84761e-05	6.66319	0.365962	0.407431
Mrps6	0.245894	0.732608	5.35484	1.22021e-07	1.18093e-05	7.12929	0.350959	0.409811
H2-Q10	0.245968	0.287237	6.39391	3.24662e-10	5.66536e-08	12.8143	0.346419	0.409935
Taf10	0.2495	1.21174	5.32249	1.44675e-07	1.35465e-05	6.96683	0.395074	0.415822
Gstt2	0.250194	0.886107	5.1017	4.51889e-07	3.77131e-05	5.88186	0.358453	0.416979
Ucp2	0.250356	1.87154	6.36821	3.79944e-10	6.43503e-08	12.663	0.394994	0.417248
Dph3	0.250931	1.23266	5.55613	4.14633e-08	4.59167e-06	8.16028	0.408323	0.418206
Cyp2c65	0.251112	0.430434	5.53262	4.71162e-08	5.11921e-06	8.03809	0.363374	0.418507
Tmem205	0.254027	0.979464	4.90884	1.18149e-06	8.61215e-05	4.96866	0.376443	0.423367
Psma3	0.254896	1.90616	5.97371	3.97022e-09	5.64506e-07	10.4077	0.364383	0.424815
Decr1	0.261426	0.958378	5.25351	2.07414e-07	1.91103e-05	6.62337	0.392751	0.435699
Hjurp	0.261629	0.750818	5.52105	5.01671e-08	5.39976e-06	7.97812	0.40118	0.436038
Lrrc59	0.261698	1.41009	5.62639	2.82221e-08	3.20376e-06	8.52824	0.407765	0.436152
Pank3	0.264855	0.847472	5.49056	5.9154e-08	6.19343e-06	7.82064	0.402705	0.441413
Gstm1	0.267368	0.639516	5.19464	2.81188e-07	2.49111e-05	6.33344	0.416111	0.445601
Pxmp4	0.270893	0.580351	5.95991	4.29993e-09	6.0393e-07	10.3312	0.403478	0.451476
Gale	0.275163	1.13752	5.76773	1.28574e-08	1.64532e-06	9.28094	0.389208	0.458595
Eif5	0.279867	2.02117	7.60773	1.08062e-13	3.19115e-11	20.5487	0.404269	0.466435
Acox1	0.280246	0.581756	6.07078	2.25474e-09	3.37244e-07	10.9509	0.435494	0.467065
Eci2	0.294248	1.09226	6.00612	3.28948e-09	4.73812e-07	10.5882	0.441741	0.490404
Alpi	0.298965	0.779706	4.81016	1.97012e-06	0.00013347	4.4872	0.443836	0.498264
Hadha	0.305745	1.4171	7.26285	1.1785e-12	2.82767e-10	18.2363	0.4726	0.509565
Acaa1b	0.307211	0.249134	8.18066	1.68401e-15	5.70434e-13	24.583	0.443265	0.512009
Mttp	0.308884	1.44877	5.54103	4.65868e-08	5.10991e-06	8.0516	0.485389	0.514797
Mt1	0.313538	1.81671	4.86888	1.49246e-06	0.000104174	4.75101	0.480498	0.522554
Sod1	0.318024	1.39033	7.12374	3.01266e-12	6.93936e-10	17.3289	0.483655	0.53003
Acot2	0.318934	0.347111	8.00163	6.34011e-15	2.08626e-12	23.297	0.477571	0.531547
Cyp4a10	0.319801	0.21	8.7657	1.89323e-17	6.81387e-15	28.9414	0.454904	0.532992
Cpt2	0.324418	0.989127	6.84675	1.86841e-11	4.06008e-09	15.5664	0.476967	0.540686
Maoa	0.324792	1.4249	6.29053	6.09069e-10	9.87979e-08	12.2089	0.471989	0.54131
Etfb	0.32958	2.20953	8.92956	5.16583e-18	2.12482e-15	30.2038	0.484212	0.54929
Plin2	0.331729	1.08239	6.79088	2.68046e-11	5.71682e-09	15.2182	0.50185	0.552873
Gpx2	0.334205	2.55812	6.37364	4.08318e-10	6.718e-08	12.5997	0.512419	0.556999
Ckb	0.335649	1.28772	5.45338	7.6207e-08	7.8364e-06	7.58302	0.477734	0.559405
Hsp90aa1	0.343291	2.96489	7.85483	2.32034e-14	7.22253e-12	22.0468	0.453549	0.572143
Angptl4	0.346489	0.25779	9.78952	4.25146e-21	2.72023e-18	37.1146	0.495127	0.577473
Ftl1	0.35055	3.39347	10.3155	7.20552e-23	5.92757e-20	41.0928	0.520017	0.584241
Slc25a20	0.353183	0.596795	7.54412	1.69023e-13	4.63487e-11	20.1155	0.512868	0.588629
Lpcat3	0.37969	1.17062	7.59648	1.16982e-13	3.36819e-11	20.4719	0.560934	0.632809
Cst6	0.382399	0.825127	7.37155	5.60334e-13	1.37306e-10	18.9555	0.582981	0.637325
Hsdl2	0.398279	0.539487	9.34237	1.81152e-19	1.04316e-16	33.4625	0.566877	0.663792
Hadhb	0.399683	1.52266	8.84709	9.95418e-18	3.69814e-15	29.5662	0.556494	0.666131
Akr1c19	0.416115	0.966725	7.48953	2.47532e-13	6.62982e-11	19.7462	0.610455	0.693519
Acaa2	0.443453	1.76949	9.67801	1.09645e-20	6.64624e-18	36.1922	0.640568	0.739084
Acadvl	0.460046	1.45697	9.28738	2.84875e-19	1.42648e-16	33.022	0.671378	0.766738
Acadl	0.468042	0.978961	9.17584	7.09314e-19	3.26767e-16	32.1346	0.664033	0.780065
Akr1b8	0.468156	0.494019	9.78977	4.2424e-21	2.72023e-18	37.1167	0.67861	0.780256
Abcd3	0.468266	1.33864	8.89617	6.74088e-18	2.67706e-15	29.9451	0.710209	0.780438
Gstm3	0.482331	0.682181	8.96882	3.77415e-18	1.60988e-15	30.509	0.733775	0.803881
Hsd17b11	0.497535	1.00405	9.33474	1.92921e-19	1.05804e-16	33.4012	0.737662	0.829222
Rbp2	0.51839	2.66764	5.3731	1.17126e-07	1.14317e-05	7.17304	0.802303	1
Ces1f	0.528341	0.69471	9.34238	2.07743e-19	1.08753e-16	33.3319	0.793742	1
Dhrs4	0.532064	1.81011	12.6193	1.48126e-32	1.89552e-29	62.8418	0.775782	1
Retsat	0.537379	0.900059	10.4023	2.03865e-23	1.80608e-20	42.3165	0.775257	1
Ech1	0.547713	1.84184	11.6492	2.01471e-28	2.32035e-25	53.5542	0.807669	1
Scd2	0.605094	1.02456	9.85382	3.71155e-21	2.67162e-18	37.2535	0.896988	1
Me1	0.613496	0.64738	12.7071	6.12193e-33	8.81328e-30	63.7042	0.895762	1
Creb3l3	0.9189	0.839795	16.0046	5.88186e-48	1.35483e-44	97.4513	1.35444	1
Fabp2	1.0232	3.71886	20.8338	1.74007e-70	5.0101e-67	147.932	1.52772	1
Hmgcs2	1.35779	1.44436	24.4828	2.22486e-90	1.28118e-86	192.428	1.93901	1
Acot1	1.5036	1.2655	29.504	5.30709e-119	6.11217e-115	256.235	2.15387	1
Fabp1	2.24818	3.96081	23.2212	2.66363e-82	1.02257e-78	174.325	3.32816	1

## Sheet: Enterocyte_down
index	logFC	AveExpr	t	P.Value	adj.P.Val	B	abs.log2FC	log_weight
Sis	-1.16658	1.61667	-14.3186	2.01057e-39	3.8593e-36	78.2729	-1.63368	1
Aldob	-0.560037	2.98162	-9.09614	1.99861e-18	8.85308e-16	31.1355	-0.795993	1
Smim24	-0.537995	3.08227	-11.4452	3.37436e-27	3.53296e-24	50.8118	-0.729096	1
Atp1a1	-0.499729	2.00515	-10.5559	6.09197e-24	5.84677e-21	43.4957	-0.683814	0.832881
Khk	-0.496862	1.81152	-7.87427	2.02074e-14	6.46469e-12	22.1808	-0.684447	0.828103
Mgam	-0.477404	1.13798	-8.88431	7.40767e-18	2.8438e-15	29.8534	-0.659703	0.795672
Sepp1	-0.473894	0.404658	-9.82593	3.11514e-21	2.39181e-18	37.4174	-0.687671	0.789823
Oat	-0.45107	2.92947	-12.7607	3.66642e-33	6.03231e-30	64.2047	-0.658393	0.751783
Serinc3	-0.436702	1.41719	-9.24014	4.19636e-19	2.01373e-16	32.6452	-0.578747	0.727836
Slc5a1	-0.421587	0.769251	-7.8159	2.44837e-14	7.42049e-12	21.9871	-0.595819	0.702644
Txnip	-0.376635	1.06589	-6.97006	8.35215e-12	1.88611e-09	16.3438	-0.540653	0.627723
Pkm	-0.36887	2.1129	-7.41476	4.85333e-13	1.21513e-10	19.1006	-0.508417	0.614783
AA467197	-0.363465	0.332134	-8.66294	4.23569e-17	1.47826e-14	28.1589	-0.521419	0.605774
Muc3	-0.348085	0.625027	-6.62885	7.5307e-11	1.44552e-08	14.2219	-0.485673	0.580141
Serpinb6a	-0.347869	1.80265	-7.1995	1.81029e-12	4.25492e-10	17.8213	-0.498272	0.57978
Tkfc	-0.337825	1.17076	-6.45318	2.25486e-10	3.99526e-08	13.1653	-0.437531	0.563041
Gsdmc4	-0.319775	0.431976	-5.22405	2.53967e-07	2.28511e-05	6.43489	-0.43692	0.532957
Ptms	-0.315419	1.58631	-6.62108	7.90918e-11	1.49328e-08	14.1747	-0.434779	0.525697
Krt18	-0.313854	1.43106	-5.52235	5.19266e-08	5.53739e-06	7.94847	-0.455707	0.523088
Ceacam1	-0.310674	0.596899	-6.75894	3.29125e-11	6.89188e-09	15.0201	-0.419647	0.517788
Gfpt1	-0.307426	0.716668	-6.65935	6.20965e-11	1.25468e-08	14.4079	-0.407574	0.512375
Myl12b	-0.305545	1.69889	-6.3708	3.73962e-10	6.42824e-08	12.6783	-0.427576	0.50924
Pdcd4	-0.302939	1.14135	-5.75935	1.3477e-08	1.70565e-06	9.23586	-0.40567	0.504896
Atp1b1	-0.297587	2.3221	-7.40984	4.30296e-13	1.10127e-10	19.211	-0.413631	0.495977
Spink1	-0.292	0.562095	-4.68508	3.57718e-06	0.000225128	3.92283	-0.37179	0.486665
Pls1	-0.277707	0.641045	-5.81725	9.72387e-09	1.27261e-06	9.54861	-0.362669	0.462844
Fam234a	-0.274318	0.925046	-5.62542	2.8374e-08	3.20376e-06	8.5231	-0.401363	0.457195
Lypd8	-0.273306	3.49383	-5.84672	8.87846e-09	1.17532e-06	9.64113	-0.364801	0.455508
Gapdh	-0.271836	3.06905	-6.66995	6.56567e-11	1.30374e-08	14.3604	-0.383273	0.453057
2200002D01Rik	-0.271559	1.98231	-4.63227	4.57925e-06	0.000274684	3.68941	-0.322543	0.452596
Sdc4	-0.265919	1.24762	-5.34454	1.28832e-07	1.23647e-05	7.07746	-0.380475	0.443197
Ppp1r1b	-0.265724	1.75003	-6.46175	2.13863e-10	3.84853e-08	13.2163	-0.354634	0.442872
Ndrg1	-0.255971	0.375937	-5.74023	1.50017e-08	1.85779e-06	9.13319	-0.352751	0.426617
Socs2	-0.249448	0.77865	-5.02923	6.50861e-07	5.06484e-05	5.53491	-0.357034	0.415745
Ano6	-0.247015	0.574697	-5.18716	2.92214e-07	2.56903e-05	6.29681	-0.3218	0.41169
Fdft1	-0.247009	0.443253	-5.66285	2.30782e-08	2.69033e-06	8.72079	-0.335472	0.411679
Clca3b	-0.24459	0.545114	-4.70909	3.09205e-06	0.00019784	4.05705	-0.34285	0.407647
Clic1	-0.244569	1.63166	-5.63089	2.75325e-08	3.17091e-06	8.55191	-0.355272	0.407612
Gpi1	-0.242395	1.5437	-5.72578	1.62644e-08	1.97175e-06	9.0558	-0.326065	0.403989
Cyp4f14	-0.238316	0.8167	-4.56365	6.09689e-06	0.000352853	3.41542	-0.306478	0.397191
Ckmt1	-0.237489	1.99785	-4.21119	2.99478e-05	0.00143115	1.92095	-0.341966	0.395813
Gm42418	-0.235056	2.20123	-4.0725	5.37861e-05	0.00232877	1.37264	-0.332272	0.391758
Mlxipl	-0.234789	0.771902	-4.83125	1.72382e-06	0.000118174	4.61039	-0.305638	0.391312
Eno1	-0.230465	1.66855	-5.13443	3.8267e-07	3.28896e-05	6.04006	-0.33703	0.384106
Tcea3	-0.22954	0.531046	-5.22298	2.42963e-07	2.20331e-05	6.47263	-0.302815	0.382564
Gna11	-0.228565	1.93908	-5.12682	3.9779e-07	3.39359e-05	6.00318	-0.263098	0.380939
Gsdmc2	-0.227003	0.269041	-4.88456	1.37531e-06	9.83815e-05	4.82797	-0.311452	0.378337
Cldn15	-0.223917	1.80932	-5.40785	9.21299e-08	9.30754e-06	7.39747	-0.279582	0.373192
Laptm4a	-0.221884	1.23904	-4.47893	8.97883e-06	0.000490091	3.05031	-0.305972	0.369804
Ppard	-0.220645	0.538143	-4.98145	8.25825e-07	6.25726e-05	5.30869	-0.280571	0.367739
Gtf2b	-0.219361	0.527115	-5.03904	6.19639e-07	4.86238e-05	5.58164	-0.30615	0.365599
Aldh18a1	-0.218727	0.947192	-4.49605	8.30728e-06	0.000462198	3.12359	-0.276309	0.364542
Npc1l1	-0.216367	0.42296	-5.06733	5.37562e-07	4.32944e-05	5.71673	-0.292392	0.36061
Ifi30	-0.212865	1.59039	-4.52147	7.39831e-06	0.00041564	3.23286	-0.298176	0.354773
Krt7	-0.211675	0.475609	-4.55157	6.44532e-06	0.000369307	3.36297	-0.290052	0.352789
Add1	-0.208925	0.59241	-4.60608	5.0108e-06	0.000293989	3.60066	-0.284693	0.348206
Rps27rt	-0.20853	1.32282	-4.64067	4.26523e-06	0.000257187	3.75288	-0.281843	0.347548
Pigr	-0.207721	3.27699	-6.61455	8.2415e-11	1.53092e-08	14.135	-0.263834	0.3462
Cdx1	-0.205285	1.29197	-4.32635	1.77486e-05	0.000904472	2.40894	-0.254684	0.34214
Sqle	-0.202977	0.439648	-4.74839	2.56571e-06	0.000166945	4.23365	-0.274947	0.338292
Idi1	-0.200358	0.75158	-4.03607	6.1369e-05	0.00262746	1.24648	-0.295723	0.333927
Slc12a2	-0.199546	0.381165	-4.27498	2.22251e-05	0.00109857	2.19767	-0.271466	0.332575
Cdo1	-0.197364	0.316431	-5.11837	4.15251e-07	3.51651e-05	5.9623	-0.280324	0.328937
Sh3bgrl3	-0.19659	1.25106	-4.16387	3.58656e-05	0.00166558	1.74888	-0.300622	0.327648
Polr1c	-0.192272	0.693845	-4.34044	1.66807e-05	0.000857639	2.46727	-0.262163	0.320451
Vsig10	-0.189363	0.521762	-4.40131	1.2731e-05	0.000666467	2.72144	-0.251297	0.315602
Lockd	-0.187863	0.533488	-4.15562	3.71474e-05	0.00171131	1.716	-0.268151	0.313103
Apol10a	-0.185997	0.314448	-4.26979	2.27325e-05	0.00111885	2.17648	-0.21767	0.309992
Plp2	-0.185213	1.16049	-3.82065	0.000146932	0.00538922	0.433212	-0.239492	0.308686
Actg1	-0.182915	3.71172	-6.63965	7.03428e-11	1.37311e-08	14.2877	-0.250311	0.304856
Id2	-0.182583	0.216107	-5.33275	1.37086e-07	1.30267e-05	7.01822	-0.265782	0.304303
Cryl1	-0.181686	0.914619	-3.69017	0.00024444	0.00804347	-0.0387349	-0.25351	0.302808
Glud1	-0.180559	1.13753	-3.87277	0.000119396	0.00450848	0.626112	-0.26782	0.300929
Cxadr	-0.180469	0.495829	-4.09442	4.81084e-05	0.00211475	1.47401	-0.249496	0.300779
Lima1	-0.17814	1.25897	-3.87659	0.000117583	0.00445463	0.640344	-0.238634	0.296897
Sord	-0.177588	0.376784	-4.10016	4.69624e-05	0.00208828	1.49656	-0.246984	0.295977
Crip1	-0.176154	3.0147	-5.51279	5.24617e-08	5.54313e-06	7.93537	-0.223306	0.293587
Gltscr2	-0.17598	1.4621	-3.85902	0.000126144	0.00470162	0.574983	-0.229887	0.293297
Gm10399	-0.172479	0.26732	-4.681	3.53023e-06	0.000224322	3.93169	-0.231929	0.287463
Txn1	-0.170863	4.05998	-7.44441	3.3872e-13	8.86598e-11	19.4426	-0.241493	0.284769
Rps18-ps3	-0.169137	1.62055	-3.93342	9.35046e-05	0.0036629	0.853664	-0.209543	0.281892
Plagl2	-0.16911	0.3746	-4.17524	3.41682e-05	0.00159965	1.7943	-0.241475	0.281848
L1cam	-0.168603	0.37878	-4.15304	3.75565e-05	0.00172326	1.70574	-0.212651	0.281002
Hmg20b	-0.16758	0.639188	-3.63828	0.000298035	0.00937832	-0.222054	-0.219122	0.279297
Ush1c	-0.167338	0.632252	-3.72703	0.000212025	0.00722452	0.0929975	-0.21072	0.278894
Rnaset2a	-0.166925	0.584364	-3.7591	0.000187154	0.00655151	0.208647	-0.222112	0.278206
Mfsd4	-0.164022	0.134659	-6.22939	8.8006e-10	1.40773e-07	11.855	-0.224041	0.273367
Exoc3l4	-0.163207	0.287607	-4.26533	2.31782e-05	0.00113593	2.15825	-0.203275	0.272009
Gm11808	-0.163067	2.04777	-4.61731	4.75596e-06	0.000283805	3.64997	-0.199054	0.271776
Cyp2u1	-0.158821	0.154516	-5.66248	2.3126e-08	2.69033e-06	8.71881	-0.218701	0.264699
Cox6c	-0.156287	3.3013	-6.67472	5.63283e-11	1.15845e-08	14.5019	-0.1888	0.260475
Rpl23a-ps3	-0.154708	2.20004	-4.28166	2.15869e-05	0.00107626	2.22503	-0.179753	0.257843
2610507B11Rik	-0.154269	0.408184	-3.87113	0.000120184	0.00451649	0.619998	-0.199821	0.257112
Ace2	-0.154258	0.168363	-4.71851	2.95716e-06	0.000190266	4.09926	-0.224442	0.257094
Higd2a	-0.153348	1.89897	-4.16711	3.53734e-05	0.00164937	1.76183	-0.215553	0.255578
Sdhb	-0.152993	2.47181	-4.2566	2.40741e-05	0.00116988	2.12265	-0.21403	0.254985
Slc16a6	-0.151924	0.212633	-4.54163	6.74621e-06	0.000382739	3.31991	-0.187093	0.253204
Tgfbi	-0.150209	0.226304	-4.55902	6.22829e-06	0.000358656	3.39529	-0.199021	0.250346
Gm8730	-0.14955	2.51582	-4.7838	2.16623e-06	0.000144211	4.39392	-0.172397	0.249246
Sema5a	-0.147534	0.249619	-4.11278	4.45316e-05	0.0020034	1.54628	-0.205023	0.245887
Nptn	-0.146557	0.384699	-3.65515	0.000279503	0.00884352	-0.162722	-0.201091	0.24426
Rpl9-ps6	-0.144809	2.25756	-4.41543	1.19522e-05	0.000637287	2.78086	-0.165542	0.241346
Ppargc1a	-0.143755	0.180273	-4.66584	3.79102e-06	0.000234738	3.86429	-0.207038	0.239588
Calm3	-0.143571	1.77476	-3.70172	0.000233812	0.00776028	0.00240889	-0.176029	0.239282
Tomm7	-0.141971	2.04191	-3.84996	0.000130788	0.00485899	0.541368	-0.16645	0.236615
Ndufa13	-0.141001	2.3922	-4.3264	1.77446e-05	0.000904472	2.40915	-0.17754	0.234999
Phgr1	-0.140079	2.50297	-3.98516	7.57093e-05	0.00311409	1.05047	-0.183269	0.233462
Klf10	-0.139678	0.341419	-3.61933	0.000320219	0.00994061	-0.288374	-0.189856	0.232794
Cobl	-0.13956	0.207106	-4.3459	1.62833e-05	0.000840964	2.48994	-0.194809	0.232598
Mgat4c	-0.137885	0.109065	-4.11469	4.50743e-05	0.00201993	1.53788	-0.201367	0.229806
Ift172	-0.135144	0.200432	-4.19982	3.07567e-05	0.00145771	1.89288	-0.185355	0.225238
Clic6	-0.134428	0.280669	-3.67754	0.000256575	0.00837103	-0.0835666	-0.171553	0.224044
S100a10	-0.134088	2.73596	-3.98179	7.67638e-05	0.00314622	1.03757	-0.179539	0.223478
Arrb1	-0.131207	0.276273	-3.67661	0.000257494	0.00837729	-0.0868749	-0.171933	0.218676
Scamp1	-0.129113	0.272745	-3.65938	0.000275034	0.00877443	-0.14782	-0.189052	0.215185
Dapp1	-0.12904	0.17697	-4.30536	1.94627e-05	0.000978827	2.32232	-0.163926	0.215064
Pfkfb4	-0.128563	0.145487	-4.73761	2.70082e-06	0.000174749	4.18507	-0.173751	0.214269
2010107E04Rik	-0.127719	2.68085	-4.67218	3.67976e-06	0.00022908	3.89246	-0.163202	0.212862
Cox6b1	-0.126868	3.37931	-5.57582	3.72411e-08	4.16413e-06	8.26298	-0.160004	0.211443
Ypel3	-0.123974	0.124932	-4.88464	1.32995e-06	9.63339e-05	4.85636	-0.174518	0.206621
Eef2	-0.123361	3.09508	-4.86186	1.48609e-06	0.000104174	4.75108	-0.149151	0.205599
Clec2d	-0.123032	0.221157	-3.80315	0.000157448	0.00568442	0.369016	-0.163035	0.205051
Rps28	-0.121432	3.36519	-5.08645	4.88129e-07	3.98708e-05	5.80847	-0.13614	0.202384
Edn2	-0.121117	0.1889	-3.741	0.000200827	0.00692527	0.143276	-0.187444	0.201859
AA986860	-0.12077	0.231861	-3.67122	0.00026286	0.00848127	-0.105952	-0.178669	0.20128
Slc17a4	-0.119194	0.190001	-3.82073	0.000146884	0.00538922	0.433513	-0.167998	0.198653
Ndufa6	-0.117007	2.37369	-3.74341	0.000198953	0.00690163	0.151965	-0.162513	0.195008
Rps29	-0.116811	4.08078	-5.79646	1.09365e-08	1.41524e-06	9.43598	-0.121449	0.194683
Rorc	-0.116054	0.106277	-4.83575	1.68672e-06	0.000116323	4.63101	-0.147411	0.193421
Slc2a2	-0.113972	0.0659981	-4.9493	9.95775e-07	7.34007e-05	5.13378	-0.151562	0.18995
Igf2bp2	-0.113915	0.189024	-3.65688	0.000277663	0.0088095	-0.156616	-0.157685	0.189855
Map4	-0.113067	0.171543	-3.96404	8.25468e-05	0.0033241	0.969833	-0.139045	0.188442
Rpl38	-0.110446	3.38985	-4.79686	2.03463e-06	0.000136237	4.45329	-0.121566	0.184074
Rpl37a	-0.109648	3.82428	-4.94265	1.0006e-06	7.34007e-05	5.12639	-0.112228	0.182743
Cox8a	-0.109623	3.68927	-5.33149	1.37992e-07	1.30267e-05	7.01193	-0.135469	0.182702
Uqcrh	-0.109254	3.39224	-5.10312	4.48651e-07	3.77131e-05	5.8887	-0.136849	0.182087
Tspan17	-0.109007	0.148238	-3.94665	8.86109e-05	0.00354351	0.903753	-0.149033	0.181675
H2afv	-0.108537	2.71327	-3.69885	0.000236412	0.00782401	-0.00782747	-0.15216	0.180892
B4galt5	-0.107722	0.159841	-3.84225	0.000134864	0.0049943	0.512843	-0.164666	0.179533
Cox7c	-0.104016	3.4109	-4.68012	3.5449e-06	0.000224322	3.92777	-0.121301	0.173357
Gsdmd	-0.103293	0.152339	-3.65341	0.000281362	0.00887792	-0.168847	-0.138757	0.172152
Atp5e	-0.102034	2.82034	-3.72789	0.000211317	0.00722179	0.0960929	-0.0988247	0.170053

## Sheet: Goblet progenitor_up
index	logFC	AveExpr	t	P.Value	adj.P.Val	B	abs.log2FC	log_weight
Rcn1	0.100053	0.534741	3.53248	0.000422959	0.00620138	-0.626383	0.128414	0.166739
Dad1	0.100265	2.80883	5.36832	9.07217e-08	4.12347e-06	7.34151	0.0827457	0.167093
Emc4	0.100271	0.957558	3.92015	9.20985e-05	0.00172029	0.788154	0.0755996	0.167103
Psmd13	0.100324	1.09491	3.79841	0.000150884	0.00260064	0.328364	0.084179	0.16719
Srpk1	0.100543	0.964993	3.72646	0.000200708	0.003324	0.0633101	0.075325	0.167555
Kif5b	0.100635	1.63052	4.13807	3.67823e-05	0.000786397	1.6467	0.0808401	0.16771
P4hb	0.100805	2.40436	4.56351	5.40087e-06	0.000148609	3.45368	0.0811593	0.167992
Timm10	0.100984	0.838181	3.8557	0.000119808	0.00212163	0.542977	0.0789878	0.168291
Tmem266	0.101185	0.194517	5.45371	5.67793e-08	2.71127e-06	7.7898	0.119569	0.168627
Spcs1	0.101219	2.16506	4.50641	7.05507e-06	0.000185396	3.20116	0.0869864	0.168683
Sumo3	0.101336	1.38387	3.95445	7.99434e-05	0.00153017	0.920252	0.0827003	0.168878
Mrpl57	0.101436	1.66386	4.6115	4.30437e-06	0.000121713	3.66835	0.0582872	0.169044
Psph	0.101479	0.304591	4.86005	1.28451e-06	4.2036e-05	4.81502	0.128813	0.169116
Degs2	0.101564	1.31423	3.76787	0.000170411	0.00286477	0.21525	0.0864447	0.169257
Krtcap2	0.101594	2.47706	4.51524	6.77084e-06	0.000179852	3.24	0.0801384	0.169307
Etf1	0.101768	0.925048	3.90668	9.7333e-05	0.00179093	0.736593	0.0939978	0.169597
Mrfap1	0.101823	2.42195	5.14374	3.01333e-07	1.24093e-05	6.19519	0.0824633	0.169689
1500009L16Rik	0.102071	0.558777	3.61133	0.000313709	0.0048609	-0.350418	0.132425	0.170103
Mkrn2os	0.102116	0.591371	3.98629	7.00307e-05	0.00137287	1.04391	0.0990161	0.170178
Tpm4	0.102355	1.1177	3.37727	0.000749026	0.00993735	-1.15209	0.120719	0.170577
Cct3	0.102431	1.61165	4.07893	4.73909e-05	0.000979094	1.40922	0.0705715	0.170702
Jtb	0.102464	1.34994	4.03012	5.82754e-05	0.00117239	1.21571	0.0997565	0.170757
Tmem147	0.102528	1.66176	4.20796	2.71489e-05	0.000602479	1.9317	0.0527242	0.170864
Rnaseh2c	0.102583	1.51414	4.04637	5.4411e-05	0.00110552	1.2799	0.0705292	0.170956
Mrps10	0.102767	0.878587	3.98654	6.99576e-05	0.00137287	1.04488	0.0833356	0.171263
Cox5a	0.102801	3.1874	6.83662	1.13606e-11	1.01764e-09	15.9905	0.0535434	0.17132
Mrpl55	0.102903	0.982625	3.97813	7.24543e-05	0.00141586	1.01212	0.0667337	0.171489
Timm50	0.103001	0.961258	3.84354	0.000125852	0.00222225	0.497148	0.0890861	0.171652
Mpp6	0.103057	0.717311	4.00212	6.5547e-05	0.00129741	1.10575	0.0967506	0.171746
Pfkl	0.103149	0.383272	4.71875	2.57244e-06	7.75649e-05	4.15594	0.11282	0.171898
Fkbp2	0.103243	2.05251	4.60304	4.4807e-06	0.000126407	3.63036	0.0969903	0.172056
Chchd2	0.103264	3.76151	8.37329	1.17656e-16	2.67385e-14	27.1332	0.0667052	0.17209
Eif3b	0.103315	1.24356	4.12443	3.90072e-05	0.000825339	1.59163	0.0665834	0.172176
Vma21	0.10332	0.696685	4.00431	6.49473e-05	0.00128761	1.11434	0.103096	0.172184
Srrt	0.103379	0.846955	3.94979	8.14991e-05	0.00155063	0.902258	0.0898758	0.172283
Ormdl2	0.103631	1.33828	4.03367	5.74101e-05	0.00115838	1.2297	0.0927052	0.172703
Tmed3	0.103873	1.62318	3.50883	0.000462112	0.00670336	-0.708008	0.118863	0.173105
Pmf1	0.104133	1.14813	3.66389	0.000256234	0.00412124	-0.163127	0.099682	0.17354
Lgals9	0.104197	1.63391	4.08257	4.66617e-05	0.000968921	1.42374	0.070161	0.173647
Nudcd2	0.104202	1.2139	3.98113	7.15524e-05	0.00140046	1.02382	0.0870225	0.173655
Timm9	0.10424	0.86766	3.91477	9.41588e-05	0.00174949	0.767516	0.071498	0.173718
Dhfr	0.104463	0.713372	3.57605	0.000358842	0.00541495	-0.474646	0.111504	0.174089
Cst6	0.104602	0.196846	5.46213	5.41958e-08	2.6082e-06	7.83437	0.128082	0.17432
Hmgb1	0.104608	3.18622	5.12198	3.37655e-07	1.36306e-05	6.08667	0.0593598	0.174331
Abcd3	0.104657	0.801297	3.97078	7.47048e-05	0.00144831	0.983546	0.0936053	0.174413
Alg3	0.104738	0.306653	5.01381	5.90809e-07	2.12622e-05	5.55365	0.128354	0.174547
Mars	0.104859	0.420452	4.64114	3.73747e-06	0.000107667	3.80203	0.108884	0.174749
Mrpl54	0.104991	1.6054	4.54941	5.77078e-06	0.000157726	3.39105	0.0692645	0.17497
Cars	0.105145	0.318454	4.99345	6.55623e-07	2.32538e-05	5.45456	0.124462	0.175226
Cpt1a	0.105177	0.708484	4.02648	5.9174e-05	0.00118852	1.20139	0.112491	0.17528
Gmds	0.105513	2.24071	4.04999	5.3585e-05	0.00109235	1.29422	0.0958645	0.175839
Ndufb6	0.105549	1.88446	4.52414	6.49559e-06	0.000173185	3.27922	0.0484429	0.1759
Psma3	0.105583	1.93112	4.54978	5.76085e-06	0.000157726	3.39267	0.0583728	0.175955
Wdr18	0.105675	0.62475	4.07756	4.76686e-05	0.000983175	1.40375	0.100724	0.176109
Cers2	0.105692	0.513067	4.44272	9.47117e-06	0.000241643	2.92311	0.105635	0.176138
Kif22	0.10593	0.60553	3.50821	0.000463172	0.0067108	-0.710119	0.12083	0.176535
Dph3	0.10595	1.37582	4.4696	8.36806e-06	0.000215289	3.03998	0.0868822	0.176567
Sep15	0.106099	2.16802	4.75423	2.16456e-06	6.69106e-05	4.31965	0.0873775	0.176816
Ciapin1	0.106438	0.534498	4.36315	1.36109e-05	0.00033298	2.58121	0.0970814	0.17738
Pdia3	0.106683	2.40213	3.92249	9.1274e-05	0.0017101	0.796643	0.0911205	0.17779
Gsta1	0.106747	0.219483	4.69912	2.83e-06	8.40916e-05	4.06554	0.139587	0.177897
Ptpn6	0.106909	0.239338	5.31919	1.18433e-07	5.22807e-06	7.08672	0.136607	0.178166
Tars	0.107049	0.891162	3.89758	0.000101031	0.00184778	0.701819	0.0995706	0.1784
Ak6	0.107244	0.75035	4.02564	5.93834e-05	0.00119077	1.19809	0.113418	0.178724
Cct7	0.107573	1.68141	4.32954	1.58362e-05	0.000378835	2.43859	0.0898217	0.179272
Tpi1	0.107583	2.21794	5.52634	3.79137e-08	1.87612e-06	8.17645	0.0581219	0.179289
Ndufs4	0.107812	1.70774	4.76704	2.03316e-06	6.3167e-05	4.37906	0.0711475	0.179671
Nfe2l2	0.108097	1.04263	3.93689	8.59621e-05	0.00162296	0.852492	0.103139	0.180146
Phgdh	0.10825	0.577984	3.81224	0.000142755	0.00247792	0.379872	0.111344	0.180401
Lamtor1	0.108702	1.11882	4.345	1.4773e-05	0.000357583	2.50403	0.0929425	0.181155
Ctsz	0.108712	1.09029	4.19207	2.91005e-05	0.000638857	1.86651	0.0771996	0.181171
Mrpl41	0.108874	1.15528	4.36299	1.36209e-05	0.00033298	2.58052	0.0651367	0.181442
Phb2	0.108936	2.0975	5.02498	5.57933e-07	2.03174e-05	5.60817	0.0423786	0.181544
Serinc2	0.109161	0.826841	4.11093	4.13354e-05	0.00086861	1.53729	0.111289	0.181919
Lsr	0.109188	1.77608	4.73318	2.39827e-06	7.28504e-05	4.22241	0.101231	0.181965
Ptges3	0.109494	1.54532	4.38421	1.23724e-05	0.000305502	2.67111	0.0841764	0.182474
Mlec	0.109693	1.93569	5.08262	4.14412e-07	1.5762e-05	5.89144	0.0622373	0.182805
Jagn1	0.109838	0.863018	4.26218	2.13839e-05	0.000491429	2.15601	0.0966302	0.183048
Capn9	0.109991	0.293192	4.74938	2.21639e-06	6.81693e-05	4.2972	0.146819	0.183303
Bag3	0.110051	0.382248	4.89542	1.07642e-06	3.60755e-05	4.98297	0.157197	0.183402
Chpt1	0.110316	1.21876	3.99026	6.88786e-05	0.00135679	1.05941	0.0851225	0.183844
Psmb5	0.110594	2.02603	5.15598	2.82587e-07	1.16764e-05	6.25645	0.0924907	0.184307
Bud31	0.110855	1.29594	4.20248	2.78081e-05	0.000612677	1.90916	0.111235	0.184743
Rpn1	0.110912	1.9638	4.79473	1.7748e-06	5.68678e-05	4.50802	0.100067	0.184837
Bola3	0.111785	1.3679	4.31662	1.67807e-05	0.000397553	2.38406	0.0603126	0.186293
Me1	0.111973	0.149754	6.8631	9.4891e-12	8.75566e-10	16.1646	0.152859	0.186606
Snf8	0.112203	1.23165	4.50253	7.18371e-06	0.000188273	3.18409	0.100574	0.186989
Ube2f	0.112497	0.668451	4.36155	1.37098e-05	0.000334486	2.57439	0.118965	0.187479
Hspa9	0.112799	1.63104	4.5966	4.61964e-06	0.000129434	3.60147	0.0575903	0.187983
Neat1	0.11292	0.917185	3.67279	0.000247537	0.00402354	-0.131138	0.126479	0.188184
Snrpd1	0.113115	2.11327	5.05702	4.73092e-07	1.77547e-05	5.76526	0.0898148	0.18851
Gale	0.113207	1.69386	4.08566	4.60516e-05	0.000957873	1.43607	0.0970099	0.188663
Pdia4	0.113277	1.14074	3.70991	0.000214176	0.00352801	0.00305625	0.120492	0.188779
Gmppb	0.113366	1.04237	3.62504	0.000297642	0.00465901	-0.301793	0.107211	0.188928
Dnajb1	0.11378	0.649721	4.34036	1.5085e-05	0.000364194	2.48435	0.173297	0.189618
2700094K13Rik	0.114185	1.59789	4.43675	9.73454e-06	0.000247847	2.89723	0.101168	0.190294
Eif1ad	0.114592	0.761963	4.37946	1.2642e-05	0.000310907	2.6508	0.101158	0.190971
Pla2g12a	0.114834	0.573325	4.51399	6.81045e-06	0.000180125	3.23449	0.136713	0.191375
Abcg2	0.115339	0.515699	4.68672	3.00328e-06	8.79625e-05	4.00918	0.125183	0.192216
Atp6v0a2	0.115374	0.577859	4.58118	4.96915e-06	0.000137346	3.53247	0.124092	0.192274
Nupr1	0.115435	0.311181	4.85307	1.32991e-06	4.34059e-05	4.78203	0.163408	0.192377
Lsm12	0.115581	0.924909	4.499	7.30232e-06	0.000190668	3.16862	0.104634	0.19262
Mrpl28	0.115687	1.64263	5.05513	4.77733e-07	1.78742e-05	5.75596	0.0966133	0.192796
Slmo2	0.116022	1.01034	4.26149	2.14494e-05	0.000492014	2.15313	0.108142	0.193355
Zfpm1	0.116197	0.463016	4.75081	2.201e-06	6.78661e-05	4.30381	0.148042	0.193646
Hsd17b2	0.116669	0.236365	5.83709	6.37762e-09	3.74479e-07	9.88626	0.154978	0.194434
Lsm6	0.116822	1.74743	5.11695	3.46651e-07	1.37934e-05	6.06161	0.0917534	0.194688
Psmd2	0.11723	1.04076	4.54956	5.76682e-06	0.000157726	3.39169	0.103017	0.195368
Edem1	0.117244	0.740387	4.33905	1.51738e-05	0.000365122	2.47883	0.152377	0.195392
Krt20	0.117468	0.580283	3.46362	0.000546865	0.00768743	-0.862956	0.146904	0.195765
Mettl7b	0.117496	0.282488	5.68536	1.53975e-08	8.14476e-07	9.04018	0.152525	0.195811
Rangap1	0.1177	1.06862	4.10569	4.22727e-05	0.000885275	1.51628	0.115624	0.196152
Hn1	0.117995	2.43875	4.77529	1.95262e-06	6.09733e-05	4.41741	0.0959281	0.196643
Txnl1	0.118293	1.62826	4.58549	4.86891e-06	0.000135798	3.55175	0.115249	0.197139
Psma2	0.1185	1.97474	5.4401	6.12121e-08	2.88921e-06	7.71786	0.0989726	0.197485
Scarb2	0.118538	0.500247	4.95826	7.84128e-07	2.74154e-05	5.28425	0.139603	0.197549
Erh	0.118556	2.7187	6.86137	9.60188e-12	8.7936e-10	16.1532	0.0871381	0.197578
Tmem165	0.118964	0.818203	4.33365	1.55469e-05	0.00037264	2.45595	0.133275	0.198258
Pdap1	0.119205	1.69525	4.95368	8.02547e-07	2.79431e-05	5.26216	0.0792212	0.198661
Clptm1l	0.119418	1.05605	4.54723	5.83021e-06	0.000158996	3.38136	0.11307	0.199015
Cops5	0.119489	0.934646	4.51159	6.88704e-06	0.000181759	3.22393	0.109774	0.199132
Psma7	0.119602	2.36036	5.69987	1.41658e-08	7.55839e-07	9.12016	0.0807534	0.199322
Cd24a	0.120101	1.9866	3.59937	0.000328666	0.00503543	-0.393313	0.132604	0.200153
Rala	0.120253	1.23219	4.7745	1.96022e-06	6.10552e-05	4.41372	0.107252	0.200406
Cyb5b	0.120422	1.30245	4.90295	1.03655e-06	3.51397e-05	5.01884	0.103071	0.200688
Psmb4	0.120708	1.94269	5.50045	4.38101e-08	2.14198e-06	8.03802	0.0958716	0.201164
Pdia5	0.121361	1.1598	3.52905	0.000428665	0.00627753	-0.638642	0.157316	0.202254
Tuba4a	0.121369	1.1251	4.24302	2.32728e-05	0.000523083	2.07643	0.11449	0.202267
Galnt12	0.121441	1.58666	3.97548	7.3261e-05	0.00142256	1.00179	0.137802	0.202387
Phf5a	0.121614	1.68636	5.44081	6.09702e-08	2.8889e-06	7.72165	0.103989	0.202675
Dnajc21	0.121693	0.582617	4.89551	1.07597e-06	3.60755e-05	4.98337	0.140884	0.202806
Ces2e	0.121706	0.453829	4.38862	1.2127e-05	0.00030065	2.69	0.117477	0.202828
Tomm40	0.12181	1.2341	4.74198	2.29779e-06	7.03205e-05	4.263	0.0841755	0.203001
Ubc	0.121943	1.88615	4.41209	1.08974e-05	0.000272369	2.79079	0.0971076	0.203223
Mrto4	0.122128	0.778244	4.64121	3.73627e-06	0.000107667	3.80233	0.110947	0.203531
Psmd3	0.122421	0.940874	4.79142	1.80393e-06	5.74796e-05	4.49257	0.110965	0.20402
Cdca8	0.122976	1.11671	3.46917	0.000535757	0.00753993	-0.844075	0.121666	0.204945
Dbi	0.123584	3.40591	7.38825	2.3471e-13	2.82388e-11	19.7486	0.0901045	0.205957
Acot7	0.123922	0.938364	4.52557	6.4524e-06	0.000172514	3.28552	0.142268	0.206522
Lsm3	0.124444	1.56327	5.08182	4.16143e-07	1.5762e-05	5.88746	0.103851	0.207391
Ubb	0.124638	3.73059	6.63227	4.46133e-11	3.69929e-09	14.6681	0.128838	0.207715
Psmd7	0.125229	1.43035	4.81567	1.6008e-06	5.16974e-05	4.60597	0.0976789	0.2087
Cdc34	0.125816	0.790328	4.86186	1.27297e-06	4.18819e-05	4.82359	0.109367	0.209678
Snrpa1	0.126056	1.08015	4.71557	2.61236e-06	7.83837e-05	4.14134	0.111488	0.210078
Edf1	0.126193	2.42704	7.38186	2.45879e-13	2.92954e-11	19.7035	0.11713	0.210306
Idh1	0.126405	0.527415	5.17308	2.58276e-07	1.08176e-05	6.34226	0.131827	0.21066
Pop5	0.126715	1.48824	5.51882	3.9542e-08	1.94884e-06	8.13618	0.123672	0.211177
Psmb3	0.126823	2.02753	5.77065	9.40597e-09	5.29495e-07	9.51314	0.100678	0.211357
Ddx3x	0.126995	1.2472	5.11647	3.47521e-07	1.37934e-05	6.05922	0.0811894	0.211643
Pgd	0.12701	1.02908	4.78869	1.82834e-06	5.78283e-05	4.47981	0.108115	0.211669
Idh3a	0.127575	1.28581	4.9905	6.65551e-07	2.35379e-05	5.44026	0.099568	0.212609
Pon2	0.128019	0.994586	4.92649	9.20785e-07	3.1476e-05	5.13144	0.116136	0.213349
Txnl4a	0.128068	1.06354	4.78743	1.83969e-06	5.80376e-05	4.47394	0.128976	0.213432
Rnf126	0.128189	0.624356	5.27442	1.50711e-07	6.55859e-06	6.85646	0.134286	0.213633
H2afy	0.128236	1.80917	5.85874	5.61432e-09	3.3774e-07	10.0087	0.105496	0.213711
Nars	0.128443	1.34802	5.00436	6.20091e-07	2.22508e-05	5.5076	0.0964259	0.214056
Cyp2c65	0.128593	0.165195	8.0924	1.12021e-15	1.93623e-13	24.9404	0.167756	0.214306
Odc1	0.128796	1.47206	5.04574	5.0144e-07	1.86877e-05	5.70983	0.0841638	0.214644
Ucp2	0.129503	2.20253	5.67476	1.63628e-08	8.54485e-07	8.98185	0.126213	0.215824
Retsat	0.129681	0.367425	5.67643	1.62063e-08	8.49931e-07	8.99107	0.146433	0.21612
Cmas	0.129888	1.3799	5.02125	5.68691e-07	2.05869e-05	5.58998	0.119527	0.216465
Psmb6	0.130203	2.21029	6.44007	1.56043e-10	1.21805e-08	13.4591	0.105603	0.21699
Hspa1b	0.130252	0.27155	5.76026	9.99154e-09	5.57346e-07	9.45516	0.239873	0.217072
Psme3	0.130323	0.795329	5.10846	3.62333e-07	1.41953e-05	6.01943	0.123799	0.21719
Eif5a	0.130814	2.83217	7.8322	8.49478e-15	1.33651e-12	22.9708	0.0936091	0.218008
Baz1a	0.131241	0.621451	5.09314	3.92392e-07	1.51257e-05	5.94347	0.156603	0.21872
Cmpk1	0.13172	2.25835	4.94943	8.20021e-07	2.84274e-05	5.24167	0.144296	0.219518
Uchl5	0.13284	0.858384	4.9003	1.05041e-06	3.54137e-05	5.00622	0.140935	0.221385
Hadha	0.132863	1.07847	5.00299	6.24444e-07	2.23416e-05	5.50094	0.117416	0.221424
Asf1a	0.132889	0.650453	5.04532	5.02521e-07	1.86877e-05	5.70778	0.146655	0.221467
Spc24	0.133307	1.28559	3.70958	0.000214646	0.00353102	0.00117936	0.149841	0.222163
Carhsp1	0.133317	1.76612	5.11596	3.48433e-07	1.37934e-05	6.05672	0.140644	0.22218
Tmem14c	0.133894	2.01027	6.25281	5.11742e-10	3.67257e-08	12.3137	0.110876	0.223141
Dcun1d5	0.134618	0.962184	5.11802	3.44714e-07	1.37934e-05	6.06695	0.144083	0.224349
Aadac	0.135105	0.442661	4.60208	4.50341e-06	0.000126756	3.62563	0.140014	0.225161
H2-K1	0.135687	1.88927	5.49476	4.52195e-08	2.20212e-06	8.00771	0.143604	0.226131
Atp5g1	0.13572	3.36044	8.77776	4.06638e-18	1.08484e-15	30.411	0.0808958	0.226185
Hspe1	0.13582	3.18568	6.60237	5.43238e-11	4.44441e-09	14.4778	0.106547	0.226352
Hpd	0.135852	0.923427	3.89092	0.000103898	0.00188273	0.675865	0.182258	0.226405
Prelid2	0.136358	0.704911	5.34193	1.04714e-07	4.63917e-06	7.20438	0.130765	0.227248
Erp44	0.136399	1.1652	4.77552	1.95043e-06	6.09733e-05	4.41847	0.140329	0.227318
Tspan13	0.137226	1.82984	4.39945	1.15585e-05	0.000287719	2.73542	0.169246	0.228695
Psmc2	0.137417	1.00995	5.09894	3.8073e-07	1.47858e-05	5.97222	0.139601	0.229013
E2f4	0.13833	0.688097	5.5822	2.76999e-08	1.40468e-06	8.47716	0.145577	0.230536
Fabp5	0.13837	0.587443	4.59922	4.56267e-06	0.000128131	3.6132	0.16732	0.230602
mt-Nd1	0.138407	4.59814	9.33645	3.0933e-20	1.22455e-17	35.1692	0.0984608	0.230663
Samhd1	0.139182	0.696954	5.10738	3.64368e-07	1.41953e-05	6.01409	0.18409	0.231956
Tmprss2	0.139388	1.06523	4.7918	1.80062e-06	5.74796e-05	4.49431	0.148978	0.232299
Gpx2	0.13946	2.7741	5.706	1.37012e-08	7.34241e-07	9.1523	0.0814878	0.232419
Eif6	0.139939	1.90083	6.10519	1.27629e-09	8.60581e-08	11.4334	0.121973	0.233217
Crls1	0.140055	0.631379	5.61077	2.35647e-08	1.20494e-06	8.63212	0.15736	0.23341
Hsd17b4	0.1413	0.640099	5.57085	2.95315e-08	1.48529e-06	8.41581	0.161739	0.235486
Mpc2	0.14138	1.96194	6.46918	1.2936e-10	1.03346e-08	13.64	0.0969882	0.235618
Cd63	0.141699	2.25217	5.1252	3.32422e-07	1.34636e-05	6.10168	0.158878	0.236151
Pfkp	0.142475	0.340687	6.49004	1.13048e-10	9.12714e-09	13.7701	0.174546	0.237444
Serp1	0.142499	2.03453	5.43742	6.21202e-08	2.92084e-06	7.70377	0.144703	0.237484
Ctsh	0.142599	0.995626	4.88751	1.11995e-06	3.72466e-05	4.94529	0.165171	0.237651
Pbk	0.144029	0.801979	4.27008	2.06621e-05	0.000478425	2.18838	0.160074	0.240033
Cenpv	0.144206	1.15368	5.43539	6.28196e-08	2.94245e-06	7.69305	0.101992	0.240329
H2afz	0.144969	3.87647	6.35051	2.78685e-10	2.07274e-08	12.9	0.134131	0.2416
Ran	0.145085	2.93484	8.15609	6.76082e-16	1.23531e-13	25.4316	0.123627	0.241794
Tuba1b	0.145346	2.48422	4.14686	3.54678e-05	0.000763615	1.68106	0.142501	0.242228
Ssr2	0.14561	2.61327	5.90181	4.35204e-09	2.65712e-07	10.2535	0.143811	0.242668
Alyref	0.146006	1.17007	5.46817	5.24126e-08	2.53231e-06	7.86639	0.127196	0.243329
Stard3nl	0.146026	0.869542	5.36186	9.39677e-08	4.25524e-06	7.3079	0.178798	0.243362
Ccdc124	0.146466	1.0513	5.75866	1.00848e-08	5.57842e-07	9.44624	0.143366	0.244095
Sfn	0.146704	1.10745	4.71221	2.65524e-06	7.9476e-05	4.12591	0.159505	0.244492
Psmb2	0.147157	1.96934	6.71441	2.58602e-11	2.21928e-09	15.1951	0.140908	0.245247
Guk1	0.147705	1.6863	5.4586	5.52637e-08	2.64921e-06	7.81569	0.152423	0.246161
Galk1	0.148047	0.80542	5.08431	4.10793e-07	1.57048e-05	5.89979	0.154776	0.24673
Ppp1r14b	0.148056	1.67832	5.92353	3.82387e-09	2.37002e-07	10.3778	0.0901827	0.246746
Cdk1	0.148137	1.21329	3.69376	0.000228365	0.00374164	-0.0562439	0.187885	0.246881
Tuba1c	0.148336	1.26521	3.87803	0.000109549	0.00196548	0.626569	0.158692	0.247212
Ddx39	0.148354	1.25173	5.51338	4.07611e-08	2.00088e-06	8.1071	0.136768	0.247242
Snrpd3	0.148375	1.58917	5.95408	3.18617e-09	1.99643e-07	10.5532	0.144155	0.247278
Nudc	0.148699	1.5376	5.71992	1.26203e-08	6.80488e-07	9.231	0.152824	0.247817
Higd1a	0.149935	1.42302	5.80823	7.5539e-09	4.33184e-07	9.72368	0.141263	0.249877
Dnajc10	0.150056	1.3061	4.73354	2.39413e-06	7.28504e-05	4.22405	0.162196	0.250078
Tubb2a	0.150756	0.365888	5.82109	7.00569e-09	4.05537e-07	9.79604	0.205285	0.251246
Lyar	0.150881	1.21419	5.54124	3.48793e-08	1.74566e-06	8.25635	0.127082	0.251454
Serpinb1a	0.151091	1.43767	5.08987	3.99112e-07	1.53059e-05	5.92728	0.139281	0.251804
Mdh2	0.151143	2.46549	7.20154	8.99601e-13	9.35585e-11	18.4459	0.133773	0.251891
Cd74	0.151406	0.213184	4.62552	4.03626e-06	0.000114926	3.7295	0.187616	0.252329
Map2k2	0.151418	1.54287	6.61311	5.06188e-11	4.16908e-09	14.546	0.140536	0.252349
Gsto1	0.152365	1.77678	5.9592	3.08994e-09	1.96475e-07	10.5827	0.133656	0.253927
Aars	0.152648	1.22901	5.78457	8.67333e-09	4.90503e-07	9.59099	0.16316	0.254399
Plpp2	0.153137	1.13259	5.8069	7.61289e-09	4.34536e-07	9.71621	0.139383	0.255214
Fkbp4	0.15402	2.35391	7.26481	5.72553e-13	6.11276e-11	18.8839	0.147543	0.256686
Psma4	0.154295	1.90641	6.33703	3.01143e-10	2.22628e-08	12.8248	0.143988	0.257144
Herpud1	0.155013	1.38101	4.87428	1.19696e-06	3.97002e-05	4.88213	0.222244	0.258341
Abhd17a	0.155019	0.865806	6.05592	1.72374e-09	1.1252e-07	11.1441	0.158218	0.258351
Sec13	0.155308	1.28535	5.88926	4.68728e-09	2.84764e-07	10.1821	0.145887	0.258832
Tppp3	0.155499	0.366365	5.6799	1.58957e-08	8.3722e-07	9.00967	0.222992	0.259152
Cfi	0.157116	0.310763	6.93902	5.64411e-12	5.32804e-10	16.6673	0.21773	0.261846
Eif4ebp1	0.157489	0.889836	5.81102	7.43166e-09	4.28175e-07	9.73935	0.175348	0.262467
Ranbp1	0.157902	2.32909	6.44096	1.55151e-10	1.21805e-08	13.4646	0.134484	0.263156
Smc2	0.158547	1.1403	4.75521	2.1559e-06	6.68112e-05	4.32354	0.174432	0.26423
Hadhb	0.158583	1.16167	5.82519	6.83917e-09	3.97774e-07	9.81914	0.169164	0.26429
Nucks1	0.158842	1.76462	6.03675	1.9365e-09	1.25078e-07	11.0321	0.128207	0.264722
Dnaja1	0.158999	1.86732	5.69163	1.48533e-08	7.8909e-07	9.07469	0.233912	0.264984
Cdk2ap1	0.159741	0.959404	6.21756	6.37706e-10	4.47196e-08	12.1016	0.170236	0.266221
Dnajb11	0.160114	1.31327	5.26736	1.56516e-07	6.76324e-06	6.82036	0.174798	0.266843
Defa26	0.160896	0.208514	8.29726	2.18005e-16	4.61269e-14	26.5329	0.252683	0.268146
Ahsa1	0.162771	1.36707	5.90633	4.2358e-09	2.59909e-07	10.2795	0.188296	0.27127
Mrpl20	0.163989	1.70168	7.35073	3.08242e-13	3.63725e-11	19.4843	0.143625	0.273301
Rexo2	0.165115	1.15091	6.10007	1.3169e-09	8.78317e-08	11.4032	0.172565	0.275178
Apoa1	0.165468	0.263411	7.07484	2.19939e-12	2.23065e-10	17.5798	0.229901	0.275765
Fos	0.165647	0.654827	4.00558	6.46927e-05	0.00128464	1.11823	0.212377	0.276065
Creld2	0.165936	1.24926	4.54466	5.91266e-06	0.00016027	3.36832	0.215379	0.276546
Mthfd2	0.16634	0.685264	5.66325	1.74769e-08	9.088e-07	8.91868	0.222034	0.277219
Fkbp11	0.166452	0.96561	4.5086	6.99673e-06	0.000184257	3.20923	0.197915	0.277407
Eci2	0.166536	0.925025	6.24439	5.39421e-10	3.82646e-08	12.2629	0.20297	0.277546
Manf	0.166566	2.74168	5.15926	2.78766e-07	1.15967e-05	6.26977	0.188891	0.277596
Tagln2	0.166694	2.26485	7.03986	2.80795e-12	2.77897e-10	17.3432	0.184288	0.27781
Cotl1	0.166848	1.43784	6.43354	1.62726e-10	1.25595e-08	13.4186	0.174301	0.278067
Tmem54	0.167454	1.41666	6.15203	9.57066e-10	6.59838e-08	11.7105	0.171663	0.279076
Hspa5	0.167724	2.70356	5.44775	5.89419e-08	2.80363e-06	7.75439	0.187349	0.279526
Hsph1	0.167895	1.03072	5.38061	8.48407e-08	3.88494e-06	7.4056	0.282624	0.27981
Cdca3	0.167978	1.27452	4.16102	3.33607e-05	0.000723326	1.73851	0.164004	0.27995
Ppih	0.168348	1.02359	6.32502	3.24921e-10	2.38769e-08	12.7516	0.184281	0.280566
Mydgf	0.169272	1.89741	7.00715	3.52529e-12	3.43352e-10	17.1229	0.179802	0.282106
1110008F13Rik	0.171183	1.87593	7.75441	1.53881e-14	2.27521e-12	22.3936	0.154009	0.285292
Tm4sf5	0.1714	1.81685	5.91889	3.9308e-09	2.42406e-07	10.3513	0.181298	0.285653
Ctnnbip1	0.172537	0.878737	5.85475	5.74774e-09	3.40755e-07	9.98615	0.204601	0.287549
Eif5	0.173132	2.01121	8.21482	4.23099e-16	8.2417e-14	25.8876	0.178786	0.28854
Cacybp	0.173596	1.35136	6.46879	1.29687e-10	1.03346e-08	13.6376	0.198979	0.289313
Pdia6	0.174425	2.47852	5.94453	3.39279e-09	2.11352e-07	10.4932	0.203614	0.290694
Defa-rs1	0.174645	0.214734	9.82079	3.63931e-22	1.8609e-19	39.507	0.268595	0.291061
Nme1	0.175888	2.79618	10.0764	3.22612e-23	1.79959e-20	41.8746	0.160028	0.293134
Taf10	0.175917	1.42697	7.39976	2.15841e-13	2.63959e-11	19.8299	0.170957	0.293181
Tmem97	0.176587	1.39452	6.24946	5.22595e-10	3.72865e-08	12.2935	0.166009	0.294298
Dnajc3	0.176612	1.52818	5.76203	9.88951e-09	5.54174e-07	9.46502	0.19673	0.294339
Sri	0.176811	2.32852	8.00942	2.15122e-15	3.56753e-13	24.3058	0.190923	0.294672
Jund	0.177214	1.49033	6.64291	4.15837e-11	3.47153e-09	14.736	0.180412	0.295343
Tmem205	0.177319	0.973338	6.18592	7.76165e-10	5.38141e-08	11.9123	0.213819	0.295519
Defa3	0.179963	0.236992	8.19572	4.92912e-16	9.30617e-14	25.739	0.277898	0.299924
Ppic	0.180826	0.386741	7.43027	1.7273e-13	2.17778e-11	20.046	0.241506	0.301363
Sdf2l1	0.181607	1.85853	4.97813	7.11064e-07	2.50752e-05	5.37762	0.226359	0.302665
Creb3l3	0.182732	0.144876	10.516	4.40636e-25	3.86249e-22	46.0722	0.254808	0.30454
Mllt3	0.183001	0.79985	6.0436	1.85765e-09	1.20619e-07	11.0721	0.257982	0.304989
Hspd1	0.183588	2.32862	7.40074	2.14308e-13	2.63959e-11	19.8368	0.170123	0.305967
Asns	0.18478	0.660461	6.69544	2.93464e-11	2.48372e-09	15.0728	0.22754	0.307954
2810417H13Rik	0.185743	2.02263	4.27157	2.05486e-05	0.000477598	2.19371	0.19521	0.309559
Cycs	0.187051	2.58595	9.1834	1.20867e-19	4.00885e-17	33.8393	0.17412	0.311739
Calr	0.187217	3.05872	7.32822	3.67492e-13	4.21482e-11	19.3143	0.195142	0.312015
Fdps	0.188536	1.31441	5.65732	1.81243e-08	9.34543e-07	8.88398	0.209592	0.314214
Reep5	0.189807	1.10889	5.35573	9.74558e-08	4.34901e-06	7.27332	0.262702	0.316333
Aldh9a1	0.193926	1.05888	7.21682	8.06851e-13	8.46297e-11	18.5513	0.213544	0.323197
Jun	0.194726	0.788675	4.77779	1.93405e-06	6.07025e-05	4.42676	0.244085	0.324531
Cgref1	0.195329	0.920927	5.95461	3.17675e-09	1.99643e-07	10.5561	0.260891	0.325535
Hsp90b1	0.196869	2.79667	7.43107	1.7391e-13	2.17778e-11	20.0399	0.211434	0.328102
Mgll	0.197373	0.192678	11.0858	1.33698e-27	1.82305e-24	51.7447	0.278153	0.328941
Ppa1	0.198768	1.89319	7.62558	4.06818e-14	5.73847e-12	21.4494	0.206599	0.331267
Acadl	0.199654	0.758528	7.39887	2.17242e-13	2.63959e-11	19.8236	0.239648	0.332745
Ube2c	0.201035	1.75717	3.66133	0.000259044	0.00416098	-0.173048	0.248165	0.335046
Hras	0.201695	1.2259	7.89312	5.31481e-15	8.69644e-13	23.4266	0.233019	0.336145
Etfb	0.203811	1.9534	9.27578	5.32203e-20	1.92094e-17	34.6396	0.232075	0.339672
St3gal6	0.207413	0.992667	6.19626	7.29371e-10	5.08571e-08	11.9724	0.285496	0.345677
Ech1	0.211529	1.75497	8.59995	1.81647e-17	4.57422e-15	28.9526	0.259039	0.352535
Lpcat3	0.212804	0.668562	8.15454	6.84495e-16	1.23531e-13	25.4196	0.251903	0.354661
2210407C18Rik	0.212964	0.450938	7.58352	5.57019e-14	7.5118e-12	21.1443	0.284563	0.354927
Tmem238	0.214135	1.49069	8.16825	6.13715e-16	1.14114e-13	25.5257	0.228163	0.356879
Ckb	0.214311	0.44798	7.84758	7.5488e-15	1.2031e-12	23.0856	0.25847	0.357173
Lrrc59	0.217025	1.49733	8.00966	2.14725e-15	3.56753e-13	24.3076	0.240577	0.361696
Dhrs4	0.218561	1.43166	7.23709	6.98208e-13	7.38656e-11	18.6915	0.236193	0.364256
Rep15	0.219411	1.06854	5.30754	1.26626e-07	5.54983e-06	7.02315	0.32762	0.365673
Ube2s	0.219515	2.24118	6.81309	1.34611e-11	1.18845e-09	15.8269	0.244436	0.365847
Ldha	0.227905	2.68199	9.91716	1.46881e-22	7.83703e-20	40.3934	0.228504	0.37983
Rbp2	0.23019	0.587523	6.4405	1.56822e-10	1.21805e-08	13.4547	0.287008	0.383639
Acadvl	0.230924	0.950161	8.35424	1.37388e-16	3.01077e-14	26.9823	0.263935	0.384862
Plpp1	0.233941	0.40185	9.31563	3.72793e-20	1.42966e-17	34.987	0.315169	0.38989
Klk1	0.237276	1.35369	5.95499	3.18856e-09	1.99643e-07	10.5529	0.333448	0.395449
Acaa2	0.243393	1.52495	8.96894	7.89182e-19	2.2011e-16	32.0093	0.297338	0.405644
Tubb2b	0.247201	0.480759	8.36244	1.28636e-16	2.87023e-14	27.0464	0.336135	0.41199
Onecut2	0.248317	0.775161	6.95736	5.01906e-12	4.81203e-10	16.7813	0.321001	0.413851
Ttr	0.252232	1.16742	7.28286	5.07394e-13	5.60967e-11	19.0014	0.33275	0.420376
Sct	0.257462	1.23091	5.72054	1.26427e-08	6.80488e-07	9.2297	0.358828	0.429092
Birc5	0.260278	1.65928	5.54151	3.49928e-08	1.74566e-06	8.25362	0.303378	0.433786
Prap1	0.263136	1.54326	5.53403	3.649e-08	1.81298e-06	8.21349	0.250106	0.438549
Tm4sf4	0.264755	1.06559	7.09455	1.93699e-12	1.9809e-10	17.7033	0.400428	0.441247
Ly6e	0.274399	1.83222	7.31178	4.14133e-13	4.62022e-11	19.1985	0.363651	0.457321
Slc35b1	0.275611	1.28325	9.09421	2.65019e-19	7.7436e-17	33.0735	0.347672	0.459342
Hist1h2ap	0.279267	1.56179	4.54528	5.89683e-06	0.00016027	3.37089	0.306781	0.465435
Ccl9	0.304879	1.98747	5.13193	3.21689e-07	1.31592e-05	6.13319	0.433008	0.508123
Guca2b	0.307993	2.23003	5.39063	8.06657e-08	3.7076e-06	7.45422	0.449416	0.513312
Hspa1a	0.317429	0.526901	9.11171	2.34069e-19	7.00608e-17	33.1953	0.556132	0.529039
Tubb4b	0.331289	2.42905	8.57209	2.34982e-17	5.7674e-15	28.7025	0.380111	0.552139
Scd2	0.335488	0.796496	10.3133	3.25932e-24	2.35284e-21	44.1154	0.370256	0.559139
Hsp90aa1	0.355509	3.10397	12.1235	1.9767e-32	3.46544e-29	62.6374	0.489164	0.592507
Fabp2	0.43991	3.49886	15.6465	1.81686e-51	7.43217e-48	105.635	0.578467	0.733178
Ccl6	0.453881	1.18484	6.45685	1.41273e-10	1.11852e-08	13.5555	0.668934	0.756464
Reg4	0.468652	1.22912	7.43215	1.72893e-13	2.17778e-11	20.0457	0.737627	0.781082
Acot1	0.47681	0.592454	15.4856	1.27646e-50	3.91619e-47	103.721	0.641812	0.794679
Hmgcs2	0.723917	1.02037	20.1071	1.95338e-80	1.19859e-76	171.131	1.01029	1
Fabp1	1.46797	1.48029	27.5341	5.13269e-137	6.29884e-133	298.962	1.99683	1

## Sheet: Goblet progenitor_down
index	logFC	AveExpr	t	P.Value	adj.P.Val	B	abs.log2FC	log_weight
Clca1	-0.509619	1.41436	-7.65075	3.42437e-14	4.94398e-12	21.6173	-0.7518	1
Scin	-0.425143	0.788859	-10.1496	1.67467e-23	9.78648e-21	42.5162	-0.61432	0.708568
Guca2a	-0.38019	3.75589	-5.60522	2.44403e-08	1.24453e-06	8.59753	-0.538047	0.633644
Clca3b	-0.354154	1.35602	-9.2126	9.64488e-20	3.38177e-17	34.0602	-0.611845	0.590252
Gm42418	-0.327436	2.1967	-9.16417	1.48022e-19	4.78033e-17	33.6424	-0.586016	0.545721
Serinc3	-0.312257	1.97067	-13.4159	4.91017e-39	1.20515e-35	77.5457	-0.51957	0.520422
Smim24	-0.298933	1.72279	-8.96896	8.09395e-19	2.20731e-16	31.9852	-0.5463	0.498214
AY036118	-0.253154	0.901118	-9.64353	1.89246e-21	8.60158e-19	37.8967	-0.417592	0.421915
Ceacam1	-0.243137	1.27299	-8.29063	2.30002e-16	4.78404e-14	26.4807	-0.421357	0.405221
Cyba	-0.231234	0.940982	-7.76295	1.442e-14	2.15808e-12	22.4567	-0.416149	0.385381
Sord	-0.23048	0.777231	-7.77791	1.28668e-14	1.94939e-12	22.5674	-0.368821	0.384124
Rps18-ps3	-0.22677	1.94951	-10.5194	4.25824e-25	3.86249e-22	46.1056	-0.417249	0.377941
2200002D01Rik	-0.209906	1.04355	-6.07851	1.50796e-09	9.89609e-08	11.2731	-0.396351	0.349833
Sis	-0.209881	0.327725	-7.62685	4.06298e-14	5.73847e-12	21.4509	-0.339752	0.349793
Bex1	-0.20935	0.329523	-6.8213	1.27303e-11	1.13208e-09	15.8808	-0.32483	0.348907
Zfos1	-0.209049	1.53737	-6.26331	4.8186e-10	3.47846e-08	12.372	-0.376958	0.348405
Pdcd4	-0.20662	1.39439	-6.43285	1.63796e-10	1.25632e-08	13.4124	-0.354541	0.344358
Rps2-ps6	-0.198811	1.662	-8.19978	4.77207e-16	9.15044e-14	25.7705	-0.373348	0.331342
Gm8730	-0.197514	2.91918	-12.3593	1.25085e-33	2.5584e-30	65.3414	-0.386628	0.32918
Gas6	-0.195116	0.520039	-7.18829	9.88442e-13	1.01934e-10	18.3546	-0.307612	0.325183
Wdr89	-0.193883	2.68865	-11.7352	1.31831e-30	2.02229e-27	58.522	-0.377813	0.32313
Rpl7a-ps5	-0.192025	1.61095	-8.59929	1.82641e-17	4.57422e-15	28.9473	-0.361175	0.320032
Mgam	-0.190514	0.854678	-6.38167	2.26765e-10	1.70728e-08	13.0984	-0.368333	0.317513
Mlxipl	-0.189139	0.522517	-7.33955	3.34231e-13	3.90637e-11	19.4058	-0.330201	0.315222
Sdc4	-0.187284	1.14025	-6.3022	3.75278e-10	2.72509e-08	12.6126	-0.370914	0.31213
Oat	-0.185309	2.15552	-6.09036	1.40534e-09	9.32236e-08	11.341	-0.376854	0.308838
Rpl9-ps6	-0.184748	2.60678	-10.7945	2.67565e-26	3.28355e-23	48.8125	-0.357673	0.307904
Rpl6l	-0.178359	2.03197	-8.64169	1.28137e-17	3.34573e-15	29.2926	-0.345704	0.297255
Rps27rt	-0.177634	1.67928	-7.59287	5.1953e-14	7.08409e-12	21.212	-0.344989	0.296047
Atp1b1	-0.176302	2.06747	-7.33474	3.46066e-13	4.00654e-11	19.372	-0.354748	0.293828
H2-T23	-0.170681	0.37266	-7.61636	4.35902e-14	6.01055e-12	21.3823	-0.260566	0.284458
Cbx3	-0.170448	1.30547	-5.35734	9.63206e-08	4.34576e-06	7.28427	-0.295728	0.284069
Nsa2	-0.168024	1.36003	-6.69687	2.90689e-11	2.47732e-09	15.082	-0.324316	0.280031
Irf2bp2	-0.165589	0.656384	-6.42753	1.6912e-10	1.2891e-08	13.3814	-0.285924	0.275972
Nptn	-0.164681	0.345973	-7.87292	6.21101e-15	1.00292e-12	23.2751	-0.26772	0.274458
Rpl13-ps3	-0.159795	1.16686	-6.10181	1.30295e-09	8.7376e-08	11.4135	-0.302145	0.266315
Slc12a2	-0.158622	1.56008	-5.21738	2.04327e-07	8.70662e-06	6.56584	-0.313362	0.26436
Eef2	-0.15733	3.32294	-8.98333	6.96673e-19	1.98827e-16	32.1309	-0.30271	0.262207
Socs2	-0.156359	0.861949	-5.7504	1.05801e-08	5.7964e-07	9.40022	-0.253909	0.260588
Ivns1abp	-0.153213	1.8485	-6.84753	1.05496e-11	9.52354e-10	16.0621	-0.283606	0.255345
Ifitm3	-0.152475	1.13156	-3.48117	0.000512589	0.00725547	-0.803338	-0.319734	0.254115
Rpl36	-0.1522	3.85819	-10.5172	4.35385e-25	3.86249e-22	46.0839	-0.327832	0.253656
Rpl23a-ps3	-0.150698	2.48114	-8.32483	1.74419e-16	3.75521e-14	26.75	-0.310834	0.251154
Rfc1	-0.15052	1.01039	-4.77735	1.93303e-06	6.07025e-05	4.42697	-0.254671	0.250857
Gm26917	-0.150266	0.842092	-5.09275	3.93179e-07	1.51257e-05	5.94156	-0.276929	0.250434
Rps28	-0.149771	3.84734	-10.5079	4.77591e-25	3.90733e-22	45.9934	-0.319188	0.249608
Id2	-0.149188	0.5606	-4.95338	8.03773e-07	2.79431e-05	5.26071	-0.23552	0.248636
Tceal8	-0.149107	0.308793	-5.87305	5.15928e-09	3.11895e-07	10.0899	-0.234566	0.2485
Snhg18	-0.149079	1.05968	-5.41497	7.02896e-08	3.27982e-06	7.58556	-0.263002	0.248455
Pla2g16	-0.146513	1.06723	-5.28237	1.44416e-07	6.30701e-06	6.89721	-0.26911	0.244178
Glud1	-0.1457	0.881249	-5.22563	1.95562e-07	8.36213e-06	6.6077	-0.274349	0.242823
Rpl10-ps3	-0.145464	2.95494	-9.78175	5.2443e-22	2.47531e-19	39.1501	-0.296157	0.242429
Gm2000	-0.144158	2.01409	-6.92447	6.2373e-12	5.7988e-10	16.5706	-0.304975	0.240253
Gltscr2	-0.143533	1.61943	-5.61252	2.33328e-08	1.19807e-06	8.6416	-0.271092	0.239212
Rps12-ps3	-0.141222	2.839	-8.44709	6.43483e-17	1.51862e-14	27.7207	-0.304782	0.235359
Ppp1r1b	-0.13749	1.52507	-4.71775	2.58496e-06	7.77514e-05	4.15134	-0.317616	0.229139
Slc5a1	-0.135706	0.306102	-6.38473	2.22393e-10	1.6847e-08	13.1172	-0.23344	0.226166
AA467197	-0.13384	0.452663	-4.63537	3.84202e-06	0.000109905	3.77591	-0.197342	0.223056
Rpl37a	-0.133619	4.31069	-10.4979	5.27244e-25	4.04396e-22	45.8967	-0.295063	0.222687
Ddx17	-0.133531	0.879236	-5.02886	5.46923e-07	2.01557e-05	5.62714	-0.25062	0.222541
Pigr	-0.13346	2.99279	-6.14973	9.70755e-10	6.65536e-08	11.6969	-0.306625	0.222422
Trim2	-0.133321	0.75213	-4.89497	1.07886e-06	3.60755e-05	4.98082	-0.24886	0.22219
Gm9493	-0.1331	1.38747	-5.27106	1.53444e-07	6.65393e-06	6.83929	-0.275066	0.221822
Rasa4	-0.132938	0.643953	-4.89217	1.09413e-06	3.64867e-05	4.96746	-0.224931	0.221553
Rpl37	-0.131674	4.23252	-9.60803	2.62467e-21	1.07367e-18	37.5773	-0.293812	0.219446
Sema4g	-0.131308	0.619956	-5.02681	5.52704e-07	2.03077e-05	5.61713	-0.239585	0.218835
Ctdsp2	-0.130647	0.60196	-5.12045	3.40371e-07	1.36952e-05	6.07904	-0.218957	0.217735
Nfkbia	-0.130428	0.453058	-5.18953	2.36804e-07	9.95224e-06	6.42507	-0.228772	0.217369
Camk1d	-0.130115	0.379855	-5.74294	1.10474e-08	6.02549e-07	9.35874	-0.242456	0.216847
Arrdc1	-0.129926	0.476333	-5.48645	4.73588e-08	2.29718e-06	7.96345	-0.218595	0.216532
Rps26-ps1	-0.129505	1.21614	-4.81089	1.63896e-06	5.2791e-05	4.5836	-0.257987	0.215831
Grcc10	-0.128376	0.534436	-5.23087	1.90183e-07	8.16057e-06	6.63432	-0.225602	0.213949
Rps26	-0.12818	3.71484	-8.27464	2.61663e-16	5.35189e-14	26.3552	-0.279044	0.213622
Myl12b	-0.128067	1.43474	-5.00046	6.32575e-07	2.25667e-05	5.48863	-0.252455	0.213434
Rpl27-ps3	-0.127459	1.81227	-5.84529	6.07741e-09	3.58567e-07	9.93257	-0.277048	0.21242
Vdr	-0.127192	0.748246	-4.4144	1.07832e-05	0.000271171	2.80073	-0.273268	0.211975
Eml4	-0.126264	1.36505	-5.0218	5.67108e-07	2.05869e-05	5.59263	-0.251926	0.210428
Camk2n1	-0.125958	1.11544	-4.3004	1.8043e-05	0.000422563	2.3158	-0.224884	0.20992
Serpinb6a	-0.124989	1.14819	-4.18779	2.96489e-05	0.00064821	1.84898	-0.247997	0.208304
Rps27	-0.123775	4.09497	-10.1532	1.54089e-23	9.45489e-21	42.5968	-0.280043	0.20628
Impad1	-0.122612	1.12616	-4.3529	1.42562e-05	0.000347126	2.53758	-0.237931	0.204343
Pdha1	-0.122581	1.29366	-4.86018	1.28369e-06	4.2036e-05	4.81563	-0.251901	0.204291
Cd9	-0.12221	1.53302	-3.90673	9.73397e-05	0.00179093	0.73657	-0.232152	0.203673
Gm10073	-0.122164	2.6665	-7.27503	5.32076e-13	5.77844e-11	18.9549	-0.281573	0.203596
Rpl23a	-0.121338	4.24591	-9.79044	4.83515e-22	2.37348e-19	39.2295	-0.261825	0.202219
Rpl35	-0.120302	3.79921	-9.19034	1.1368e-19	3.87521e-17	33.8991	-0.27924	0.200491
Rpl39	-0.12004	4.2141	-10.1869	1.1123e-23	7.18431e-21	42.9154	-0.272108	0.200055
Gm9843	-0.119839	2.60925	-6.95492	5.05894e-12	4.81266e-10	16.7733	-0.273793	0.199721
Stag2	-0.119289	0.504698	-5.01743	5.79935e-07	2.09323e-05	5.57134	-0.20491	0.198803
Limk2	-0.118576	0.63568	-4.69303	2.91323e-06	8.61473e-05	4.03803	-0.206735	0.197616
Rpl27	-0.118053	3.14733	-8.54696	2.82254e-17	6.7918e-15	28.5233	-0.272851	0.196743
Oxct1	-0.118023	0.85705	-4.24154	2.34254e-05	0.000525552	2.07029	-0.223624	0.196694
Txnip	-0.117815	0.926582	-3.91458	9.42319e-05	0.00174949	0.766792	-0.19776	0.196347
Ndufa6	-0.117541	2.0711	-5.75855	1.00913e-08	5.57842e-07	9.44562	-0.251763	0.195891
Gm11808	-0.117181	2.34838	-6.67661	3.32625e-11	2.79588e-09	14.9518	-0.264608	0.19529
Axin2	-0.116714	0.40605	-4.592	4.72129e-06	0.000131981	3.58087	-0.20985	0.194512
Rpl15	-0.11658	3.56863	-9.29112	4.64139e-20	1.72603e-17	34.7732	-0.263068	0.194289
Tcea3	-0.11645	0.842081	-4.19212	2.90943e-05	0.000638857	1.86671	-0.215895	0.194073
Cox6c	-0.116151	3.21875	-7.27918	5.16476e-13	5.6591e-11	18.9838	-0.27738	0.193574
Rpl41	-0.116119	4.97414	-10.6377	1.30591e-25	1.45693e-22	47.2617	-0.258052	0.19352
Pabpc1	-0.115355	3.04178	-6.71653	2.54968e-11	2.2035e-09	15.2087	-0.247501	0.192247
Ptms	-0.115102	1.66387	-3.98759	6.96514e-05	0.00136981	1.04898	-0.232755	0.191825
Rpl35a	-0.11451	4.27364	-10.2058	9.26367e-24	6.31577e-21	43.0942	-0.255685	0.190839
Bex4	-0.114215	0.153608	-5.83498	6.46776e-09	3.77964e-07	9.87289	-0.185417	0.190347
Cdo1	-0.114122	0.474297	-4.47066	8.32705e-06	0.000214684	3.04462	-0.210056	0.190192
Dtl	-0.11379	0.35474	-4.73804	2.34222e-06	7.15018e-05	4.24484	-0.187205	0.189639
Tmem176b	-0.113215	1.26936	-3.77564	0.000165227	0.00280452	0.243952	-0.220724	0.188681
Khk	-0.113056	0.655176	-3.77587	0.000165078	0.00280452	0.244791	-0.234182	0.188414
2610507B11Rik	-0.112937	0.430645	-4.96493	7.58033e-07	2.6655e-05	5.31645	-0.203078	0.188216
Rpl36a	-0.112928	3.79888	-8.22405	3.92938e-16	7.77764e-14	25.9596	-0.256308	0.188202
Rpl34	-0.112782	4.03095	-9.61348	2.49626e-21	1.05635e-18	37.6263	-0.259766	0.187959
Plac8	-0.112587	3.32888	-6.14712	9.86485e-10	6.68848e-08	11.6814	-0.221593	0.187633
Eif4b	-0.112481	1.40693	-4.25409	2.21634e-05	0.000504619	2.12234	-0.224666	0.187456
Dhrs3	-0.112061	0.266582	-5.75558	1.02668e-08	5.64995e-07	9.42908	-0.184002	0.186756
Cdca7	-0.110751	0.727266	-3.64377	0.000276952	0.00441184	-0.23512	-0.225245	0.184574
Paics	-0.110735	0.563708	-4.12833	3.83575e-05	0.000814401	1.60738	-0.193296	0.184546
Oaz2	-0.110339	0.453122	-4.5814	4.96389e-06	0.000137346	3.53347	-0.179993	0.183887
Hist1h2ae	-0.110316	0.497923	-3.71343	0.00021124	0.00348902	0.0158576	-0.185561	0.183848
Ndufa1	-0.1103	1.62753	-4.6905	2.94908e-06	8.67892e-05	4.02644	-0.237447	0.183822
Mxd4	-0.109547	0.644026	-4.0736	4.8478e-05	0.00099819	1.38798	-0.167366	0.182567
Bri3	-0.109014	1.87256	-4.94758	8.27738e-07	2.86141e-05	5.23276	-0.218188	0.181679
Chp1	-0.108991	0.617252	-4.34783	1.45854e-05	0.00035444	2.51607	-0.201455	0.181639
Epb41l4aos	-0.108848	0.545968	-4.26259	2.13456e-05	0.000491429	2.15769	-0.199241	0.181402
Smoc2	-0.107966	0.803313	-3.82396	0.000136188	0.00238417	0.423685	-0.206618	0.179932
Cdk6	-0.107878	0.587583	-3.77349	0.000166648	0.00281695	0.235995	-0.217891	0.179785
Osr2	-0.107664	0.382567	-4.47269	8.24956e-06	0.000213134	3.05345	-0.182602	0.179428
Adh6a	-0.107598	0.231518	-4.52807	6.383e-06	0.000171664	3.29585	-0.169704	0.179319
Rplp2	-0.107179	4.54385	-9.63471	2.05285e-21	8.99736e-19	37.8173	-0.249064	0.178619
Sepp1	-0.106825	0.253099	-5.09331	3.9205e-07	1.51257e-05	5.9443	-0.164979	0.178029
Rnf5	-0.106809	1.14966	-4.21324	2.65281e-05	0.000589771	1.95342	-0.209587	0.178004
Sh3bgrl	-0.106706	0.731655	-4.15572	3.40814e-05	0.00073635	1.71823	-0.183873	0.177831
Fau	-0.106579	4.19096	-9.13816	1.80147e-19	5.66861e-17	33.45	-0.239386	0.17762
Ndufa3	-0.106525	1.72128	-4.63787	3.7964e-06	0.000109109	3.78722	-0.25134	0.177529
Cnn3	-0.105904	0.540616	-3.89294	0.000102965	0.00187196	0.684147	-0.221679	0.176495
Hes1	-0.105737	0.687967	-3.40141	0.000686331	0.00930839	-1.07187	-0.219461	0.176216
Gm10020	-0.105593	1.27182	-4.20576	2.74117e-05	0.00060503	1.92265	-0.235306	0.175977
Uba52	-0.105427	1.95275	-5.10775	3.63667e-07	1.41953e-05	6.01593	-0.258889	0.1757
Eif4a2	-0.105056	1.21808	-4.02262	6.01441e-05	0.0012021	1.18618	-0.187156	0.175082
Cdkn1b	-0.10496	0.369003	-4.82452	1.53225e-06	4.97453e-05	4.64752	-0.174054	0.174921
Morf4l1	-0.104251	1.4879	-4.34538	1.47478e-05	0.000357583	2.50565	-0.226829	0.17374
Tmem159	-0.103932	0.625841	-3.96256	7.72994e-05	0.00149389	0.951658	-0.1745	0.173209
2010107E04Rik	-0.103372	2.57735	-6.08742	1.42272e-09	9.3869e-08	11.3288	-0.259867	0.172274
Rpl28	-0.103336	4.36314	-8.41326	8.49088e-17	1.96604e-14	27.4508	-0.240559	0.172215
Cox7a2l	-0.103041	2.48628	-5.11209	3.55543e-07	1.40297e-05	6.03746	-0.218734	0.171723
Ypel3	-0.102949	0.375087	-4.49853	7.31859e-06	0.000190687	3.16652	-0.158265	0.17157
Npm1	-0.102874	3.13099	-5.12857	3.26228e-07	1.33006e-05	6.1195	-0.240674	0.171445
Anxa4	-0.10259	2.22262	-4.33415	1.5512e-05	0.000372531	2.45807	-0.207058	0.170971
Gsdmc4	-0.102366	0.155722	-5.02568	5.56945e-07	2.03174e-05	5.61004	-0.173071	0.170598
Atxn2l	-0.102298	0.409433	-4.52703	6.40832e-06	0.000171709	3.292	-0.179215	0.170486
Gm10250	-0.102079	1.26483	-3.87287	0.000111742	0.00199316	0.607907	-0.229642	0.170121
Tab2	-0.101701	0.510414	-4.22888	2.47685e-05	0.00055467	2.0179	-0.18963	0.16949
Nedd4	-0.101657	1.25577	-3.96105	7.77835e-05	0.00149852	0.945828	-0.215888	0.169417
Btg1	-0.101103	1.1142	-3.74213	0.000188692	0.00313345	0.120611	-0.178599	0.168494
Nmt1	-0.100823	0.660276	-4.10989	4.15197e-05	0.000870991	1.53312	-0.20381	0.168027

## Sheet: Goblet cell_up
index	logFC	AveExpr	t	P.Value	adj.P.Val	B	abs.log2FC	log_weight
Mgll	0.109392	0.100086	4.7895	2.07104e-06	0.00151419	4.6233	0.166395	0.182314
Cyp2c65	0.116614	0.129957	4.59952	5.08788e-06	0.00350106	3.80371	0.201462	0.194351
mt-Nd1	0.147064	3.78191	4.3862	1.35517e-05	0.00689252	2.91407	0.361811	0.245102
Dbi	0.154102	2.6752	4.28372	2.11469e-05	0.00989508	2.51007	0.448109	0.256831
Prdx1	0.15467	2.48947	4.40774	1.22115e-05	0.00649321	3.00782	0.487661	0.257778
Cfi	0.162207	0.22591	5.04465	5.89702e-07	0.000574861	5.77241	0.25977	0.270339
Acadl	0.184886	0.438646	4.52452	7.19282e-06	0.00467453	3.48867	0.347456	0.308138
Acot1	0.217328	0.187134	6.76489	2.9703e-11	1.15822e-07	14.9144	0.338926	0.362209
Jund	0.217785	1.17076	4.50873	7.73168e-06	0.00476027	3.42298	0.41008	0.36297
Ctsh	0.233256	0.623077	5.13877	3.65802e-07	0.000427915	6.2102	0.444146	0.388755
Fabp2	0.256174	3.01661	4.93299	1.07528e-06	0.000967587	5.22532	0.653084	0.426952
Ly6e	0.375663	1.59722	5.47564	6.64587e-08	0.000111062	7.7805	0.705434	0.626103
Hmgcs2	0.479963	0.47018	9.85227	2.35312e-21	1.37634e-17	36.6146	0.765745	0.799937
Fabp1	0.826042	0.681396	16.6921	2.36522e-52	2.76684e-48	103.211	1.24906	1

[truncated: 17 more sheets: Goblet cell_down, Sox4+ early EE progenitor_up, Sox4+ early EE progenitor_down, Ngn3+ EE progenitor_up, Ngn3+ EE progenitor_down, EEC_up, EEC_down, Tuft progenitor_up, Tuft progenitor_down, Tuft cell_up, Tuft cell_down, Paneth progenitor_up, Paneth progenitor_down, Paneth cell_up, Paneth cell_down, not annotated_up, not annotated_down]
