# Supplementary material for: Diet-induced alteration of intestinal stem cell function underlies obesity and prediabetes in mice
Source: Nat Metab. 2021 Sep 22;3(9):1202–16. doi: 10.1038/s42255-021-00458-9 (PMC8458097; doi:10.1038/s42255-021-00458-9)
Supplement: Supplementary file 8 — Cell-type specific integration of bulk transcriptome and metabolome data shows overlap between regulated genes and metabolites. Lists of genes participating in the candidate pathways from the ingenuity canonical pathways analysis of the microarray data of FVFlow, FVFhigh and FVFneg cells were compiled. For each of the genes on the lists, information on the reaction it is involved in and the participating metabolites were extracted from the mouse specific BiGG databank (https://www.ncbi.nlm.nih.gov/pmc/articles/PMC2874806/ and https://www.ncbi.nlm.nih.gov/pubmed/20959003). If genes and metabolites within a reaction were also significant in their analyses as described above, the reaction and its pathway were said to be affected on both the metabolomics and the transcriptomics levels. [file 42255_2021_458_MOESM8_ESM.xlsx]

## Sheet: Table legend
	Supplementary Table 7
	Cell-type specific integration of bulk transcriptome and metabolome data shows overlap between regulated genes and metabolites.
	Lists of genes participating in the candidate pathways from the Ingenuity Canonical Pathways analysis of the microarray data of FVFlow, FVFhigh and FVFneg cells were compiled. For each of the genes on the lists, information on the reaction it is involved in and the participating metabolites were extracted from the mouse specific BiGG databank (https://www.ncbi.nlm.nih.gov/pmc/articles/PMC2874806/…

## Sheet: Significant_Metabolites_allCanp
Ingenuity Canonical Pathways	Significant (-log(B-H p-value >1)	-LOG(B-H p-value)	Ratio	z-score	Molecules	file	Significant Metabolite in MALDI
PXR/RXR Activation	Significant	6.8	0.2	NA	GSTM1,SCD,CYP3A7,ALDH1A1,ALDH3A2,PRKAG2,CYP2C9,G6PC,CYP2B6,INSR,HMGCS2,PAPSS2,PPARGC1A	20170324 HFDneg vs CTRLneg_540_CanPath_FDR.xls	HMDB01043
PXR/RXR Activation	Significant	6.8	0.2	NA	GSTM1,SCD,CYP3A7,ALDH1A1,ALDH3A2,PRKAG2,CYP2C9,G6PC,CYP2B6,INSR,HMGCS2,PAPSS2,PPARGC1A	20170324 HFDneg vs CTRLneg_540_CanPath_FDR.xls	HMDB01043
LPS/IL-1 Mediated Inhibition of RXR Function	Significant	5.37	0.0901	0	GSTA3,CYP3A7,GSTM1,GSTM5,CYP2C9,HMGCS2,Sult1d1,PAPSS2,IL33,IL18,ALDH1A1,SREBF1,Gstm3,ALDH3A2,CPT2,CD14,FABP5,CYP2B6,CYP4A11,PPARGC1A	20170324 HFDneg vs CTRLneg_540_CanPath_FDR.xls	HMDB01043
LPS/IL-1 Mediated Inhibition of RXR Function	Significant	5.37	0.0901	0	GSTA3,CYP3A7,GSTM1,GSTM5,CYP2C9,HMGCS2,Sult1d1,PAPSS2,IL33,IL18,ALDH1A1,SREBF1,Gstm3,ALDH3A2,CPT2,CD14,FABP5,CYP2B6,CYP4A11,PPARGC1A	20170324 HFDneg vs CTRLneg_540_CanPath_FDR.xls	HMDB01043
LPS/IL-1 Mediated Inhibition of RXR Function	Significant	5.37	0.0901	0	GSTA3,CYP3A7,GSTM1,GSTM5,CYP2C9,HMGCS2,Sult1d1,PAPSS2,IL33,IL18,ALDH1A1,SREBF1,Gstm3,ALDH3A2,CPT2,CD14,FABP5,CYP2B6,CYP4A11,PPARGC1A	20170324 HFDneg vs CTRLneg_540_CanPath_FDR.xls	HMDB00638
LPS/IL-1 Mediated Inhibition of RXR Function	Significant	5.37	0.0901	0	GSTA3,CYP3A7,GSTM1,GSTM5,CYP2C9,HMGCS2,Sult1d1,PAPSS2,IL33,IL18,ALDH1A1,SREBF1,Gstm3,ALDH3A2,CPT2,CD14,FABP5,CYP2B6,CYP4A11,PPARGC1A	20170324 HFDneg vs CTRLneg_540_CanPath_FDR.xls	HMDB00806
Estrogen Biosynthesis	Significant	2.99	0.179	NA	POR,CYP3A7,HSD17B11,HSD17B7,CYP2C9,CYP2B6,CYP51A1	20170324 HFDneg vs CTRLneg_540_CanPath_FDR.xls	HMDB01043
Estrogen Biosynthesis	Significant	2.99	0.179	NA	POR,CYP3A7,HSD17B11,HSD17B7,CYP2C9,CYP2B6,CYP51A1	20170324 HFDneg vs CTRLneg_540_CanPath_FDR.xls	HMDB01043
Sucrose Degradation V (Mammalian)	Significant	2.93	0.444	NA	KHK,ALDOB,SI,TKFC	20170324 HFDneg vs CTRLneg_540_CanPath_FDR.xls	HMDB01473
Bupropion Degradation	Significant	2.24	0.2	NA	POR,CYP3A7,CYP2C9,CYP2B6,CYP51A1	20170324 HFDneg vs CTRLneg_540_CanPath_FDR.xls	HMDB01043
Bupropion Degradation	Significant	2.24	0.2	NA	POR,CYP3A7,CYP2C9,CYP2B6,CYP51A1	20170324 HFDneg vs CTRLneg_540_CanPath_FDR.xls	HMDB01043
Leukotriene Biosynthesis	Significant	2.24	0.286	NA	ALOX5,GGT1,GGT7,DPEP2	20170324 HFDneg vs CTRLneg_540_CanPath_FDR.xls	HMDB01043
Acetone Degradation I (to Methylglyoxal)	Significant	2.17	0.185	NA	POR,CYP3A7,CYP2C9,CYP2B6,CYP51A1	20170324 HFDneg vs CTRLneg_540_CanPath_FDR.xls	HMDB01043
Xenobiotic Metabolism Signaling	Significant	2.17	0.0557	NA	GSTA3,CYP3A7,GSTM1,GSTM5,UGT2B7,MAF,CYP2C9,Sult1d1,Ces1e,Ces1g,ALDH1A1,Gstm3,ALDH3A2,PPM1J,CYP2B6,PPARGC1A	20170324 HFDneg vs CTRLneg_540_CanPath_FDR.xls	HMDB01043
Melatonin Degradation I	Significant	2.17	0.113	NA	POR,CYP3A7,UGT2B7,CYP2C9,CYP2B6,Sult1d1,CYP51A1	20170324 HFDneg vs CTRLneg_540_CanPath_FDR.xls	HMDB01043
Acetone Degradation I (to Methylglyoxal)	Significant	2.17	0.185	NA	POR,CYP3A7,CYP2C9,CYP2B6,CYP51A1	20170324 HFDneg vs CTRLneg_540_CanPath_FDR.xls	HMDB01043
Xenobiotic Metabolism Signaling	Significant	2.17	0.0557	NA	GSTA3,CYP3A7,GSTM1,GSTM5,UGT2B7,MAF,CYP2C9,Sult1d1,Ces1e,Ces1g,ALDH1A1,Gstm3,ALDH3A2,PPM1J,CYP2B6,PPARGC1A	20170324 HFDneg vs CTRLneg_540_CanPath_FDR.xls	HMDB01043
Melatonin Degradation I	Significant	2.17	0.113	NA	POR,CYP3A7,UGT2B7,CYP2C9,CYP2B6,Sult1d1,CYP51A1	20170324 HFDneg vs CTRLneg_540_CanPath_FDR.xls	HMDB01043
Superpathway of Melatonin Degradation	Significant	2.02	0.104	NA	POR,CYP3A7,UGT2B7,CYP2C9,CYP2B6,Sult1d1,CYP51A1	20170324 HFDneg vs CTRLneg_540_CanPath_FDR.xls	HMDB01043
Superpathway of Melatonin Degradation	Significant	2.02	0.104	NA	POR,CYP3A7,UGT2B7,CYP2C9,CYP2B6,Sult1d1,CYP51A1	20170324 HFDneg vs CTRLneg_540_CanPath_FDR.xls	HMDB01043
Maturity Onset Diabetes of Young (MODY) Signaling	Significant	1.81	0.19	NA	PKLR,ALDOB,SLC2A2,INSR	20170324 HFDneg vs CTRLneg_540_CanPath_FDR.xls	HMDB01473
Nicotine Degradation III	Significant	1.81	0.111	NA	POR,CYP3A7,UGT2B7,CYP2C9,CYP2B6,CYP51A1	20170324 HFDneg vs CTRLneg_540_CanPath_FDR.xls	HMDB01043
Nicotine Degradation III	Significant	1.81	0.111	NA	POR,CYP3A7,UGT2B7,CYP2C9,CYP2B6,CYP51A1	20170324 HFDneg vs CTRLneg_540_CanPath_FDR.xls	HMDB01043
Nicotine Degradation II	Significant	1.54	0.0952	NA	POR,CYP3A7,UGT2B7,CYP2C9,CYP2B6,CYP51A1	20170324 HFDneg vs CTRLneg_540_CanPath_FDR.xls	HMDB01043
Nicotine Degradation II	Significant	1.54	0.0952	NA	POR,CYP3A7,UGT2B7,CYP2C9,CYP2B6,CYP51A1	20170324 HFDneg vs CTRLneg_540_CanPath_FDR.xls	HMDB01043
Estrogen Biosynthesis	Significant	1.45	0.154	NA	HSD17B10,CYP4F8,Cyp2c40 (includes others),HSD17B7,HSD17B12,CYP51A1	20170324 HFDhigh vs CTRLhigh_823_CanPath_FDR.xls	HMDB01043
Stearate Biosynthesis I (Animals)	Significant	1.28	0.146	NA	DHCR24,FASN,GNPAT,ACOT7,HNF4A,MBOAT7	20170324 HFDlow vs CTRLlow_932_CanPath_FDR.xls	HMDB01473
Acyl-CoA Hydrolysis	NA Signiff!!! 2,42!!	0.981	0.25	NA	GNPAT,ACOT7,HNF4A	20170324 HFDlow vs CTRLlow_932_CanPath_FDR.xls	HMDB01473
PPARa/RXRa Activation	NA	0.744	0.0449	1.134	PLCD1,ACADL,GHR,FASN,PRKAG2,CYP2C9,INSR,PPARGC1A	20170324 HFDneg vs CTRLneg_540_CanPath_FDR.xls	HMDB01043
Pentose Phosphate Pathway (Non-oxidative Branch)	NA	0.667	0.333	NA	TKT,TALDO1	20170324 HFDhigh vs CTRLhigh_823_CanPath_FDR.xls	HMDB00618
Eicosanoid Signaling	NA	0.64	0.0597	NA	PTGS1,ALOX5,GGT1,DPEP2	20170324 HFDneg vs CTRLneg_540_CanPath_FDR.xls	HMDB01043
Pentose Phosphate Pathway	NA	0.603	0.2	NA	PGD,TKT	20170324 HFDlow vs CTRLlow_932_CanPath_FDR.xls	HMDB00618
Glycolysis I	NA	0.515	0.08	NA	PKLR,ALDOB	20170324 HFDneg vs CTRLneg_540_CanPath_FDR.xls	HMDB01473
Gluconeogenesis I	NA	0.515	0.08	NA	ALDOB,ME1	20170324 HFDneg vs CTRLneg_540_CanPath_FDR.xls	HMDB01473
a-tocopherol Degradation	NA	0.515	0.2	NA	CYP4A11	20170324 HFDneg vs CTRLneg_540_CanPath_FDR.xls	HMDB00638
a-tocopherol Degradation	NA	0.515	0.2	NA	CYP4A11	20170324 HFDneg vs CTRLneg_540_CanPath_FDR.xls	HMDB00806
Pentose Phosphate Pathway	NA	0.426	0.2	NA	TKT,TALDO1	20170324 HFDhigh vs CTRLhigh_823_CanPath_FDR.xls	HMDB00618
Bupropion Degradation	NA	0.426	0.12	NA	CYP4F8,Cyp2c40 (includes others),CYP51A1	20170324 HFDhigh vs CTRLhigh_823_CanPath_FDR.xls	HMDB01043
LPS/IL-1 Mediated Inhibition of RXR Function	NA	0.395	0.0495	NA	CHST2,ALDH1A1,Gstm3,SREBF1,ABCC2,FABP1,ALAS1,HMGCS2,HMGCS1,ALDH9A1,PPARGC1A	20170324 HFDlow vs CTRLlow_932_CanPath_FDR.xls	HMDB00207
Acetone Degradation I (to Methylglyoxal)	NA	0.376	0.111	NA	CYP4F8,Cyp2c40 (includes others),CYP51A1	20170324 HFDhigh vs CTRLhigh_823_CanPath_FDR.xls	HMDB01043
Prostanoid Biosynthesis	NA	0.357	0.111	NA	PTGS1	20170324 HFDneg vs CTRLneg_540_CanPath_FDR.xls	HMDB01043
Maturity Onset Diabetes of Young (MODY) Signaling	NA	0.351	0.0952	NA	FABP1,HNF4A	20170324 HFDlow vs CTRLlow_932_CanPath_FDR.xls	HMDB00207
Pentose Phosphate Pathway (Non-oxidative Branch)	NA	0.318	0.167	NA	TKT	20170324 HFDlow vs CTRLlow_932_CanPath_FDR.xls	HMDB00618
LPS/IL-1 Mediated Inhibition of RXR Function	NA	0.307	0.0495	NA	GSTT2/GSTT2B,GSTM1,MGST1,MGST2,Gstm3,GSTM3,NCOA1,FABP1,HMGCS2,Sult1d1,MGST3	20170324 HFDhigh vs CTRLhigh_823_CanPath_FDR.xls	HMDB00207
Atherosclerosis Signaling	NA	0.284	0.0315	NA	IL33,IL18,APOB,ALOX5	20170324 HFDneg vs CTRLneg_540_CanPath_FDR.xls	HMDB01043
Maturity Onset Diabetes of Young (MODY) Signaling	NA	0.243	0.0952	NA	PKLR,FABP1	20170324 HFDhigh vs CTRLhigh_823_CanPath_FDR.xls	HMDB00207
Melatonin Degradation I	NA	0.243	0.0645	NA	CYP4F8,Cyp2c40 (includes others),Sult1d1,CYP51A1	20170324 HFDhigh vs CTRLhigh_823_CanPath_FDR.xls	HMDB01043
Superpathway of Melatonin Degradation	NA	0.243	0.0597	NA	CYP4F8,Cyp2c40 (includes others),Sult1d1,CYP51A1	20170324 HFDhigh vs CTRLhigh_823_CanPath_FDR.xls	HMDB01043
Nicotine Degradation III	NA	0.162	0.0556	NA	CYP4F8,Cyp2c40 (includes others),CYP51A1	20170324 HFDhigh vs CTRLhigh_823_CanPath_FDR.xls	HMDB01043
Nicotine Degradation II	NA	0.109	0.0476	NA	CYP4F8,Cyp2c40 (includes others),CYP51A1	20170324 HFDhigh vs CTRLhigh_823_CanPath_FDR.xls	HMDB01043
Ovarian Cancer Signaling	NA	0.102	0.0208	NA	RAD51,PTGS1,PRKAG2	20170324 HFDneg vs CTRLneg_540_CanPath_FDR.xls	HMDB01043

## Sheet: regulated metabs
significant
HMDB01043
HMDB01473
HMDB00638
HMDB00806
not significant
HMDB00618	D-Ribulose 5-phosphate (see KEGG C00117); [(2R,3S,4R)-3,4,5-trihydroxyoxolan-2-yl]methyl dihydrogen phosphate [hemiacetal] ([M-H]-)
HMDB00207
