# Supplementary material for: Diet-induced alteration of intestinal stem cell function underlies obesity and prediabetes in mice
Source: Nat Metab. 2021 Sep 22;3(9):1202–16. doi: 10.1038/s42255-021-00458-9 (PMC8458097; doi:10.1038/s42255-021-00458-9)
Supplement: Supplementary file 9 — Differentially expressed genes in major intestinal crypt populations split by gut region in HFHSD mice. Differentially expressed genes between CD and HFHSD conditions in major intestinal crypt populations split by gut region. Differential expression between conditions was performed using limma-trend (Methods). Genes with FDR < 0.01, logFC > 0.1 were included in the table. [file 42255_2021_458_MOESM9_ESM.xlsx]

## Sheet: Table legend
	Supplementary Table 8
	Differentially expressed genes in major intestinal crypt populations split by gut region in HFHSD mice.
	Differentially expressed genes between CD and HFHSD conditions in major intestinal crypt populations split by gut region. Differential expression between conditions was performed using limma-trend (see Methods). Genes with FDR < 0.01, logFC > 0.1 were included in the table.

## Sheet: ISC (proximal)
index	logFC	AveExpr	t	P.Value	adj.P.Val	B	abs.log2FC
Fabp1	1.71171	1.39078	47.5251	0	0	741.035	2.56189
Hmgcs2	0.794344	1.79088	28.2984	2.77178e-148	1.09134e-144	327.292	1.16772
Acot1	0.685036	1.53548	24.6353	2.57184e-117	7.59465e-114	256.532	0.994494
Fabp2	0.666187	2.20232	29.9382	7.08236e-164	4.18284e-160	362.923	1.00723
Hsp90aa1	0.593854	2.77332	23.8322	1.39832e-110	3.30339e-107	241.142	0.870327
Nme1	0.434365	2.17191	23.4872	2.5917e-108	5.1022e-105	235.959	0.653764
Ranbp1	0.417888	1.91776	19.9516	3.93078e-81	3.57157e-78	173.857	0.653104
Tuba1b	0.40701	1.57334	13.1684	5.02766e-38	1.14205e-35	75.4796	0.641135
Mif	0.382693	2.30811	21.5189	7.72179e-93	1.14012e-89	200.602	0.563352
Tubb4b	0.381634	1.31452	11.5039	1.08258e-29	1.52231e-27	56.5085	0.594442
Acadl	0.378914	0.722217	15.9927	2.30147e-54	1.0874e-51	112.738	0.577884
H2afz	0.37527	2.77099	16.5968	5.07018e-58	2.49537e-55	121.086	0.558788
Cycs	0.373847	1.89969	17.7824	6.18912e-66	3.84768e-63	139.149	0.567476
Scd2	0.368893	0.281619	20.0339	9.86557e-82	9.71101e-79	175.229	0.534818
Ech1	0.359185	1.6174	15.6858	1.78561e-52	8.11218e-50	108.425	0.543974
Acadvl	0.341193	0.969209	14.1745	1.36096e-43	4.46547e-41	88.1669	0.51819
2810417H13Rik	0.337844	0.733092	10.7343	3.61679e-26	4.22986e-24	48.497	0.499663
Calr	0.330786	1.87852	13.8414	9.86191e-42	2.77355e-39	83.9264	0.528334
Hspa5	0.330515	1.30524	12.0979	1.33407e-32	2.07343e-30	63.1265	0.468407
Dmbt1	0.327711	0.823536	8.49644	3.78328e-17	1.90975e-15	28.0443	0.517218
Eif5a	0.326725	2.44135	18.2983	1.94749e-69	1.43773e-66	147.146	0.505295
Odc1	0.325674	0.895293	13.4299	1.74188e-39	4.47285e-37	78.8052	0.509762
Tmem238	0.325589	1.24076	14.3442	1.48777e-44	5.16869e-42	90.3586	0.509956
Lyar	0.323371	0.987691	13.7132	5.01017e-41	1.345e-38	82.3175	0.508859
Ldha	0.322463	2.12772	15.186	1.85359e-49	7.06278e-47	101.544	0.522129
Nhp2	0.322235	1.66972	14.5834	6.33782e-46	2.33945e-43	93.484	0.505289
Dtymk	0.31425	1.11879	12.6552	2.08366e-35	4.31792e-33	69.5158	0.470742
Acaa2	0.31335	1.56633	14.0296	8.8527e-43	2.68123e-40	86.3129	0.487465
Ran	0.308665	2.59071	17.9842	2.69181e-67	1.76642e-64	142.258	0.485061
Ahsa1	0.30776	1.18479	12.8207	2.91494e-36	6.26023e-34	71.4612	0.461545
Cacybp	0.299352	1.18489	12.6519	2.16714e-35	4.41349e-33	69.4769	0.427541
Nudc	0.297462	1.38335	13.3719	3.57863e-39	8.99378e-37	78.0927	0.458277
Nop56	0.294902	1.1719	12.2359	2.75662e-33	4.58608e-31	64.6853	0.482271
Nolc1	0.294826	0.803383	12.3673	6.04989e-34	1.08275e-31	66.1847	0.455041
Dctpp1	0.294249	1.50969	12.5243	9.71682e-35	1.85121e-32	67.9931	0.453937
Tagln2	0.292733	1.46646	12.5715	5.58817e-35	1.08209e-32	68.5401	0.453913
Ptges3	0.289555	1.20522	12.3832	5.03493e-34	9.14962e-32	66.3663	0.448564
Ppa1	0.286086	1.55169	13.0574	1.68762e-37	3.69151e-35	74.2797	0.450866
Banf1	0.282261	1.41434	12.207	3.83867e-33	6.29754e-31	64.358	0.427327
Hmgb2	0.281365	1.75611	7.84532	7.00602e-15	2.8148e-13	22.9217	0.450422
Dhrs4	0.279742	2.10168	13.1778	3.89271e-38	9.38382e-36	75.731	0.434708
Ppp1r14b	0.278772	1.233	12.1317	9.08333e-33	1.43056e-30	63.5065	0.446634
Pdia6	0.277995	1.09566	11.0305	1.57296e-27	1.97657e-25	51.5902	0.432956
Tomm5	0.274821	1.99595	14.0548	6.4021e-43	1.99004e-40	86.6337	0.420418
Etfb	0.274428	1.60392	13.1726	4.14728e-38	9.79754e-36	75.6683	0.415544
Dynll1	0.274059	1.21013	9.8102	3.10169e-22	2.5267e-20	39.5653	0.339208
Set	0.273749	2.06474	13.9298	3.18957e-42	9.18908e-40	85.0439	0.443838
Prap1	0.273136	2.32799	9.47418	7.37952e-21	5.34766e-19	36.4449	0.417901
Mpc2	0.272529	1.74024	13.513	6.19016e-40	1.62485e-37	79.8291	0.427792
Hspd1	0.27222	2.45907	15.342	2.1625e-50	8.51447e-48	103.673	0.437318
Higd1a	0.271771	0.911599	11.4798	1.29155e-29	1.77639e-27	56.3326	0.404861
Dut	0.270417	1.11486	9.9805	6.08207e-23	5.2439e-21	41.1706	0.425032
Hsp90b1	0.270263	1.64211	9.72153	7.38172e-22	5.81286e-20	38.712	0.422573
Creb3l3	0.269205	0.253601	14.3576	1.24857e-44	4.46912e-42	90.5322	0.404055
Hspe1	0.266658	3.19824	20.6602	2.3587e-86	2.7861e-83	185.786	0.380635
Snrpd3	0.265837	1.31782	11.4615	1.5759e-29	2.1396e-27	56.136	0.395507
Nucks1	0.264187	1.2987	10.6157	1.14004e-25	1.28249e-23	47.3629	0.419049
Hsph1	0.259912	0.847917	9.98488	5.83114e-23	5.06451e-21	41.2121	0.265487
Erh	0.259267	2.34793	15.5465	1.2598e-51	5.31456e-49	106.489	0.389691
Dnaja1	0.258819	1.47946	10.1111	1.7203e-23	1.53941e-21	42.4154	0.294256
Srm	0.256423	0.461332	12.3483	7.53888e-34	1.32909e-31	65.9672	0.394482
Ube2s	0.256171	1.33073	9.959	7.47705e-23	6.35388e-21	40.9671	0.382268
Atp5g1	0.253246	2.94509	17.209	3.96495e-62	2.12882e-59	130.458	0.389639
Taf10	0.251806	0.999959	11.0461	1.33399e-27	1.69431e-25	51.7529	0.381233
Tmem54	0.251774	0.761514	10.6913	5.28185e-26	6.05721e-24	48.122	0.409263
Sdf2l1	0.249355	0.360099	12.6026	3.87274e-35	7.62413e-33	68.9028	0.353044
Ly6e	0.249278	1.24674	8.45705	5.2121e-17	2.6087e-15	27.7294	0.393491
Snrpd1	0.247477	1.67453	12.0267	2.9927e-32	4.59088e-30	62.3279	0.39376
G3bp1	0.247367	1.53676	11.3042	8.6035e-29	1.11675e-26	54.4596	0.40993
Fkbp4	0.245387	2.01514	12.3085	1.19507e-33	2.07591e-31	65.5116	0.392173
Rnaseh2c	0.245036	1.18404	9.52993	4.24228e-21	3.1715e-19	36.9888	0.355884
Hadhb	0.244879	1.22107	10.1505	1.1716e-23	1.07279e-21	42.7941	0.389766
Tomm40	0.244067	1.07305	10.3749	1.28343e-24	1.26332e-22	44.9747	0.398541
Gpx2	0.243606	2.59239	13.1939	3.197e-38	7.86728e-36	75.9258	0.379701
Mrpl20	0.242617	1.20501	10.8928	6.62038e-27	7.97958e-25	50.1715	0.375263
Manf	0.240875	1.09003	9.50988	5.10357e-21	3.7914e-19	36.8068	0.333241
Mydgf	0.239158	1.00284	10.5617	1.97155e-25	2.13651e-23	46.8225	0.366075
Cdk2ap1	0.238576	0.586324	10.8167	1.45581e-26	1.7196e-24	49.3938	0.370726
Top2a	0.236115	0.678257	7.62312	3.81262e-14	1.38568e-12	21.2623	0.363114
Cks1b	0.235405	0.560803	9.9113	1.18064e-22	9.89058e-21	40.5169	0.355225
Mrto4	0.233193	0.793669	10.0362	3.55451e-23	3.11006e-21	41.7	0.363791
Sfn	0.232806	0.592323	9.61071	2.00758e-21	1.53984e-19	37.7256	0.344223
Lrrc59	0.231314	0.628311	10.2399	4.88009e-24	4.64868e-22	43.6575	0.351767
Cyc1	0.228435	2.1068	11.7474	6.83575e-31	9.84681e-29	59.2361	0.356106
Srsf7	0.22731	1.4471	9.62829	1.70455e-21	1.31596e-19	37.8867	0.306554
Tyms	0.226979	0.686261	9.19362	8.99249e-20	5.96737e-18	33.9828	0.364295
Rgcc	0.226032	0.872176	7.29615	4.25728e-13	1.30956e-11	18.9015	0.27627
H2afx	0.225061	0.695025	8.27986	2.18698e-16	1.02511e-14	26.3208	0.355367
Retsat	0.224174	0.383233	11.1362	5.15984e-28	6.62478e-26	52.6907	0.34544
Ccnd2	0.223515	1.82231	7.74284	1.53905e-14	5.86429e-13	22.1507	0.353247
Alyref	0.223279	0.692455	9.86632	1.81293e-22	1.50805e-20	40.0943	0.359337
H2afy	0.22308	1.51341	10.4896	4.07492e-25	4.25955e-23	46.1063	0.356105
Naa50	0.222832	0.804322	9.46721	7.55397e-21	5.4407e-19	36.4207	0.337111
Srsf2	0.220095	1.76698	10.4263	7.68886e-25	7.82938e-23	45.48	0.370126
Hdgf	0.219541	2.01339	11.5077	9.54034e-30	1.35772e-27	56.6318	0.351304
Nhp2l1	0.219273	1.62038	10.5896	1.4855e-25	1.63988e-23	47.1018	0.344385
Sf3b5	0.219107	1.32479	9.66937	1.16191e-21	9.08908e-20	38.2642	0.332444
Prmt1	0.21873	1.15866	9.33903	2.43051e-20	1.69877e-18	35.2703	0.36918
Ddx39	0.217944	0.929835	9.00506	4.7726e-19	2.95152e-17	32.341	0.33621
Aldh9a1	0.215992	0.730675	9.40248	1.36541e-20	9.6576e-19	35.8379	0.335799
Gnl3	0.21539	0.774914	9.06388	2.84521e-19	1.80686e-17	32.8497	0.33796
Lsm3	0.214471	0.997587	8.87276	1.5111e-18	8.92456e-17	31.2077	0.339602
Hist1h2ap	0.214368	0.452845	6.92203	5.99272e-12	1.55916e-10	16.3184	0.318825
Hmgb1	0.213977	2.75828	9.33228	2.6842e-20	1.86505e-18	35.1737	0.331197
Birc5	0.213065	0.607197	7.62447	3.7402e-14	1.36356e-12	21.2806	0.324869
Aars	0.212691	0.853242	9.15333	1.28801e-19	8.31363e-18	33.6293	0.313412
Ckb	0.211629	0.986982	7.52979	7.54842e-14	2.59947e-12	20.5929	0.324374
Srsf3	0.210811	2.04741	10.5464	2.30068e-25	2.4264e-23	46.6702	0.335987
Pgp	0.210472	1.15603	9.23195	6.38114e-20	4.28262e-18	34.3204	0.342762
Ppia	0.210447	4.12433	17.2627	1.76015e-62	9.90044e-60	131.263	0.319525
Ybx3	0.210396	0.980826	8.63052	1.19766e-17	6.37242e-16	29.1731	0.307358
Tmem14c	0.209514	1.58444	10.2709	3.59548e-24	3.45283e-22	43.9588	0.313667
Chchd2	0.208511	3.42528	18.1618	1.67214e-68	1.16185e-65	145.014	0.308677
Mat2a	0.207539	1.08448	8.73942	4.75277e-18	2.66065e-16	30.0813	0.320153
Eci2	0.206371	0.983323	8.40109	8.11119e-17	3.95906e-15	27.2944	0.316635
Smc2	0.20609	0.511614	9.01784	4.26657e-19	2.65246e-17	32.4512	0.316223
Pdap1	0.205737	1.27427	8.86177	1.66173e-18	9.76534e-17	31.1142	0.324063
Hnrnpab	0.205551	1.70932	10.2079	6.68055e-24	6.21344e-22	43.3479	0.325275
C1qbp	0.204089	1.88869	10.4213	8.08243e-25	8.1598e-23	45.4307	0.321677
Ak2	0.203472	1.37947	9.30004	3.458e-20	2.38865e-18	34.9233	0.319984
Hint1	0.203442	2.78519	15.3678	1.51313e-50	6.16313e-48	104.026	0.316799
Rangap1	0.202923	0.634583	8.98153	5.86505e-19	3.60823e-17	32.1382	0.313297
Timm9	0.202415	0.761808	8.52426	2.92156e-17	1.49392e-15	28.2972	0.299102
Lsm6	0.202022	1.13319	8.76064	3.96458e-18	2.25142e-16	30.2595	0.312403
Cotl1	0.201605	1.11974	8.38633	9.15885e-17	4.43378e-15	27.1752	0.321039
U2af1	0.200825	1.46019	9.42874	1.07438e-20	7.64494e-19	36.0739	0.340397
Pa2g4	0.199993	1.45595	8.77275	3.57444e-18	2.03968e-16	30.3613	0.344398
Gspt1	0.199554	0.745101	8.63966	1.10873e-17	5.95286e-16	29.2489	0.314492
Ndufaf4	0.199493	0.672468	8.59767	1.57961e-17	8.32962e-16	28.9012	0.292345
Stra13	0.199216	1.08273	8.50764	3.35573e-17	1.70853e-15	28.1611	0.301416
Cdv3	0.198434	0.881284	8.09679	9.53887e-16	4.20422e-14	24.8757	0.28804
Lsm2	0.197599	0.877884	8.13696	6.92265e-16	3.10914e-14	25.1902	0.302133
Mettl1	0.197201	0.593979	8.80557	2.69707e-18	1.56166e-16	30.6382	0.315651
Gar1	0.197182	1.04718	8.50095	3.54815e-17	1.79874e-15	28.1063	0.309721
Dbi	0.196169	2.94355	12.2711	1.83919e-33	3.14849e-31	65.0854	0.289344
Fbl	0.195792	1.62538	9.17418	1.06967e-19	7.01942e-18	33.8121	0.309613
Pglyrp1	0.19531	1.27601	7.14641	1.23007e-12	3.55247e-11	17.8639	0.297969
Rexo2	0.194777	0.714012	8.58766	1.71826e-17	9.02048e-16	28.8185	0.309715
Cd81	0.194756	2.11959	9.50021	5.57826e-21	4.09257e-19	36.7192	0.318049
Tuba1c	0.194353	0.589458	7.70656	1.993e-14	7.52118e-13	21.8967	0.300889
Ucp2	0.193993	1.58878	8.3025	1.81893e-16	8.5941e-15	26.5016	0.315089
Nop10	0.191437	1.97059	10.1842	8.42714e-24	7.77667e-22	43.1189	0.281686
Nasp	0.191432	0.902791	7.59941	4.48265e-14	1.60939e-12	21.103	0.309154
Phb	0.190738	1.14506	8.05501	1.32949e-15	5.71054e-14	24.5501	0.310862
Fkbp2	0.190606	1.17349	7.73856	1.56135e-14	5.9301e-13	22.1358	0.293516
Stmn1	0.190464	2.31954	7.23552	6.60037e-13	1.97376e-11	18.4729	0.29817
Gmds	0.189722	1.37144	7.95426	2.94114e-15	1.22759e-13	23.7716	0.315625
Stip1	0.189701	0.750147	8.02262	1.71779e-15	7.2726e-14	24.2988	0.275241
Exosc8	0.189535	0.572269	8.66234	9.15214e-18	5.00487e-16	29.4374	0.301529
Psma7	0.187792	2.04775	9.50392	5.39142e-21	3.98022e-19	36.7528	0.301016
Psmb5	0.187296	1.67312	9.1587	1.2279e-19	7.96921e-18	33.6764	0.290842
Gale	0.187075	0.505039	8.644	1.06886e-17	5.76503e-16	29.2849	0.294853
Psmb3	0.186711	1.73547	8.6653	8.92574e-18	4.90376e-16	29.462	0.280447
Cd44	0.186103	0.830074	7.41923	1.7113e-13	5.59942e-12	19.7921	0.273436
mt-Nd1	0.185677	4.39332	14.3005	3.17354e-44	1.07103e-41	89.6104	0.291824
Ptpn6	0.184252	0.26135	10.039	3.45915e-23	3.04921e-21	41.7268	0.282697
Hras	0.184142	0.66378	8.09267	9.8576e-16	4.31252e-14	24.8435	0.275512
Mrpl36	0.18391	1.19261	8.15034	6.2193e-16	2.81465e-14	25.2953	0.300077
Pop5	0.183482	1.06074	8.35196	1.21436e-16	5.8547e-15	26.8982	0.27361
Mrpl12	0.182916	1.89469	9.66802	1.17665e-21	9.14381e-20	38.2518	0.307731
Dek	0.181221	1.36813	7.40113	1.95468e-13	6.34305e-12	19.662	0.302217
Pfdn6	0.180725	1.19801	7.877	5.37382e-15	2.18881e-13	23.1808	0.289903
Eif6	0.180676	1.29495	8.11804	8.05237e-16	3.58923e-14	25.0419	0.298257
Mbd3	0.180397	0.748022	8.23295	3.19866e-16	1.4875e-14	25.9477	0.294491
Fkbp3	0.180365	1.25311	7.79658	1.00064e-14	3.92676e-13	22.5716	0.290058
Cbx5	0.179045	0.703145	7.51532	8.40722e-14	2.87844e-12	20.4875	0.278148
Ppih	0.1788	0.675886	7.90621	4.28142e-15	1.76437e-13	23.4035	0.265057
Tmem266	0.178675	0.215509	10.4839	4.31443e-25	4.47035e-23	46.0499	0.280504
Mcm6	0.178158	0.662227	6.66103	3.47569e-11	8.21096e-10	14.6037	0.280364
Hspa9	0.177926	1.59224	8.16422	5.56423e-16	2.53763e-14	25.4045	0.297935
Ppan	0.177134	0.557101	8.07889	1.09994e-15	4.75914e-14	24.736	0.273752
Uqcc2	0.176986	1.02904	7.54361	6.80908e-14	2.35172e-12	20.6938	0.259511
Tmem97	0.176757	0.975506	7.24009	6.29676e-13	1.89738e-11	18.5182	0.310854
Ube2c	0.17577	0.915645	4.87488	1.17546e-06	1.31482e-05	4.51218	0.267339
Ces2e	0.175692	0.378727	8.56352	2.10401e-17	1.09967e-15	28.6196	0.272072
Dkc1	0.175541	0.7813	7.44054	1.46286e-13	4.86037e-12	19.9455	0.306335
Cdk1	0.175528	0.51369	6.97926	3.98284e-12	1.06197e-10	16.7165	0.283242
1110008F13Rik	0.17522	1.61287	8.18646	4.65387e-16	2.13068e-14	25.5798	0.28721
Psmd7	0.174791	1.20081	7.36796	2.49199e-13	7.95552e-12	19.4245	0.303784
Nsun2	0.17421	0.753207	7.47859	1.10428e-13	3.71618e-12	20.2206	0.285359
Pdss1	0.174151	0.427311	8.33921	1.3479e-16	6.4721e-15	26.7958	0.26382
Kcne3	0.174132	1.61176	6.87201	8.35197e-12	2.13536e-10	15.9939	0.298912
Cct3	0.174129	1.5348	7.87931	5.27827e-15	2.15733e-13	23.1984	0.311218
Timm50	0.173819	0.734585	7.58133	5.13431e-14	1.82203e-12	20.9701	0.27946
Park7	0.173159	2.17215	9.96024	7.38869e-23	6.32429e-21	40.9788	0.277157
Maoa	0.172656	0.43621	8.08807	1.02248e-15	4.45667e-14	24.8076	0.266378
Lig1	0.172579	0.54888	6.86082	9.01717e-12	2.27587e-10	15.9191	0.27112
Rps27l	0.171983	2.69221	10.8692	8.45848e-27	1.00921e-24	49.9297	0.248729
Abhd17a	0.171934	0.654558	7.61483	3.99179e-14	1.44635e-12	21.2165	0.264234
Tipin	0.171896	0.519786	7.44035	1.46486e-13	4.86037e-12	19.9442	0.29403
Spc24	0.171838	0.51762	7.34075	3.03926e-13	9.57325e-12	19.2303	0.265175
Mrpl51	0.171741	1.19724	7.36358	2.57302e-13	8.1747e-12	19.3932	0.277444
Shmt2	0.17174	0.422563	8.30621	1.76476e-16	8.37161e-15	26.5313	0.256323
Mrpl57	0.171701	1.09401	7.43084	1.57125e-13	5.19876e-12	19.8756	0.279534
Pdia3	0.171146	1.35996	7.11399	1.54795e-12	4.36381e-11	17.6393	0.292377
Hnrnpf	0.171095	2.03795	9.25527	5.17562e-20	3.51347e-18	34.5264	0.298452
Cox5a	0.17081	2.83305	12.4239	3.137e-34	5.78973e-32	66.8341	0.257607
Pcbp1	0.170624	1.60063	8.2536	2.70626e-16	1.26349e-14	26.1117	0.271718
Siva1	0.170558	0.757194	6.52462	8.55072e-11	1.90928e-09	13.727	0.250148
Mgll	0.170449	0.114528	13.7673	2.52687e-41	6.94125e-39	82.9951	0.254291
Sumo3	0.170403	0.968697	7.07885	1.98377e-12	5.48766e-11	17.397	0.26558
Aimp2	0.169471	0.685751	7.4727	1.1535e-13	3.87079e-12	20.178	0.264766
Lgals9	0.169146	1.18391	6.95033	4.86837e-12	1.2836e-10	16.5205	0.266907
Hells	0.169115	0.511483	6.97011	4.24452e-12	1.12666e-10	16.6544	0.269007
Snrpa1	0.168983	0.791264	7.07687	2.01176e-12	5.55208e-11	17.3833	0.267925
Timm10	0.168782	0.815777	7.25611	5.61091e-13	1.69504e-11	18.6309	0.256691
Mrpl18	0.168761	1.36722	7.68355	2.37401e-14	8.84598e-13	21.7254	0.258
Dph3	0.168186	0.807203	7.29331	4.28906e-13	1.3159e-11	18.8935	0.261031
Galk1	0.168096	0.879024	6.80626	1.30819e-11	3.24629e-10	15.5562	0.263912
Eif3b	0.16786	0.893898	7.15113	1.1895e-12	3.45217e-11	17.8966	0.288863
Ebna1bp2	0.16759	0.856727	7.32085	3.51242e-13	1.09758e-11	19.0888	0.280289
Snrpc	0.167445	1.02834	7.26294	5.34146e-13	1.62194e-11	18.679	0.247886
Chchd1	0.167314	1.32099	7.40229	1.93812e-13	6.30662e-12	19.6703	0.258696
Lsm4	0.167089	1.82604	7.23828	6.37923e-13	1.91643e-11	18.5055	0.243798
Ppic	0.166782	0.33888	8.4026	8.01063e-17	3.9262e-15	27.3067	0.255026
Glrx5	0.166298	1.24984	7.46225	1.24617e-13	4.15813e-12	20.1024	0.259498
Cenpv	0.165835	1.13719	7.30037	4.07499e-13	1.26242e-11	18.9436	0.260509
Ndufa8	0.165799	1.71575	8.79324	2.99842e-18	1.71929e-16	30.534	0.255757
Mapk13	0.165673	1.53601	7.54877	6.55156e-14	2.27609e-12	20.7315	0.260607
Tuba4a	0.165642	0.525509	7.65558	2.93461e-14	1.08324e-12	21.5178	0.253127
Cks2	0.165488	1.03627	5.65918	1.73756e-08	2.7041e-07	8.56978	0.255021
Mrpl54	0.165447	1.16122	7.13113	1.37096e-12	3.90211e-11	17.7579	0.248644
Snrpb	0.165441	1.87939	8.91798	1.02082e-18	6.12075e-17	31.5933	0.260432
Psma3	0.165371	1.56938	7.4894	1.01921e-13	3.44956e-12	20.2991	0.282137
Gemin6	0.165154	0.338421	9.03864	3.55352e-19	2.23267e-17	32.631	0.255237
Ybx1	0.165102	3.03644	11.7482	6.78107e-31	9.84681e-29	59.244	0.256578
Dnajc2	0.165075	1.02359	7.09043	1.82831e-12	5.09341e-11	17.4767	0.275814
Apex1	0.165069	1.12922	6.84324	1.01687e-11	2.55016e-10	15.8019	0.295124
Tsfm	0.164798	0.726907	7.12191	1.46361e-12	4.14387e-11	17.694	0.251891
Agpat5	0.164368	0.52526	7.66424	2.74845e-14	1.0177e-12	21.582	0.268131
Mcm3	0.164147	0.496793	7.01303	3.14766e-12	8.48862e-11	16.9462	0.266628
Pfdn2	0.16399	1.04457	7.33056	3.27302e-13	1.02549e-11	19.1579	0.254476
Nudcd2	0.163966	0.777103	6.99418	3.59009e-12	9.6159e-11	16.8178	0.254326
Tmem147	0.163349	1.47326	7.37954	2.28967e-13	7.34934e-12	19.5073	0.277475
Rbbp7	0.163174	1.0804	6.87819	8.0053e-12	2.05116e-10	16.0353	0.273192
Cdca8	0.163057	0.529791	6.74948	1.92125e-11	4.65991e-10	15.1815	0.254031
Cdc34	0.163039	0.454691	7.83094	7.67782e-15	3.05355e-13	22.8312	0.258658
Pin1	0.162552	0.69684	7.40032	1.96637e-13	6.3635e-12	19.6562	0.257339
Ccdc124	0.162532	0.627398	7.43039	1.57646e-13	5.20143e-12	19.8723	0.252859
Nop58	0.162363	0.974118	6.41262	1.76784e-10	3.70243e-09	13.0201	0.280848
Rcc2	0.162243	0.750377	6.86247	8.91565e-12	2.25507e-10	15.9302	0.24974
Syce2	0.162227	0.323664	8.1517	6.15218e-16	2.79498e-14	25.3059	0.242167
Fgfbp1	0.16218	0.608993	6.54425	7.5195e-11	1.6886e-09	13.8521	0.284628
Pold2	0.161866	0.604813	7.22789	6.87335e-13	2.0502e-11	18.4326	0.265617
Mcm5	0.161673	0.47619	7.15894	1.12519e-12	3.28978e-11	17.9509	0.259746
Rpn1	0.161533	0.960016	6.84363	1.01419e-11	2.54885e-10	15.8045	0.240241
Prdx1	0.161186	2.85002	10.5516	2.18244e-25	2.32371e-23	46.7222	0.260148
Mrps28	0.161045	0.878991	6.96134	4.51089e-12	1.19468e-10	16.595	0.251357
Cldn2	0.160953	0.695035	6.47814	1.15749e-10	2.49494e-09	13.4322	0.251118
Ncl	0.1608	2.88823	9.83301	2.48804e-22	2.04088e-20	39.7824	0.27419
Mrps18b	0.160788	0.829829	6.90728	6.55419e-12	1.69777e-10	16.2304	0.270918
Smc4	0.160628	0.787382	5.96791	2.82084e-09	4.91442e-08	10.3299	0.264466
Mthfd1	0.160523	0.488849	7.23799	6.39242e-13	1.91643e-11	18.5035	0.263455
2700094K13Rik	0.160345	1.18438	6.39397	1.99278e-10	4.12959e-09	12.9036	0.239745
Fdps	0.160028	0.488712	7.21125	7.74491e-13	2.2928e-11	18.3159	0.24048
Cps1	0.159537	2.53157	8.79427	2.97201e-18	1.71246e-16	30.5427	0.235294
Jund	0.159515	0.708045	6.40529	1.85306e-10	3.8672e-09	12.9743	0.300354
Ndufb6	0.159495	1.62908	7.50843	8.84925e-14	3.01231e-12	20.4373	0.243958
Ifrd2	0.159426	0.743413	6.9418	5.16474e-12	1.35569e-10	16.4629	0.263158
Usp1	0.159172	0.683803	6.85583	9.33032e-12	2.34989e-10	15.8858	0.257235
Rcl1	0.159125	0.476073	7.57054	5.56698e-14	1.9629e-12	20.8909	0.257773
Slc35b1	0.159056	0.358528	8.20357	4.05483e-16	1.86365e-14	25.715	0.245479
Mrfap1	0.159056	1.77499	8.11074	8.53572e-16	3.79037e-14	24.9847	0.255265
Psmb4	0.159047	1.63483	7.69229	2.22156e-14	8.30413e-13	21.7904	0.244712
Phb2	0.158982	2.1255	8.97993	5.94781e-19	3.64018e-17	32.1245	0.266574
Oaz1	0.158871	2.93247	11.9583	6.48032e-32	9.81352e-30	61.5643	0.241429
Psmb2	0.158519	1.57305	7.85133	6.55757e-15	2.64362e-13	22.9857	0.253728
Phf5a	0.15651	1.13177	6.9229	5.88527e-12	1.53798e-10	16.3354	0.251231
Gpatch4	0.15643	0.633098	6.86352	8.85177e-12	2.24371e-10	15.9372	0.239771
Emc8	0.156154	0.616354	7.01697	3.06224e-12	8.31521e-11	16.9731	0.23232
Nap1l1	0.155889	1.31015	6.60405	5.07266e-11	1.17028e-09	14.2354	0.245455
Uchl3	0.155624	0.787267	6.76173	1.76885e-11	4.29911e-10	15.2621	0.2669
Pbk	0.155598	0.332687	7.80592	9.3127e-15	3.67898e-13	22.642	0.243188
Pfn1	0.155579	2.57405	9.49129	6.05572e-21	4.41544e-19	36.6384	0.244333
Bri3bp	0.155311	0.54422	7.08506	1.89884e-12	5.27743e-11	17.4398	0.231698
Timm13	0.15519	1.76802	8.04747	1.41128e-15	6.01805e-14	24.4916	0.244197
Ppil1	0.155085	0.756464	6.79349	1.42665e-11	3.51075e-10	15.4717	0.250032
Gmnn	0.15504	0.65996	6.55917	6.81846e-11	1.53702e-09	13.9474	0.260552
mt-Nd2	0.154932	3.57702	11.0135	1.88012e-27	2.33768e-25	51.4141	0.239696
Phgdh	0.154498	0.637249	6.44343	1.44928e-10	3.07893e-09	13.2134	0.247171
Kcnk1	0.154384	0.813349	6.30442	3.52697e-10	7.07309e-09	12.3485	0.210471
Rbm8a	0.154129	1.24668	6.95061	4.85908e-12	1.2836e-10	16.5224	0.240045
Hmgn1	0.153763	2.08719	7.92482	3.70285e-15	1.54007e-13	23.5458	0.227899
Cnbp	0.153448	1.83538	7.87398	5.50131e-15	2.23304e-13	23.1578	0.299156
Sssca1	0.153221	0.581932	6.94287	5.12668e-12	1.34869e-10	16.4701	0.261838
Rrm1	0.153171	0.433141	7.10273	1.67624e-12	4.69188e-11	17.5615	0.243192
Letm1	0.152472	0.476302	7.30011	4.08267e-13	1.26242e-11	18.9417	0.241057
Ak6	0.152157	0.521178	7.03882	2.62819e-12	7.16955e-11	17.1223	0.215343
Ung	0.15162	0.469273	6.21785	6.08203e-10	1.17965e-08	11.819	0.250698
Angptl4	0.151471	0.251098	8.48029	4.21296e-17	2.1176e-15	27.9377	0.196659
Ube2m	0.151314	0.514876	7.0997	1.71253e-12	4.78214e-11	17.5406	0.241663
Lsm5	0.151205	0.922966	6.31348	3.3301e-10	6.70104e-09	12.4043	0.218125
Gtf2a2	0.150932	0.920091	6.6466	3.82603e-11	8.96687e-10	14.5102	0.231247
Pon2	0.150878	0.936115	6.29145	3.82868e-10	7.63924e-09	12.2687	0.253737
Rrs1	0.150804	0.582147	6.72744	2.22865e-11	5.37241e-10	15.0368	0.230417
Ube2a	0.15041	0.748807	6.58728	5.66672e-11	1.2897e-09	14.1276	0.217553
Cgref1	0.150049	0.177041	10.0412	3.38604e-23	3.00721e-21	41.7479	0.22866
Sod1	0.149969	1.20409	6.59013	5.56114e-11	1.2755e-09	14.1459	0.231606
Dnajc19	0.149698	1.10126	6.4729	1.19748e-10	2.56708e-09	13.3992	0.240903
Hnrnpa3	0.149629	1.88674	7.01557	3.09239e-12	8.37783e-11	16.9635	0.252544
Dnajc9	0.149604	0.652708	6.36088	2.46292e-10	5.05069e-09	12.6976	0.246681
Mki67	0.149591	0.558934	5.66097	1.71525e-08	2.6729e-07	8.58205	0.230125
Ndufab1	0.149441	2.0882	8.29519	1.9305e-16	9.08489e-15	26.4432	0.237314
Mrpl13	0.149381	0.964966	6.50843	9.50395e-11	2.09052e-09	13.6241	0.231097
Prkar2a	0.149158	0.743218	6.30661	3.47837e-10	6.98751e-09	12.362	0.223026
Npm3	0.149093	1.30289	6.48679	1.09422e-10	2.38028e-09	13.4869	0.221253
Mrpl41	0.148739	0.835506	6.57356	6.20277e-11	1.4009e-09	14.0395	0.247197
Cct8	0.148668	1.4438	6.40213	1.89111e-10	3.93271e-09	12.9546	0.255364
Rpa2	0.14857	0.475163	6.6983	2.70978e-11	6.45322e-10	14.8463	0.243737
Uchl5	0.148476	0.543556	6.80722	1.29963e-11	3.23183e-10	15.5626	0.237411
Sec13	0.148475	0.736782	6.25048	4.95678e-10	9.7097e-09	12.0177	0.2365
Mpp6	0.14844	0.473293	7.07081	2.09935e-12	5.78032e-11	17.3417	0.225931
Chchd4	0.148312	0.671207	6.44621	1.42353e-10	3.02968e-09	13.2309	0.222742
Fam136a	0.148196	0.883636	6.38402	2.1241e-10	4.38634e-09	12.8416	0.237274
Tmem33	0.148022	0.831534	6.41889	1.69788e-10	3.56858e-09	13.0594	0.210207
St3gal6	0.147674	0.567567	6.4745	1.18517e-10	2.54531e-09	13.4092	0.24672
Edf1	0.147588	1.799	7.90605	4.28695e-15	1.76437e-13	23.4023	0.225556
Dhfr	0.147253	0.422447	6.64769	3.79833e-11	8.93742e-10	14.5172	0.235114
A430005L14Rik	0.14724	0.614192	6.52087	8.76258e-11	1.94922e-09	13.7031	0.221213
Fen1	0.146736	0.355876	7.41545	1.75963e-13	5.74163e-12	19.7648	0.235785
Tk1	0.146137	0.37583	6.61368	4.75966e-11	1.10671e-09	14.2975	0.229043
Exosc5	0.146134	0.720799	6.48162	1.13162e-10	2.4526e-09	13.4542	0.23621
Pebp1	0.145754	2.46828	9.77917	4.14187e-22	3.32815e-20	39.2803	0.226517
Bola3	0.145534	1.01495	6.17286	8.05079e-10	1.53133e-08	11.5466	0.235622
Drap1	0.145414	0.870996	6.25588	4.79137e-10	9.4326e-09	12.0507	0.220309
Eif2s1	0.145403	0.927929	6.2457	5.10802e-10	9.98938e-09	11.9885	0.259101
Ndufaf2	0.145029	0.592302	6.51371	9.18192e-11	2.03103e-09	13.6576	0.229726
Mrpl28	0.144916	1.2874	6.48813	1.08473e-10	2.36399e-09	13.4954	0.226139
Kif5b	0.144775	1.11581	6.077	1.45417e-09	2.65482e-08	10.9726	0.241983
Tpi1	0.144743	2.03732	7.63788	3.35476e-14	1.23447e-12	21.3868	0.24517
Imp4	0.144707	0.729477	6.32912	3.01533e-10	6.09881e-09	12.5009	0.240431
Mrps14	0.14464	1.49553	6.83755	1.05718e-11	2.64563e-10	15.764	0.226781
Ddx21	0.143865	0.698683	6.15554	8.96401e-10	1.69956e-08	11.4423	0.218721
Tomm20	0.143766	2.18802	8.74949	4.36127e-18	2.46485e-16	30.1658	0.217698
Minos1	0.143657	2.03543	8.095	9.67625e-16	4.24892e-14	24.8617	0.213449
Tspan1	0.143318	0.591987	5.8469	5.80721e-09	9.62059e-08	9.63018	0.206471
Nxt1	0.14286	0.508707	6.64728	3.80872e-11	8.94406e-10	14.5146	0.227702
Mcm7	0.142669	0.612103	6.02546	1.9914e-09	3.55862e-08	10.6676	0.247539
Psip1	0.142636	0.537992	6.38496	2.11132e-10	4.36759e-09	12.8474	0.225074
Grpel1	0.142518	1.21701	6.37943	2.18752e-10	4.50943e-09	12.8129	0.239907
Sod2	0.142367	1.15358	6.19785	6.89114e-10	1.32786e-08	11.6977	0.213655
Mrps24	0.142052	1.58943	7.03901	2.62467e-12	7.16955e-11	17.1236	0.237341
Gps1	0.141833	0.606738	6.41278	1.76598e-10	3.70243e-09	13.0212	0.231302
Dpy30	0.141537	1.32171	6.47704	1.16574e-10	2.50815e-09	13.4253	0.226134
2700029M09Rik	0.141483	0.640596	6.14264	9.7091e-10	1.83788e-08	11.3647	0.225738
Bcl7c	0.141443	0.748979	6.10287	1.24075e-09	2.29354e-08	11.1267	0.213432
Gsto1	0.141263	1.79204	7.13797	1.30601e-12	3.75344e-11	17.8053	0.239404
Rpn2	0.141078	1.19443	5.75042	1.02279e-08	1.65043e-07	9.08219	0.221153
Tmed10	0.141057	1.44902	6.51554	9.0732e-11	2.01074e-09	13.6692	0.235701
Dnmt1	0.140772	0.379063	6.82986	1.11403e-11	2.77615e-10	15.7129	0.216663
Srsf6	0.140586	1.14045	6.01424	2.13183e-09	3.79807e-08	10.6015	0.211771
Immt	0.14054	1.08236	6.03494	1.87993e-09	3.3745e-08	10.7235	0.237148
Hadha	0.140337	1.12633	6.09572	1.29651e-09	2.38542e-08	11.084	0.235523
Mtch1	0.140172	0.972284	5.93301	3.47873e-09	5.97249e-08	10.1267	0.22382
Psma1	0.139641	1.40012	6.12777	1.06436e-09	2.00194e-08	11.2755	0.231141
Exosc7	0.139383	0.83246	6.02594	1.98568e-09	3.55376e-08	10.6704	0.239406
Hsd17b12	0.139362	0.789811	5.896	4.33961e-09	7.33326e-08	9.9124	0.22557
Lmnb1	0.139261	0.498451	6.57562	6.11937e-11	1.38471e-09	14.0527	0.227482
Jagn1	0.139221	0.595025	6.35719	2.52171e-10	5.16229e-09	12.6747	0.216456
Map2k2	0.138947	1.31504	6.4029	1.88179e-10	3.92022e-09	12.9594	0.212839
Ahsa2	0.138871	0.395824	6.79715	1.39162e-11	3.4317e-10	15.4959	0.16495
E2f4	0.138733	0.515105	6.43441	1.53625e-10	3.24618e-09	13.1567	0.222585
Trp53	0.138456	1.15867	6.04681	1.74879e-09	3.16336e-08	10.7936	0.227194
Parl	0.138288	0.652152	6.11051	1.18381e-09	2.19862e-08	11.1723	0.224373
Cenpa	0.138045	0.565658	4.83944	1.40179e-06	1.55192e-05	4.34344	0.209215
Ccnd1	0.138028	0.910424	5.29585	1.31055e-07	1.74918e-06	6.61947	0.23481
Mrpl17	0.137652	0.948513	5.9493	3.15483e-09	5.44809e-08	10.2214	0.245556
Eif1ax	0.137234	1.19806	6.11069	1.18247e-09	2.19862e-08	11.1734	0.206056
Rbp2	0.13688	0.339428	6.98539	3.81668e-12	1.01997e-10	16.7581	0.241963
Polr2j	0.136766	1.27186	6.34799	2.67406e-10	5.45528e-09	12.6176	0.199388
Wdr43	0.136761	0.643305	5.98437	2.55433e-09	4.48317e-08	10.4261	0.206312
Ndufb8	0.13626	2.13043	7.48776	1.03174e-13	3.48198e-12	20.2871	0.2065
Dnajc15	0.136248	1.05808	6.11512	1.15067e-09	2.1438e-08	11.1998	0.217947
Bub3	0.136091	0.771862	5.58407	2.65945e-08	4.04291e-07	8.15816	0.210867
Bop1	0.136037	0.353682	7.13742	1.31115e-12	3.75904e-11	17.8015	0.220917
Mrpl16	0.135861	0.507419	6.5554	6.98917e-11	1.5725e-09	13.9233	0.219534
Psmc2	0.135848	0.72039	5.95256	3.09376e-09	5.35045e-08	10.2404	0.232816
Ddx27	0.135836	0.611274	5.9584	2.98702e-09	5.181e-08	10.2744	0.22591
Brix1	0.135508	0.586074	6.00548	2.24809e-09	3.98715e-08	10.55	0.225643
Crls1	0.135497	0.367281	7.1362	1.32257e-12	3.78261e-11	17.793	0.220661
Nudt5	0.135164	0.512136	6.30297	3.55957e-10	7.12639e-09	12.3396	0.199846
Fam162a	0.135126	1.03176	5.89913	4.25931e-09	7.21821e-08	9.9305	0.218923
Wdr83os	0.135088	1.21742	6.08485	1.38591e-09	2.53804e-08	11.0193	0.21314
Ssr2	0.134731	1.52158	5.98204	2.59048e-09	4.53988e-08	10.4125	0.21063
Pgam1	0.134633	1.30237	5.71304	1.2706e-08	2.02269e-07	8.87227	0.237055
Defa-rs1	0.134485	0.166802	9.23407	6.26093e-20	4.22595e-18	34.3391	0.200552
Cmpk1	0.134357	1.09204	5.74968	1.02718e-08	1.65526e-07	9.07804	0.219715
Canx	0.134037	1.26908	5.58447	2.65345e-08	4.03898e-07	8.16035	0.208558
Agmat	0.133964	0.613837	5.86792	5.12765e-09	8.57902e-08	9.75073	0.206562
Hn1	0.133955	1.77196	5.99136	2.44859e-09	4.31039e-08	10.4671	0.237839
Gstt2	0.133818	0.931892	5.53	3.60834e-08	5.35448e-07	7.86343	0.198982
Pgls	0.133611	1.65662	6.68107	3.04078e-11	7.2124e-10	14.734	0.225956
Psmb6	0.133608	1.79696	6.61429	4.74068e-11	1.10448e-09	14.3013	0.215374
Pus1	0.13349	0.702082	5.76644	9.3159e-09	1.50946e-07	9.17258	0.230088
Ube2l3	0.133302	1.19602	5.94748	3.1895e-09	5.49189e-08	10.2108	0.221631
Rrp15	0.133271	0.576818	6.1839	7.51653e-10	1.43666e-08	11.6133	0.20489
Psmd2	0.133168	0.703784	5.88508	4.63103e-09	7.79227e-08	9.84942	0.220899
Ssrp1	0.132906	1.01457	5.60458	2.36715e-08	3.63599e-07	8.27067	0.238161
Hspa1a	0.132619	0.144827	7.58306	5.13662e-14	1.82203e-12	20.9703	0.141454
Lpcat3	0.132484	0.615885	5.78258	8.47724e-09	1.37924e-07	9.26389	0.213773
Sri	0.132355	1.80796	6.26469	4.53297e-10	8.96875e-09	12.1046	0.218232
Eif5b	0.132326	1.204	5.70992	1.29375e-08	2.05677e-07	8.8548	0.210587
Defa26	0.131885	0.137883	9.95233	7.97126e-23	6.72547e-21	40.904	0.183698
Polr2f	0.131604	1.42674	6.00073	2.31367e-09	4.09119e-08	10.5221	0.206913
Zmynd19	0.131525	0.242914	7.67292	2.57349e-14	9.55912e-13	21.6464	0.191188
Rfc5	0.131341	0.347711	6.80456	1.32338e-11	3.2771e-10	15.545	0.21567
Vcp	0.131113	1.29235	5.82716	6.52505e-09	1.07495e-07	9.5173	0.210789
Cenpw	0.13066	0.433202	6.3946	1.98475e-10	4.12019e-09	12.9076	0.192913
Emg1	0.130273	1.65998	6.5913	5.51837e-11	1.26815e-09	14.1534	0.215655
Tecr	0.130088	1.34502	5.58537	2.64001e-08	4.02372e-07	8.16525	0.221028
Bax	0.130022	1.04652	5.4219	6.58634e-08	9.25064e-07	7.28267	0.222268
Gart	0.129693	0.5416	5.96513	2.86841e-09	4.9826e-08	10.3137	0.213991
Eif4g1	0.129636	0.901753	5.4646	5.19972e-08	7.481e-07	7.51074	0.206995
Dad1	0.129575	1.98988	7.17282	1.01931e-12	2.9876e-11	18.0475	0.197991
Anp32b	0.129335	2.28579	7.33625	3.14043e-13	9.86563e-12	19.1983	0.21257
Ydjc	0.129253	0.395803	6.23241	5.55215e-10	1.08221e-08	11.9075	0.219594
Psma4	0.12921	1.58276	5.7259	1.17939e-08	1.8851e-07	8.94434	0.230569
Hacd1	0.12919	1.28531	5.75966	9.69181e-09	1.56821e-07	9.13429	0.218555
Anp32e	0.129122	0.674402	5.56254	3.004e-08	4.5317e-07	8.04047	0.204883
Pcna	0.128764	0.584725	5.08174	4.07662e-07	4.99513e-06	5.52778	0.210261
Hmgn2	0.128644	1.03951	4.61016	4.26949e-06	4.31036e-05	3.27862	0.17748
Pmf1	0.127838	0.690605	5.47028	5.038e-08	7.26604e-07	7.54123	0.207034
Cox6b2	0.1277	0.346845	6.18542	7.44603e-10	1.4278e-08	11.6224	0.180376
Anapc11	0.127395	0.773553	5.57255	2.83881e-08	4.29858e-07	8.09511	0.187182
Gjb3	0.127238	0.133407	9.34683	2.26459e-20	1.59222e-18	35.3399	0.200709
Psmc4	0.127206	0.843485	5.48298	4.69426e-08	6.79517e-07	7.60943	0.210218
Pex11a	0.126967	0.298333	6.89158	7.30175e-12	1.87905e-10	16.125	0.18804
Tmpo	0.126804	1.03044	5.13048	3.16033e-07	3.97548e-06	5.77245	0.228083
Magoh	0.126786	1.05938	5.41279	6.9259e-08	9.65864e-07	7.23418	0.209471
Eif1ad	0.126762	0.452916	6.1095	1.19119e-09	2.20884e-08	11.1662	0.198166
Cad	0.126509	0.179743	8.53714	2.62373e-17	1.35928e-15	28.4028	0.187083
Dnajc3	0.126364	0.537816	5.67727	1.56189e-08	2.44682e-07	8.67263	0.188139
Ppid	0.125842	0.796509	5.26021	1.58776e-07	2.09549e-06	6.43469	0.192164
Cmc2	0.12578	0.509638	5.86816	5.12051e-09	8.57902e-08	9.75208	0.187688
Dnph1	0.125696	0.230957	7.58961	4.82512e-14	1.72188e-12	21.0309	0.193676
Ssr1	0.125616	0.656769	5.49614	4.36195e-08	6.40042e-07	7.6803	0.191549
Polr2e	0.125597	1.13453	5.53555	3.49742e-08	5.20297e-07	7.89358	0.197165
Lsm8	0.125549	0.872856	5.38278	8.16716e-08	1.12175e-06	7.07521	0.190324
Txnl4a	0.125531	0.9128	5.35032	9.75274e-08	1.32565e-06	6.90417	0.201305
Tmed5	0.125521	0.425339	6.04085	1.81345e-09	3.26851e-08	10.7584	0.199823
Sae1	0.125124	0.694192	5.4097	7.04459e-08	9.80103e-07	7.21779	0.220534
Ccnb1	0.124705	0.352184	5.7433	1.06604e-08	1.70855e-07	9.04211	0.198443
Rfc4	0.124584	0.521107	5.74384	1.0627e-08	1.70552e-07	9.04514	0.208341
Txn2	0.124476	1.51143	5.87957	4.78516e-09	8.02873e-08	9.8177	0.2163
Psme3	0.124121	0.615821	5.50462	4.15985e-08	6.11907e-07	7.7261	0.198812
Ndufs7	0.123685	1.72482	6.11713	1.13648e-09	2.12071e-08	11.2119	0.190096
Stub1	0.123611	0.920491	5.44438	5.81677e-08	8.28803e-07	7.40253	0.220011
Eif1a	0.123178	0.75662	5.19744	2.21956e-07	2.8653e-06	6.11228	0.186106
Mrps25	0.122927	0.854695	5.34288	1.01558e-07	1.37727e-06	6.86514	0.195912
Clca4b	0.122909	0.956334	4.174	3.12007e-05	0.000260271	1.3886	0.218265
Wdr46	0.122725	0.391566	6.23736	5.38229e-10	1.05084e-08	11.9377	0.192658
Kpna2	0.122656	0.28528	6.40941	1.80462e-10	3.77277e-09	13.0001	0.189121
Polr2h	0.122574	0.980497	5.36019	9.2417e-08	1.25764e-06	6.95605	0.201722
Strap	0.122495	1.00805	5.27478	1.46819e-07	1.94857e-06	6.51008	0.216896
Dnajc21	0.122233	0.395218	6.26982	4.38864e-10	8.69775e-09	12.136	0.181615
Cd3eap	0.122212	0.486546	5.56019	3.04415e-08	4.58396e-07	8.02764	0.202446
Aurkb	0.122177	0.24064	7.10512	1.64818e-12	4.63532e-11	17.578	0.192276
Nt5c	0.122076	1.49262	5.57234	2.84219e-08	4.29858e-07	8.09396	0.219161
Etv4	0.121912	0.0969668	10.6774	6.08207e-26	6.90783e-24	47.9828	0.18344
Arpp19	0.121903	1.30123	5.51413	3.94414e-08	5.83081e-07	7.77751	0.18873
Pfkl	0.121761	0.329956	6.41897	1.69701e-10	3.56858e-09	13.0599	0.201256
Bccip	0.121677	0.88901	5.21823	1.98734e-07	2.58245e-06	6.21862	0.197528
Rbmxl1	0.121306	0.833308	5.11409	3.44367e-07	4.26491e-06	5.68992	0.194824
Smyd2	0.121188	0.712962	5.2218	1.94987e-07	2.54215e-06	6.23693	0.195924
Mrpl42	0.121029	1.74036	6.20056	6.77561e-10	1.30774e-08	11.7141	0.198059
Ccna2	0.120825	0.349229	6.04069	1.81523e-09	3.26851e-08	10.7574	0.190605
Noc2l	0.120689	0.470109	5.85917	5.40069e-09	9.02304e-08	9.70048	0.203011
BC003965	0.120612	0.760396	5.27105	1.49795e-07	1.98583e-06	6.49075	0.181029
Ezh2	0.120305	0.576487	5.37406	8.56669e-08	1.17253e-06	7.02916	0.193567
Kras	0.120095	0.54485	5.48585	4.61966e-08	6.72012e-07	7.62489	0.202377
Ecsit	0.119971	0.34707	6.20621	6.54071e-10	1.26654e-08	11.7484	0.18004
H2-K1	0.119587	1.39769	5.2427	1.74389e-07	2.29386e-06	6.34439	0.200036
Parp1	0.119479	0.506563	5.45888	5.3675e-08	7.68496e-07	7.48009	0.181858
Swi5	0.119452	1.82459	6.08798	1.35953e-09	2.49748e-08	11.0379	0.176904
Ppm1g	0.1192	0.746039	5.09051	3.89466e-07	4.79705e-06	5.57165	0.196259
Pole3	0.119105	0.690293	5.21286	2.0449e-07	2.65141e-06	6.19114	0.195341
Kcnn4	0.119044	0.705401	5.10805	3.55413e-07	4.39135e-06	5.65957	0.21474
Ccdc86	0.118568	0.427988	5.74729	1.04158e-08	1.67617e-07	9.06457	0.186194
Trmt61a	0.118487	0.236513	7.17433	1.00838e-12	2.96292e-11	18.058	0.190509
Rnf126	0.118462	0.457746	5.75296	1.00775e-08	1.6284e-07	9.09652	0.185076
Mt1	0.118271	1.70294	4.80575	1.65279e-06	1.80766e-05	4.1855	0.185464
Tmem167	0.118183	0.83422	5.07786	4.15956e-07	5.08094e-06	5.50843	0.177531
G6pc3	0.118092	0.553957	5.50774	4.08803e-08	6.02093e-07	7.74291	0.193047
Atic	0.117741	0.748605	5.01965	5.61998e-07	6.71895e-06	5.21946	0.208804
Mrpl21	0.11762	1.20862	4.76425	2.02752e-06	2.18514e-05	3.98999	0.193198
Slc39a5	0.117612	0.697346	4.94814	8.09901e-07	9.3974e-06	4.86886	0.187864
Cfi	0.11755	0.237138	6.74917	1.92532e-11	4.66023e-10	15.1794	0.175622
Mphosph10	0.117317	0.418375	5.61632	2.21424e-08	3.41444e-07	8.33521	0.171276
Hook1	0.117157	1.22313	4.8126	1.59773e-06	1.75069e-05	4.21792	0.184144
Cisd3	0.116895	1.0903	4.70587	2.69544e-06	2.83261e-05	3.71777	0.1805
Mrpl11	0.116853	0.912229	5.05714	4.63154e-07	5.60953e-06	5.4052	0.183966
Eif4a3	0.116607	0.67254	5.13733	3.04871e-07	3.83916e-06	5.80701	0.197134
Incenp	0.11655	0.268405	6.51662	9.00931e-11	2.00034e-09	13.6761	0.179521
Slmo2	0.116506	0.542846	5.30833	1.22507e-07	1.64065e-06	6.68444	0.183508
Nop2	0.116484	0.342368	6.07667	1.45714e-09	2.65614e-08	10.9706	0.174895
Ndufb10	0.116308	1.71415	5.78665	8.27769e-09	1.3505e-07	9.28695	0.19892
Isyna1	0.116205	1.08774	4.80877	1.62827e-06	1.7825e-05	4.1998	0.188877
Tmed2	0.116092	1.25213	5.12864	3.19097e-07	4.00125e-06	5.76317	0.197107
Bola1	0.116079	0.732158	5.11632	3.40363e-07	4.22307e-06	5.70116	0.208068
Rfc2	0.116076	0.685349	4.73086	2.38702e-06	2.54014e-05	3.83391	0.190515
Ndufa5	0.116023	1.45831	5.32454	1.12203e-07	1.5095e-06	6.76909	0.172739
Polr2l	0.115932	0.46617	5.51026	4.03067e-08	5.95129e-07	7.75656	0.17228
Cct7	0.115917	1.48912	5.03044	5.31648e-07	6.38193e-06	5.27276	0.194129
Arpc5l	0.115657	0.80412	5.00474	6.0673e-07	7.21721e-06	5.14595	0.190311
Eef1e1	0.11564	0.574506	5.3823	8.1888e-08	1.12342e-06	7.07266	0.171786
Mrps10	0.115538	0.544166	5.40817	7.10414e-08	9.86064e-07	7.20967	0.196152
Gpx4	0.115347	1.68181	5.48372	4.67481e-08	6.77531e-07	7.61344	0.172961
Anp32a	0.115301	1.32862	4.9076	9.94152e-07	1.12685e-05	4.67234	0.217966
Nudt19	0.11523	0.862872	4.87623	1.16385e-06	1.30554e-05	4.52133	0.197952
Hprt	0.115062	0.979138	4.87376	1.17833e-06	1.31678e-05	4.50948	0.193803
Tcof1	0.11503	0.38144	5.85166	5.64619e-09	9.39335e-08	9.65741	0.181419
Mrps6	0.114559	0.459664	5.46259	5.25802e-08	7.55568e-07	7.49998	0.158457
2310036O22Rik	0.114387	1.19489	5.0347	5.20089e-07	6.26227e-06	5.29386	0.180462
2810428I15Rik	0.11409	0.927825	4.94937	8.04844e-07	9.34791e-06	4.87487	0.173607
Knop1	0.114085	0.66663	4.9524	7.92544e-07	9.2141e-06	4.88964	0.162142
Mrps7	0.113874	0.886885	4.93718	8.56182e-07	9.88585e-06	4.81557	0.190228
Comtd1	0.113715	0.496781	5.33244	1.07492e-07	1.45274e-06	6.81042	0.176045
Mrps18a	0.113697	0.896256	5.0133	5.80662e-07	6.93506e-06	5.1881	0.191339
Slbp	0.113621	0.704646	4.51182	6.78857e-06	6.54995e-05	2.83654	0.184957
Coq7	0.11355	0.642133	5.12898	3.18522e-07	3.99927e-06	5.7649	0.178598
Cdc20	0.113509	0.390864	4.96135	7.5728e-07	8.84767e-06	4.93329	0.18731
Tcp1	0.113265	1.7768	5.84715	5.79879e-09	9.62013e-08	9.63158	0.197823
Dcun1d5	0.113235	0.703361	4.99648	6.32974e-07	7.50672e-06	5.10532	0.173347
Ehf	0.113129	1.02405	4.57333	5.08465e-06	5.07263e-05	3.11196	0.174049
Hspa14	0.112971	0.425412	5.54464	3.32299e-08	4.9748e-07	7.94299	0.176261
Nr2f6	0.112778	0.637909	5.0638	4.47441e-07	5.43742e-06	5.43834	0.183489
Galnt12	0.112691	0.454668	5.03262	5.25708e-07	6.32349e-06	5.28355	0.161441
Lsm7	0.11247	0.657568	4.95888	7.66866e-07	8.94197e-06	4.92123	0.15018
Acsl3	0.112431	0.326013	5.96614	2.85102e-09	4.95969e-08	10.3196	0.170935
Eif4e	0.11229	0.762131	4.90857	9.89323e-07	1.12364e-05	4.67701	0.194006
Ssr4	0.112283	2.04718	6.36581	2.38667e-10	4.90284e-09	12.7282	0.169314
Mogs	0.112093	0.366412	5.79901	7.69952e-09	1.25965e-07	9.35705	0.1716
Mrpl38	0.112073	0.860089	4.80035	1.69744e-06	1.85478e-05	4.15998	0.181911
Zfp706	0.112071	1.61512	5.67966	1.54053e-08	2.41657e-07	8.68594	0.178132
Ddx46	0.111677	0.943735	4.59828	4.51763e-06	4.54273e-05	3.22472	0.189592
Umps	0.111561	0.373798	5.60182	2.4046e-08	3.68872e-07	8.2555	0.181811
Mrpl40	0.111426	0.706744	4.93391	8.70462e-07	1.00213e-05	4.79971	0.188884
Snrnp40	0.111228	0.623714	5.00328	6.11303e-07	7.26429e-06	5.13875	0.184983
Aen	0.111223	0.369034	5.71949	1.22402e-08	1.9538e-07	8.9084	0.173157
Hsdl2	0.110842	0.281509	6.17566	7.91195e-10	1.50735e-08	11.5635	0.168663
Atp5g3	0.110824	2.36314	6.58414	5.78534e-11	1.31416e-09	14.1074	0.176123
Pycard	0.110774	2.61921	6.90367	6.71925e-12	1.73292e-10	16.2061	0.194944
Srrt	0.11052	0.616266	4.87497	1.17125e-06	1.31135e-05	4.51526	0.180524
Sub1	0.110486	1.68856	5.52299	3.75318e-08	5.56242e-07	7.82543	0.165997
Slc29a1	0.110479	0.282281	6.12806	1.06245e-09	2.00154e-08	11.2773	0.181774
Sumo2	0.109686	2.03893	6.03734	1.85259e-09	3.33072e-08	10.7377	0.182798
Ndufs8	0.109482	1.46044	4.88669	1.10437e-06	1.24355e-05	4.57159	0.167517
mt-Nd4	0.109356	4.15916	8.63261	1.19118e-17	6.36661e-16	29.1789	0.172386
Mthfd2	0.109195	0.300256	5.99035	2.46361e-09	4.33039e-08	10.4612	0.162504
Syncrip	0.10885	0.819127	4.63391	3.81204e-06	3.88841e-05	3.38676	0.186211
Rwdd1	0.10874	0.863015	4.65866	3.38552e-06	3.48646e-05	3.50004	0.184779
Lgals2	0.108721	3.73768	7.12796	1.41926e-12	4.02988e-11	17.7247	0.18849
Rangrf	0.108486	1.32255	4.50193	7.10881e-06	6.82677e-05	2.79264	0.186595
Eif4ebp1	0.108325	0.528173	4.94205	8.35272e-07	9.67655e-06	4.83928	0.179853
Cpt1a	0.10761	0.454178	5.18216	2.40691e-07	3.09026e-06	6.03433	0.169885
Ube2k	0.107165	0.860132	4.62384	4.00009e-06	4.06269e-05	3.34081	0.175803
Exosc1	0.107021	0.436342	5.40791	7.11425e-08	9.86309e-07	7.2083	0.168556
Mdh2	0.106962	2.03845	5.5977	2.46154e-08	3.77117e-07	8.23288	0.179634
Gcat	0.106898	0.597387	4.61322	4.20781e-06	4.25536e-05	3.2925	0.162163
Anapc15	0.106729	0.335269	5.67385	1.59293e-08	2.49215e-07	8.65359	0.157808
Eprs	0.106707	0.884432	4.53359	6.13105e-06	5.9654e-05	2.93359	0.181707
Pno1	0.106694	0.437052	5.17805	2.45985e-07	3.13439e-06	6.0134	0.167202
Ociad2	0.10662	1.77742	5.19651	2.23058e-07	2.87637e-06	6.10752	0.188808
Sf3b4	0.106619	0.622474	4.75944	2.07588e-06	2.22912e-05	3.96744	0.172374
Actl6a	0.106575	0.715639	4.59692	4.54694e-06	4.56705e-05	3.21855	0.177418
Zdhhc6	0.106494	0.469163	5.11404	3.44457e-07	4.26491e-06	5.68967	0.167827
Dnajb11	0.106213	0.475595	4.99062	6.5224e-07	7.7197e-06	5.07654	0.166343
2810004N23Rik	0.10614	0.676657	4.65069	3.51753e-06	3.60982e-05	3.46352	0.174644
Psmd1	0.106128	0.517028	4.81445	1.58315e-06	1.73632e-05	4.2267	0.180946
Med8	0.106009	0.58047	4.87601	1.16515e-06	1.30576e-05	4.52026	0.165866
Dnajc8	0.105922	0.956294	4.54869	5.71112e-06	5.60762e-05	3.0012	0.203797
Ptma	0.105768	4.02267	8.12832	7.46226e-16	3.3388e-14	25.1168	0.173497
Mrps34	0.105633	0.898669	4.61627	4.147e-06	4.20106e-05	3.30639	0.192854
Bdh1	0.105602	0.879561	4.29242	1.84907e-05	0.00016336	1.88408	0.161894
Pdcd5	0.105499	1.04968	4.62558	3.96698e-06	4.03253e-05	3.34874	0.164716
Hmbs	0.105424	0.482359	4.98575	6.68696e-07	7.89075e-06	5.05264	0.177588
Acat2	0.105178	0.263273	5.92863	3.57125e-09	6.12245e-08	10.1012	0.15904
Crip1	0.105112	1.7644	4.15839	3.33627e-05	0.000276083	1.3251	0.153366
Mrps17	0.104844	0.974527	4.66089	3.34936e-06	3.45525e-05	3.51029	0.177802
Snx7	0.104827	0.543156	4.69829	2.79629e-06	2.93077e-05	3.68267	0.166349
Mrps26	0.10469	0.850935	4.5385	5.9913e-06	5.8487e-05	2.95556	0.18452
Carhsp1	0.104519	0.764535	4.42354	1.02146e-05	9.54547e-05	2.4477	0.171289
Ssu72	0.104443	1.02134	4.58058	4.91333e-06	4.91833e-05	3.14464	0.167612
Hspbp1	0.104304	0.351707	5.50329	4.19086e-08	6.15702e-07	7.71893	0.16376
Wdr18	0.104245	0.481197	4.90821	9.91125e-07	1.12461e-05	4.67527	0.161204
Gcsh	0.104207	0.869481	4.53324	6.14097e-06	5.97013e-05	2.93205	0.16095
Pbdc1	0.104104	0.52259	4.83205	1.45085e-06	1.60313e-05	4.31023	0.163281
Taldo1	0.104048	2.38591	5.34894	9.82603e-08	1.33408e-06	6.89696	0.159024
Prpf31	0.103932	0.490728	4.83398	1.437e-06	1.58931e-05	4.31942	0.166264
Bsg	0.103918	2.43299	6.61002	4.87653e-11	1.12723e-09	14.2738	0.18344
Grwd1	0.103851	0.355704	5.40073	7.40078e-08	1.02483e-06	7.17022	0.159138
Mgst1	0.103787	1.84733	4.59623	4.562e-06	4.57828e-05	3.2154	0.167797
Bcap31	0.103716	1.16907	4.20712	2.69708e-05	0.000228966	1.52635	0.18485
Fkbp1a	0.103476	1.33103	4.71173	2.61983e-06	2.76052e-05	3.74496	0.168356
Pradc1	0.103379	0.221074	6.45718	1.32594e-10	2.83219e-09	13.3	0.154141
Slc1a2	0.103336	0.33008	5.13781	3.04101e-07	3.83356e-06	5.80944	0.149016
Fbp2	0.102912	1.35877	4.39711	1.15275e-05	0.000106878	2.33275	0.184607
Mlec	0.102849	1.3706	4.53304	6.14681e-06	5.9709e-05	2.93115	0.170489
Cst6	0.102517	0.10232	8.74398	4.5715e-18	2.57136e-16	30.1195	0.15669
Gins2	0.102503	0.385245	4.90743	9.95009e-07	1.12685e-05	4.67152	0.160964
Thyn1	0.102438	0.619221	4.59429	4.60425e-06	4.61675e-05	3.20661	0.159555
Baz1a	0.102433	0.392384	5.07813	4.15368e-07	5.07901e-06	5.50979	0.158184
Atad2	0.102419	0.238392	5.81049	7.19754e-09	1.18244e-07	9.42232	0.151962
Tra2b	0.102374	1.16157	4.39226	1.17854e-05	0.000109098	2.31172	0.139269
Tomm22	0.102368	1.72754	5.12894	3.18601e-07	3.99927e-06	5.76467	0.166146
Pcbd2	0.102335	0.559245	4.57891	4.95231e-06	4.94896e-05	3.13711	0.151705
mt-Co3	0.102246	5.1683	8.71902	5.8248e-18	3.23016e-16	29.8824	0.148665
Calm1	0.102206	3.08458	7.12163	1.46642e-12	4.14387e-11	17.6922	0.186719
Idh2	0.101841	0.89386	4.33625	1.51904e-05	0.000136529	2.07064	0.172947
Eif5	0.101729	1.91615	5.18433	2.37943e-07	3.05831e-06	6.04537	0.159419
Topbp1	0.101705	0.419075	4.9125	9.69929e-07	1.10541e-05	4.69599	0.151962
Ndufa11	0.101699	1.47195	4.6843	2.99214e-06	3.11943e-05	3.618	0.143702
Fabp5	0.101645	0.207997	6.25198	4.91042e-10	9.6509e-09	12.0269	0.158349
Mgst3	0.101465	1.5813	4.65304	3.47811e-06	3.57247e-05	3.47428	0.154906
Mad2l1	0.101417	0.265	5.8016	7.58307e-09	1.24404e-07	9.3718	0.157827
Arpc1b	0.1013	1.73178	4.84112	1.38684e-06	1.5396e-05	4.35344	0.165192
Timm22	0.101262	0.498532	4.86643	1.22238e-06	1.36473e-05	4.47432	0.153197
Psmd8	0.101224	1.12676	4.38812	1.20096e-05	0.000110913	2.29381	0.171932
Bud31	0.101146	0.854134	4.39177	1.18118e-05	0.000109257	2.3096	0.153923
Haus4	0.101112	0.389702	5.17946	2.44155e-07	3.11443e-06	6.02058	0.166427
Atp5j	0.101059	2.82132	7.03791	2.645e-12	7.1988e-11	17.1161	0.157816
Gadd45gip1	0.101018	1.25075	4.66658	3.2589e-06	3.37667e-05	3.53644	0.173481
Nifk	0.10092	0.603543	4.62212	4.03296e-06	4.09256e-05	3.333	0.172647
Tfrc	0.100887	0.64883	4.12728	3.81663e-05	0.000312021	1.19791	0.169573
Tmed9	0.100875	1.07047	4.3645	1.337e-05	0.000122424	2.19186	0.179965
Kpnb1	0.100859	0.68815	4.40752	1.09919e-05	0.000102314	2.37797	0.161141
Xbp1	0.100709	0.564956	4.42799	1.00082e-05	9.36744e-05	2.46711	0.128705
Sms	0.100566	0.526079	4.6708	3.19338e-06	3.3146e-05	3.55583	0.160419
Wdr77	0.100562	0.482327	4.7224	2.4874e-06	2.63957e-05	3.79453	0.168393
Ywhah	0.100396	1.07755	4.23666	2.36842e-05	0.000204502	1.64943	0.172981
Ltv1	0.100282	0.322746	5.3689	8.81194e-08	1.20331e-06	7.00195	0.16792
Snrpd2	0.100101	2.02417	5.45909	5.36135e-08	7.68496e-07	7.4812	0.151195
Xpo1	0.100022	0.406239	4.9891	6.57327e-07	7.76435e-06	5.06909	0.151583
Fam96a	0.0996931	1.27784	4.32427	1.60322e-05	0.000143464	2.01945	0.156526
Idi1	0.0996182	0.309118	5.14782	2.8852e-07	3.64882e-06	5.86001	0.152487
Anapc5	0.0995032	1.0053	4.25976	2.13837e-05	0.000186684	1.74626	0.159923
Surf4	0.0994017	0.605963	4.462	8.55672e-06	8.09223e-05	2.61617	0.149388
Nme6	0.0993833	0.300311	5.489	4.53933e-08	6.61957e-07	7.64183	0.157779
Imp3	0.0993673	1.17311	4.32316	1.61125e-05	0.000144073	2.01471	0.153375
Ndufb7	0.0993557	1.61837	4.70496	2.70739e-06	2.84264e-05	3.71354	0.161422
Pdia4	0.0990607	0.454788	4.61717	4.12937e-06	4.18679e-05	3.31046	0.156021
Gtpbp4	0.0990488	0.69245	4.23381	2.39837e-05	0.000206484	1.63752	0.161649
Wdr4	0.0990474	0.240902	6.10125	1.25321e-09	2.30935e-08	11.117	0.152041
Dazap1	0.0989573	0.792234	4.32843	1.57353e-05	0.000141128	2.03719	0.183981
Rcc1	0.0986911	0.301115	5.46961	5.057e-08	7.28454e-07	7.5376	0.162769
Mrpl50	0.098675	0.818117	4.33954	1.49672e-05	0.000135059	2.0847	0.148599
Snrnp70	0.0985523	0.857602	4.20199	2.75841e-05	0.000233398	1.50507	0.158262
Ssna1	0.098505	0.781699	4.2173	2.57918e-05	0.000220443	1.56868	0.150579
Cops6	0.0984083	0.962714	4.20702	2.69828e-05	0.000228966	1.52593	0.172678
Smchd1	0.0983158	0.413823	4.82929	1.47084e-06	1.62218e-05	4.29713	0.151915
Mecr	0.0982588	0.747468	4.17119	3.15556e-05	0.000262675	1.37777	0.15522
Arl6ip4	0.0981674	0.638966	4.39157	1.18225e-05	0.00010927	2.30873	0.158555
Cetn3	0.0980008	0.918426	4.24031	2.33056e-05	0.000201674	1.6647	0.164399
Uhrf1	0.0979489	0.25208	5.08183	4.07472e-07	4.99513e-06	5.52823	0.162796
Fam195a	0.0978052	0.667799	4.30702	1.73225e-05	0.000154254	1.946	0.180278
Lamtor1	0.097768	0.705283	4.29263	1.8474e-05	0.000163335	1.88494	0.17094
Lsm12	0.0977429	0.649353	4.30529	1.74569e-05	0.000155155	1.93866	0.171233
Gnas	0.0976319	2.07142	5.33005	1.08897e-07	1.46837e-06	6.79791	0.172982
Pxmp4	0.0974551	0.338351	5.057	4.63504e-07	5.60953e-06	5.40447	0.145152
Ccdc25	0.0973662	0.410671	4.77834	1.89195e-06	2.04837e-05	4.05618	0.14073
D8Ertd738e	0.0971507	1.29263	4.36326	1.34456e-05	0.00012302	2.18651	0.144812
Stoml2	0.0971241	0.893974	4.23667	2.36834e-05	0.000204502	1.64946	0.169326
Bysl	0.0970323	0.189221	6.3465	2.69953e-10	5.49163e-09	12.6084	0.143262
G3bp2	0.0970287	1.02044	4.10831	4.14119e-05	0.000335613	1.12078	0.165866
Ndufs4	0.0969186	1.45929	4.65386	3.46451e-06	3.56471e-05	3.47801	0.157169
Cse1l	0.0968687	0.296975	5.40928	7.06099e-08	9.81228e-07	7.21555	0.149544
Tm9sf2	0.0968397	0.657257	4.26896	2.0528e-05	0.000179746	1.78497	0.158462
Defa3	0.0967987	0.127771	7.551	6.44335e-14	2.2451e-12	20.7478	0.136369
Nars	0.0965957	0.823309	4.14245	3.57462e-05	0.000294035	1.25983	0.164982
Hirip3	0.0965804	0.293489	5.24143	1.75577e-07	2.30692e-06	6.33786	0.160871
Snf8	0.096387	0.85433	4.23192	2.41844e-05	0.000208059	1.62963	0.163799
Bod1	0.0963421	0.464779	4.75818	2.08879e-06	2.24094e-05	3.96151	0.149573
Endog	0.0963298	0.473863	4.56326	5.3323e-06	5.27956e-05	3.06662	0.151894
Txndc17	0.0963123	1.53672	4.64219	3.66389e-06	3.74376e-05	3.4246	0.15851
Gorasp2	0.0962466	0.42868	4.66363	3.30559e-06	3.41607e-05	3.52285	0.147356
Dtl	0.0961889	0.280366	4.97801	6.95658e-07	8.18437e-06	5.01471	0.159199
Farsb	0.0961446	0.846651	4.08309	4.61344e-05	0.000369952	1.01879	0.182017
Ostc	0.0961105	1.08653	4.02515	5.89918e-05	0.000460854	0.786822	0.158326
Txnrd1	0.0960851	0.602481	4.37105	1.29785e-05	0.000119208	2.22009	0.161692
Orc6	0.0960476	0.411745	4.56598	5.26423e-06	5.21653e-05	3.07887	0.153522
Tceb2	0.0960049	1.97105	4.92005	9.33668e-07	1.06865e-05	4.73251	0.140707
Cyb5b	0.096001	0.727785	4.17439	3.11183e-05	0.000259766	1.39097	0.154562
Denr	0.0957953	0.869867	4.06411	5.00205e-05	0.000395742	0.942443	0.169777
Samm50	0.0957782	0.957106	3.91919	9.17397e-05	0.000677692	0.371005	0.168158
Lonp1	0.0957237	0.51873	4.33853	1.50357e-05	0.00013547	2.08036	0.15823
Qdpr	0.0955788	0.873655	3.96294	7.65488e-05	0.0005785	0.541346	0.143436
Mcm2	0.0955357	0.457165	4.31417	1.67758e-05	0.000149664	1.97643	0.160364
Ppp2ca	0.095374	0.897447	4.16569	3.232e-05	0.000268704	1.35512	0.160661
Gars	0.0953275	0.537718	4.48443	7.71198e-06	7.35815e-05	2.7151	0.165486
Trappc5	0.0953272	0.634568	4.28397	1.92013e-05	0.000168655	1.84832	0.158198
Blvrb	0.0953206	0.70862	3.98457	6.99488e-05	0.000535127	0.626258	0.147251
Ufm1	0.0952239	0.523197	4.46995	8.24759e-06	7.83753e-05	2.65119	0.14144
Cited4	0.0952189	0.334822	4.73212	2.37245e-06	2.52691e-05	3.83976	0.15798
Naa20	0.0952155	0.713869	4.1272	3.8179e-05	0.000312021	1.19759	0.161491
Eif3g	0.0951757	1.45738	4.42225	1.02749e-05	9.59427e-05	2.4421	0.186073
Rfc3	0.0951013	0.516678	4.24669	2.26573e-05	0.000196496	1.69143	0.168926
Timm17a	0.0950245	0.790982	4.20974	2.66633e-05	0.000226907	1.53721	0.151587
Cit	0.0950212	0.277928	5.29517	1.31536e-07	1.75361e-06	6.61594	0.134536
Ruvbl2	0.0949686	0.653548	4.24347	2.29824e-05	0.000199035	1.67793	0.178847
Ndc1	0.0949474	0.180014	6.58756	5.65627e-11	1.2897e-09	14.1294	0.145702
Pomp	0.0948182	1.6874	4.76788	1.99177e-06	2.15053e-05	4.007	0.145579
Rrp9	0.094801	0.366673	4.91373	9.63923e-07	1.10008e-05	4.70194	0.148977
St13	0.0946981	1.23647	4.18427	2.98062e-05	0.000250051	1.43173	0.133818
Mars	0.0946669	0.194608	6.07975	1.42988e-09	2.61451e-08	10.989	0.153712
Ddx39b	0.0946643	1.31301	3.85395	0.000119775	0.000851768	0.120435	0.182495
Pla2g12a	0.0944854	0.742311	4.04217	5.49003e-05	0.000431172	0.854612	0.149467
Lap3	0.0943207	0.708624	4.05285	5.24722e-05	0.000413477	0.897288	0.168887
Naa38	0.0942578	1.06405	4.0824	4.62705e-05	0.000370792	1.01601	0.13339
Ube2i	0.0940412	1.21358	4.33612	1.51994e-05	0.000136529	2.07009	0.163453
Ndufs5	0.0939683	1.29487	4.20726	2.69543e-05	0.000228966	1.52693	0.151927
Wbscr22	0.0939026	0.44865	4.64241	3.6601e-06	3.74313e-05	3.42559	0.15693
Psmd13	0.0938824	0.739883	4.05918	5.108e-05	0.000403313	0.922663	0.150409
Iscu	0.093841	0.622235	4.24691	2.26354e-05	0.000196451	1.69234	0.14194
Nip7	0.0937571	0.625753	4.19769	2.81085e-05	0.000237495	1.48724	0.148483
Hspa4l	0.0936048	0.379143	4.54541	5.7998e-06	5.67113e-05	2.98652	0.114004
Mtdh	0.0935804	1.04437	3.98548	6.96833e-05	0.000534133	0.62984	0.181823
Snx3	0.0934858	1.07975	4.17331	3.1265e-05	0.000260623	1.38652	0.138228
Usp10	0.0933208	0.418728	4.66364	3.30545e-06	3.41607e-05	3.52289	0.147334
Nmral1	0.0929578	0.275124	5.11634	3.40328e-07	4.22307e-06	5.70126	0.147486
Cebpb	0.0929156	0.275695	5.20534	2.12834e-07	2.75054e-06	6.15266	0.143268
Hnrnpd	0.0926935	0.802532	3.88177	0.000106954	0.000772216	0.226765	0.171257
Lman2	0.092559	0.846391	4.02211	5.97529e-05	0.000465875	0.774734	0.152723
Dnajb1	0.0925354	0.297411	5.10371	3.63557e-07	4.4826e-06	5.6378	0.112612
9130401M01Rik	0.0924912	0.362097	4.71098	2.62944e-06	2.76818e-05	3.74146	0.149201
1190007I07Rik	0.0922985	0.723826	4.0786	4.70264e-05	0.000375322	1.00071	0.149446
Tmem251	0.0922696	0.286665	5.05658	4.64497e-07	5.6158e-06	5.40241	0.142098
Mrps15	0.0922624	0.873773	3.92536	8.94379e-05	0.00066276	0.394904	0.156044
Pycrl	0.0922149	0.943843	3.85767	0.000117984	0.000842071	0.134583	0.159103
Slc22a1	0.0921155	0.467758	4.29081	1.86244e-05	0.000164418	1.87725	0.156538
Akt1	0.0920052	0.428224	4.4683	8.31067e-06	7.87772e-05	2.64394	0.14126
Gm1123	0.0919406	1.30704	3.12689	0.0017921	0.00888678	-2.39116	0.166803
Poldip2	0.091878	0.671548	4.15307	3.41391e-05	0.000281796	1.30333	0.170249
Mrps12	0.0917596	1.1305	4.10823	4.1426e-05	0.000335613	1.12046	0.155889
Txnl1	0.0915376	1.21908	3.8843	0.000105855	0.000765686	0.236469	0.168558
Tamm41	0.0914073	0.280997	5.18173	2.41242e-07	3.09123e-06	6.03212	0.135821
Ubap2	0.0913639	0.413001	4.48325	7.75412e-06	7.39239e-05	2.70991	0.137211
Calm3	0.0913182	1.23071	3.91443	9.3557e-05	0.000687267	0.352558	0.138332
Cdk4	0.0909181	1.94799	4.80015	1.69919e-06	1.85497e-05	4.159	0.156123
Mrpl19	0.0908596	0.724354	4.09461	4.3917e-05	0.000353852	1.0653	0.159041
Rrp1b	0.0907611	0.325745	4.74942	2.1803e-06	2.32854e-05	3.92051	0.15534
Ddx1	0.0907249	0.610955	4.0755	4.76535e-05	0.000379813	0.988202	0.16241
Purb	0.0906306	0.864076	3.82325	0.000135608	0.000945017	0.00392463	0.136246
Rps19bp1	0.0905755	0.690032	4.04564	5.40996e-05	0.000425733	0.868471	0.144295
Psmb7	0.0904023	1.35274	3.913	9.41053e-05	0.000689989	0.347063	0.15595
Cdca3	0.0903532	0.680488	3.20008	0.00139498	0.00715792	-2.16159	0.142772
Eif2b1	0.0902226	0.680544	3.85243	0.000120518	0.000856018	0.114632	0.159167
Uqcrc1	0.0900737	2.01161	4.29834	1.80081e-05	0.000159694	1.90917	0.175538
Magt1	0.0900627	0.718289	3.85064	0.000121397	0.000861227	0.107809	0.143308
Klf13	0.0900322	0.560716	3.95588	7.88257e-05	0.000592296	0.513753	0.161046
Dus1l	0.0900005	0.462934	4.26794	2.06206e-05	0.000180289	1.7807	0.161153
Tle1	0.0899931	0.332119	4.76361	2.03388e-06	2.18999e-05	3.98699	0.110042
Tsn	0.0899855	1.14386	4.00277	6.48154e-05	0.000500392	0.698074	0.154823
Psma2	0.0899636	1.59189	4.23559	2.37965e-05	0.000205171	1.64495	0.157745
Ddx24	0.0899429	0.742543	3.82579	0.000134224	0.000937583	0.0135496	0.14787
Slirp	0.0898619	1.13066	3.96401	7.62074e-05	0.000576288	0.545554	0.131506
Nr2c2ap	0.089762	0.441723	4.38176	1.23625e-05	0.000113904	2.26629	0.148373
Nelfe	0.089745	0.444716	4.40136	1.13059e-05	0.000104989	2.3512	0.150091
Rpl7l1	0.0897126	0.763575	3.83324	0.00013025	0.000913608	0.0417451	0.154635
Suclg1	0.0896997	1.76188	4.54584	5.78808e-06	5.66436e-05	2.98845	0.157654
Utp18	0.0896886	0.293	4.94198	8.35597e-07	9.67655e-06	4.83891	0.144636
Selt	0.0896558	0.624418	4.02533	5.89492e-05	0.000460826	0.787502	0.137126
Mapre1	0.0894223	0.585143	4.07507	4.77411e-05	0.000380255	0.986468	0.150714
Shmt1	0.089404	0.80853	3.7637	0.000172088	0.00116155	-0.219373	0.157055
Smc6	0.0890516	0.779382	3.72908	0.000197359	0.00131114	-0.347625	0.14827
Psmd3	0.0889379	0.667403	3.91442	9.35596e-05	0.000687267	0.352532	0.157106
Ndufb2	0.0889367	1.50003	4.11125	4.08932e-05	0.000331979	1.13269	0.123153
Clns1a	0.0888816	0.698696	3.9188	9.18892e-05	0.000678372	0.369473	0.160507
Uqcr10	0.0888467	2.54792	5.54354	3.34371e-08	4.99316e-07	7.93699	0.121427
Spc25	0.088775	0.208663	5.32778	1.10251e-07	1.48493e-06	6.786	0.1412
Twistnb	0.0887402	0.608647	3.89893	9.97049e-05	0.00072564	0.292724	0.149881
Serp1	0.0886858	0.673475	3.8812	0.000107203	0.000773498	0.224584	0.1324
Ube2f	0.0886733	0.358527	4.52526	6.37503e-06	6.17228e-05	2.89641	0.127619
Apip	0.0886155	0.268091	5.08307	4.04852e-07	4.97101e-06	5.53443	0.13528
mt-Co2	0.0886013	4.56411	7.92113	3.83974e-15	1.5914e-13	23.5106	0.135504
Tmem109	0.0885425	0.213438	5.52015	3.81336e-08	5.64454e-07	7.81007	0.141704
Mrpl46	0.0884543	0.72638	3.95661	7.85877e-05	0.000590883	0.516599	0.16308
Slc16a12	0.0884311	0.0904939	8.04008	1.49632e-15	6.35775e-14	24.4342	0.130528
Pusl1	0.0882064	0.340219	4.57748	4.98597e-06	4.97838e-05	3.13065	0.142752
Nusap1	0.0880699	0.288949	4.46815	8.31655e-06	7.87772e-05	2.64326	0.141182
Tma7	0.088024	1.82384	4.30594	1.74061e-05	0.00015482	1.94143	0.119594
Fignl1	0.0880229	0.129466	6.76779	1.69781e-11	4.13496e-10	15.302	0.131314
Cmas	0.0879423	0.786892	3.84511	0.000124144	0.000876502	0.0868065	0.19
Nsmce4a	0.0877384	0.823319	3.88802	0.000104258	0.000755517	0.250759	0.172989
Cenpf	0.0876674	0.482455	3.41205	0.000657198	0.00374653	-1.46755	0.135449
Cdk5rap1	0.0875587	0.129077	6.71883	2.36125e-11	5.68048e-10	14.9805	0.141118
Josd2	0.087552	0.489387	4.17448	3.11061e-05	0.000259766	1.39134	0.135139
Stk16	0.087517	0.706255	3.81775	0.000138639	0.000961601	-0.01681	0.138571
Tomm6	0.0874421	0.36624	4.56298	5.33948e-06	5.28224e-05	3.06534	0.124616
Thop1	0.0874131	0.352326	4.62987	3.88646e-06	3.95408e-05	3.36831	0.146457
Hpgd	0.0874088	0.393085	4.18458	2.97663e-05	0.000249893	1.433	0.123833
Mrpl49	0.08739	0.60335	3.94592	8.21526e-05	0.000614947	0.474844	0.136468
Plek2	0.0873641	0.303698	4.84451	1.36362e-06	1.51525e-05	4.3696	0.152873
Rad51	0.0872625	0.192408	5.65274	1.79816e-08	2.79105e-07	8.53641	0.139056
Pdlim1	0.0872545	1.48507	3.93881	8.46053e-05	0.000631705	0.447161	0.169534
Mcm10	0.0871771	0.196757	5.631	2.03638e-08	3.14839e-07	8.41614	0.133585
Rnaseh2b	0.0870594	0.370536	4.43438	9.71832e-06	9.11778e-05	2.49507	0.138821
Ddost	0.0869383	1.05355	3.61941	0.000302384	0.00190392	-0.746153	0.149848
Arf1	0.0868524	1.48517	4.03556	5.64569e-05	0.000443102	0.82824	0.164844
Atg3	0.0867629	0.404581	4.28927	1.87527e-05	0.000165328	1.87074	0.140721
Polr3h	0.0866457	0.283381	4.8964	1.05179e-06	1.18774e-05	4.61833	0.146416
Kti12	0.0866081	0.521514	3.9401	8.41557e-05	0.000628746	0.452175	0.132069
Cnih4	0.0866038	0.943005	3.56859	0.00036709	0.00225367	-0.92682	0.142018
Rars	0.0865355	0.627308	3.75467	0.000178367	0.00119777	-0.252928	0.168245
1700021F05Rik	0.0864758	0.448456	4.16023	3.30949e-05	0.000274135	1.33271	0.162076
Zmat2	0.086418	0.877114	3.74389	0.000186148	0.00124295	-0.292897	0.149439
Cdc123	0.0864097	0.644485	3.9283	8.8359e-05	0.000656001	0.40632	0.141717
Fasn	0.0863926	0.278252	4.83895	1.40188e-06	1.55192e-05	4.34311	0.131798
Smarcb1	0.0863459	0.694044	3.78754	0.000156492	0.00106726	-0.130375	0.142344
Nubp1	0.0863361	0.482602	4.12538	3.84799e-05	0.000314115	1.19017	0.137937
Bola2	0.0862517	1.04078	3.78204	0.000159967	0.00108782	-0.150956	0.130618
Nop9	0.086142	0.305445	4.75612	2.10997e-06	2.25751e-05	3.95187	0.138539
Atp5o	0.0861353	2.56413	5.37583	8.48398e-08	1.16256e-06	7.03852	0.146337
Nedd8	0.0859065	1.68919	4.26868	2.05535e-05	0.000179835	1.7838	0.124537
Cisd2	0.0858166	0.825736	3.6867	0.000233042	0.00151831	-0.503015	0.13551
Tpx2	0.0858089	0.251405	5.08352	4.03891e-07	4.96437e-06	5.53671	0.135629
Impa2	0.0856258	0.526897	3.85494	0.000119296	0.000849891	0.124203	0.138437
Trmt6	0.0856002	0.370377	4.35863	1.37302e-05	0.000125044	2.16661	0.1637
Guk1	0.0855163	1.11513	3.73777	0.000190705	0.00127194	-0.315535	0.144423
Abce1	0.0853495	0.44872	4.1007	4.2786e-05	0.00034592	1.08995	0.149128
2700038G22Rik	0.0853403	0.229506	5.10824	3.55054e-07	4.39135e-06	5.66054	0.110807
Tmem5	0.0852688	0.400457	4.21506	2.60471e-05	0.000222304	1.55935	0.144068
Ncln	0.0850854	0.310582	4.63206	3.84599e-06	3.91966e-05	3.3783	0.135355
Mtap	0.0849971	0.202875	5.25147	1.66388e-07	2.19105e-06	6.38961	0.132315
Cpt2	0.084891	0.461549	4.1156	4.01347e-05	0.000326271	1.15038	0.142384
Rrm2	0.0847591	0.131156	6.01751	2.08994e-09	3.72906e-08	10.6207	0.131869
Tomm70a	0.0847019	0.836724	3.64995	0.000268803	0.00171627	-0.636333	0.146826
Atad3a	0.084605	0.667524	3.69996	0.000221273	0.00145198	-0.454585	0.176328
Erp29	0.0845726	1.11422	3.72301	0.000202135	0.00134136	-0.369994	0.134932
Irf2bp1	0.0845033	0.356416	4.34742	1.44445e-05	0.000130642	2.11845	0.121482
Tmem205	0.0844216	0.594926	3.66251	0.000256042	0.00164906	-0.590931	0.138944
Tmem165	0.0844036	0.400852	4.32275	1.61421e-05	0.000144229	2.01297	0.135882
Mybbp1a	0.0843397	0.638274	3.72772	0.00019842	0.00131745	-0.352642	0.154727
Psmd14	0.084257	0.698566	3.71262	0.00021056	0.00139076	-0.408186	0.135155
Snrpf	0.0841248	2.02586	4.60205	4.43745e-06	4.46847e-05	3.24181	0.125595
Stat6	0.0840356	0.43864	4.01043	6.27645e-05	0.000487106	0.728378	0.146036
Ergic1	0.0838857	0.391914	4.28663	1.89752e-05	0.000167016	1.85955	0.126668
Hsd17b4	0.0837833	0.664942	3.62098	0.000300566	0.00189753	-0.74053	0.146005
Eef1b2	0.0837459	3.82811	7.96869	2.62649e-15	1.10015e-13	23.8825	0.14614
Ube2n	0.0835863	1.1108	3.6603	0.000258242	0.0016587	-0.598916	0.13422
Smc1a	0.0833317	0.85616	3.4527	0.000566197	0.00329779	-1.32945	0.150185
Rif1	0.083317	0.446609	3.91145	9.47077e-05	0.000693975	0.341064	0.11229
Gnb2l1	0.0832439	4.07753	9.02209	4.11023e-19	2.56879e-17	32.4879	0.142871
Mrps16	0.0832366	1.08092	3.60067	0.00032489	0.00202512	-0.813074	0.127534
Llph	0.0832155	1.23707	3.75995	0.000174674	0.00117766	-0.23334	0.143018
Tspan13	0.0832137	0.352946	4.25236	2.20965e-05	0.000192056	1.71518	0.1252
Hjurp	0.0830898	0.660903	3.44463	0.000583269	0.00337393	-1.35699	0.106914
Armc1	0.0830631	0.473758	3.96104	7.71559e-05	0.000581599	0.533909	0.128809
Utp11l	0.0830293	0.612982	3.72094	0.000203782	0.00135001	-0.377583	0.144373
Emc6	0.0829857	1.26413	3.85583	0.000118866	0.000847338	0.127594	0.142203
Zdhhc3	0.0829389	0.518929	3.79202	0.000153718	0.00105137	-0.11361	0.132696
Rnf7	0.0827102	0.975024	3.64231	0.000276861	0.00176295	-0.663898	0.131194
Racgap1	0.0825911	0.254382	4.7744	1.92897e-06	2.08654e-05	4.03765	0.13586
Usp14	0.0825746	0.475471	3.92928	8.80013e-05	0.000654167	0.410136	0.131956
Etf1	0.0825007	0.654042	3.65603	0.000262552	0.00168243	-0.614371	0.133737
Akap1	0.0824842	0.273487	4.69598	2.82779e-06	2.96116e-05	3.67197	0.128246
Gtf2h5	0.0824816	0.92916	3.56786	0.000368111	0.00225877	-0.929406	0.125836
Cenpm	0.0820291	0.273249	4.68876	2.92823e-06	3.0609e-05	3.63863	0.130376
Ipo5	0.0820236	0.728838	3.53019	0.000424354	0.00256392	-1.06169	0.132656
Gpaa1	0.0819771	0.395372	4.1047	4.20579e-05	0.000340266	1.10616	0.132008
Prim1	0.0819487	0.471792	3.72149	0.000203349	0.0013479	-0.375596	0.145935
Nudt1	0.0819298	0.454641	3.98466	6.99218e-05	0.000535127	0.626622	0.138299
Etfdh	0.08186	0.485202	3.81759	0.000138733	0.000961687	-0.0174451	0.13044
Nmd3	0.0818017	0.360135	4.25948	2.14099e-05	0.000186776	1.7451	0.147227
Cluh	0.0817722	0.665475	3.53954	0.000409697	0.00248554	-1.029	0.138613
Sf3b3	0.0817016	0.459188	3.91443	9.35547e-05	0.000687267	0.352581	0.121951
Vps29	0.0816792	0.82851	3.56607	0.000370612	0.00227058	-0.93571	0.144351
Usp39	0.0816526	0.264613	4.82816	1.47913e-06	1.6298e-05	4.29175	0.132998
Asf1b	0.081638	0.176666	5.2751	1.46564e-07	1.94737e-06	6.51175	0.12431
Akr1c19	0.0816261	0.161437	5.58848	2.5939e-08	3.96366e-07	8.18228	0.1247
Actb	0.0816081	2.76845	3.48267	0.000507215	0.00299413	-1.2272	0.186984
Ftsj3	0.0815385	0.461479	3.87064	0.000111921	0.000804139	0.184129	0.138837
Rbx1	0.0814155	1.53157	4.07408	4.79429e-05	0.000381091	0.982487	0.138445
Tcerg1	0.0814013	0.452111	3.9001	9.92266e-05	0.000723497	0.297244	0.129601
Psmc5	0.0813327	0.937901	3.4545	0.000562436	0.00328236	-1.32327	0.166315
Car9	0.0812667	0.530797	3.6492	0.000269585	0.00172033	-0.639045	0.128214
Thumpd1	0.081237	0.407087	4.07434	4.78902e-05	0.000380928	0.983525	0.137143
Hdac2	0.0812136	0.655695	3.64738	0.000271494	0.00173065	-0.645632	0.146141
Zfp326	0.0811812	0.464483	3.90911	9.56233e-05	0.000699816	0.332018	0.126191
Wdr74	0.0811794	0.574712	3.69236	0.000227948	0.00149005	-0.482361	0.144183
Sep15	0.0810658	1.529	3.92676	8.89212e-05	0.000659346	0.400354	0.13609
Pin4	0.0810443	0.77203	3.57167	0.00036283	0.0022304	-0.915952	0.121115
Rae1	0.0808483	0.552968	3.66806	0.000250586	0.00161656	-0.570814	0.144732
Prc1	0.0808252	0.245173	4.67284	3.16212e-06	3.28794e-05	3.56523	0.129455
Preb	0.0808109	0.393358	4.1277	3.80976e-05	0.000312021	1.19961	0.13196
Prss32	0.0808045	0.797448	3.07333	0.00214454	0.0104159	-2.55539	0.133789
Nudt2	0.0806465	0.490438	3.85469	0.000119419	0.000850257	0.123233	0.133455
Lipt2	0.0806453	0.485803	3.71553	0.000208167	0.00137752	-0.397497	0.131476
0610007P14Rik	0.0806062	0.706592	3.5037	0.000468601	0.00280259	-1.15386	0.129356
Clpp	0.0805884	0.775169	3.46104	0.000549038	0.00321688	-1.30091	0.149683
Exosc3	0.0804326	0.484851	3.78831	0.000156011	0.00106582	-0.127489	0.130869
Yars2	0.0803763	0.272544	4.44908	9.08266e-06	8.54175e-05	2.55942	0.123366
Ciapin1	0.0802458	0.361459	4.24346	2.29837e-05	0.000199035	1.67787	0.146027
Prkrir	0.0802354	0.32277	4.25693	2.16531e-05	0.000188618	1.73439	0.118353
Sar1a	0.0800051	0.473734	3.79377	0.000152644	0.00104463	-0.107042	0.132667
Carnmt1	0.0799453	0.47332	3.8961	0.000100868	0.000733198	0.281827	0.139276
Sigmar1	0.0797829	0.406026	3.94829	8.13469e-05	0.000610463	0.48412	0.131762
Cpsf2	0.0796696	0.361807	4.09705	4.34603e-05	0.000350764	1.07518	0.11721
Naf1	0.0795774	0.190876	5.14135	2.98505e-07	3.77106e-06	5.8273	0.119844
Fam111a	0.0795579	0.128234	5.65548	1.77015e-08	2.75118e-07	8.5516	0.120217
Rer1	0.0793828	1.25339	3.53188	0.000421675	0.00255296	-1.0558	0.150149
Hnrnpa2b1	0.0793754	2.34175	4.12119	3.91812e-05	0.000319619	1.1731	0.122715
Psmd6	0.0793261	0.805382	3.33091	0.000880858	0.00481922	-1.73836	0.154396
Dctd	0.0793133	0.32918	4.06475	4.98854e-05	0.000394937	0.944995	0.128282
Setd8	0.0793063	0.933806	3.3504	0.000821488	0.00453431	-1.67392	0.135522
Yif1a	0.0792895	0.515949	3.70717	0.000215109	0.00141711	-0.428172	0.139377
Eif4a1	0.0791381	2.35394	4.76334	2.03655e-06	2.19087e-05	3.98574	0.154304
Mrpl2	0.0788079	0.815715	3.40232	0.000680895	0.00386298	-1.50035	0.134598
Uba2	0.0787439	0.526633	3.66115	0.000257398	0.00165418	-0.595859	0.137101
Idh3a	0.0786366	1.19094	3.37742	0.000745275	0.00418402	-1.58393	0.157644
Fxn	0.0786307	0.454098	3.82253	0.000136001	0.000946635	0.00121373	0.129874
Pfdn4	0.0785541	0.530734	3.70767	0.000214685	0.0014151	-0.426328	0.122935
Ndufa12	0.0785232	1.88341	4.1121	4.0744e-05	0.000330996	1.13615	0.133089
Vars	0.078519	0.626931	3.58433	0.000345788	0.00213622	-0.871154	0.128787
Yrdc	0.0784665	0.431783	3.81162	0.000142102	0.000981582	-0.0399451	0.121527
Smpdl3b	0.0784648	0.156334	5.54638	3.29075e-08	4.93279e-07	7.95241	0.126915
Mrps22	0.0784336	0.544197	3.62465	0.000296351	0.00187493	-0.727361	0.132345
Syngr2	0.0784216	0.974027	3.39033	0.000711212	0.00400934	-1.54066	0.150725
Prelid1	0.0784185	1.58176	3.5716	0.000362921	0.0022304	-0.916188	0.123283
Nans	0.078252	0.587485	3.5126	0.00045328	0.00272337	-1.12298	0.137223
Coq4	0.0782333	0.298875	4.28924	1.87554e-05	0.000165328	1.8706	0.122218
Amd1	0.0780778	0.483846	3.65975	0.000258799	0.00166138	-0.60093	0.111768
1810043H04Rik	0.0780475	0.823999	3.39732	0.000693394	0.00392259	-1.51718	0.125918
Esco2	0.0780457	0.153619	5.26894	1.51502e-07	2.00621e-06	6.47985	0.114022
Nol7	0.0780002	1.21649	3.44788	0.000576322	0.00334522	-1.34588	0.138255
Ruvbl1	0.0778561	0.513493	3.61973	0.000302014	0.00190261	-0.745013	0.126084
Chmp6	0.077849	0.368028	3.97106	7.40046e-05	0.000561427	0.573173	0.141867
Kdelr2	0.077833	0.812092	3.27139	0.00108782	0.00575942	-1.93293	0.140061
Srpk1	0.0778113	0.886407	3.27682	0.00106724	0.00567084	-1.91535	0.158167
Adsl	0.0777635	0.528067	3.5869	0.000342417	0.00211872	-0.86203	0.145946
Uqcr11	0.0777361	2.3136	4.57266	5.10078e-06	5.07295e-05	3.10894	0.111608
Rce1	0.0777065	0.361551	4.0148	6.16216e-05	0.000478865	0.745701	0.126583
Hpdl	0.0776972	0.0809153	7.60408	4.32806e-14	1.55863e-12	21.1374	0.120843
Mrpl55	0.0776174	0.666521	3.48574	0.00050103	0.00296799	-1.216	0.138012
Akr1c13	0.0775643	0.74636	3.04072	0.00238982	0.0113917	-2.65418	0.138939
Psmd12	0.0774596	0.653721	3.38117	0.000735213	0.00413343	-1.57136	0.156118
Cops3	0.0773171	0.606974	3.41592	0.000647975	0.00370469	-1.45447	0.140025
Mis18a	0.0772037	0.266088	4.55864	5.44975e-06	5.36437e-05	3.04586	0.121811
Polr3k	0.0770183	0.804091	3.3047	0.000967044	0.00521109	-1.82448	0.124441
Ptrh2	0.0769914	0.634075	3.41279	0.00065541	0.00373815	-1.46503	0.133033
Rad51ap1	0.0769478	0.134109	5.71419	1.26216e-08	2.01196e-07	8.87872	0.118757
Abcf1	0.0769272	0.868735	3.28687	0.00103007	0.0055055	-1.88268	0.151583
Eny2	0.0767196	1.32692	3.42088	0.000636331	0.00365198	-1.43767	0.125179
Aifm1	0.0765403	0.547459	3.49609	0.000482103	0.00287316	-1.18025	0.121581
Dhx15	0.0765298	0.678205	3.36202	0.000787848	0.00438345	-1.63529	0.111745
Jmjd6	0.0764428	0.321094	4.12709	3.81969e-05	0.000312021	1.19715	0.0959811
Cox7b	0.0763145	2.6501	4.9689	7.28749e-07	8.54815e-06	4.97013	0.116425
Ndufc1	0.0762648	1.6872	3.70665	0.000215545	0.00141839	-0.430064	0.107191
Rsrc1	0.0762646	0.391079	3.8588	0.000117444	0.000839229	0.138892	0.115951
Pgm3	0.0761872	0.253777	4.45879	8.68458e-06	8.20658e-05	2.60206	0.116257
Sac3d1	0.0760311	0.46969	3.65594	0.000262649	0.00168243	-0.614715	0.118793
Clspn	0.0759749	0.118497	5.70335	1.34386e-08	2.13069e-07	8.81805	0.123193
Atp2a2	0.0759029	0.46641	3.53194	0.000421569	0.00255296	-1.05556	0.0949241
Srp19	0.0758748	0.707964	3.36565	0.000777617	0.00433879	-1.6232	0.121467
Mettl7b	0.0758534	0.148622	5.39885	7.47764e-08	1.03305e-06	7.16026	0.115077
Rraga	0.0755921	0.452174	3.67215	0.000246635	0.00159456	-0.555974	0.131375
Spcs1	0.0755775	1.44632	3.51533	0.000448675	0.00269844	-1.11349	0.123682
Zcchc17	0.0755715	0.515111	3.45221	0.000567201	0.00330039	-1.33109	0.119654
Acot7	0.0755637	0.604288	3.39604	0.000696631	0.00393525	-1.52149	0.108564
Pdcd11	0.0754286	0.360312	3.88603	0.000105107	0.000761207	0.243133	0.122689
Las1l	0.0753631	0.402781	3.68914	0.000230836	0.0015056	-0.494128	0.126434
Psma6	0.0753576	1.40653	3.32494	0.00089985	0.00489161	-1.75805	0.150694
Sf3b6	0.0752845	1.3474	3.43848	0.000596604	0.00344509	-1.37794	0.129208
Slc25a4	0.0749943	0.538195	3.11058	0.0018927	0.00933077	-2.44124	0.127085
Rpf2	0.0747506	0.395692	3.85326	0.000120112	0.000853649	0.117798	0.134521
Gm21002	0.0747465	0.137785	5.4208	6.62663e-08	9.28514e-07	7.27679	0.1157
Cdc26	0.0746019	0.978186	3.31055	0.00094717	0.00512414	-1.80533	0.108956
Smarca4	0.0745804	0.728363	3.29733	0.000992632	0.00532469	-1.84856	0.135639
Pole4	0.0745744	0.644098	3.26419	0.0011157	0.00589106	-1.95624	0.114484
H2afj	0.0745348	1.68549	3.50056	0.000474124	0.00283275	-1.16475	0.109674
Vdac3	0.0744448	1.20867	3.31269	0.000939976	0.00509078	-1.7983	0.153601
Pitpna	0.0744121	0.650766	3.34789	0.000828904	0.00457097	-1.68222	0.13749
Pelo	0.0743825	0.259347	4.36207	1.35179e-05	0.00012349	2.18142	0.1121
Naa10	0.0743738	1.17859	3.36151	0.000789304	0.00438948	-1.63699	0.12087
Noc4l	0.0740607	0.261952	4.32536	1.59539e-05	0.000142871	2.0241	0.121885
Dpm3	0.0739807	0.762246	3.18341	0.00147715	0.00751751	-2.21417	0.104098
Slc16a1	0.0739641	0.349585	3.78512	0.000158015	0.0010764	-0.139452	0.131304
Cbfb	0.0738688	0.262847	4.3403	1.49156e-05	0.000134697	2.08798	0.109414
Lyrm9	0.073841	0.367135	3.74644	0.000184281	0.00123258	-0.283466	0.115237
Ptp4a2	0.0738315	1.14565	3.132	0.00176053	0.00876703	-2.37501	0.127793
Cfl1	0.0737488	1.9759	3.80741	0.000144526	0.000995415	-0.0558047	0.138194
Nubp2	0.0734829	0.384128	3.77126	0.000166992	0.00112973	-0.191216	0.129328
Fam53a	0.0733859	0.409996	3.61228	0.000310762	0.00195309	-0.771635	0.120013
Npepl1	0.073377	0.340772	3.83199	0.000130909	0.000917681	0.0370142	0.121026
Fkbp5	0.0733377	0.156196	5.08787	3.94858e-07	4.8584e-06	5.55844	0.105833
Sgol1	0.0732415	0.205836	4.68748	2.94649e-06	3.07728e-05	3.63269	0.107466
Irf3	0.0732313	0.475224	3.4959	0.000482436	0.00287369	-1.18089	0.104591
Med19	0.0730279	0.490283	3.45236	0.000566902	0.00330027	-1.3306	0.111269
Lbr	0.0730115	0.499425	3.4481	0.000575853	0.00334522	-1.34513	0.135639
Ict1	0.0730019	0.822972	3.17338	0.0015289	0.00774085	-2.24575	0.126959
Tmprss4	0.0729571	1.0365	3.05961	0.00224475	0.0108224	-2.59707	0.126029
Rbm27	0.0728883	0.445377	3.45538	0.000560617	0.00327498	-1.32027	0.104387
Cdk2ap2	0.0728721	0.86728	3.09349	0.00200469	0.00981731	-2.49379	0.111708
Ncbp1	0.0728612	0.235597	4.33933	1.49816e-05	0.000135086	2.08379	0.115262
Ndufs3	0.0728461	1.4472	3.22399	0.00128392	0.00666916	-2.08542	0.126904
Supt16	0.0728333	0.53746	3.22308	0.00128798	0.00668438	-2.08832	0.13262
Zfp593	0.0727093	0.327317	3.91698	9.25792e-05	0.000682665	0.362439	0.120081
Rrp1	0.0726484	1.00623	3.16819	0.00155634	0.00785955	-2.26206	0.148133
Cmtm7	0.0725351	0.295498	3.863	0.000115454	0.000826011	0.154936	0.127586
Mrpl37	0.0724884	0.543445	3.28362	0.00104195	0.00555642	-1.89325	0.125453
Mylk	0.0723484	0.10582	5.97387	2.72134e-09	4.75511e-08	10.3647	0.107768
Srsf10	0.0723202	0.769516	3.12039	0.0018311	0.00906113	-2.41098	0.113199
Ppib	0.0722372	2.18019	4.15007	3.45855e-05	0.000285282	1.29105	0.123787
Cdca2	0.0721683	0.183728	4.67087	3.19238e-06	3.3146e-05	3.55613	0.11198
Rad54l	0.0721682	0.130752	5.41282	6.92465e-08	9.65864e-07	7.23436	0.108808
Zcrb1	0.0720495	0.798265	3.19027	0.0014427	0.00737394	-2.19251	0.115597
Rbm28	0.0718931	0.379016	3.62042	0.000301206	0.00189853	-0.742513	0.119622
Usp36	0.0718805	0.182345	4.77998	1.87672e-06	2.03748e-05	4.06392	0.101068
Wbscr16	0.0718248	0.187732	4.77899	1.88593e-06	2.04372e-05	4.05923	0.118016
4931406C07Rik	0.0717814	0.39782	3.54656	0.000398986	0.00242929	-1.00436	0.112689
Aco2	0.0717808	1.06089	3.10749	0.00191255	0.00940507	-2.45078	0.125478
Magohb	0.0716874	0.650874	3.17779	0.00150594	0.0076344	-2.23187	0.111141
Mrpl3	0.0716601	0.491232	3.38375	0.000728386	0.0041009	-1.56273	0.11396
Tmx1	0.0715204	0.386618	3.6073	0.000316744	0.00198587	-0.789409	0.120186
Bbip1	0.0714676	0.512097	3.407	0.000669408	0.00380512	-1.4846	0.109544
Tex30	0.0714652	0.343213	3.79946	0.000149207	0.00102467	-0.0856914	0.112351
Prmt7	0.0714362	0.439287	3.49943	0.000476136	0.00284334	-1.16868	0.130288
Zfpm1	0.0714144	0.410326	3.42764	0.000620783	0.00357343	-1.41476	0.0793
Med21	0.0713836	0.546518	3.27491	0.00107444	0.00570136	-1.92153	0.0998886
Akr1b3	0.0711885	0.636309	3.10672	0.00191751	0.00942555	-2.45315	0.119925
Atp5a1	0.070998	2.85584	4.5628	5.34396e-06	5.28225e-05	3.06454	0.142008
Zfp91	0.0709312	0.744354	3.09936	0.00196556	0.00964169	-2.47578	0.121651
Timm8a1	0.0707262	0.191549	4.66462	3.28984e-06	3.40575e-05	3.52741	0.112146
Alg8	0.0707096	0.203434	4.55757	5.47735e-06	5.38704e-05	3.04104	0.112638
Spata24	0.0706899	0.146031	5.32171	1.13944e-07	1.53117e-06	6.75426	0.101436
Tmem252	0.0706873	0.139235	5.22295	1.93789e-07	2.52932e-06	6.24286	0.112451
Isy1	0.0706252	0.34538	3.69862	0.000222436	0.00145806	-0.459484	0.119986
Rrp8	0.0706197	0.184725	4.71944	2.52349e-06	2.66853e-05	3.78076	0.0978418
Sdc1	0.0705867	0.483249	3.30169	0.000977435	0.00525271	-1.83434	0.115309
Nup85	0.0705824	0.233528	4.18892	2.92081e-05	0.000246081	1.45092	0.113341
Cuta	0.0704889	1.27584	3.21057	0.00134505	0.00694393	-2.12816	0.110142
Mfsd10	0.0702965	0.421609	3.38216	0.000732589	0.0041226	-1.56805	0.117303
Plk1	0.0702756	0.246949	4.09682	4.3504e-05	0.000350764	1.07423	0.119206
Coq2	0.0702607	0.750827	3.06533	0.00220246	0.010649	-2.57972	0.132493
Plpp2	0.0702508	0.997991	3.00245	0.00271029	0.0126888	-2.76877	0.139509
Gcn1l1	0.0702369	0.3726	3.55405	0.000387874	0.00236896	-0.978079	0.114335
Cebpz	0.0701712	0.671051	2.99594	0.00276854	0.0129206	-2.78812	0.113972
Gins4	0.0700942	0.392807	3.54201	0.000405898	0.00246502	-1.02033	0.122438
Rad23b	0.0700081	0.73191	3.03757	0.00241478	0.0114782	-2.66365	0.124763
1810037I17Rik	0.069969	1.11119	2.89854	0.00378855	0.0166358	-3.07268	0.105631
Slfn9	0.0699045	0.137422	5.17212	2.53815e-07	3.22719e-06	5.98326	0.110444
Reep4	0.0698726	0.378683	3.50448	0.00046724	0.00279728	-1.15116	0.115667
Mrpl22	0.0698373	0.600736	3.15476	0.00162945	0.00817283	-2.30414	0.110245
Slc25a10	0.0698326	0.347263	3.65496	0.000263643	0.00168788	-0.61824	0.127681
Ppat	0.0697605	0.232472	4.14474	3.5393e-05	0.000291333	1.26922	0.107185
P4hb	0.0697319	1.16222	3.01952	0.00256273	0.0120962	-2.71782	0.111378
Exosc4	0.069693	0.472926	3.30421	0.000968737	0.00521784	-1.82609	0.12172
Creld2	0.0696748	0.273737	3.96516	7.58443e-05	0.000574278	0.550051	0.104098
Hacd2	0.0695833	0.434715	3.44392	0.000584784	0.00338104	-1.3594	0.117132
Slc7a1	0.0695754	0.36122	3.4864	0.000499805	0.00296222	-1.21373	0.112273
Slc25a20	0.0695477	0.237383	4.15721	3.35316e-05	0.00027717	1.32031	0.108431
Hspa4	0.0694395	0.845344	2.97134	0.00299929	0.0138097	-2.86088	0.126504
Srsf11	0.0694311	1.14766	2.90158	0.00375223	0.0165069	-3.06397	0.0828353
Ndufc2	0.0693514	1.95718	3.78802	0.000156197	0.00106639	-0.128602	0.10815
Ndufaf6	0.0693468	0.308194	3.82146	0.000136584	0.000949019	-0.00280246	0.114697
Itpa	0.0693085	0.641206	3.09666	0.00198342	0.00972525	-2.48405	0.112285
Eftud2	0.0692664	0.327543	3.73149	0.000195493	0.0013002	-0.338735	0.109342
Psmd4	0.0691858	1.01567	3.01655	0.00258792	0.0121835	-2.72673	0.134268
Naa15	0.0691095	0.511502	3.1815	0.00148693	0.00755748	-2.22022	0.111532
Prelp	0.0690146	0.399222	3.30262	0.000974212	0.00524016	-1.83129	0.108164
Uqcrq	0.0688054	2.65657	4.40344	1.1199e-05	0.00010416	2.36022	0.103192
Ado	0.0686348	0.322471	3.6474	0.000271466	0.00173065	-0.645533	0.0959014
Tufm	0.0685059	0.805008	2.88288	0.00398127	0.0173211	-3.11756	0.107995
Cdt1	0.0683347	0.40357	3.10848	0.00190617	0.00937762	-2.44773	0.117011
Znhit6	0.0683076	0.34465	3.63758	0.00028196	0.00179253	-0.680928	0.116603
Mrpl34	0.0682846	1.39373	3.15906	0.00160569	0.00807427	-2.29068	0.117819
Gfm1	0.0682147	0.239103	4.09296	4.42276e-05	0.000355395	1.05865	0.105333
Gsr	0.0680774	0.708535	2.9447	0.00326883	0.014788	-2.939	0.12979
Ninj1	0.0680393	0.367931	3.49021	0.000492764	0.00292636	-1.20056	0.123377
Pkmyt1	0.0679583	0.135715	5.07208	4.2863e-07	5.21956e-06	5.4796	0.104331
Pprc1	0.0678913	0.199465	4.46831	8.3102e-06	7.87772e-05	2.64399	0.102664
D2Wsu81e	0.0678788	0.319066	3.57182	0.000362625	0.0022304	-0.915428	0.111619
Rbck1	0.0678254	0.498262	3.21316	0.00133305	0.00688914	-2.11993	0.119845
Thoc7	0.0677785	1.39324	3.16613	0.00156736	0.00790845	-2.26853	0.12169
Dag1	0.0677681	0.709491	2.83151	0.00467769	0.019868	-3.2631	0.112842
Klhdc4	0.0677492	0.231515	4.16138	3.29308e-05	0.000272968	1.33741	0.110102
Xrn2	0.067583	0.753938	2.89821	0.00379261	0.0166474	-3.07365	0.15578
Stt3a	0.0675656	0.540358	3.10855	0.00190573	0.00937762	-2.44752	0.112844
Rpa3	0.0675496	0.733652	2.94356	0.00328084	0.0148083	-2.94233	0.122103
Atxn7l3b	0.0675125	1.45775	3.10877	0.00190431	0.00937629	-2.44684	0.0919199
Nop16	0.0675107	0.514137	3.14834	0.00166546	0.00834286	-2.32417	0.112854
Emc7	0.0675042	0.646221	3.01905	0.0025667	0.0121013	-2.71923	0.118842
Pcyt2	0.0674987	0.357036	3.48424	0.000503816	0.00298001	-1.22115	0.108824
Scarb1	0.0674742	0.0559321	7.77599	1.17226e-14	4.53991e-13	22.4165	0.0978384
Cdc42	0.0674198	1.21976	3.01107	0.00263482	0.0123846	-2.74308	0.126438
Tex261	0.0673961	0.692563	2.93917	0.00332749	0.01499	-2.95513	0.108418
Aurkaip1	0.0673559	1.22558	3.01058	0.00263908	0.0123997	-2.74455	0.113597
Prpf4	0.0673244	0.224165	4.13903	3.62783e-05	0.000298204	1.24586	0.0992056
Mak16	0.0673054	0.422195	3.24627	0.00118798	0.00621728	-2.014	0.0995266
Dcaf13	0.0673032	0.299189	3.75738	0.000176461	0.00118771	-0.242872	0.116394
Larp4	0.0672859	0.391164	3.39667	0.000695024	0.00392805	-1.51935	0.0932369
Ddx56	0.0672151	0.301906	3.6918	0.00022845	0.00149251	-0.484418	0.122626
Otulin	0.0671664	0.2383	4.00913	6.31091e-05	0.000489458	0.723218	0.11132
Pelp1	0.0671332	0.288497	3.73087	0.000195971	0.00130265	-0.341025	0.114372
Cenpe	0.0670839	0.310485	3.42008	0.000638198	0.00365942	-1.44039	0.0991269
Acp5	0.0670422	0.485249	3.05814	0.00225575	0.0108711	-2.60153	0.104467
B3gnt3	0.0668791	0.204304	4.21417	2.61492e-05	0.000222853	1.55565	0.105178
mt-Cytb	0.0668256	4.61519	4.81627	1.57365e-06	1.72911e-05	4.2328	0.0983445
Ano9	0.0667124	0.254858	3.85423	0.000119641	0.000851322	0.121491	0.0986298
Ncaph2	0.0666852	0.52408	3.11393	0.00187144	0.0092414	-2.43091	0.104982
Ndufb9	0.066571	2.4023	4.19057	2.89975e-05	0.000244482	1.45777	0.115394
Kif2a	0.0665446	0.371122	3.36851	0.000769638	0.0042963	-1.61367	0.103364
Cinp	0.0665167	0.22793	4.02638	5.86887e-05	0.000459397	0.791679	0.107511
Nadk	0.0665057	0.435436	3.20439	0.00137414	0.00707248	-2.14781	0.101259
Map2k3	0.0664095	0.498079	3.0946	0.00199721	0.00978476	-2.49038	0.111204
Nr2e3	0.0663757	0.427024	2.92571	0.00347425	0.0155329	-2.99426	0.105521
Ino80e	0.0662751	0.342434	3.50497	0.000466399	0.0027965	-1.14948	0.0988838
D1Ertd622e	0.0662093	0.21735	4.05992	5.0921e-05	0.000402327	0.925605	0.0942519
Faim	0.0661687	0.295439	3.76301	0.000172562	0.00116408	-0.221945	0.106829
Nup93	0.0661252	0.130078	5.11923	3.35226e-07	4.17688e-06	5.71577	0.105686
Morf4l2	0.066057	0.738676	2.8573	0.00431545	0.018563	-3.19038	0.11228
Abcf2	0.0660415	0.310068	3.56232	0.000375924	0.00230193	-0.948956	0.114254
Tmem183a	0.0660334	0.580844	2.97464	0.00296737	0.0136916	-2.85116	0.0985956
Ube2v2	0.0660247	0.592006	3.01934	0.00256425	0.0120962	-2.71836	0.118211
Ssbp1	0.0660241	1.04442	2.83451	0.00463429	0.019712	-3.25469	0.132519
Ube2j2	0.0659551	0.643691	3.07032	0.00216611	0.010499	-2.56453	0.104566
Homer2	0.0659127	0.435633	3.10917	0.00190172	0.00937135	-2.44559	0.106936
Usp50	0.0657931	0.264015	3.75582	0.000177558	0.00119301	-0.248672	0.0984347
Faah	0.0657552	0.491844	3.03096	0.00246802	0.0117125	-2.68352	0.0890139
Ddx18	0.0656836	0.643449	2.89746	0.00380162	0.0166746	-3.0758	0.109381
Chchd6	0.0656241	0.304049	3.61882	0.000303062	0.00190717	-0.748241	0.0959093
Sfpq	0.0656239	1.19367	2.7636	0.00576752	0.0234836	-3.45153	0.122154
Nol8	0.0655857	0.248457	3.81503	0.000140164	0.000968766	-0.0270716	0.0864393
Rpp30	0.0655161	0.261103	3.80777	0.000144318	0.000994567	-0.0544592	0.106166
Reg4	0.0654849	0.148517	4.53451	6.10458e-06	5.94454e-05	2.93771	0.0943668
Sdhc	0.065419	1.38921	2.99027	0.00282027	0.0131154	-2.80495	0.108176
Cyb5r3	0.0653772	0.599014	2.91572	0.00358698	0.0159583	-3.02319	0.113819
Ngfrap1	0.065281	0.560088	2.78342	0.00542789	0.0223706	-3.397	0.100186
Polr3e	0.0652643	0.268496	3.78789	0.000156275	0.00106639	-0.129074	0.0997969
Abcd3	0.0652277	0.545132	2.98237	0.00289374	0.0133885	-2.82833	0.121059
1110008P14Rik	0.0651347	0.134904	4.95891	7.66736e-07	8.94197e-06	4.92139	0.0918633
Ppp1r8	0.0651317	0.287053	3.67489	0.000244017	0.00157936	-0.546006	0.0990589
Mrpl4	0.0650974	0.757645	2.88436	0.00396269	0.017253	-3.11333	0.102511
Ubl4a	0.0650212	0.581283	2.96719	0.00303984	0.0139443	-2.87308	0.103933
Slc52a2	0.0650116	0.19988	4.23518	2.38398e-05	0.000205395	1.64322	0.111032
AI427809	0.0649549	0.129834	4.93557	8.63188e-07	9.95701e-06	4.80776	0.101755
Adprhl1	0.06481	0.0389648	8.32491	1.51506e-16	7.21609e-15	26.6811	0.094879
Oit1	0.0647541	0.630613	2.77321	0.00560051	0.0229221	-3.42514	0.101616
Snrpg	0.064754	1.96124	3.41819	0.000642622	0.00367943	-1.44678	0.0879096
Pole	0.0646923	0.0992081	5.59597	2.48584e-08	3.80347e-07	8.22339	0.0993588
Defa23	0.0646899	0.0686874	6.58957	5.58182e-11	1.27776e-09	14.1423	0.0937744
Mpc1	0.0646791	1.13603	2.80598	0.00506334	0.0211262	-3.33446	0.105894
Asb4	0.0646711	0.0692309	5.68282	1.51442e-08	2.38512e-07	8.70256	0.0925941
Rtf1	0.0646551	0.815496	2.75866	0.00585509	0.0238097	-3.46505	0.114764
Aurka	0.0646232	0.221248	3.92811	8.84301e-05	0.000656116	0.405563	0.0971172
Mxra7	0.0645501	0.119148	5.26201	1.57249e-07	2.07998e-06	6.444	0.100937
Prelid2	0.0644944	0.31548	3.46069	0.000549738	0.00321939	-1.30209	0.110825
Rac1	0.0643737	1.18575	2.88591	0.00394341	0.0171944	-3.10892	0.105673
Mlf2	0.0643674	1.11445	2.78385	0.0054207	0.022355	-3.39581	0.120153
Chaf1a	0.0643375	0.213863	3.86931	0.00011253	0.000807535	0.17903	0.103254
Rpl5	0.0642833	3.86458	6.78339	1.52778e-11	3.75179e-10	15.4049	0.11372
Rsl1d1	0.0641949	1.017	2.79117	0.00530013	0.0219206	-3.37558	0.11321
Prdx4	0.0641948	1.04034	2.52764	0.0115574	0.0411439	-4.07087	0.135299
Rnf168	0.0641473	0.24857	3.67753	0.000241523	0.00156524	-0.536411	0.0971137
Trap1	0.0640967	0.658131	2.77113	0.00563619	0.0230522	-3.43084	0.121447
Iqgap2	0.0639798	0.179901	4.18574	2.96162e-05	0.000248987	1.43779	0.0939582
Pgd	0.0639463	0.700388	2.74685	0.00606925	0.024501	-3.49729	0.11519
Tfam	0.0639206	0.963838	2.66992	0.0076465	0.0295939	-3.70399	0.119128
Prmt3	0.0639042	0.28389	3.63188	0.000288218	0.00182936	-0.701406	0.119656
Arl2	0.0638881	0.413792	3.17928	0.00149826	0.00760527	-2.22718	0.100808
Telo2	0.0638684	0.249478	3.79524	0.000151751	0.00103972	-0.101538	0.0850679
Yif1b	0.0637648	0.440985	3.06874	0.00217756	0.0105485	-2.56934	0.106494
Ide	0.06342	0.278642	3.56681	0.000369586	0.00226664	-0.93313	0.102026
Cops5	0.0632256	0.786377	2.66045	0.00786412	0.0302085	-3.72903	0.127516
Ddt	0.0631511	0.714626	2.70335	0.00692067	0.0273493	-3.61487	0.085417
Rabl6	0.0630761	0.495043	2.93227	0.00340201	0.0152735	-2.97521	0.11978
Tpm3	0.063071	1.13004	2.67596	0.00751037	0.0291817	-3.68795	0.134613
Commd2	0.0629825	0.498281	2.98577	0.00286189	0.0132723	-2.81827	0.0955579
Ufc1	0.0629659	0.901977	2.68392	0.00733445	0.0286301	-3.66678	0.099815
Emc10	0.0628894	0.822525	2.72768	0.00643209	0.0256713	-3.54934	0.114523
Hmmr	0.0628634	0.207954	3.93458	8.60987e-05	0.000641235	0.430698	0.101271
Perp	0.0627017	0.652519	2.79334	0.00526475	0.0218223	-3.36956	0.104477
Mdh1	0.0626845	1.89781	3.12104	0.00182707	0.00904501	-2.40896	0.109605
Hira	0.0626779	0.227422	3.86996	0.000112233	0.000805893	0.181512	0.0902537
Slit2	0.0626523	0.11793	4.96412	7.46698e-07	8.74132e-06	4.94679	0.0905285
Bckdk	0.0625409	0.469292	3.00909	0.00265197	0.0124454	-2.74898	0.115807
Srebf1	0.0625269	0.162629	4.36236	1.35001e-05	0.000123423	2.18267	0.0944517
Ppp1ca	0.0625148	1.63309	3.07972	0.00209926	0.0102338	-2.5359	0.121021
Phf10	0.0624543	0.286257	3.49387	0.000486094	0.00288965	-1.1879	0.10086
Tbl3	0.0623957	0.228529	3.81065	0.000142654	0.000984823	-0.0435843	0.0986339
Smc3	0.0623319	0.845229	2.66295	0.00780601	0.0300341	-3.72241	0.112955
Sys1	0.0622832	0.737494	2.69707	0.00705212	0.0277851	-3.6317	0.105494
Rpa1	0.0622196	0.230988	3.65062	0.000268111	0.00171278	-0.633927	0.0977938
Nop14	0.0622172	0.474875	2.91484	0.00359707	0.0159972	-3.02573	0.110149
Nol12	0.0620269	0.417143	3.07552	0.00212889	0.0103569	-2.5487	0.104924
Mrps36	0.0619863	1.02164	2.66483	0.00776278	0.0299252	-3.71745	0.103032
Srsf1	0.0619568	0.971891	2.68145	0.00738866	0.0287777	-3.67336	0.100488
Psmg3	0.0618862	0.79741	2.66395	0.007783	0.029971	-3.71977	0.0877868
Mrps18c	0.061871	0.980385	2.6973	0.00704731	0.0277754	-3.63109	0.106182
Mrps30	0.0618348	0.609509	2.8007	0.00514673	0.0214061	-3.34916	0.123887
Srp9	0.0617784	1.38651	2.90416	0.00372154	0.0164209	-3.05653	0.0910633
Tst	0.0617664	0.309893	3.14363	0.00169237	0.00845968	-2.33885	0.0923077
Mycbp	0.0616033	0.467594	2.88748	0.00392385	0.0171154	-3.10443	0.0965284
Bzw2	0.0615694	1.14274	2.61878	0.00888893	0.0333427	-3.83813	0.122469
Got2	0.0615074	0.596889	2.7209	0.00656501	0.0260921	-3.56766	0.11958
Srrm1	0.0614446	1.13124	2.62631	0.00869552	0.0327733	-3.81856	0.116037
Erp44	0.0614217	0.606077	2.69103	0.00718071	0.0281883	-3.64785	0.118285
Pdx1	0.0613382	0.113061	4.51168	6.79283e-06	6.54995e-05	2.83595	0.096367
Mcm4	0.061306	0.284542	3.25029	0.00117139	0.00613861	-2.00106	0.105126
Kif22	0.0612765	0.204652	3.84718	0.00012311	0.00087024	0.0946593	0.0999059
Hmgn5	0.0612648	1.04093	2.45037	0.0143535	0.0491146	-4.26175	0.113999
Tmem107	0.0611694	0.216795	3.85698	0.000118315	0.000843921	0.131954	0.098109
Ctps	0.0611582	0.330417	3.20248	0.00138321	0.007108	-2.15385	0.0975197
Mrps11	0.0611567	0.529225	2.91078	0.00364388	0.0161567	-3.03744	0.0956265
Ccdc115	0.0611189	0.435478	3.06013	0.00224087	0.0108082	-2.59549	0.116357
Mpv17l2	0.0609669	0.437405	2.98296	0.00288817	0.013368	-2.82658	0.106846
Atp5k	0.0609606	1.74989	2.9042	0.00372099	0.0164209	-3.0564	0.0860857
Elof1	0.0609524	0.983873	2.60316	0.00930296	0.034523	-3.8786	0.105912
Drg1	0.0609342	0.525156	2.80741	0.00504113	0.0210707	-3.3305	0.12688
Ccl6	0.060906	0.118984	4.81507	1.57829e-06	1.7326e-05	4.22964	0.0965245
Actr1b	0.0608749	0.308629	3.39781	0.00069215	0.00391743	-1.51552	0.0961633
Hnrnpu	0.0607468	1.22627	2.68758	0.00725504	0.0284046	-3.65706	0.129878
Raly	0.0607433	1.34464	2.80215	0.00512368	0.0213402	-3.34512	0.118951
Srrm2	0.0606892	1.6238	2.84985	0.0044173	0.0189185	-3.21144	0.11002
Grk6	0.0606856	0.21513	3.80786	0.000144262	0.000994567	-0.0540939	0.102218
Polr2c	0.0606739	0.757086	2.6951	0.0070938	0.0279121	-3.63697	0.110698
Desi2	0.0604566	0.566442	2.68445	0.00732308	0.0286046	-3.6654	0.0781943
Nup43	0.0601218	0.32041	3.28013	0.00105486	0.00561517	-1.9046	0.0954541
Atp1b3	0.0601075	0.395635	3.01828	0.00257323	0.0121241	-2.72155	0.107716
Alg3	0.0600728	0.206921	3.83855	0.000127487	0.000896886	0.06187	0.0956113
Rad50	0.0599408	0.460399	2.81575	0.00491256	0.0207291	-3.30724	0.112772
Gclc	0.0598213	0.211483	3.73751	0.000190904	0.00127255	-0.316509	0.0815828
Yae1d1	0.0598164	0.53076	2.81396	0.00493983	0.020787	-3.31223	0.0976435
Dck	0.059696	0.115866	4.86215	1.24876e-06	1.39155e-05	4.45387	0.0881616
Lysmd2	0.0596601	0.196782	3.89036	0.000103263	0.000748766	0.25977	0.0858679
U2af2	0.0596301	0.625136	2.62367	0.00876291	0.0329432	-3.82543	0.0994382
Gltp	0.0596175	0.33033	3.15793	0.00161187	0.00809843	-2.2942	0.0990877
Gm8186	0.0595892	0.628048	2.6045	0.0092668	0.034432	-3.87514	0.0784657
Apitd1	0.0595657	0.166829	4.16565	3.23254e-05	0.000268704	1.35496	0.0943224
Rsl24d1	0.0595608	0.510247	2.73959	0.00620441	0.0249444	-3.51704	0.104342
Tars	0.05955	0.436863	2.84855	0.00443542	0.0189823	-3.21513	0.0990743
Tdg	0.0595383	0.335928	3.16931	0.00155039	0.00783286	-2.25855	0.0913757
Cox18	0.0594897	0.19468	3.88575	0.000105229	0.000761624	0.242042	0.096192
Vrk1	0.0594824	0.251618	3.49878	0.000477285	0.00284732	-1.17092	0.097032
Slc19a1	0.0593336	0.379146	3.05428	0.00228482	0.0109842	-2.61321	0.12617
Ptrhd1	0.0592843	0.318083	3.21787	0.00131146	0.00679728	-2.10493	0.0895151
AU020206	0.0592703	0.186612	3.86135	0.000116233	0.000831079	0.148623	0.0895227
Pold1	0.0592384	0.240377	3.44597	0.000580392	0.00336223	-1.35241	0.10069
Acer2	0.0592276	0.618561	2.64221	0.00829899	0.0315913	-3.777	0.105627
1110065P20Rik	0.059114	0.314369	3.23322	0.00124331	0.00648389	-2.05588	0.0871036
Bag1	0.0588194	1.61744	2.9653	0.00305852	0.0140191	-2.87865	0.101161
Atp5f1	0.0588079	2.49806	3.58877	0.000339977	0.00210983	-0.855368	0.12085
Pcnp	0.0586856	0.753548	2.50942	0.0121689	0.0429457	-4.1164	0.0998278
Nfic	0.0586853	0.379345	2.92814	0.00344733	0.0154417	-2.98721	0.107786
Zranb2	0.0586104	0.619804	2.54292	0.0110654	0.0398125	-4.03241	0.104173
Isoc1	0.0585629	0.268345	3.34421	0.000839919	0.00462093	-1.69442	0.0961536
Coq5	0.0585609	0.409009	2.93377	0.00338566	0.0152197	-2.97085	0.102907
Dynll2	0.0585109	1.35791	2.59753	0.00945636	0.0350262	-3.89313	0.0909731
Bag2	0.0584152	0.113361	4.72224	2.4894e-06	2.63957e-05	3.79377	0.0920322
Ssbp4	0.0583872	0.314556	3.1609	0.00159561	0.00803383	-2.28491	0.0964405
Tardbp	0.0583762	0.833899	2.48737	0.0129475	0.0451805	-4.17107	0.0850788
Peo1	0.0583639	0.28491	3.31735	0.000924514	0.00501164	-1.783	0.0841373
Arhgdig	0.0583369	0.185531	3.65397	0.00026466	0.00169256	-0.621834	0.105736
Dna2	0.0582857	0.180685	3.81881	0.000138054	0.000958503	-0.0128412	0.0861104
Coa6	0.0582576	0.669467	2.60732	0.00919114	0.0342047	-3.86786	0.0961474
Aasdhppt	0.0582518	0.466468	2.76612	0.00572325	0.0233436	-3.44461	0.0981383
Gpd1	0.0582099	0.376881	2.88782	0.00391964	0.0171034	-3.10346	0.102272
Tsr2	0.0580696	0.219656	3.6245	0.000296519	0.00187499	-0.727888	0.097375
Wdr76	0.0579059	0.139979	4.22536	2.48941e-05	0.000213234	1.60223	0.083793
Casc5	0.0578699	0.195618	3.82713	0.000133502	0.000933089	0.0186118	0.0899702
Med29	0.0577877	0.467585	2.7811	0.00546674	0.0224994	-3.40341	0.0986357
Chchd10	0.0577409	2.26339	3.32813	0.000889667	0.00486066	-1.74754	0.0983724
Exo1	0.0576751	0.115576	4.57301	5.09235e-06	5.07295e-05	3.11052	0.0899734
Arfip2	0.0576524	0.355036	3.00483	0.00268926	0.0125954	-2.76169	0.0981344
Pola1	0.0575883	0.170245	3.80581	0.000145455	0.00100123	-0.0618169	0.0898751
Tgoln1	0.0575833	0.401907	2.84492	0.00448602	0.0191849	-3.22537	0.0782859
Thumpd3	0.0574431	0.576213	2.58439	0.00982327	0.0361584	-3.92692	0.0971016
Psmg2	0.0572873	0.554277	2.64463	0.00824004	0.0314175	-3.77065	0.111166
Mrpl23	0.0572845	1.3659	2.51115	0.0121095	0.0427872	-4.11208	0.0989958
2210407C18Rik	0.0572414	0.988345	1.62709	0.103877	0.225924	-5.92913	0.110437
Bcas2	0.0570975	1.20634	2.53908	0.0111871	0.0401384	-4.04208	0.103018
Gm10053	0.0570367	0.216896	3.53103	0.000423017	0.00255715	-1.05875	0.0901985
Ptgfrn	0.0570345	0.184554	3.82383	0.000135286	0.000944447	0.00615245	0.0843036
Wbp11	0.0569999	0.549684	2.57737	0.0100242	0.0367835	-3.94488	0.0905809
Uck2	0.0569313	0.415086	2.7829	0.00543658	0.0223837	-3.39844	0.0981065
Trnau1ap	0.0569097	0.526901	2.63521	0.0084715	0.0321134	-3.79533	0.092622
Htra2	0.0568282	0.266051	3.32722	0.000892545	0.00486962	-1.75052	0.0949007
Akr1b8	0.0568159	0.0411136	7.56748	5.69599e-14	1.99647e-12	20.8685	0.0853497
2510002D24Rik	0.0568075	0.687262	2.5557	0.0106686	0.0385729	-4.00009	0.0989226
Polr1b	0.0567725	0.173481	3.82782	0.000133132	0.000931058	0.0212111	0.088707
Hmgxb4	0.056738	0.218924	3.50477	0.000466737	0.00279711	-1.15016	0.0871451
Shcbp1	0.0567306	0.124267	4.49557	7.3227e-06	7.01506e-05	2.76442	0.0915382
Asna1	0.0567074	0.411551	2.79868	0.00517879	0.0215242	-3.35475	0.0956198
Mtpn	0.0566372	0.646028	2.52885	0.0115176	0.0410767	-4.06782	0.0858952
Minpp1	0.0566196	0.258465	3.2596	0.00113383	0.00597005	-1.97107	0.0927177
Nemf	0.0565986	0.411259	2.74628	0.00607976	0.0245351	-3.49884	0.0886417
Bpgm	0.0565863	0.259081	3.27307	0.00108141	0.0057332	-1.92749	0.0919234
Rpp38	0.0565388	0.248918	3.32877	0.000887646	0.00485411	-1.74544	0.084513
Polr2d	0.056488	0.375013	2.90146	0.00375361	0.0165069	-3.0643	0.0895698
Uba1	0.0564753	0.683105	2.52953	0.0114955	0.0410329	-4.06612	0.0981968
Rbms1	0.0564664	0.0787929	5.4277	6.37898e-08	8.99146e-07	7.31352	0.0802803
Sdhb	0.0564383	1.78379	2.63745	0.00841585	0.0319332	-3.78946	0.120035
Tsen34	0.0564301	0.911891	2.43822	0.0148435	0.0506152	-4.29121	0.0989969
Tbcb	0.056384	0.652772	2.45928	0.0140031	0.048223	-4.24004	0.105935
Psmc3	0.0563756	0.993805	2.4006	0.0164561	0.0549872	-4.38157	0.0999956
Man1a2	0.0561415	0.714791	2.40601	0.0162152	0.0543567	-4.36866	0.0949269
Exosc2	0.0561198	0.280949	3.19143	0.00143697	0.00734782	-2.18886	0.102556
Slc25a39	0.056056	0.665619	2.45407	0.0142068	0.0487398	-4.25273	0.085403
Gcnt3	0.0560033	0.0734347	5.34212	1.0198e-07	1.38141e-06	6.86114	0.0750822
Hsd17b11	0.0559091	0.475611	2.61696	0.00893645	0.033466	-3.84287	0.0960738
Cuedc2	0.0558865	0.658988	2.45205	0.0142867	0.0489568	-4.25765	0.0881757
Mrpl14	0.0558376	1.30669	2.58551	0.00979137	0.0360748	-3.92404	0.1001
S100a10	0.0558114	1.84467	2.6322	0.00854662	0.0323566	-3.80319	0.102838
N6amt2	0.055798	0.530348	2.5746	0.0101047	0.0369753	-3.95197	0.0933095
Sfxn1	0.0557796	1.19018	2.33139	0.0198288	0.063837	-4.54415	0.121157
Uxt	0.0557566	0.43351	2.73566	0.00627872	0.0251831	-3.52771	0.0866534
Prps1	0.0557058	0.17818	3.7564	0.000177149	0.00119162	-0.246512	0.0879161
Rbbp4	0.0556893	0.678364	2.39612	0.0166581	0.0554582	-4.39224	0.109373
Mpdu1	0.055672	0.509465	2.6306	0.00858688	0.0324778	-3.80737	0.107736
Ap1s1	0.055606	0.692274	2.47381	0.013448	0.046624	-4.20446	0.0978632
Xrcc6	0.0555531	0.33904	2.9062	0.00369739	0.0163572	-3.05064	0.101859
Gm16286	0.055529	0.810036	2.45209	0.0142852	0.0489568	-4.25756	0.104886
Psmc3ip	0.055442	0.114996	4.44908	9.08251e-06	8.54175e-05	2.55943	0.0853024
Mtf2	0.0554398	0.319294	2.99646	0.00276385	0.0129038	-2.78658	0.0811675
Cherp	0.0554152	0.20599	3.57466	0.000358731	0.00221155	-0.905374	0.0879771
Ap2s1	0.0553941	1.19769	2.49708	0.0125994	0.0442272	-4.14706	0.104871
Stard4	0.0553483	0.466244	2.65298	0.00803965	0.0308026	-3.74871	0.0859046
Elavl1	0.0552732	0.724718	2.4078	0.0161362	0.0541633	-4.36439	0.0947885
Trappc13	0.0552448	0.359707	2.8847	0.00395848	0.017241	-3.11237	0.0966285
Vmp1	0.0552349	0.588904	2.43353	0.0150368	0.0511505	-4.30257	0.105963
Apmap	0.055149	0.201878	3.54928	0.000394926	0.00240705	-0.994842	0.0832863
Ndufb4	0.0551358	1.54466	2.62555	0.00871482	0.0328224	-3.82053	0.0918614
Bspry	0.0551196	0.572431	2.44292	0.0146521	0.0500349	-4.27983	0.108844
Psmd5	0.0551017	0.268094	3.19367	0.00142593	0.00730087	-2.18178	0.0894457
Nup62	0.0550758	0.40679	2.74886	0.00603229	0.0243852	-3.49181	0.0962218
Rnaseh2a	0.0549529	0.569094	2.48037	0.0132037	0.0459605	-4.18833	0.0822084
Zdhhc16	0.0549317	0.282636	3.08641	0.00205279	0.0100238	-2.51546	0.0836386
Gnpnat1	0.0548995	0.398862	2.73765	0.00624109	0.0250662	-3.52232	0.0868524
Slc6a6	0.0548565	0.493933	2.53391	0.0113531	0.0406249	-4.05511	0.0967845
Me1	0.054838	0.038378	7.38597	2.18436e-13	7.03043e-12	19.5533	0.0817336
Ndufv2	0.0547968	1.7296	2.68535	0.00730336	0.0285464	-3.66299	0.101721
Fam210a	0.0547935	0.294647	3.03616	0.00242605	0.0115272	-2.66789	0.0829912
0610037L13Rik	0.0547843	0.340317	2.96905	0.00302158	0.013896	-2.86761	0.0961666
Rad18	0.0546375	0.0842646	5.18126	2.41832e-07	3.09148e-06	6.02977	0.082772
Gm933	0.054562	0.0972506	4.75721	2.09875e-06	2.24754e-05	3.95697	0.0794255
Larp1b	0.0545516	0.453427	2.61693	0.0089373	0.033466	-3.84296	0.0955404
Smdt1	0.0545183	1.4904	2.53792	0.0112241	0.0402488	-4.04501	0.0839444
Smim11	0.0545071	0.846545	2.3459	0.0190754	0.0618985	-4.51046	0.0758013
Ppp1r11	0.0544652	0.688464	2.37579	0.0176022	0.0580612	-4.44039	0.0997635
Nup153	0.0544606	0.215286	3.40799	0.000666987	0.00379483	-1.48124	0.0791891
Gatad2a	0.0541285	0.275536	3.0921	0.00201404	0.00985493	-2.49805	0.0811651
Ttr	0.0540711	0.983962	1.78379	0.0746101	0.176491	-5.66348	0.0926512
Cldn7	0.0540541	2.60079	3.12974	0.00177408	0.00880479	-2.38203	0.108496
Blvra	0.0539247	0.382018	2.75578	0.00590666	0.0239429	-3.47292	0.0959227
Alkbh1	0.053887	0.39878	2.61687	0.00893881	0.033466	-3.84311	0.0708782
Rnf11	0.0538147	0.273289	3.04263	0.00237471	0.0113471	-2.6484	0.0779168
Haus1	0.0536222	0.211523	3.41649	0.000646612	0.00369869	-1.45252	0.0886269
Krtcap2	0.0535511	1.45946	2.5277	0.0115552	0.0411439	-4.0707	0.0960781
Bms1	0.053513	0.22936	3.30757	0.000957229	0.00516292	-1.81507	0.0860699
Mto1	0.0534956	0.156571	3.87116	0.000111684	0.000803419	0.186115	0.0830603
Tmem160	0.0534827	0.674213	2.3104	0.020964	0.0666576	-4.59251	0.0932339
mt-Nd5	0.0534338	1.85248	2.71882	0.00660627	0.0262297	-3.57327	0.101603
Commd1	0.0534157	1.10151	2.30467	0.0212837	0.0674184	-4.60564	0.0898928
Aqp4	0.0533776	0.836597	2.1696	0.0301508	0.0887912	-4.90572	0.0980692
Dnlz	0.0532278	0.420182	2.57085	0.0102144	0.0373041	-3.96155	0.0848813
Mptx2	0.0532163	0.0829853	5.05596	4.66006e-07	5.62828e-06	5.3993	0.0799774
Slc25a1	0.053192	0.494125	2.45117	0.0143217	0.0490201	-4.2598	0.094323
Rnf187	0.0531464	0.7082	2.29609	0.0217702	0.0686647	-4.62523	0.0986813
Polr2b	0.0531301	0.30877	2.87552	0.00407492	0.017696	-3.13858	0.0898311
Cpsf3	0.0531178	0.349948	2.77544	0.0055623	0.0228052	-3.41898	0.100784
Mrpl47	0.0530139	0.441548	2.56868	0.0102783	0.0374828	-3.96707	0.101409
H2-Q10	0.0530119	0.0573895	5.72696	1.17214e-08	1.87605e-07	8.95031	0.0794254
Tcf19	0.0529625	0.114055	4.06535	4.97576e-05	0.000394189	0.947418	0.0832481
Bpnt1	0.0529348	0.691001	2.24838	0.0246572	0.0758268	-4.73289	0.0945366
Ywhag	0.0529006	0.275274	2.98739	0.00284684	0.0132181	-2.81348	0.0741121
Skp2	0.0528388	0.143908	3.86795	0.000113152	0.000811016	0.173849	0.0791127
0610012G03Rik	0.0527069	1.25493	2.31586	0.0206631	0.0659657	-4.57996	0.0926861
Ten1	0.0526782	1.08347	2.17641	0.0296373	0.0876284	-4.89101	0.0839877
Mum1	0.0526453	0.240823	3.14612	0.0016781	0.00839904	-2.3311	0.0842991
Kat2a	0.0525847	0.274824	3.01581	0.00259415	0.0122031	-2.72892	0.0865226
Taf12	0.0525722	0.353205	2.78289	0.00543675	0.0223837	-3.39847	0.0795092
Cbx1	0.0525261	1.22114	2.30292	0.0213821	0.0676757	-4.60964	0.0984061
Asph	0.0524931	0.242392	3.11688	0.00185293	0.00916149	-2.42182	0.0777077
Rpl12	0.0524107	4.32149	5.7018	1.35592e-08	2.14693e-07	8.8094	0.0993386
Sept11	0.0523845	0.205622	3.34326	0.000842784	0.00463453	-1.69756	0.0781862
Dbf4	0.0523516	0.282444	3.03842	0.00240806	0.0114601	-2.66111	0.0847121
Med10	0.0523246	0.438785	2.57317	0.0101464	0.037105	-3.95562	0.0706371
Acot2	0.0522774	0.187263	3.35207	0.000816557	0.00451342	-1.66836	0.0717759
Coa7	0.0522612	0.281787	2.91364	0.00361087	0.0160465	-3.0292	0.0876112
Nol11	0.0521811	0.251477	3.07664	0.00212093	0.0103266	-2.54528	0.080498
Rab1a	0.0521092	0.873353	2.24029	0.025178	0.0770872	-4.75092	0.082125
Gusb	0.0519966	0.309949	2.77962	0.00549155	0.0225779	-3.40748	0.0870372
mt-Atp6	0.0519813	5.22538	4.41628	1.05828e-05	9.86615e-05	2.41432	0.0867391
Fastkd2	0.051958	0.283315	2.94266	0.00329031	0.0148454	-2.94494	0.103645
Tfg	0.0519457	0.678565	2.30039	0.0215252	0.0680233	-4.61542	0.0832236
Ubr5	0.0519361	0.31716	2.83499	0.00462725	0.0197084	-3.25332	0.0793356
Pgc	0.051905	0.214974	2.83468	0.00463177	0.0197084	-3.2542	0.0866293
Noa1	0.0518798	0.422932	2.56284	0.0104523	0.0379608	-3.98195	0.100481
Cers2	0.051876	0.426997	2.54367	0.0110419	0.0397402	-4.03053	0.091296
Ccdc58	0.0518244	0.732892	2.27597	0.0229498	0.0715637	-4.67091	0.079507
Mms22l	0.0517721	0.157132	3.60441	0.000320273	0.00200374	-0.799736	0.0837696
Sdad1	0.051753	0.278707	2.95653	0.00314654	0.0143391	-2.90441	0.0900013
Abhd11	0.0517464	0.971473	2.18171	0.0292431	0.0866818	-4.87954	0.109041
Ppdpf	0.0517257	1.10421	2.26887	0.0233791	0.0726148	-4.68694	0.0892975
Lars	0.0517169	0.315395	2.78936	0.00532976	0.02202	-3.3806	0.0916281
Psmd11	0.0516779	0.882088	2.18017	0.0293576	0.0869538	-4.88289	0.099226
Lsm1	0.0516548	0.625347	2.34978	0.0188782	0.061345	-4.50141	0.0722054
Ces2a	0.0516511	0.297319	2.80304	0.00510966	0.0212893	-3.34266	0.096425
Sec11c	0.0516425	1.23314	2.20257	0.0277355	0.0832983	-4.83415	0.0977128
Mrpl15	0.0515069	1.23724	2.30037	0.0215265	0.0680233	-4.61547	0.116244
Ywhab	0.0515048	1.03121	2.21385	0.0269478	0.0814502	-4.80939	0.0960585
Tm4sf4	0.0514736	0.176685	3.25962	0.00113374	0.00597005	-1.971	0.0801638
Nelfa	0.0513248	0.289097	2.88821	0.00391475	0.0170883	-3.10233	0.0764623
Cops7a	0.0513235	0.715364	2.21878	0.0266097	0.0806553	-4.79853	0.102886
Ebp	0.0512822	0.762262	2.22657	0.0260833	0.079304	-4.78134	0.0879185
Prep	0.0512748	0.180711	3.40104	0.000684083	0.00387921	-1.50467	0.0803038
Atp5b	0.051261	3.20958	2.75694	0.00588805	0.023892	-3.46998	0.112038
Dis3	0.051172	0.145859	3.78487	0.000158174	0.00107686	-0.140393	0.0771158
Nup35	0.0511601	0.168036	3.62043	0.000301195	0.00189853	-0.742481	0.0797547
Ywhae	0.0511531	1.93136	2.66462	0.00776757	0.0299252	-3.71801	0.0959773
Dhodh	0.051153	0.264575	2.957	0.00314169	0.0143225	-2.90301	0.0871367
Dimt1	0.0511078	0.162999	3.62802	0.000292533	0.00185276	-0.715268	0.0795785
Dbr1	0.0510404	0.130915	3.95467	7.92222e-05	0.000594896	0.50903	0.0806031
Sar1b	0.0509822	0.806949	2.20672	0.0274431	0.0825496	-4.82504	0.103423
Mdn1	0.050886	0.211173	3.18764	0.00145586	0.00742837	-2.20085	0.0851688
Sec61a1	0.0508683	0.577581	2.31518	0.0207009	0.0660526	-4.58154	0.0627606
Aqp11	0.0508197	0.38581	2.53703	0.0112526	0.0403143	-4.04725	0.0851863
Ncbp2	0.0508158	0.478187	2.36857	0.0179484	0.058989	-4.45739	0.0828051
N6amt1	0.050809	0.367345	2.60408	0.00927811	0.0344524	-3.87623	0.099105
Brd2	0.0508011	0.639992	2.22856	0.0259502	0.0790621	-4.77694	0.0732917
2410016O06Rik	0.0507827	0.328302	2.74183	0.0061625	0.0248096	-3.51096	0.0806911
Timm10b	0.050683	0.741737	2.22797	0.0259901	0.07914	-4.77826	0.080428
Them6	0.0506475	0.0877314	4.6445	3.62359e-06	3.71e-05	3.43516	0.083424
Ccdc59	0.0506445	0.586912	2.27601	0.0229471	0.0715637	-4.67081	0.0909809
Ubap2l	0.0505266	0.692057	2.21677	0.0267477	0.0810319	-4.80298	0.083332
Sap18	0.0503726	1.20069	2.18674	0.0288732	0.085863	-4.86864	0.0956287
Ppp1r7	0.0503326	0.353629	2.61818	0.00890449	0.0333798	-3.83969	0.0900699
Eif4ebp2	0.0503251	0.269178	2.80356	0.00510141	0.0212625	-3.3412	0.0711662
Nrm	0.0502916	0.337172	2.60606	0.00922491	0.034298	-3.87112	0.0879231
Snrnp25	0.0501882	0.326899	2.645	0.00823098	0.0313931	-3.76967	0.0726886
Stard7	0.0501865	0.576008	2.26783	0.0234423	0.0727729	-4.68927	0.0935287
Ssb	0.0501373	1.31655	2.13986	0.0324826	0.0939901	-4.96936	0.134066
Dtd1	0.0501251	0.375631	2.56411	0.0104142	0.0379199	-3.97871	0.0865194
Brip1os	0.0498613	0.186651	3.27238	0.00108405	0.00574204	-1.92973	0.0754193
Dohh	0.049847	0.589463	2.29015	0.0221133	0.0693948	-4.63877	0.0758324
Scaf11	0.0498397	0.792136	2.15653	0.0311576	0.0910298	-4.9338	0.084603
Dnajc22	0.0498342	0.446145	2.41519	0.0158134	0.0533526	-4.3467	0.088295
Nek2	0.0498047	0.128967	4.10857	4.13659e-05	0.000335587	1.12183	0.0768681
Lage3	0.0497742	0.827576	2.20019	0.0279039	0.0836875	-4.83934	0.0785362
Nfe2l2	0.049594	0.712463	2.11366	0.0346639	0.0987341	-5.02472	0.0768339
Mrps31	0.0495126	0.679333	2.18857	0.02874	0.0856188	-4.86467	0.0987816
Ppp5c	0.0494984	0.48967	2.36621	0.0180631	0.0592539	-4.46295	0.0852639
Rpp14	0.0494972	0.493852	2.34421	0.0191618	0.062113	-4.51439	0.0893235
Cdc25a	0.0494661	0.294587	2.74483	0.00610661	0.0246338	-3.50279	0.0770688
G0s2	0.049409	0.0419842	6.29385	3.77092e-10	7.53673e-09	12.2835	0.0758975
1110001J03Rik	0.0493554	1.01666	2.11012	0.0349678	0.0993838	-5.03214	0.0694126
Ddx3x	0.0493376	0.830685	2.11577	0.0344834	0.098386	-5.02028	0.119522
Atg101	0.0492995	0.371238	2.56322	0.0104409	0.0379588	-3.98099	0.0716892
Hspa1b	0.0492961	0.0548526	5.15666	2.75388e-07	3.49021e-06	5.90481	0.0525663
Pcmt1	0.0492186	0.599987	2.2424	0.0250412	0.0768077	-4.74622	0.0906559
Dffa	0.0491753	0.159458	3.47643	0.000518638	0.00305509	-1.24806	0.0742993
Phlda1	0.0491572	0.698659	1.69556	0.0901228	0.203777	-5.81604	0.0518756
Cyb5r1	0.0490922	0.219544	3.04418	0.00236263	0.0112986	-2.64375	0.0853249
Mast2	0.0489734	0.226782	2.96065	0.00310484	0.0141984	-2.8923	0.0703678
L2hgdh	0.048959	0.174706	3.29257	0.00100952	0.00540546	-1.86411	0.0725947
Cep295	0.0488749	0.180883	3.32595	0.000896602	0.00488096	-1.75471	0.0737213
Esf1	0.0488699	0.628762	2.1926	0.0284473	0.0850253	-4.85589	0.0826347
Krt8	0.0488643	2.63928	2.56543	0.0103747	0.037788	-3.97535	0.128363
Fpgs	0.0488419	0.174725	3.27321	0.00108088	0.00573297	-1.92704	0.0859651
Get4	0.0487944	0.342632	2.57077	0.0102166	0.0373041	-3.96174	0.0793863
Degs2	0.04869	0.943562	2.06819	0.0387462	0.107598	-5.11916	0.109744
Ubn1	0.0486821	0.49065	2.25444	0.024273	0.0747816	-4.71934	0.0630892
Klk1	0.0486306	0.262768	2.72468	0.00649065	0.0258227	-3.55745	0.074518
Pigq	0.0486142	0.235813	2.91987	0.00353969	0.0157896	-3.01117	0.0773526
Derl2	0.0486106	0.363792	2.56739	0.0103166	0.0376112	-3.97038	0.0713658
Rmnd1	0.0485714	0.236862	2.90216	0.00374532	0.016495	-3.0623	0.080804
Aunip	0.0485628	0.104747	4.04284	5.47443e-05	0.000430519	0.857297	0.0790712
Taf5l	0.0484758	0.265096	2.77498	0.00557021	0.0228298	-3.42026	0.0715126
Rab2a	0.0484732	1.11231	2.12796	0.0334589	0.0960428	-4.9946	0.0916633
Klf16	0.0484591	0.0789641	4.73059	2.39025e-06	2.54128e-05	3.83261	0.0703347
Cisd1	0.0483735	0.929905	2.08309	0.0373654	0.104513	-5.08843	0.0869545
l7Rn6	0.0483698	0.711568	2.16488	0.0305114	0.0895629	-4.91589	0.0780338
Tmem208	0.0483591	1.41907	2.1522	0.0314973	0.0918178	-4.94307	0.0894071
Rwdd4a	0.0483559	0.316262	2.60149	0.00934815	0.0346798	-3.88291	0.072874
Nt5dc2	0.0482744	0.0637375	5.05322	4.72642e-07	5.7026e-06	5.38572	0.0776854
Acat1	0.0482246	1.06358	1.97301	0.0486281	0.128288	-5.31025	0.108126
Utp20	0.0481958	0.166564	3.34829	0.00082773	0.00456663	-1.68091	0.0754509
Plk4	0.048195	0.129643	3.7944	0.000152262	0.00104262	-0.104692	0.0734383
Zfp639	0.0481286	0.217231	2.96852	0.00302678	0.013906	-2.86917	0.0768249
Fubp1	0.0480872	1.15811	1.99096	0.0466168	0.123934	-5.27489	0.0627491
Morc4	0.0480699	0.115866	3.84739	0.000123006	0.000870026	0.0954522	0.0719472
Eri1	0.0480546	0.291404	2.7175	0.00663274	0.0263171	-3.57685	0.0770278
Rnf220	0.0480309	0.30915	2.64957	0.00812083	0.0310632	-3.75767	0.0764056
Decr1	0.0479899	0.612629	2.1146	0.034584	0.0985339	-5.02275	0.0887023
Pafah1b2	0.0479358	0.292096	2.69402	0.00711666	0.0279834	-3.63984	0.0801046
Stag1	0.0479184	0.295578	2.65668	0.00795229	0.0305074	-3.73897	0.0740268
Fbxo5	0.0478765	0.15792	3.35983	0.000794102	0.00440993	-1.64259	0.0773748
Sypl	0.0478644	1.75196	2.03539	0.0419389	0.114359	-5.18602	0.0760062
Sec61b	0.0477808	2.0389	2.65505	0.00799049	0.0306341	-3.74324	0.0639277
Cndp2	0.0477736	0.191667	3.10548	0.00192553	0.00946106	-2.45697	0.0748094
Nsun5	0.0477713	0.220559	2.98919	0.00283018	0.0131511	-2.80814	0.0766664
Fam173a	0.047743	0.844478	2.08342	0.0373354	0.104504	-5.08775	0.0862208
Tubg1	0.0477215	0.17114	3.24522	0.00119234	0.00623736	-2.01738	0.0756508
Ldlr	0.0476853	0.107383	3.95792	7.8162e-05	0.000588432	0.521713	0.0822278
Atad5	0.0476842	0.103025	3.89982	9.93403e-05	0.000723692	0.296167	0.0745609
Asns	0.0476785	0.529566	2.11127	0.0348693	0.0991755	-5.02974	0.0954606
Eif2b3	0.0475875	0.173908	3.22049	0.00129961	0.00673878	-2.09658	0.0851042
Bsn	0.0475658	0.201977	3.05279	0.00229619	0.0110165	-2.61774	0.0852758
Melk	0.0475605	0.156942	3.52105	0.00043917	0.00265073	-1.09359	0.0731235
Ece2	0.047503	0.335881	2.51185	0.0120857	0.0427285	-4.11034	0.0857639
Pitx1	0.0474799	0.23145	2.82653	0.0047508	0.0201351	-3.27708	0.0784607
Larp7	0.0473771	0.484683	2.21481	0.026882	0.0813523	-4.80729	0.0886857
Cyb561d2	0.0473749	0.251514	2.81017	0.00499826	0.020936	-3.32282	0.0780585
Chordc1	0.0473452	0.380952	2.36641	0.0180534	0.0592516	-4.46247	0.0286569
Sdhaf1	0.0473175	0.530826	2.13571	0.03282	0.0947386	-4.97817	0.10202
Ndufs6	0.0472079	2.0019	2.53636	0.0112742	0.0403722	-4.04894	0.0718301
Alg14	0.0472066	0.228003	2.86639	0.0041939	0.0181371	-3.16458	0.0702967
BC031181	0.0472065	0.827914	2.04337	0.0411425	0.112651	-5.16985	0.0803364
Uqcrb	0.0472025	2.41786	2.97132	0.00299949	0.0138097	-2.86095	0.0784616
Abt1	0.0471817	0.245667	2.85233	0.00438319	0.0187967	-3.20444	0.0793738
Smim7	0.0471527	0.689423	2.05253	0.0402442	0.110704	-5.15122	0.0849678
Irak1	0.0471406	0.424662	2.26933	0.0233509	0.0725462	-4.68589	0.0810508
Sec23b	0.0471116	0.216837	2.90919	0.00366235	0.0162203	-3.04202	0.0742253
Dnajc11	0.0471104	0.430307	2.29343	0.0219234	0.0689823	-4.6313	0.082478
Zbtb8os	0.0470941	0.478367	2.23121	0.0257745	0.0785873	-4.77109	0.0839989
Thoc3	0.0470737	0.53452	2.19286	0.0284286	0.0849908	-4.85533	0.100564
Pxmp2	0.0470304	0.126756	3.63092	0.000289286	0.00183416	-0.704855	0.0735906
Ammecr1	0.0470069	0.186486	3.0667	0.00219242	0.0106091	-2.57555	0.0671414
Sapcd2	0.0469505	0.135937	3.58869	0.000340088	0.00210983	-0.855672	0.0810693
Cnnm4	0.0469333	0.211007	2.95056	0.00320765	0.0145614	-2.92186	0.0755147
Gapvd1	0.046919	0.397501	2.36598	0.0180741	0.0592702	-4.46348	0.0796502
Emc4	0.0468883	0.693831	2.0823	0.0374381	0.104642	-5.09008	0.0833271
Memo1	0.046863	0.358586	2.37873	0.017463	0.057721	-4.43346	0.0808708
Cpsf6	0.0468579	0.529003	2.16123	0.0307922	0.0902076	-4.92372	0.0651725
Tmsb4x	0.0468408	4.06079	3.32837	0.000889518	0.00486066	-1.74723	0.0754708
Cyp51	0.0467321	0.162722	3.13826	0.00172353	0.00860672	-2.35556	0.078406
Fads1	0.0466089	0.456595	2.23298	0.0256572	0.0783194	-4.76716	0.076135
Sptlc2	0.0466003	0.282728	2.61134	0.00908401	0.0338593	-3.85744	0.0818977
Naa16	0.0465869	0.192893	3.02487	0.00251804	0.0119115	-2.7018	0.0605355
Cep83	0.0465051	0.233812	2.77387	0.00558916	0.0228915	-3.42331	0.0796832
Ogdh	0.0464995	0.560937	2.09676	0.0361365	0.101969	-5.06007	0.0780262
Psmg1	0.0464868	0.562844	2.12163	0.0339875	0.0972293	-5.00795	0.0837677
Mrpl52	0.046389	1.68742	2.31409	0.0207606	0.0661875	-4.58405	0.0731793
Psme2	0.0463783	1.52647	2.05475	0.0400282	0.110136	-5.14668	0.104119
Gm15292	0.0463416	0.0512453	5.544	3.3351e-08	4.98661e-07	7.93948	0.0670425
Zdhhc4	0.0463397	0.19373	3.04954	0.00232102	0.0111266	-2.62755	0.076181
Sh3bgrl2	0.0463362	0.162049	3.27918	0.00105838	0.00562884	-1.90767	0.0629321
Lrpprc	0.0463116	0.437304	2.22722	0.0260403	0.0791937	-4.77992	0.0789964
Gp1bb	0.0462843	0.0943169	4.07775	4.71988e-05	0.000376443	0.997252	0.070795
Pfas	0.046267	0.177967	3.07623	0.00212384	0.0103366	-2.54654	0.0722631
Rpl4	0.0462033	4.16172	4.79955	1.70423e-06	1.85876e-05	4.15616	0.0892239
Toe1	0.0461928	0.165074	3.25886	0.00113676	0.00597972	-1.97345	0.0767434
Agpat4	0.0461927	0.185754	2.94815	0.0032327	0.0146526	-2.92892	0.0682311
Nle1	0.0461369	0.235536	2.75119	0.00598982	0.024255	-3.48547	0.0761467
Cars	0.0461342	0.123691	3.67792	0.000241154	0.00156426	-0.534983	0.074189
Clptm1	0.0460915	0.503728	2.15018	0.031657	0.0921331	-4.94739	0.0910987
Pigu	0.0459809	0.241673	2.79176	0.00529051	0.0218884	-3.37395	0.0706894
Mrpl43	0.0459254	1.03197	1.95594	0.0506063	0.132365	-5.34355	0.081391
Arglu1	0.0459178	0.751093	1.9565	0.0505407	0.132252	-5.34247	0.0462614
Rab35	0.0458007	0.241133	2.73184	0.0063518	0.0254155	-3.53808	0.0659094
Mb21d1	0.0457969	0.106571	3.83667	0.000128457	0.000903175	0.0547536	0.0675429
Gm4799	0.0457652	0.16673	3.18062	0.00149142	0.00757706	-2.22299	0.0736312
Ccnb2	0.0456768	0.485351	1.73912	0.0821644	0.189667	-5.74168	0.0769817
Dhrs13	0.0456168	0.106894	3.8166	0.000139286	0.000964389	-0.0211761	0.0788345
Plekhj1	0.0455735	0.743148	2.02383	0.0431158	0.116889	-5.20932	0.077697
Azin1	0.0455359	0.368985	2.28761	0.0222611	0.0697846	-4.64454	0.0747989
Romo1	0.0455277	1.14334	1.93565	0.053047	0.1372	-5.38279	0.0649781
Trip13	0.0455135	0.144337	3.37488	0.000752135	0.00421453	-1.5924	0.0726807
Nacc1	0.045448	0.278509	2.563	0.0104476	0.0379608	-3.98155	0.0720179
Ewsr1	0.0454322	0.920838	1.95501	0.0507165	0.132532	-5.34536	0.0840888
Yars	0.0454009	0.206808	2.89779	0.00379763	0.0166633	-3.07485	0.0805406
Naa40	0.0453705	0.162457	3.19641	0.00141252	0.00723848	-2.17311	0.0690987
Tmco1	0.0453678	0.772844	1.96262	0.049824	0.130724	-5.33055	0.0813417
Suds3	0.0452834	0.788225	1.94116	0.0523743	0.135876	-5.37217	0.0738217
4930427A07Rik	0.0451879	0.099578	4.00559	6.4052e-05	0.000495145	0.70924	0.0731644
Larp1	0.0450974	0.631788	1.98233	0.0475748	0.126083	-5.29193	0.0759608
Pinx1	0.0450962	0.237691	2.68822	0.00724109	0.0283687	-3.65534	0.0676339
Abcg2	0.0450956	0.349211	2.28493	0.0224182	0.0701838	-4.65063	0.075731
Dnaja2	0.0450854	0.994492	1.93437	0.0532043	0.137516	-5.38525	0.0995318
Cirh1a	0.0450818	0.236453	2.69232	0.00715291	0.0280978	-3.64439	0.0793782
Adk	0.0450238	0.550976	2.02001	0.0435114	0.117637	-5.21701	0.0902915
Ccm2	0.0450081	0.180045	2.98459	0.00287289	0.0133074	-2.82176	0.0658815
Slc25a33	0.0450056	0.133921	3.42294	0.000631566	0.00363196	-1.43071	0.0678134
Gid8	0.0449554	0.249294	2.66465	0.00776682	0.0299252	-3.71792	0.0717987
Adrm1	0.0449529	0.600088	2.06082	0.0394449	0.10881	-5.13427	0.0832055
Tsen2	0.0449328	0.129261	3.49084	0.000491619	0.00292103	-1.19839	0.0697201
Msmo1	0.0449278	0.126964	3.32662	0.00089447	0.00487337	-1.75251	0.0817218
Birc6	0.0449198	0.491831	2.07275	0.0383194	0.106677	-5.10978	0.0756246
Wdr55	0.0449155	0.301753	2.45495	0.0141723	0.0486353	-4.25059	0.0713296
Spag7	0.0449063	0.778866	1.98104	0.0477194	0.126382	-5.29447	0.0880169
Cox7a2	0.0448994	2.49676	2.94406	0.00327555	0.0148014	-2.94086	0.0686297
Polr1a	0.0448923	0.217876	2.81303	0.00495419	0.0208326	-3.31484	0.0778003
Aamp	0.0448135	0.890225	1.92535	0.0543227	0.139704	-5.40255	0.0754089
Pcca	0.0447877	0.350854	2.2835	0.0225019	0.0703466	-4.65386	0.0815922
Zc3h15	0.0447801	0.966116	1.89403	0.0583601	0.147675	-5.46198	0.0756039
Ttc19	0.0447276	0.274513	2.54528	0.0109912	0.0395697	-4.02646	0.0615744
Ice1	0.0447069	0.170032	3.05415	0.0022858	0.0109845	-2.6136	0.061725
Rrbp1	0.0446718	1.25778	1.85998	0.0630308	0.156248	-5.5255	0.0802837
Mis18bp1	0.0446572	0.186651	2.91642	0.00357894	0.0159406	-3.02116	0.0737442
Nup37	0.0446459	0.268426	2.60781	0.00917811	0.034167	-3.8666	0.091658
1110004F10Rik	0.0446448	0.834811	1.92738	0.0540694	0.13917	-5.39866	0.101472
2310011J03Rik	0.0445709	0.412863	2.21149	0.0271114	0.0818484	-4.81459	0.0916434
Slc35a3	0.0445509	0.373501	2.20414	0.0276245	0.0829858	-4.8307	0.0681293
Rpl36al	0.0444176	2.89694	3.57177	0.000362696	0.0022304	-0.915609	0.0729138
Arpc2	0.0443648	1.38972	2.00885	0.0446833	0.120063	-5.23935	0.114962
Pwp1	0.044302	0.215424	2.76879	0.00567676	0.023186	-3.43728	0.076256
Atp5e	0.0442886	2.46167	2.89429	0.00383998	0.0168162	-3.08488	0.0670787
Sept7	0.0441686	0.641589	1.95577	0.0506263	0.132388	-5.34388	0.0865301
Smim12	0.0441511	0.383066	2.28956	0.0221475	0.0694651	-4.64011	0.0806656
Rbmx2	0.0441435	0.148826	3.23173	0.00124979	0.00651007	-2.06065	0.0704364
Deb1	0.0440863	0.418052	2.18636	0.0289014	0.0859041	-4.86947	0.0746013
Tssc4	0.0440326	0.308854	2.37355	0.0177091	0.0583648	-4.44568	0.0763646
Rbp7	0.0439988	0.131629	3.29628	0.000996344	0.00533733	-1.852	0.0685527
Mttp	0.0439479	0.335202	2.31671	0.0206171	0.065872	-4.57802	0.0755799
Pmpca	0.0439375	0.340423	2.34638	0.0190507	0.0618444	-4.50933	0.0769124
Cog8	0.0439239	0.459646	2.12301	0.0338718	0.0969655	-5.00505	0.0799634
Setd6	0.0438949	0.207534	2.74893	0.00603102	0.0243852	-3.49162	0.0778998
Sf3a2	0.0438813	0.250594	2.62351	0.00876683	0.0329474	-3.82583	0.0723572
Hilpda	0.0438409	0.200229	2.81442	0.00493285	0.0207725	-3.31095	0.0649662
Pop1	0.0438125	0.134356	3.31219	0.000941645	0.00509748	-1.79993	0.0683256
Ncapg	0.043796	0.145294	3.20243	0.00138345	0.007108	-2.15401	0.065793
Ncapd2	0.0437437	0.23546	2.66841	0.00768078	0.0296779	-3.70798	0.0668656
Smarcc1	0.0437286	0.63921	1.89038	0.0588476	0.148559	-5.46886	0.0865389
Adpgk	0.0436502	0.135516	3.3213	0.000911611	0.00494851	-1.77003	0.0700998
Cd302	0.043618	0.518723	1.99002	0.0467208	0.124071	-5.27675	0.0820162
Prpf38a	0.0436041	0.407857	2.14545	0.0320329	0.0930121	-4.95747	0.0782819
Acaa1b	0.0435684	0.0434404	5.61809	2.19198e-08	3.38453e-07	8.34497	0.0682673
Pfdn1	0.0435118	1.03151	1.93635	0.0529606	0.137096	-5.38143	0.0765591
Cdc45	0.0434251	0.10911	3.51985	0.00044115	0.00265725	-1.09777	0.0659562
Psmd9	0.0434051	0.387838	2.22191	0.0263977	0.0801155	-4.79165	0.0646948
Dnaaf2	0.0432168	0.253494	2.56395	0.010419	0.0379258	-3.97912	0.07389
Rad21	0.0432146	0.624706	1.90655	0.0567181	0.144455	-5.43835	0.0686614
Atpaf2	0.0431609	0.217092	2.70343	0.00691894	0.0273493	-3.61465	0.07383
Lrrc42	0.0431434	0.298964	2.40399	0.0163047	0.0545584	-4.37348	0.0837296
Cdk8	0.043065	0.290251	2.41287	0.0159141	0.0536312	-4.35226	0.0623111
Prpf19	0.0430397	0.904672	1.81412	0.0698049	0.16841	-5.60924	0.0939011
Otud6b	0.0430015	0.17812	2.91313	0.00361672	0.0160544	-3.03067	0.0644793
0610010K14Rik	0.0429693	0.462277	2.10309	0.0355784	0.100716	-5.04685	0.0761451
Defa5	0.0429615	0.0869733	3.96781	7.50115e-05	0.000568336	0.560447	0.0660366
Prim2	0.0429529	0.104298	3.55869	0.000381116	0.0023313	-0.961722	0.0652097
Nipa2	0.0429421	0.26845	2.47881	0.0132613	0.0460849	-4.19216	0.0598077
Znhit2	0.0429348	0.245543	2.57942	0.00996525	0.036624	-3.93965	0.0782135
Limd1	0.0429023	0.420536	2.09501	0.0362912	0.102284	-5.06369	0.0648025
Bzw1	0.0428621	1.0759	1.84465	0.0652319	0.160158	-5.55372	0.0911042
E2f8	0.0428508	0.102617	3.58694	0.000342366	0.00211872	-0.861889	0.067742
Sarnp	0.0428186	0.9368	1.80758	0.0708173	0.170192	-5.621	0.0879655
Calm2	0.0428041	1.99504	2.10492	0.035419	0.100383	-5.04304	0.107923
Wdr12	0.0427876	0.495024	1.9902	0.0467003	0.124071	-5.27639	0.0837467
Ppcs	0.0427668	0.336014	2.25467	0.0242586	0.0747762	-4.71883	0.0553105
Szrd1	0.0427502	0.399203	2.11953	0.0341644	0.0976409	-5.01237	0.0671087
Srpr	0.042749	0.446291	2.07429	0.0381763	0.106379	-5.10662	0.0788914
Zwint	0.0426688	0.341465	2.20975	0.0272318	0.0820984	-4.8184	0.0641979
Ufsp2	0.0426365	0.339457	2.24087	0.0251403	0.0769919	-4.74963	0.069804
Uxs1	0.0426278	0.163361	2.97783	0.00293679	0.0135611	-2.84175	0.0654836
Lrr1	0.0425634	0.0638031	4.4743	8.08303e-06	7.69354e-05	2.67037	0.0625163
Kif20b	0.0425419	0.22113	2.66702	0.0077125	0.029781	-3.71166	0.0640754
Atp13a3	0.0425218	0.431129	2.03844	0.0416334	0.113784	-5.17986	0.0595067
Etfa	0.0424977	1.23658	1.77349	0.0762947	0.179556	-5.68167	0.0783484
Cmtm4	0.0424638	0.349073	2.20166	0.0277993	0.0834475	-4.83612	0.0540658
Ints1	0.0424216	0.167725	2.90366	0.00372747	0.0164348	-3.05797	0.06166
Rpp25	0.0423775	0.0651937	4.4439	9.30191e-06	8.74098e-05	2.53672	0.0651605
Htatsf1	0.0423354	0.382797	2.12386	0.0338004	0.0968115	-5.00325	0.0774219
Nsmce1	0.0423251	0.362179	2.19458	0.0283047	0.0846631	-4.85158	0.0806137
Grhpr	0.0422905	0.456401	1.9813	0.0476904	0.126333	-5.29396	0.0668403
Impdh1	0.0422902	0.122088	3.36453	0.000780767	0.00435225	-1.62694	0.0654944
Rbm14	0.0422621	0.332573	2.25981	0.0239367	0.0740933	-4.7073	0.0667865
Dscc1	0.0422037	0.0765847	4.06598	4.96248e-05	0.000393401	0.94994	0.0641177
Msh2	0.0421909	0.375739	2.1184	0.0342601	0.0978669	-5.01475	0.0787394
Atp5h	0.0421518	2.75903	3.04713	0.00233961	0.011202	-2.63482	0.0766262
Gls2	0.0421374	0.0472572	5.17325	2.52308e-07	3.21149e-06	5.98899	0.0647689
Mylk3	0.0421237	0.202916	2.46452	0.0138005	0.047678	-4.22722	0.0641727
Ccdc3	0.0420502	0.0784698	4.09296	4.42288e-05	0.000355395	1.05862	0.0610339
Spcs2	0.042034	1.14832	1.80607	0.0710531	0.170551	-5.62371	0.0888411
Slc1a4	0.0420267	0.0509553	5.02929	5.34806e-07	6.40682e-06	5.26707	0.060901
Entpd6	0.0420223	0.221397	2.60703	0.00919887	0.0342227	-3.8686	0.0762846
Ddah1	0.0420007	0.0413448	5.39673	7.56531e-08	1.04394e-06	7.14902	0.0634298
Vma21	0.0418519	0.366639	2.15014	0.03166	0.0921331	-4.94747	0.076451
Pih1d1	0.0418484	0.542037	1.86765	0.0619528	0.154418	-5.5113	0.0773952
Cdk11b	0.0418377	0.49119	1.96264	0.0498216	0.130724	-5.33051	0.0644433
Mettl16	0.0418157	0.292228	2.32306	0.0202724	0.0649816	-4.56338	0.0568771
Cenpk	0.0417394	0.151081	2.99275	0.00279751	0.0130352	-2.79759	0.0720172
H2-D1	0.0417308	1.24126	1.82352	0.0683695	0.165862	-5.59224	0.0952359
E2f1	0.0417212	0.137798	2.916	0.00358373	0.0159499	-3.02237	0.0656841
Mthfd1l	0.0416904	0.0706649	4.30693	1.73295e-05	0.000154254	1.94561	0.0593907
Amacr	0.0416398	0.247033	2.47641	0.0133506	0.0463405	-4.19806	0.0691219
Dhrs7b	0.0416196	0.636355	1.85698	0.0634567	0.156974	-5.53105	0.0767281
Neil3	0.0415543	0.107838	3.48256	0.000506982	0.00299413	-1.22696	0.0653986
Pllp	0.041505	0.160916	2.85735	0.00431466	0.018563	-3.19022	0.0729056
Kctd14	0.0414811	0.344478	2.06577	0.0389743	0.108016	-5.12412	0.0651996
Med4	0.0414381	0.288417	2.37116	0.0178236	0.0586604	-4.4513	0.0685038
Dld	0.041416	0.655914	1.80906	0.0705869	0.169742	-5.61834	0.0847738
S100a1	0.0414123	0.303809	2.19625	0.0281845	0.0843679	-4.84793	0.0639283
Acaca	0.0413803	0.102906	3.53142	0.000422392	0.00255599	-1.05738	0.0652413
Pum3	0.0413608	0.377861	2.09528	0.0362674	0.102253	-5.06313	0.0834402
Txndc9	0.0413171	0.665186	1.82316	0.0684239	0.165925	-5.59289	0.0773345
Ptp4a3	0.0412815	0.0722998	4.17684	3.07878e-05	0.000257553	1.40107	0.0678421
Pus7	0.0412748	0.233513	2.46375	0.0138301	0.0477666	-4.22911	0.0668303
Serf1	0.0412434	0.794115	1.76234	0.0781597	0.182925	-5.70126	0.0694524
Pdhx	0.0411509	0.238286	2.4555	0.0141507	0.0485895	-4.24925	0.0659623
Acin1	0.0411327	1.02161	1.74718	0.0807542	0.187402	-5.7277	0.0569471
Vkorc1l1	0.0411002	0.231286	2.47023	0.0135828	0.0470224	-4.21324	0.0626524
Brca2	0.041049	0.133658	3.13006	0.00177217	0.00879902	-2.38104	0.0695182
Ncaph	0.0410323	0.124707	3.26407	0.00111617	0.00589106	-1.95662	0.0633482
Cltb	0.0409827	0.607916	1.82426	0.068257	0.165623	-5.59089	0.0668693
Steap3	0.0409593	0.0928601	3.67748	0.00024157	0.00156524	-0.536593	0.0613677
Dhcr24	0.0409532	0.196526	2.63328	0.00851946	0.0322745	-3.80035	0.0700005
Adh5	0.0409438	1.08673	1.67397	0.0942875	0.210933	-5.85219	0.0834049
Kif11	0.0409279	0.182214	2.81355	0.0049462	0.0208064	-3.31339	0.0649887
Sult2b1	0.0408714	0.171497	2.78711	0.00536664	0.0221491	-3.3868	0.0658221
Ppie	0.0408699	0.531071	1.85331	0.0639807	0.157972	-5.53781	0.0801928
Ndufa4	0.0408138	3.0346	3.09115	0.00202048	0.00987828	-2.50097	0.0569421
Xrcc6bp1	0.0407623	0.212813	2.56144	0.0104945	0.0380599	-3.98552	0.067291
Elovl7	0.0407476	0.325775	2.16816	0.0302603	0.0890234	-4.90882	0.0695067
Krr1	0.0407405	0.290519	2.31039	0.0209645	0.0666576	-4.59253	0.0698072
Pms2	0.0407165	0.130796	3.19447	0.001422	0.00728387	-2.17924	0.0626813
Dlat	0.0407087	0.414827	1.98552	0.0472192	0.125253	-5.28564	0.0746145
Slc35a4	0.0407064	0.329466	2.20808	0.0273484	0.082345	-4.82207	0.0612578
Ppp1cc	0.0406927	1.2464	1.80578	0.0710985	0.170625	-5.62423	0.0755649
2410002F23Rik	0.0406878	0.269327	2.31229	0.0208596	0.0664312	-4.58817	0.0628041
Fam173b	0.0406792	0.196229	2.66506	0.00775729	0.0299246	-3.71682	0.0711415
Gtf3a	0.0406591	0.760598	1.78548	0.0743296	0.176125	-5.66046	0.0729277
Ccne1	0.0406108	0.0591095	4.42436	1.01762e-05	9.51713e-05	2.45128	0.0632867
Serf2	0.0404251	2.60122	2.81252	0.0049619	0.0208502	-3.31624	0.0528276
Mprip	0.0404152	0.339828	2.10585	0.0353379	0.100243	-5.04109	0.0541844
Ndufv1	0.040327	1.24299	1.67361	0.0943594	0.211053	-5.8528	0.0871761
Nup160	0.0403168	0.0898014	3.7221	0.00020286	0.00134541	-0.373341	0.0599588
Rpp21	0.0402778	0.759775	1.75031	0.0802126	0.186473	-5.72226	0.0719421
Ptpn11	0.0402623	0.296118	2.22443	0.026227	0.079659	-4.78607	0.0599132
Srsf9	0.0402091	0.467272	1.94577	0.0518184	0.134612	-5.36328	0.0793746
Nt5c3b	0.0402011	0.2594	2.31127	0.020916	0.0665795	-4.59052	0.0689735
Cyp2c65	0.0401228	0.0845608	3.70502	0.000216929	0.0014267	-0.436046	0.0602133
Acad9	0.0401046	0.185774	2.66388	0.00778454	0.029971	-3.71995	0.0632807
Pak1ip1	0.0400351	0.730864	1.78425	0.0745299	0.176413	-5.66265	0.0839563
Rab14	0.0399498	1.11969	1.68355	0.0924191	0.207855	-5.8362	0.0761164
Fam98a	0.0399068	0.144172	2.97396	0.00297393	0.0137112	-2.85317	0.0603541
Haus5	0.0398955	0.0839415	3.79175	0.000153882	0.00105188	-0.114608	0.061343
Ptcd2	0.0398951	0.406394	2.00632	0.0449521	0.120648	-5.24438	0.0725456
Alad	0.0398844	0.580006	1.76252	0.078129	0.182889	-5.70094	0.0964824
Dhx29	0.0398692	0.0847915	3.71425	0.000209213	0.00138366	-0.402182	0.060434
Ahctf1	0.0398443	0.238146	2.42946	0.0152059	0.051598	-4.31238	0.0560475
Prpf40a	0.0398427	1.01613	1.69124	0.0909415	0.205196	-5.82331	0.0908219
Siah2	0.0398359	0.129168	3.0732	0.00214545	0.010416	-2.55578	0.0532179
Lamtor4	0.0397178	1.02446	1.71727	0.0860789	0.196777	-5.7792	0.059327
B2m	0.0397048	2.4687	2.33815	0.0194742	0.0628324	-4.52846	0.0856394
Rhno1	0.0396511	0.337233	2.08496	0.0371953	0.104235	-5.08456	0.0701207
Mtx1	0.03959	0.485684	1.84669	0.0649357	0.159497	-5.54999	0.0686924
Dpcd	0.0395788	0.417236	1.98381	0.0474093	0.125673	-5.28901	0.0738793
Cstf1	0.0395782	0.190902	2.61604	0.00896037	0.0335102	-3.84525	0.0586245
Ywhaz	0.0395698	0.813359	1.67986	0.0931361	0.209109	-5.84238	0.072094
Gstm3	0.0395006	0.235168	2.34193	0.0192788	0.0623893	-4.51968	0.0626863
Kif23	0.0394824	0.183063	2.64074	0.00833477	0.0316764	-3.78084	0.0697055
Bcl7b	0.039481	0.264528	2.27441	0.0230438	0.071762	-4.67445	0.0636267
Dxo	0.0394537	0.230691	2.42069	0.0155769	0.052615	-4.3335	0.0700233
Tm9sf3	0.0394475	1.29024	1.73491	0.0829056	0.190967	-5.74894	0.0687526
Mrpl35	0.0393871	0.887316	1.72398	0.0848612	0.194599	-5.76773	0.0773114
Bok	0.0393078	0.40224	1.86164	0.0627964	0.15583	-5.52244	0.0696276
Mboat7	0.0392996	0.28707	2.15915	0.030953	0.0905706	-4.92817	0.0678176
Rfxap	0.0392629	0.305216	2.1665	0.030387	0.0892863	-4.91239	0.057697
Gtpbp10	0.0392346	0.188187	2.61192	0.00906863	0.0338341	-3.85593	0.0660821
Cyfip1	0.0392152	0.351822	2.0205	0.0434608	0.117568	-5.21603	0.0612769
Rbm25	0.039181	1.23395	1.6777	0.0935574	0.209707	-5.84599	0.0502477
Exosc10	0.0391363	0.194304	2.55695	0.0106304	0.0384584	-3.99692	0.0614783
Tor1a	0.039113	0.319703	2.08866	0.0368603	0.103394	-5.07689	0.0737524
Cltc	0.0391022	0.666888	1.70319	0.0886834	0.201177	-5.80315	0.0611642
Rnaseh1	0.0390939	0.192386	2.57231	0.0101715	0.0371736	-3.95781	0.0625498
Edem1	0.0390938	0.128324	3.04629	0.00234615	0.0112288	-2.63736	0.0544545
9430016H08Rik	0.0390803	0.374811	2.00675	0.044906	0.120552	-5.24352	0.0701357
Trmt10c	0.0390632	0.314529	2.10739	0.035204	0.0998887	-5.03786	0.0536373
Ccar1	0.0390369	0.721583	1.66452	0.0961603	0.213826	-5.86788	0.0607802
Hsbp1	0.0390142	1.09479	1.69223	0.0907522	0.204847	-5.82164	0.0643059
Ncapd3	0.0389994	0.227198	2.33695	0.0195368	0.0629998	-4.53125	0.0635502
Amdhd2	0.0389943	0.220724	2.46021	0.0139669	0.0481264	-4.23776	0.0685757
Cenpc1	0.038969	0.158932	2.76483	0.00574582	0.0234276	-3.44814	0.0590039
1110004E09Rik	0.038966	0.433948	1.90528	0.0568823	0.144742	-5.44074	0.0836187
Osbpl6	0.0388857	0.110856	3.21591	0.0013204	0.00683461	-2.11117	0.0572016
Tmem41b	0.0388335	0.231488	2.36176	0.018281	0.0598158	-4.4734	0.0699411
Srebf2	0.0388022	0.195536	2.52536	0.0116323	0.0413361	-4.07658	0.0512063
Ergic2	0.0387223	0.397856	1.93364	0.0532942	0.137628	-5.38666	0.0645983
Car2	0.0387083	0.0741727	3.7692	0.000168367	0.00113773	-0.198897	0.0574544
Wdr5	0.0386489	0.23582	2.33208	0.0197923	0.0637369	-4.54255	0.0613133
Tcf3	0.0384829	0.476347	1.83801	0.0662039	0.161884	-5.56586	0.0718388
Fkbp11	0.0384706	0.0697361	3.84404	0.000124688	0.00087929	0.0827035	0.0595214
Sap30	0.0384508	0.416757	1.87033	0.0615796	0.153598	-5.50632	0.057665
Atp5j2	0.0384419	2.6467	2.62394	0.00875598	0.0329287	-3.82473	0.0615326
Galnt1	0.0384282	0.298373	2.08273	0.0373985	0.104556	-5.08918	0.0647097
Acy1	0.0384152	0.219089	2.32345	0.0202514	0.0649674	-4.56248	0.0653238
Ppargc1b	0.0384034	0.232959	2.29766	0.0216809	0.0684379	-4.62167	0.0704991
2310039H08Rik	0.0383759	0.829279	1.62301	0.10474	0.227226	-5.93572	0.0820802
Znrd1	0.0383756	0.571468	1.77405	0.0762017	0.179387	-5.68068	0.0602968
Pdzd11	0.0383666	0.371416	1.98573	0.0471955	0.125219	-5.28522	0.0647961
Ubfd1	0.0383564	0.404644	1.88726	0.0592649	0.149325	-5.47469	0.0516593
Rfwd2	0.0383418	0.425814	1.88057	0.0601711	0.151029	-5.48723	0.0604942
Sgk1	0.0383342	0.0406461	4.82497	1.50271e-06	1.65424e-05	4.27661	0.0487506
Cfdp1	0.0383291	0.98429	1.65184	0.0987183	0.218118	-5.88877	0.0861047
Nomo1	0.0383077	0.54248	1.79542	0.0727328	0.173411	-5.64277	0.0667603
Serbp1	0.0382731	2.54509	2.6772	0.00748283	0.0290939	-3.68467	0.0925373
Nabp2	0.0382611	0.629205	1.72356	0.0849363	0.194696	-5.76845	0.0723193
Spcs3	0.0382481	0.272491	2.15331	0.0314097	0.0916078	-4.94069	0.0601417
Avpi1	0.0382126	0.494679	1.72477	0.0847185	0.194423	-5.76638	0.0817536
Armc6	0.0382108	0.0924776	3.46962	0.000531885	0.00312258	-1.27146	0.0561242
Nudt3	0.038116	0.252089	2.23911	0.0252551	0.0772632	-4.75355	0.0607613
Gipc2	0.0380929	0.663082	1.65808	0.0974538	0.216052	-5.87852	0.0676766
Evl	0.0380726	0.182207	2.54827	0.0108976	0.0392448	-4.01889	0.0541741
Rnf20	0.038071	0.346472	1.99155	0.0465516	0.123816	-5.27372	0.0541281
mt-Nd3	0.0380604	1.95402	1.85135	0.0642615	0.158434	-5.54141	0.0530671
Polr3g	0.0380155	0.100223	3.30984	0.000949554	0.00513324	-1.80765	0.060795
Dars2	0.0380031	0.172419	2.57585	0.0100684	0.0368882	-3.94878	0.0644465
Dars	0.0379863	0.486385	1.80448	0.0713023	0.17094	-5.62657	0.0883714
Maz	0.037971	0.527648	1.76909	0.0770268	0.180883	-5.68942	0.0658775
Ctcf	0.0379578	0.594019	1.68415	0.0923046	0.207637	-5.83521	0.0655951
Ccdc47	0.0379349	0.455967	1.82553	0.0680657	0.165261	-5.5886	0.0783092
Mbtps1	0.0379278	0.321077	2.0644	0.0391042	0.108272	-5.12694	0.0498378
Dcakd	0.0378677	0.281022	2.10114	0.0357494	0.101095	-5.05092	0.0654151
Nat10	0.0378264	0.224264	2.34581	0.01908	0.0618985	-4.51066	0.0679232
Pdcd6	0.0378047	1.09492	1.65254	0.0985774	0.21789	-5.88764	0.0678503
Aggf1	0.0377959	0.397907	1.91478	0.0556584	0.142438	-5.42271	0.053223
Rrp12	0.0377702	0.0879095	3.45282	0.000565942	0.00329779	-1.32903	0.0604976
Fam92a	0.0377079	0.262794	2.15078	0.0316096	0.0920318	-4.94611	0.0599152
Pex14	0.0376755	0.183275	2.51267	0.0120578	0.0426555	-4.1083	0.0578416
Ptpn1	0.0376033	0.250434	2.23531	0.0255035	0.0779422	-4.76198	0.0613863
Nup210	0.0375765	0.194239	2.41024	0.0160289	0.0538951	-4.35855	0.056843
Gpn1	0.037557	0.265851	2.21047	0.0271819	0.0820318	-4.81682	0.0674391
Ddx11	0.0375492	0.0678174	3.92257	9.04706e-05	0.000669573	0.384106	0.05795
Ccdc9	0.0375375	0.188054	2.52042	0.0117963	0.0418308	-4.08895	0.0691522
Tmem126a	0.0375338	0.671548	1.62971	0.103316	0.224828	-5.92489	0.077143
D030056L22Rik	0.0374615	0.33613	1.98482	0.0472965	0.12543	-5.28701	0.0486254
Max	0.037424	0.429253	1.85224	0.064134	0.158219	-5.53978	0.0502728
Camkk2	0.0374235	0.0936444	3.33133	0.000879563	0.00481437	-1.737	0.0605956
Dnajc25	0.037316	0.161027	2.60919	0.00914129	0.0340406	-3.86302	0.0585674
Cab39l	0.0373076	0.221747	2.32	0.0204379	0.065388	-4.57044	0.0567245
Suv39h2	0.0372654	0.0923326	3.4471	0.000577974	0.00335316	-1.34854	0.0646214
Utp6	0.0372643	0.167204	2.59302	0.00958098	0.035399	-3.90475	0.0519329
Bcl2l12	0.0372599	0.234661	2.28694	0.0222999	0.0698692	-4.64605	0.0586549
Crot	0.0372318	0.29696	1.99956	0.0456786	0.122099	-5.25784	0.0607764
Nlrp6	0.0371888	1.02561	1.48487	0.137731	0.276742	-6.14916	0.0777043
Ddx31	0.0370991	0.0802166	3.59184	0.000336024	0.00208791	-0.84447	0.0592026
Ppp2r5e	0.0370543	0.205036	2.34096	0.0193288	0.0624828	-4.52194	0.0574702
Pdcd7	0.0370532	0.252762	2.16192	0.0307391	0.0900746	-4.92225	0.0503845
Psph	0.0369963	0.177514	2.49583	0.0126437	0.0443695	-4.15015	0.0591524
Senp6	0.0369955	0.805722	1.59701	0.110416	0.236489	-5.97733	0.0533721
Nuf2	0.0369715	0.13119	2.85446	0.00435403	0.0186882	-3.19842	0.0634332
Pank1	0.0369404	0.359697	1.88516	0.0595485	0.149848	-5.47864	0.0591627
Nrarp	0.0369137	0.194683	2.3012	0.0214794	0.0679109	-4.61357	0.0651001
Rfk	0.0369135	0.510307	1.70822	0.0877451	0.19975	-5.79461	0.0635518
Krt15	0.0368778	0.0533421	4.09925	4.30522e-05	0.000347834	1.08409	0.0555135
Fitm2	0.0368094	0.0846665	3.48367	0.000504894	0.00298489	-1.22313	0.0551503
Utp14b	0.0367893	0.0742185	3.60843	0.000315378	0.00197842	-0.78538	0.0587827
Farsa	0.0367117	0.410981	1.83386	0.0668188	0.16297	-5.57345	0.0581659
U2surp	0.0366693	0.903081	1.56397	0.117979	0.246955	-6.02926	0.0932334
Rbl1	0.0366394	0.107857	3.07157	0.00215711	0.0104683	-2.56073	0.0590374
Pecr	0.0366333	0.345145	1.86511	0.0623077	0.155098	-5.516	0.0673852
Prr3	0.0365654	0.127421	2.86631	0.00419493	0.0181371	-3.1648	0.0535191
Hnrnpk	0.0365416	1.8964	1.80031	0.071958	0.172084	-5.63404	0.0923268
Nvl	0.0365271	0.250849	2.15914	0.0309544	0.0905706	-4.92821	0.0605764
Atp6v0e	0.0365079	1.04464	1.58277	0.113627	0.240876	-5.99985	0.0618936
Rtn3	0.0364972	0.762098	1.5852	0.113073	0.240349	-5.99601	0.0719506
Pstk	0.0364965	0.559874	1.69532	0.0901646	0.20383	-5.81643	0.0860016
Wdr75	0.0364957	0.227237	2.21722	0.0267164	0.080958	-4.80198	0.0621461
2310009B15Rik	0.0364663	0.335736	1.91304	0.0558806	0.142764	-5.42602	0.0553698
Ntpcr	0.0364405	0.26383	2.10126	0.0357389	0.101089	-5.05067	0.0601167
Pdia5	0.0363975	0.117785	2.88876	0.00390794	0.0170712	-3.10075	0.0610496
Fbxo31	0.0363594	0.147632	2.68031	0.00741393	0.0288545	-3.67641	0.0565886
Ccdc34	0.0363496	1.36157	1.36366	0.172823	0.326459	-6.32085	0.048468
Smn1	0.0363058	0.397525	1.78901	0.0737596	0.175161	-5.65419	0.0633941
Rpl18	0.0362419	4.29245	4.45706	8.75402e-06	8.25898e-05	2.59448	0.0648987
Rpap3	0.0362379	0.115543	2.96213	0.00309005	0.0141526	-2.88796	0.0635235
Sfrp5	0.0361976	0.86884	1.2634	0.206591	0.370408	-6.45184	0.0892654
Arhgdia	0.0361603	0.837775	1.57997	0.114267	0.241756	-6.00425	0.0823117
Strbp	0.0361386	0.647312	1.63194	0.102844	0.224214	-5.92126	0.0693071
Gtf3c6	0.0361185	0.613591	1.64822	0.099459	0.218977	-5.89472	0.0796199
Mmp7	0.0360918	0.0906877	3.14783	0.00166833	0.00835369	-2.32575	0.0509114
Uspl1	0.0360893	0.131179	2.79314	0.00526798	0.0218223	-3.37011	0.0449412
Paqr4	0.0360417	0.159914	2.51529	0.011969	0.0423913	-4.10177	0.0625588
Fem1a	0.0359641	0.181877	2.43471	0.0149877	0.0510335	-4.2997	0.05942
Gatad1	0.0359301	0.539868	1.65413	0.0982531	0.217375	-5.88502	0.0595374
Zrsr2	0.0358664	0.499048	1.65095	0.0989017	0.21836	-5.89025	0.06584
Ggct	0.0358624	0.175773	2.41045	0.0160195	0.0538939	-4.35804	0.0566051
Tysnd1	0.0358294	0.254745	2.13148	0.0331675	0.0954151	-4.98715	0.0646306
Agfg1	0.0358284	0.167278	2.44548	0.014549	0.0496971	-4.27363	0.0464245
Skp1a	0.0358232	1.04229	1.56288	0.118233	0.247355	-6.03094	0.069174
Txndc5	0.0357935	0.459885	1.66736	0.0955953	0.212891	-5.86318	0.0640011
Wfdc15b	0.0357585	0.131852	2.64526	0.00822459	0.0313807	-3.76898	0.0546059
Wdr61	0.035722	0.850177	1.53954	0.123827	0.255752	-6.06696	0.085996
Ptpro	0.0356866	0.155319	2.50912	0.0121792	0.0429693	-4.11714	0.0573673
Smarca5	0.0356758	0.899045	1.51083	0.130983	0.266847	-6.11048	0.0896522
Nrd1	0.0356696	0.471932	1.71312	0.0868413	0.198178	-5.78629	0.0649178
Nom1	0.0356429	0.366212	1.79927	0.0721225	0.172277	-5.6359	0.0623425
Eif4h	0.0356408	1.17668	1.53775	0.124264	0.256296	-6.0697	0.081317
Mre11a	0.0356375	0.14789	2.61276	0.00904659	0.0337732	-3.85377	0.0584229
Guca2b	0.0356231	0.11501	2.87802	0.00404291	0.0175698	-3.13145	0.0495483
Pdk1	0.035621	0.217257	2.20175	0.0277933	0.0834475	-4.83593	0.0567944
Cpsf1	0.0356161	0.23073	2.17056	0.0300784	0.0886349	-4.90366	0.0591308
Iars	0.0355797	0.324694	1.91488	0.0556462	0.142438	-5.42253	0.0595677
Cct5	0.0355615	1.95261	1.82069	0.0687987	0.166651	-5.59736	0.0806784
Cul2	0.0355251	0.153894	2.55481	0.0106956	0.0386387	-4.00233	0.0598576
Mtfr1	0.0355228	0.292688	1.9798	0.047859	0.126689	-5.29691	0.0588071
Ddx55	0.0354841	0.264772	2.01447	0.0440895	0.118846	-5.22811	0.0552464
Iqgap3	0.0354588	0.0755949	3.60553	0.000318899	0.00199832	-0.795727	0.0541229
Coro1c	0.0354586	0.288127	1.98714	0.0470386	0.124858	-5.28243	0.068479
Onecut2	0.0353384	0.912559	1.32586	0.185034	0.342735	-6.37141	0.0407824
Ints2	0.0353257	0.163982	2.45177	0.0142979	0.0489669	-4.25834	0.0523872
Bak1	0.0352746	0.463545	1.68223	0.0926761	0.208354	-5.83842	0.0646461
Vti1b	0.0352421	0.596076	1.59072	0.111827	0.238645	-5.98731	0.0640008
Rtfdc1	0.0352324	0.415711	1.75786	0.0789202	0.184238	-5.70911	0.0570578
Nfx1	0.0352184	0.343152	1.83059	0.067306	0.163786	-5.5794	0.0532798
Ei24	0.0351855	0.706465	1.54369	0.122816	0.254287	-6.06059	0.0610878
Wdr3	0.0351512	0.172181	2.42056	0.0155823	0.0526182	-4.33381	0.0520451
Trim37	0.0350852	0.19286	2.2698	0.0233224	0.0724767	-4.68483	0.0564187
Pcgf6	0.0350604	0.271759	2.00749	0.0448273	0.120382	-5.24205	0.0680005
Macrod2	0.0350471	0.173058	2.38021	0.0173929	0.0575477	-4.42995	0.0546175
Spag5	0.0350446	0.140611	2.62932	0.00861898	0.0325679	-3.81069	0.0551451
Tars2	0.0350222	0.296552	1.93459	0.053177	0.137476	-5.38483	0.064782
Mkrn2os	0.035017	0.115628	2.86031	0.00427476	0.0184215	-3.18183	0.0604251
Rfc1	0.0349947	0.541814	1.53747	0.124332	0.256346	-6.07012	0.0775696
Rpl8	0.0349709	4.43441	4.25341	2.1994e-05	0.000191306	1.71958	0.0586984
Srp68	0.0349641	0.335921	1.8664	0.0621266	0.154721	-5.51361	0.0642809
Tnpo3	0.0349626	0.460811	1.67995	0.0931192	0.209109	-5.84224	0.060114
Skiv2l2	0.0349311	0.227212	2.10479	0.0354299	0.100383	-5.0433	0.0610692
Zfp672	0.0349263	0.150105	2.55196	0.0107833	0.0388923	-4.00956	0.0472615
Wdr73	0.0349197	0.253348	2.03684	0.0417936	0.114037	-5.18309	0.0593984
Mgme1	0.0348579	0.220507	2.18366	0.0290996	0.0864281	-4.87533	0.0615868
Sdccag3	0.0347967	0.199181	2.25552	0.0242051	0.0746384	-4.71692	0.0461798
Saal1	0.0347955	0.220494	2.16807	0.0302673	0.0890234	-4.90902	0.0563863
Aebp2	0.0347471	0.26795	1.99503	0.0461708	0.123081	-5.26683	0.0547645
Elp5	0.034659	0.391403	1.78991	0.0736147	0.175028	-5.65259	0.0695747
0610009B22Rik	0.0346449	0.645975	1.55247	0.120702	0.251009	-6.04707	0.0532084
Cdc6	0.0346377	0.0685493	3.39024	0.000711445	0.00400934	-1.54096	0.0542989
Eed	0.0346014	0.431854	1.65474	0.0981301	0.217243	-5.88402	0.061473
Usp5	0.0345655	0.276677	1.98635	0.0471268	0.125064	-5.284	0.0570243
Zfp213	0.0345504	0.0941651	3.1196	0.00183597	0.00908146	-2.41341	0.0495578
Cep170b	0.0345151	0.265589	1.97388	0.0485285	0.128094	-5.30853	0.0506741
Gtf2h4	0.0345148	0.326053	1.85341	0.0639657	0.157968	-5.53762	0.0605789
Nelfcd	0.0344974	0.293746	1.90422	0.057021	0.145033	-5.44276	0.0668424
Ilf2	0.0344675	0.72143	1.48371	0.138038	0.277271	-6.15087	0.0723164
Tpst2	0.0344647	0.170697	2.38518	0.0171604	0.0568741	-4.4182	0.055384
Rpl14	0.0344139	4.56231	4.35807	1.37651e-05	0.000125264	2.1642	0.0559267
Zdhhc2	0.0343839	0.201317	2.16861	0.0302263	0.088947	-4.90786	0.0527463
Rhobtb3	0.0343803	0.151041	2.4558	0.014139	0.0485669	-4.24852	0.0530058
Thoc2	0.0343278	0.598658	1.55029	0.121224	0.251766	-6.05043	0.0517985
Gemin5	0.0342142	0.155583	2.41214	0.0159457	0.0536918	-4.354	0.0571909
Gne	0.0342106	0.266784	1.9496	0.0513587	0.13383	-5.35586	0.0500335
Traip	0.0341984	0.071371	3.49886	0.000477146	0.00284732	-1.17065	0.0551595
Rqcd1	0.034189	0.222352	2.1154	0.0345149	0.0984046	-5.02105	0.0540998
Psmg4	0.0341799	0.838851	1.48593	0.137449	0.276396	-6.14759	0.0570811
Kif2c	0.0341781	0.126735	2.73447	0.00630135	0.0252567	-3.53093	0.0559922
Zwilch	0.0340822	0.0773959	3.39808	0.000691487	0.00391555	-1.51463	0.0551662
Mta2	0.034081	0.363365	1.75149	0.0800101	0.186112	-5.72021	0.0581827
Usp2	0.0340745	0.120408	2.64639	0.00819743	0.0312954	-3.76603	0.0660001
Ctdp1	0.0339741	0.11781	2.74927	0.00602474	0.0243713	-3.49068	0.0580729
Ppig	0.0339593	1.12369	1.46976	0.141778	0.282624	-6.17135	0.0797994
Pgam5	0.0339047	0.209275	2.12597	0.0336238	0.096399	-4.99879	0.0578442
0610011F06Rik	0.0338872	1.08649	1.48193	0.138511	0.277998	-6.15349	0.0609673
Sart1	0.0338492	0.378578	1.73346	0.0831627	0.191336	-5.75144	0.0636424
Ska1	0.0338275	0.11975	2.82665	0.00474907	0.020135	-3.27675	0.0547721
S100a16	0.0338072	0.254905	1.95306	0.0509471	0.133021	-5.34915	0.0543348
Xpot	0.0338027	0.219939	2.10932	0.0350372	0.0995331	-5.03382	0.0609308
Arhgap5	0.0337979	0.59503	1.50703	0.131957	0.268017	-6.1162	0.060206
Lrp5	0.033763	0.149148	2.4795	0.0132361	0.0460243	-4.19048	0.050483
Mcm8	0.0337536	0.0782128	3.28523	0.00103605	0.00553248	-1.88802	0.0522797
Chaf1b	0.0337358	0.180567	2.19208	0.0284851	0.0850842	-4.85703	0.0642891
Dpp4	0.0337323	0.384978	1.66999	0.095073	0.212152	-5.85881	0.0573449
Tmed1	0.0337219	0.326831	1.79148	0.0733623	0.174598	-5.64979	0.0566112
Erich4	0.033705	0.032755	4.9744	7.08592e-07	8.32824e-06	4.99704	0.0520785
Osgep	0.0336916	0.715029	1.45788	0.145026	0.287039	-6.18865	0.0763456
Cenph	0.0336754	0.171502	2.25683	0.0241229	0.0745135	-4.71399	0.0606799
Sfr1	0.0336575	0.945806	1.41372	0.157594	0.304359	-6.25171	0.0757964
Ubtf	0.0336384	0.650786	1.4763	0.140016	0.280033	-6.16178	0.0665656
Gemin7	0.0336284	0.520813	1.60879	0.107814	0.232213	-5.95856	0.0573969
Baz1b	0.0336238	0.612748	1.44814	0.147729	0.290927	-6.20272	0.0569694
Ldb3	0.0336128	0.277725	1.81005	0.0704335	0.16958	-5.61656	0.0708048
Tmed6	0.0335897	0.285307	1.78755	0.0739954	0.175538	-5.65679	0.0584071
Myc	0.0335455	0.429859	1.56398	0.117975	0.246955	-6.02924	0.0353331
Vwa8	0.0335396	0.137322	2.56109	0.0105049	0.038086	-3.9864	0.0523912
2210016F16Rik	0.0335134	0.564409	1.53104	0.125914	0.259065	-6.07993	0.0922309
Krtcap3	0.0335036	0.687083	1.45	0.14721	0.290146	-6.20004	0.0683984
Dcaf15	0.033487	0.132168	2.60429	0.00927257	0.0344426	-3.87569	0.054785
Thoc1	0.0334501	0.228542	2.03528	0.0419503	0.114359	-5.18625	0.0541958
Slc16a6	0.0334339	0.119683	2.65116	0.00808287	0.0309523	-3.75349	0.0561355
Cep57	0.0334307	0.339123	1.71498	0.0864989	0.197511	-5.78312	0.0681671
1700017B05Rik	0.0334202	0.158166	2.40473	0.0162718	0.0544638	-4.37171	0.0535689
Utp3	0.0333909	0.680273	1.50368	0.132816	0.268957	-6.12121	0.050268
Akirin1	0.0333594	0.217006	2.06682	0.0388755	0.107869	-5.12198	0.0512688
Msh6	0.0332882	0.223842	2.01079	0.0444773	0.119564	-5.23547	0.0556771
D10Wsu102e	0.0332774	0.30586	1.82077	0.068786	0.166651	-5.59721	0.0495784
Prss12	0.0332665	0.108002	2.75733	0.00587882	0.0238792	-3.46869	0.044612
Ube2q2	0.033206	0.286064	1.8714	0.061431	0.153344	-5.50433	0.0584686
Rheb	0.0332029	0.806793	1.46156	0.144014	0.285697	-6.18331	0.0619609
Triap1	0.0331676	0.52057	1.58343	0.113476	0.240772	-5.9988	0.0522576
Wars	0.0331518	0.289921	1.83469	0.0666951	0.162769	-5.57193	0.0623956
Ces2g	0.0331384	0.171957	2.24418	0.0249264	0.0765751	-4.74226	0.0604478
1300002E11Rik	0.0331377	0.299874	1.82773	0.0677346	0.164626	-5.5846	0.0478577
Diablo	0.0331295	0.526383	1.54745	0.121908	0.252805	-6.05481	0.0613435
Timm44	0.0331081	0.758606	1.44357	0.149013	0.292869	-6.2093	0.0651628
Akip1	0.0330988	0.273269	1.87677	0.0606903	0.152009	-5.49432	0.0629069
Rabepk	0.0330128	0.28702	1.8432	0.0654423	0.160541	-5.55637	0.0541379
Hist1h1b	0.0330093	0.0996722	2.55478	0.0106966	0.0386387	-4.00241	0.0555177
Hcfc1	0.0329956	0.342666	1.74402	0.0813044	0.188197	-5.73319	0.0556166
B3galt6	0.032982	0.155932	2.35978	0.0183783	0.0600511	-4.47803	0.0557147
Tmem248	0.0329577	0.190355	2.12944	0.0333358	0.0957828	-4.99146	0.0518343
Ube2d2a	0.0329192	0.920031	1.43828	0.150506	0.294675	-6.21688	0.0708769
Pkdcc	0.0328876	0.196427	2.14815	0.0318175	0.0924775	-4.95171	0.0511109
Lmf2	0.0328841	0.140065	2.46567	0.0137565	0.0475399	-4.22441	0.0487626
Hif1a	0.0328742	0.243757	1.94677	0.0516982	0.134432	-5.36135	0.0473379
Tacc3	0.0328652	0.197349	2.1608	0.0308258	0.0902837	-4.92465	0.0573979
Asl	0.0328396	0.317325	1.76004	0.0785497	0.183656	-5.7053	0.0553717
Slc39a11	0.0328317	0.227494	1.99028	0.0466917	0.124071	-5.27623	0.0577042
Clptm1l	0.0328225	0.534983	1.5154	0.129824	0.265216	-6.10361	0.074351
Rgs19	0.0328111	0.102867	2.80853	0.00502369	0.0210201	-3.32739	0.05418
Mgat4b	0.0327999	0.554597	1.45249	0.146517	0.289021	-6.19645	0.0580767
Ints10	0.0327474	0.219149	2.04081	0.0413962	0.113267	-5.17504	0.0572871
[truncated: 9,813 more rows]

## Sheet: ISC (distal)
index	logFC	AveExpr	t	P.Value	adj.P.Val	B	abs.log2FC
Cd74	0.678103	0.826962	13.8244	1.51412e-41	3.54152e-38	83.1027	0.895446
Fabp1	0.670668	0.532664	27.4838	3.0803e-142	3.60241e-138	310.284	0.935922
H2-Ab1	0.467149	0.327046	15.9443	6.58957e-54	2.56883e-50	110.982	0.631744
H2-Eb1	0.408003	0.305558	14.7791	6.10013e-47	1.78353e-43	95.2675	0.5534
H2-Aa	0.381726	0.189657	16.1456	3.75067e-55	2.1932e-51	113.791	0.523541
Hsp90aa1	0.369202	2.23735	12.8593	2.16115e-36	3.61066e-33	71.4857	0.284308
Fabp2	0.344402	1.50632	12.0984	1.42919e-32	1.85715e-29	62.8803	0.382987
Hmgcs2	0.291174	1.00431	8.87139	1.58984e-18	9.78585e-16	31.3162	0.339739
Tuba1b	0.277558	1.39992	7.90568	4.40904e-15	1.39361e-12	23.6136	0.104911
2810417H13Rik	0.260937	0.731742	6.69683	2.77322e-11	4.21205e-09	15.1502	0.145931
Tubb4b	0.257119	1.1488	7.14331	1.27909e-12	2.53541e-10	18.1215	0.0745215
Reg3b	0.241025	0.226144	6.95445	4.8047e-12	8.51378e-10	16.8424	0.306197
Hmgb2	0.227268	1.56731	5.40826	7.14226e-08	5.03185e-06	7.60833	0.006686
Top2a	0.216203	0.637587	5.68702	1.48712e-08	1.30766e-06	9.10855	0.0538142
Acot1	0.20919	0.997456	7.18711	9.2415e-13	1.89613e-10	18.4352	0.233553
Ube2s	0.206797	1.13662	6.73959	2.07817e-11	3.24057e-09	15.4285	0.0631494
Acaa2	0.20668	1.13355	7.88281	5.10613e-15	1.53118e-12	23.4702	0.187498
H2afz	0.206605	2.43702	7.28409	4.66967e-13	1.03041e-10	19.0961	0.0693988
Mapk13	0.205458	1.38103	8.55867	2.17339e-17	1.01971e-14	28.7717	0.140571
Ran	0.203339	2.21775	9.95296	7.80744e-23	8.30073e-20	40.98	0.0878597
Nme1	0.202635	1.82687	8.71761	5.67396e-18	3.01623e-15	30.0776	0.156473
Hsp90b1	0.199397	1.28695	6.79576	1.41714e-11	2.29033e-09	15.7977	0.138404
Prap1	0.197843	1.04879	5.14697	2.91211e-07	1.72006e-05	6.26859	0.229406
Ldha	0.196393	1.60197	7.68653	2.30837e-14	6.42772e-12	22.0074	0.155458
Stmn1	0.187778	2.20938	6.34634	2.73168e-10	3.32781e-08	12.946	-0.0104882
Ranbp1	0.187066	1.56268	7.57165	5.49278e-14	1.42751e-11	21.1674	0.11094
Dnaja1	0.186442	1.18449	6.72293	2.28972e-11	3.52346e-09	15.3342	0.134644
Reg3g	0.179555	0.50614	5.33564	1.06228e-07	7.11654e-06	7.22951	0.18788
Birc5	0.179232	0.529047	5.46652	5.1759e-08	3.83115e-06	7.91584	0.0414001
Hmgb1	0.179081	2.45009	6.98977	3.76029e-12	6.98041e-10	17.0792	0.0426775
Set	0.177722	1.72666	8.0386	1.50423e-15	5.33089e-13	24.656	0.120325
Snrpd3	0.177216	1.09694	6.89656	7.03092e-12	1.19169e-09	16.4738	0.159486
Pycard	0.176634	2.29974	8.75482	4.1299e-18	2.41496e-15	30.3865	0.113342
Dek	0.17576	1.1622	6.36419	2.40516e-10	2.96088e-08	13.0678	0.0614492
Mif	0.170932	1.91402	7.52073	8.03507e-14	1.99937e-11	20.7989	0.134621
H2afx	0.169895	0.58167	5.65795	1.75699e-08	1.53343e-06	8.9489	0.0506533
Nhp2	0.169673	1.33677	6.9276	5.67653e-12	9.90852e-10	16.6805	0.112511
Ahsa1	0.169249	0.857162	6.79258	1.43069e-11	2.29033e-09	15.788	0.124894
Ppa1	0.167758	1.19714	6.62767	4.32525e-11	6.09443e-09	14.7207	0.122358
Dtymk	0.166989	0.825723	6.43024	1.57385e-10	2.00067e-08	13.4761	0.115902
Nucks1	0.166544	1.01342	5.95735	2.99987e-09	2.99859e-07	10.6423	0.0715366
Lgals2	0.16635	3.55447	8.94132	8.67479e-19	5.63621e-16	31.9057	0.0833304
Prdx1	0.165441	2.62961	8.72837	5.17649e-18	2.88281e-15	30.1668	0.0830404
Ppia	0.164693	3.83733	10.9448	3.8502e-27	4.50281e-24	50.6593	0.0597839
Hist1h2ap	0.164318	0.460114	4.37907	1.2547e-05	0.000455706	2.706	0.0430151
Sfrp5	0.161161	0.419603	6.50087	9.96752e-11	1.35547e-08	13.9161	0.26232
Smc4	0.159562	0.641682	5.35877	9.3601e-08	6.40154e-06	7.35018	0.0259091
Tagln2	0.159539	1.20108	6.17551	7.90069e-10	8.55542e-08	11.9238	0.086203
H2afy	0.157699	1.24208	6.6835	2.98244e-11	4.44751e-09	15.0792	0.0998808
Mtch1	0.15517	0.838213	6.44469	1.43359e-10	1.86287e-08	13.566	0.122744
Nop56	0.154235	0.884305	5.93781	3.37337e-09	3.34335e-07	10.5297	0.102998
Dhrs4	0.152248	1.43413	5.53871	3.43069e-08	2.78624e-06	8.30823	0.102838
Etfb	0.151503	1.24365	6.22326	5.86543e-10	6.47134e-08	12.2102	0.104916
Ceacam10	0.149636	0.465515	4.9809	6.88376e-07	3.61012e-05	5.45065	0.194314
Cacybp	0.149493	0.8513	5.9004	4.21892e-09	4.07771e-07	10.3152	0.101844
Cycs	0.148955	1.46119	5.92504	3.64154e-09	3.57881e-07	10.4563	0.0978788
Maoa	0.146101	0.533735	5.98126	2.59727e-09	2.64131e-07	10.7806	0.113774
Ccnd2	0.145828	1.48601	4.30195	1.7763e-05	0.000616434	2.37927	0.0888253
Psma7	0.145419	1.70937	6.43174	1.55872e-10	2.00067e-08	13.4854	0.0742195
Cdk1	0.145336	0.401359	5.46853	5.11528e-08	3.83115e-06	7.92705	0.0137866
Hsph1	0.145311	0.634266	5.65278	1.79481e-08	1.54341e-06	8.9279	0.118375
Dctpp1	0.14461	1.22044	5.65448	1.77736e-08	1.53972e-06	8.93726	0.0612803
Mki67	0.144462	0.480253	4.61306	4.22448e-06	0.000182307	3.73207	0.0152433
Calr	0.144173	1.50013	5.46347	5.22477e-08	3.843e-06	7.90627	0.0824913
Spc24	0.143273	0.433418	5.49603	4.38076e-08	3.37059e-06	8.075	0.0289072
Fkbp2	0.142706	0.886308	5.52112	3.78704e-08	3.01337e-06	8.21377	0.0869664
H2-DMa	0.141847	0.14854	9.00455	4.74678e-19	3.26551e-16	32.4913	0.177094
Crip1	0.141016	1.61044	4.55428	5.57956e-06	0.000232217	3.46943	0.0416408
Tmem238	0.14015	0.919596	5.51072	4.01425e-08	3.16241e-06	8.15808	0.106855
Cks2	0.139946	0.88771	4.2922	1.85537e-05	0.00063632	2.33838	-0.0354358
Eif5a	0.139352	2.07782	6.1864	7.38318e-10	8.06975e-08	11.9889	0.0810018
Ech1	0.138074	1.19529	5.41244	6.92926e-08	4.94132e-06	7.63665	0.0890736
Srsf3	0.135431	1.77947	5.72896	1.15663e-08	1.03258e-06	9.34856	0.0368277
U2af1	0.134562	1.2061	5.64536	1.87277e-08	1.5871e-06	8.88721	0.0544354
Cenpa	0.134128	0.422008	4.27741	1.98178e-05	0.000667864	2.2765	0.0310193
Nudc	0.132938	1.01637	5.2255	1.90942e-07	1.20057e-05	6.66995	0.046436
Erh	0.132802	2.02488	6.37458	2.25053e-10	2.8e-08	13.1318	0.0417959
Alyref	0.132407	0.5443	5.77362	8.91712e-09	8.21148e-07	9.59773	0.087267
Hnrnpf	0.1324	1.7888	6.22905	5.65636e-10	6.36069e-08	12.2451	0.0275774
Dnajc9	0.132085	0.51918	5.52109	3.78765e-08	3.01337e-06	8.21361	0.0794439
Dut	0.132052	0.874001	4.89117	1.07881e-06	5.25694e-05	5.02372	0.0475913
Tk1	0.131228	0.349023	5.60299	2.38679e-08	1.97968e-06	8.65523	0.0540923
Lsm3	0.130823	0.788824	5.26457	1.54906e-07	1.0009e-05	6.86925	0.039597
Pgp	0.130331	0.805199	5.3265	1.10873e-07	7.3674e-06	7.18811	0.0720004
Srsf7	0.130312	1.24036	5.2007	2.17894e-07	1.34308e-05	6.54418	0.0523539
G3bp1	0.130267	1.28899	5.49069	4.49004e-08	3.43209e-06	8.05105	0.0565199
Snrpd1	0.13008	1.38249	5.47545	4.88811e-08	3.68816e-06	7.96989	0.0293165
Defa-rs1	0.129779	0.171266	7.59175	4.72373e-14	1.25554e-11	21.3135	0.153858
Txn1	0.129574	2.98191	6.68401	3.0043e-11	4.44751e-09	15.0727	0.00833875
Srsf2	0.129296	1.51114	5.25935	1.59305e-07	1.02366e-05	6.84256	0.0657815
Ak2	0.129121	1.16878	5.52161	3.77665e-08	3.01337e-06	8.21639	0.0767134
Taf10	0.127745	0.796556	5.18977	2.30907e-07	1.40649e-05	6.48894	0.0965153
Mpc2	0.125672	1.31375	5.36421	9.02859e-08	6.21114e-06	7.38406	0.0565274
Lmnb1	0.125547	0.410252	5.79491	7.87232e-09	7.30688e-07	9.71714	0.0668614
Galnt12	0.125504	0.477229	5.45917	5.35128e-08	3.88716e-06	7.88341	0.117009
Tyms	0.12511	0.552918	4.92944	8.89504e-07	4.40794e-05	5.20678	0.0493159
Gimd1	0.124731	0.193381	7.34306	2.97493e-13	6.82191e-11	19.5315	0.156242
Aars	0.124232	0.648248	5.18685	2.34507e-07	1.42102e-05	6.47421	0.0643747
Pfdn6	0.12388	0.940981	5.05573	4.66042e-07	2.60783e-05	5.82076	0.0694474
Cct3	0.123812	1.2235	4.94003	8.43045e-07	4.30542e-05	5.2577	0.0414865
Krt8	0.122526	2.53296	5.22222	1.95456e-07	1.22239e-05	6.64821	-0.0205358
Chchd2	0.122347	3.06656	8.3465	1.26039e-16	5.66935e-14	27.0636	0.0351364
2700094K13Rik	0.121127	0.988485	4.54119	5.91193e-06	0.000243451	3.41441	0.0210207
Gmds	0.120743	1.22587	4.57582	5.02145e-06	0.000210487	3.56845	0.0344639
Pcbp1	0.120554	1.40267	5.23228	1.84156e-07	1.16416e-05	6.70443	0.0370884
Tmem54	0.120534	0.635778	4.93483	8.65559e-07	4.32594e-05	5.23268	0.0771279
Pdlim1	0.120333	1.34301	4.93731	8.54748e-07	4.32594e-05	5.24461	0.0249175
Psmb8	0.120219	0.423551	5.20043	2.18201e-07	1.34308e-05	6.54284	0.126605
Irf8	0.11983	0.528884	5.10842	3.54321e-07	2.04764e-05	6.0814	0.116543
Mcm3	0.119753	0.351457	5.49783	4.3144e-08	3.35347e-06	8.08918	0.108133
Cyc1	0.11919	1.6559	5.30686	1.23326e-07	8.10279e-06	7.08659	0.0279716
Uchl3	0.118514	0.545529	5.1855	2.36182e-07	1.42379e-05	6.46743	0.0766302
Ctcf	0.117605	0.490873	5.16589	2.61998e-07	1.5633e-05	6.36866	0.0765126
Mt1	0.117524	1.25508	3.9427	8.33608e-05	0.00225151	0.932822	0.0712557
Psme2	0.117342	1.295	4.78188	1.85768e-06	8.55339e-05	4.50863	0.0283493
Pdia6	0.117124	0.838956	4.41333	1.06972e-05	0.000401628	2.85565	0.0655141
Anp32b	0.117099	1.9787	5.31668	1.16939e-07	7.72654e-06	7.13731	-0.016295
Drap1	0.116849	0.7	5.02368	5.49888e-07	2.97869e-05	5.66352	0.0901814
Rangap1	0.115286	0.527295	4.99473	6.38004e-07	3.42018e-05	5.52231	0.0444739
Hdgf	0.114907	1.79876	5.2695	1.50852e-07	9.80118e-06	6.89452	0.0149353
Ppp1r14b	0.114848	1.04292	4.67104	3.18715e-06	0.000141725	3.99787	0.0745156
Rpn2	0.114416	0.96678	4.50226	7.09323e-06	0.000285437	3.24262	0.0371146
Defa26	0.114401	0.115572	8.27213	2.31187e-16	9.01242e-14	26.4743	0.142664
Lyar	0.114383	0.677582	4.6645	3.28913e-06	0.000144611	3.9681	0.0591576
Hnrnpab	0.114333	1.46462	4.79173	1.76968e-06	8.24557e-05	4.55459	0.0275891
Ucp2	0.113886	1.26661	4.47951	7.88483e-06	0.000308405	3.14291	0.065781
Tpi1	0.112575	1.62152	4.88103	1.13512e-06	5.48564e-05	4.97546	0.017903
Psma4	0.112233	1.25418	4.50265	7.08016e-06	0.000285437	3.24436	0.0321614
Hadhb	0.112007	0.829978	4.38154	1.23671e-05	0.000450572	2.71917	0.0574819
Cps1	0.111937	2.02312	4.52464	6.38905e-06	0.000260348	3.3412	0.0746112
Ube2c	0.111444	0.729735	2.8004	0.00515406	0.0567577	-2.84045	-0.12025
Hspa5	0.111278	0.983998	3.8001	0.000148904	0.00356142	0.393304	0.0630844
Hspa9	0.110947	1.25193	4.60096	4.45724e-06	0.000190246	3.68097	0.0321661
Cdca8	0.110509	0.437289	4.20357	2.7435e-05	0.000869517	1.97134	-0.0210404
Manf	0.110461	0.847199	4.19125	2.88961e-05	0.000906005	1.92244	0.0728809
Uqcrq	0.109739	2.21546	5.46073	5.30499e-08	3.87761e-06	7.89171	0.0397817
Rrm1	0.109739	0.36272	5.12211	3.2983e-07	1.92868e-05	6.14954	0.0498818
Suclg1	0.109634	1.45887	4.61124	4.24446e-06	0.000182496	3.72717	0.0270396
Ndufb6	0.109566	1.24867	4.49213	7.43569e-06	0.000295784	3.19818	0.0411338
Sult1d1	0.109549	0.682379	4.13251	3.72964e-05	0.00113	1.6835	0.0838435
Mrpl28	0.109491	1.06934	4.44013	9.45843e-06	0.00036507	2.97151	0.0310362
Stra13	0.109335	0.852674	4.26038	2.13125e-05	0.000710113	2.20787	0.047454
Nolc1	0.108675	0.584792	4.53122	6.19509e-06	0.000253327	3.37028	0.086594
Cdk2ap1	0.108556	0.463247	4.92453	9.11892e-07	4.49982e-05	5.18319	0.0975968
Srrt	0.108183	0.475322	4.80495	1.65785e-06	7.78659e-05	4.61642	0.068599
Rpa2	0.108129	0.343645	5.24302	1.73874e-07	1.10514e-05	6.75916	0.0759011
Prim1	0.108086	0.386199	5.03343	5.2296e-07	2.88491e-05	5.71123	0.0777408
Timm9	0.10797	0.53767	4.74903	2.18252e-06	9.93175e-05	4.35605	0.0890856
Gspt1	0.107547	0.53648	4.76847	1.98426e-06	9.10035e-05	4.44621	0.0917994
Cks1b	0.107481	0.474146	4.27612	1.98732e-05	0.000667864	2.27349	-0.0113603
Pbk	0.107481	0.283312	4.7893	1.79592e-06	8.30167e-05	4.54094	0.0223692
H2-K1	0.1064	1.2178	4.13779	3.64552e-05	0.00110739	1.70484	0.0434982
Elavl1	0.106303	0.620457	4.65147	3.50173e-06	0.000152809	3.9089	0.0740218
Gar1	0.106024	0.815786	4.34361	1.46861e-05	0.000520467	2.55758	0.0518353
Exosc7	0.105913	0.643253	4.38641	1.20961e-05	0.000443462	2.74001	0.046683
Slbp	0.10585	0.60296	4.29074	1.86195e-05	0.000636711	2.33466	0.0744298
Bdh1	0.105647	0.565177	4.41227	1.0749e-05	0.000401628	2.8511	0.10088
Ndufa11	0.105569	1.14884	4.39808	1.14694e-05	0.000421807	2.79006	0.0557012
Ubb	0.10538	3.16237	6.06096	1.60061e-09	1.64202e-07	11.2454	-0.0517444
Timm50	0.104209	0.523471	4.50198	7.10236e-06	0.000285437	3.24141	0.0547907
Psmd1	0.104059	0.367797	4.93564	8.62034e-07	4.32594e-05	5.23655	0.085263
Cdca3	0.104018	0.554284	3.35147	0.000819103	0.013885	-1.17805	-0.0368765
Hint1	0.103975	2.51826	6.30942	3.40846e-10	4.02646e-08	12.7323	-0.00906727
Rbbp7	0.103621	0.87166	4.18389	2.98403e-05	0.000925681	1.89232	0.0236713
Lrrc59	0.103325	0.447354	4.67188	3.17428e-06	0.000141692	4.0017	0.100407
mt-Nd1	0.10318	4.09693	6.26888	4.46037e-10	5.11413e-08	12.4743	0.0473819
Gale	0.103077	0.39	4.86349	1.23933e-06	5.94015e-05	4.89217	0.105171
Mdh1	0.103025	1.53245	4.2804	1.94977e-05	0.000662867	2.29139	0.00445796
Hjurp	0.102885	0.565252	4.24531	2.27834e-05	0.00074846	2.14526	0.037332
Serpinb1a	0.102882	0.802297	3.85468	0.000119377	0.0029454	0.59841	0.0364205
Elf3	0.102644	1.28351	3.75783	0.000176085	0.00402996	0.237654	0.0203433
Aldh9a1	0.102581	0.465476	4.59167	4.65818e-06	0.000196238	3.63934	0.104979
Atp5g1	0.102283	2.46472	5.42651	6.41184e-08	4.62879e-06	7.71074	0.0118183
C1qbp	0.101769	1.57158	4.48212	7.78984e-06	0.000305712	3.15433	0.0367922
Snrpb	0.101719	1.63636	4.79045	1.78088e-06	8.26482e-05	4.54862	0.0024781
Ppp2ca	0.101625	0.695166	4.29725	1.80859e-05	0.000622101	2.36196	0.0522582
Otc	0.101611	1.07925	3.79592	0.00015128	0.00358867	0.378467	-0.00989141
Aimp2	0.100933	0.487756	4.51082	6.81558e-06	0.000276765	3.28027	0.0426963
Srm	0.100876	0.272424	5.39484	7.63389e-08	5.34601e-06	7.5442	0.100856
Mrpl17	0.100065	0.73288	4.16588	3.22759e-05	0.000990726	1.81883	0.0513305
Ybx3	0.100023	0.790926	3.99109	6.80369e-05	0.00190813	1.12189	0.0603939
Wdr18	0.100008	0.354346	5.02852	5.36367e-07	2.94498e-05	5.68718	0.0737135
Lig1	0.0999186	0.461553	4.07916	4.68927e-05	0.00137446	1.46937	0.053746
Acadl	0.0998559	0.458122	4.4426	9.35161e-06	0.000362143	2.9822	0.0663336
Psmb5	0.0997233	1.36561	4.20676	2.6999e-05	0.000860364	1.98608	-0.00219673
Nasp	0.0992879	0.690718	3.74814	0.000182982	0.00415529	0.202044	0.0208417
Anp32e	0.0991545	0.566919	4.11659	3.99443e-05	0.00119475	1.61933	0.0171507
Mcm7	0.0987563	0.516203	4.10713	4.16018e-05	0.00122862	1.5813	0.045279
Mrpl57	0.0986146	0.876905	4.10866	4.13301e-05	0.00122368	1.58743	0.0432313
Taldo1	0.0979511	2.17172	4.29905	1.79407e-05	0.000620758	2.36953	-0.0210373
Psmb3	0.0975506	1.39611	4.2378	2.35525e-05	0.000769404	2.11412	0.00995797
Rnaseh2c	0.0975468	0.910052	3.61524	0.000307166	0.00638381	-0.277022	0.00546329
H2-DMb1	0.0972054	0.0777101	8.30056	1.83444e-16	7.66205e-14	26.699	0.133225
Nxt1	0.0971507	0.410826	4.63335	3.81933e-06	0.000166049	3.82686	0.0527191
Psme1	0.0969494	1.37795	3.97592	7.24887e-05	0.00201367	1.06279	0.0162942
Mcm5	0.0969193	0.383869	4.41601	1.05664e-05	0.000401214	2.86723	0.0465004
Hspd1	0.0966854	1.99259	4.32398	1.60434e-05	0.000561113	2.47452	-0.00200171
Hmgn5	0.0961091	0.824478	3.67917	0.00023991	0.00527395	-0.0487097	-0.00670251
Marcks	0.0960704	0.9472	3.74566	0.000184788	0.00418817	0.192943	0.0324591
Scd2	0.0959832	0.385084	4.24904	2.24104e-05	0.000738282	2.16074	0.137876
Ywhah	0.0958409	0.954874	3.79176	0.000153824	0.00361966	0.362993	-0.0175278
Grpel1	0.095606	0.932027	3.92566	8.92905e-05	0.00238991	0.868555	0.0309194
Calm3	0.0956001	1.09855	3.83597	0.000128775	0.00315068	0.527999	0.0102015
Gm21002	0.0954885	0.183248	5.40749	7.121e-08	5.03185e-06	7.61059	0.117181
Ddx39	0.0951013	0.721913	3.81341	0.000141028	0.00340067	0.443595	0.019124
Hmgn2	0.0950169	0.91731	3.10565	0.00192558	0.0271648	-1.95597	-0.000156332
Lsm2	0.094912	0.732152	3.84735	0.000122979	0.00302151	0.570788	0.0135626
Psmd7	0.0948445	0.879134	3.68239	0.000236916	0.0052352	-0.0370987	0.015779
Gnl3	0.0945919	0.556713	3.95087	8.04483e-05	0.00218801	0.965685	0.0623552
Lsm8	0.0938296	0.747587	3.87689	0.000109062	0.00276678	0.682424	-0.00211986
Pcna	0.0936746	0.509273	3.5301	0.000424573	0.0082661	-0.575276	0.050865
Cenpm	0.0936299	0.245146	5.05446	4.6911e-07	2.6125e-05	5.81452	0.0490946
Fkbp4	0.0935645	1.71565	4.16016	3.30886e-05	0.00101301	1.79554	-0.0168502
Banf1	0.0935505	1.11391	3.8152	0.000140017	0.00339027	0.450274	0.0266186
Uqcc2	0.0935465	0.784944	3.88784	0.000104291	0.0026689	0.724028	0.0625549
Hells	0.0934642	0.388022	4.11554	4.01247e-05	0.00119686	1.61511	0.0723125
Ddx27	0.0933772	0.496275	4.12944	3.77935e-05	0.00114211	1.67111	0.0637814
Smc2	0.0933302	0.39318	3.9172	9.24587e-05	0.00244439	0.836093	-0.0310825
Ddx24	0.0930423	0.599551	3.99608	6.66312e-05	0.00187772	1.14136	0.0460731
Yif1a	0.092913	0.36865	4.49656	7.28394e-06	0.000291732	3.21761	0.0897022
Tm4sf5	0.092346	0.91726	3.42379	0.000629452	0.0112733	-0.937127	0.0456516
Psmb2	0.0923214	1.30512	3.96538	7.5744e-05	0.00208921	1.02184	-0.00139753
Jund	0.0923208	0.775517	3.50216	0.000471188	0.00893119	-0.671202	0.0474504
Gpatch4	0.0923049	0.473813	4.0838	4.59738e-05	0.00135091	1.48787	0.0797632
Lsm4	0.0922654	1.53469	3.56482	0.00037227	0.00746776	-0.454299	-0.0229318
Fgfbp1	0.0922615	0.697897	3.42579	0.000624855	0.0112091	-0.930406	0.0286959
Ccnd1	0.0919401	0.939743	3.25102	0.00116816	0.0185118	-1.50231	0.0463657
Fus	0.0917267	1.05892	3.66843	0.000250138	0.00545777	-0.0873134	0.047417
Bub3	0.0916936	0.617442	3.59071	0.00033738	0.00689801	-0.363581	-0.0247215
Mat2a	0.0916734	0.926955	3.57956	0.000352018	0.00717222	-0.402742	0.0371263
Cdc20	0.0916205	0.283121	3.69721	0.000223972	0.00497975	0.0151794	-0.0231821
Eif6	0.0916135	1.08039	3.76475	0.000171313	0.00393615	0.263124	0.0102495
Mrps18b	0.0910469	0.623773	3.86433	0.000114786	0.00288074	0.634864	0.0523017
Calm1	0.0906644	2.81033	5.33915	1.03503e-07	6.99693e-06	7.25372	-0.0174879
Hmgn1	0.0902717	1.91672	4.05899	5.10972e-05	0.00148283	1.38914	0.0197441
Cenpf	0.0897686	0.408865	2.95647	0.003149	0.0402541	-2.39957	-0.0525317
Mrto4	0.0896741	0.542966	3.90989	9.52786e-05	0.0024928	0.808129	0.0501931
Anapc11	0.0895572	0.647505	3.76893	0.000168487	0.00389418	0.278543	0.0199008
Farsa	0.0893767	0.304972	4.70405	2.71712e-06	0.00012269	4.14875	0.0783475
Carhsp1	0.0892638	0.630475	3.79656	0.000150895	0.00358867	0.380827	0.0280694
Hadha	0.0892565	0.798277	3.57598	0.000356835	0.00725771	-0.415271	0.0460172
Rpn1	0.0892428	0.751734	3.61646	0.000305729	0.00638381	-0.272692	0.0420468
Atp1a1	0.089077	1.50128	3.66631	0.000252207	0.00549267	-0.0949285	0.0335944
Ccna2	0.0888558	0.290965	3.92145	9.09689e-05	0.00241791	0.851419	-0.0154486
Ces2e	0.0887817	0.152732	5.90343	4.14331e-09	4.038e-07	10.3325	0.103055
Ptges3	0.0886612	0.964437	3.56589	0.000370771	0.0074636	-0.450579	0.0169149
Incenp	0.0886141	0.222018	4.83323	1.441e-06	6.82287e-05	4.74925	0.0134314
Ube2l3	0.0884689	0.961549	3.63642	0.000283132	0.00599859	-0.201798	0.0268308
Cox5a	0.0878165	2.42187	4.9585	7.67595e-07	3.95464e-05	5.3467	-0.0151121
Rbm25	0.0877808	1.06905	3.58482	0.000345035	0.00704221	-0.38427	0.0192615
Oaz1	0.0877006	2.67886	5.62184	2.1421e-08	1.80229e-06	8.75864	-0.00204625
Psmb9	0.087597	0.28292	4.54803	5.72477e-06	0.000236577	3.44475	0.0801296
Ndufb8	0.0875733	1.73977	3.99675	6.64419e-05	0.0018769	1.14401	-0.000509585
Rfc2	0.0872311	0.618826	3.54271	0.000404719	0.00795494	-0.53128	0.0285006
Mrpl51	0.0869724	0.941074	3.5678	0.000368082	0.00743476	-0.443873	-0.0122979
Gsto1	0.0868854	1.42127	3.75515	0.000177969	0.00404932	0.227787	-0.0187862
Psmb6	0.0868717	1.49199	3.86861	0.000112806	0.00284352	0.651043	-0.0171252
Rfc3	0.0867043	0.413213	3.95525	7.90005e-05	0.00215364	0.982606	0.0446502
Ppig	0.086498	0.937748	3.51714	0.000445523	0.008598	-0.619688	0.0143025
Gart	0.0860171	0.423568	3.9827	7.04661e-05	0.00196214	1.08917	0.0586795
Mcm6	0.0859219	0.524023	3.37097	0.000762643	0.0132135	-1.11297	0.0667759
Mrpl15	0.0857052	0.931743	3.42709	0.000621884	0.0111891	-0.926035	0.0276637
Tonsl	0.0856395	0.774068	3.56351	0.000374123	0.00749207	-0.458873	0.0247963
Prss32	0.0856286	0.947938	3.19903	0.00139953	0.021174	-1.66673	0.0117394
Nudcd2	0.085608	0.567487	3.64739	0.000271393	0.00580246	-0.162685	0.0207125
Dnajc2	0.0854453	0.761033	3.47199	0.000527112	0.00975758	-0.774279	0.0224948
Ezh2	0.085404	0.520888	3.6206	0.000300913	0.00630676	-0.258036	0.00931492
Mrpl23	0.0850888	1.20716	3.52154	0.000438233	0.0084994	-0.60451	0.0358307
Cmc2	0.084777	0.397055	3.81807	0.000138411	0.00336531	0.460986	0.0190012
Nsmce4a	0.0847331	0.621672	3.60278	0.000322174	0.0066335	-0.32104	0.00467913
Ccnb1	0.084662	0.226084	3.95598	7.89151e-05	0.00215364	0.983919	-0.00634287
Ybx1	0.0845825	2.76602	4.89031	1.08347e-06	5.25773e-05	5.01963	-0.0186615
Dtl	0.0843803	0.217096	4.66508	3.27996e-06	0.000144611	3.97074	0.0875001
Tspan1	0.0842441	0.888156	2.69419	0.00711596	0.0705694	-3.12688	0.0159804
Rab5c	0.0842179	0.498909	3.85489	0.000119277	0.0029454	0.599193	0.0542429
Pfn1	0.0840079	2.3878	4.25332	2.19906e-05	0.000728554	2.17848	-0.0203858
Ppic	0.0836839	0.217846	4.69731	2.80727e-06	0.000126273	4.11788	0.0877467
Fen1	0.083518	0.275053	4.382	1.23413e-05	0.000450572	2.72113	0.0497292
Fkbp3	0.0834192	0.952752	3.31417	0.000934839	0.015436	-1.29908	0.011344
Pmf1	0.0832374	0.54236	3.52984	0.000424791	0.0082661	-0.575839	-0.00741469
Commd1	0.0825063	0.868533	3.37271	0.000757869	0.0131503	-1.10722	0.000979355
Rps6kb1	0.0823256	0.45592	3.76225	0.000173019	0.00396757	0.253933	0.0518197
Defa3	0.0822674	0.114477	5.88968	4.49721e-09	4.31106e-07	10.2539	0.093975
Cd81	0.082241	1.69979	3.213	0.00133356	0.0204135	-1.62283	-0.00868289
Klf5	0.0819898	1.18946	2.99708	0.00275783	0.0361174	-2.28046	-0.0344639
Snrpc	0.0818048	0.855885	3.36078	0.00079121	0.0136076	-1.14661	0.00874308
Tipin	0.0815898	0.380515	3.74218	0.000187346	0.00423793	0.180206	0.0556382
Hn1	0.0815884	1.5504	3.17859	0.00150154	0.0222567	-1.73065	-0.0717316
Rheb	0.0814918	0.641596	3.47972	0.000512215	0.00953877	-0.74794	0.0201905
Ndufaf2	0.0814463	0.4376	3.79738	0.000150401	0.00358867	0.38387	0.0446095
Park7	0.0813786	1.8345	3.89012	0.000103323	0.00265607	0.732709	-0.0166945
Vps29	0.0811876	0.613319	3.50314	0.000469468	0.00891452	-0.667839	0.0301545
Sfn	0.0811869	0.393535	3.61511	0.000307318	0.00638381	-0.277478	0.0308124
Anp32a	0.0809424	1.09853	3.22105	0.0012968	0.0200769	-1.5974	0.0171403
Ddost	0.0808935	0.860564	3.20941	0.0013502	0.0206144	-1.63411	-0.0110376
Psmb10	0.0808488	0.951687	3.2606	0.00112963	0.0180725	-1.47174	0.0095784
Kpnb1	0.0808276	0.578185	3.52014	0.00044054	0.0085159	-0.609341	0.0305222
Dnajc21	0.0807385	0.291304	4.18641	2.95138e-05	0.000920436	1.90263	0.0754555
Spc25	0.0804494	0.194304	4.4387	9.52124e-06	0.000366286	2.96528	0.011853
Psma3	0.0803087	1.26905	3.27777	0.00106343	0.0171306	-1.4167	0.00231747
Smyd2	0.0802293	0.560719	3.43079	0.000613521	0.0110727	-0.913617	0.0542702
Tomm5	0.0802124	1.63447	3.51101	0.000455864	0.00872559	-0.640796	0.0195577
Srsf6	0.0800931	0.984501	3.26544	0.00111059	0.0177923	-1.45626	-0.00312802
Aurkb	0.0800357	0.21165	4.20535	2.71663e-05	0.000863341	1.98029	-0.00202948
Swi5	0.0794595	1.53667	3.56122	0.000377381	0.0075384	-0.466862	-0.0237905
Rexo2	0.079129	0.493536	3.48261	0.000506756	0.00946727	-0.738096	0.0423579
Mrpl21	0.0790431	0.903917	3.21165	0.00133976	0.0204817	-1.62705	0.00432829
Dad1	0.0790419	1.70787	3.65314	0.000265425	0.00570269	-0.142141	0.00766355
Cdk5rap1	0.0789841	0.105719	6.33458	2.90497e-10	3.50244e-08	12.8861	0.0844029
Tuba4a	0.0788644	0.440899	3.64227	0.000276815	0.00590758	-0.180958	0.0115363
Bcap31	0.0788002	0.870517	3.04814	0.00233147	0.0314698	-2.12905	0.00616979
Eif3b	0.0787645	0.655596	3.37428	0.00075358	0.0131148	-1.10202	0.0225334
Edf1	0.0787365	1.53361	3.62558	0.000295206	0.0062206	-0.24036	-0.00282877
Gmnn	0.0786771	0.529713	3.30964	0.000950006	0.0155825	-1.31378	-0.0147301
Slc39a5	0.0784694	0.491651	3.33092	0.000880642	0.0146735	-1.24453	0.0518842
Sap30	0.0784257	0.425481	3.60426	0.000320363	0.00660783	-0.315838	0.0364276
Pus1	0.0781137	0.519221	3.47152	0.000528027	0.00975758	-0.775872	0.0478619
Abhd17a	0.0779661	0.53837	3.49723	0.00047992	0.0090673	-0.688085	0.0617797
Nans	0.0778883	0.495697	3.46475	0.000541424	0.00997157	-0.798883	0.0337897
Ifrd2	0.0778193	0.555502	3.41188	0.000657446	0.0117208	-0.977019	0.0429511
Psma2	0.0776492	1.34825	3.30607	0.000962156	0.0157376	-1.32538	-0.0127713
Dynll1	0.0775375	1.04589	2.52053	0.011796	0.0988922	-3.57156	0.0149977
Gsr	0.0771554	0.642415	3.25584	0.00114864	0.0183009	-1.48695	0.00229451
Pdss1	0.0770525	0.315944	3.97146	7.38474e-05	0.00204172	1.04547	0.0417762
Amn	0.076967	0.309715	3.89053	0.000103153	0.00265607	0.734242	0.0735408
Haus4	0.0768806	0.291928	3.94939	8.09443e-05	0.00219639	0.959957	0.0246683
Smc6	0.0768013	0.596728	3.23492	0.00123575	0.019321	-1.55352	0.0199355
Mrpl55	0.0767987	0.496347	3.54528	0.00040081	0.00790468	-0.522342	0.0483655
Mrpl40	0.0767917	0.555663	3.3807	0.0007363	0.0129101	-1.08079	0.0405126
Pomp	0.0767756	1.40649	3.31388	0.000935796	0.015436	-1.30002	-0.00952148
Mpp6	0.076646	0.344702	3.80707	0.000144667	0.00348122	0.41995	0.0553987
Rbm3	0.0764807	1.89729	3.28611	0.00103262	0.0167033	-1.38988	-0.0107828
Dnajc19	0.07646	0.825064	3.09444	0.0019979	0.0278161	-1.98952	0.0306934
mt-Co3	0.076004	4.88207	4.93256	8.80027e-07	4.37954e-05	5.21745	0.00927124
Txndc17	0.0757917	1.31999	3.20193	0.00138559	0.0209902	-1.65763	0.00340766
Nhp2l1	0.0757212	1.34243	3.11679	0.00185316	0.0263658	-1.92145	-0.0138247
Ddx39b	0.0756612	1.08715	2.92087	0.00352796	0.0433614	-2.50178	-0.0342213
Uqcrc1	0.0756537	1.50774	2.93119	0.00341323	0.0424816	-2.47213	-0.0241496
Tspan8	0.0756435	1.97683	3.10982	0.00189725	0.026895	-1.94274	-0.0535377
BC003965	0.0755279	0.616911	3.22672	0.00127153	0.0197937	-1.5795	0.048334
Acadvl	0.0753116	0.603154	3.09464	0.00199656	0.0278161	-1.98892	0.0336518
Ewsr1	0.0750599	0.783247	3.12713	0.0017895	0.0256473	-1.88979	0.005295
Gcat	0.074966	0.422926	3.40348	0.000677863	0.0120115	-1.00505	0.0318364
Hsd17b4	0.0749427	0.443175	3.42871	0.000618194	0.0111399	-0.920576	0.053194
Coq7	0.07474	0.476211	3.35128	0.000818691	0.013885	-1.17784	0.0353484
Mrpl41	0.0746596	0.602805	3.17705	0.0015095	0.0223181	-1.73545	0.0422703
Pold2	0.0744224	0.4231	3.39006	0.000711754	0.0125361	-1.04974	0.0166104
Fkbp5	0.0743689	0.123977	5.41607	6.792e-08	4.87316e-06	7.65575	0.0812675
Atp1b3	0.0743503	0.297241	3.92485	8.95903e-05	0.00239214	0.865434	0.0638335
Wdr46	0.0742198	0.276778	4.02703	5.84999e-05	0.00166867	1.2628	0.0648391
Psip1	0.0741606	0.40944	3.38186	0.000733203	0.0128751	-1.07693	0.0243332
Senp6	0.0740847	0.690141	3.15473	0.00162928	0.0238181	-1.80475	0.0351392
Pitpna	0.0740624	0.51606	3.2442	0.00119638	0.0187808	-1.52404	0.040959
Cdc26	0.0740582	0.840568	3.12536	0.00180024	0.0257381	-1.89521	0.0180674
Arl6ip1	0.073901	1.09827	2.31249	0.0208536	0.140344	-4.06556	-0.105245
Mrps7	0.0738995	0.690508	3.08418	0.00206785	0.0285857	-2.02065	0.0308785
Cenpw	0.073874	0.302919	3.67603	0.000242856	0.00532871	-0.059998	0.0164715
H2afv	0.0736432	2.21782	3.30069	0.000980697	0.0159962	-1.34281	-0.104843
Bcl7c	0.0736416	0.585054	3.15754	0.00161376	0.0236207	-1.79607	0.0203407
Snrpa1	0.0736276	0.602745	3.09051	0.00202447	0.0281189	-2.00147	0.0281843
Ssr4	0.0735602	1.83014	3.60863	0.000315041	0.00653263	-0.300382	-0.0212741
Fbp2	0.0735529	1.03216	2.84174	0.00453029	0.0516391	-2.72558	-0.00984566
Nop58	0.0734695	0.730313	2.85031	0.00441042	0.0507182	-2.70162	-0.0121621
Cd177	0.0734141	0.216536	3.8853	0.000105382	0.00269093	0.71435	0.0788517
Acy1	0.0734064	0.156954	4.97799	6.95006e-07	3.62264e-05	5.44103	0.0777244
Dkc1	0.0733432	0.52361	3.176	0.00151495	0.0223421	-1.73872	0.00912901
Rbmxl1	0.0732942	0.702109	3.04468	0.00235829	0.031665	-2.13938	0.0143348
Rfc5	0.0732595	0.254057	4.05556	5.18464e-05	0.001498	1.37554	0.023974
Sgk1	0.0731793	0.129858	5.01092	5.8719e-07	3.1646e-05	5.60115	0.083498
Actl6a	0.0731073	0.563543	3.22083	0.00129783	0.0200769	-1.59813	0.0114872
Fbl	0.0728944	1.29868	3.08157	0.00208598	0.0287345	-2.02854	-0.0131152
Pop7	0.0727684	0.382073	3.53468	0.000417137	0.00815789	-0.559103	0.0523508
Bckdk	0.0727366	0.386851	3.43354	0.000607353	0.0109953	-0.904349	0.0309905
D8Ertd738e	0.0725502	1.13612	3.00739	0.00266642	0.0351565	-2.25011	-0.00837126
Pglyrp1	0.0725173	1.48405	2.55942	0.0105573	0.0926932	-3.47447	-0.00975279
Ndufab1	0.0723955	1.69834	3.4406	0.000591811	0.010764	-0.880567	-0.0277054
Ltv1	0.0721517	0.277111	3.84941	0.000121954	0.00300262	0.578569	0.0615612
Npm3	0.072002	1.10854	2.8045	0.00508602	0.0560613	-2.82879	0.00231282
Syce2	0.0719007	0.242754	3.91179	9.45393e-05	0.00248156	0.815379	0.0457406
Fam213b	0.071765	0.365497	3.44414	0.000584174	0.0106582	-0.868649	0.0525984
Arf1	0.0716965	1.29443	3.02788	0.00249282	0.0330915	-2.18943	-0.0113182
Prmt1	0.071393	0.913364	2.80724	0.00504311	0.0556407	-2.82124	-0.00957685
Cdv3	0.0712163	0.757666	2.86384	0.00422704	0.0493025	-2.66367	0.0294422
Ebna1bp2	0.0710313	0.66409	2.97939	0.00292146	0.0377195	-2.33234	0.0112827
Mthfd1	0.0708819	0.361724	3.50309	0.000469546	0.00891452	-0.667992	0.0364641
Ube2e3	0.0708724	0.746657	2.9336	0.003387	0.0423195	-2.4652	0.0191561
Gm1123	0.0707401	1.28912	2.20224	0.0277645	0.166687	-4.31021	-0.0631183
Gemin6	0.0707063	0.245169	3.98479	6.98518e-05	0.00195408	1.09733	0.0379447
Psmb7	0.0706958	1.07792	2.8173	0.00488836	0.0547644	-2.79346	-0.029812
Immt	0.0706195	0.827285	2.94349	0.00328104	0.0412157	-2.43667	-0.00922541
Pole4	0.0706042	0.504742	3.18648	0.00146138	0.0218833	-1.70603	0.04128
Nt5c	0.0704981	1.242	3.04906	0.00232437	0.0314698	-2.1263	-0.0050783
Agpat4	0.0703538	0.187226	4.40293	1.12179e-05	0.000415168	2.81092	0.0675565
Sdf2l1	0.0703406	0.241175	3.79986	0.000148913	0.00356142	0.3931	0.0695512
Txnl1	0.0703037	0.946554	2.81006	0.0049993	0.0554605	-2.81346	-0.0365835
Cenpv	0.0702634	0.891319	2.86763	0.00417696	0.0490458	-2.65302	-0.00685437
Neil3	0.0698996	0.125665	4.98189	6.81308e-07	3.58914e-05	5.45994	0.0368543
Ilf2	0.0698352	0.643392	2.92289	0.00350525	0.0432425	-2.49599	-0.0025659
Crls1	0.0694655	0.26191	3.8034	0.000146815	0.00352568	0.406265	0.0638752
Agmat	0.0693817	0.312259	3.51223	0.000453792	0.00870016	-0.636606	0.0627732
Ncapg	0.0692243	0.124842	4.99371	6.41341e-07	3.42018e-05	5.51735	0.0310896
Nudt14	0.0690501	0.400489	3.34786	0.00082882	0.0140276	-1.18909	0.0321738
Nusap1	0.0689391	0.255262	2.97955	0.00292209	0.0377195	-2.33234	-0.0492271
Mrpl54	0.0685724	0.940349	2.78609	0.00538292	0.0585612	-2.87931	-0.00927975
Ppih	0.0685669	0.493607	3.10401	0.00193471	0.0272411	-1.96044	-0.0023826
Tomm40	0.0684186	0.76585	2.82148	0.00482544	0.0542584	-2.7819	0.0133116
Pop5	0.0683905	0.838528	2.81728	0.00488876	0.0547644	-2.79353	-0.00356073
Hspe1	0.0682684	2.73851	3.90366	9.77481e-05	0.00255171	0.784314	-0.0228678
Mydgf	0.0682038	0.763594	2.86535	0.00420713	0.0492159	-2.65945	0.0416477
Magoh	0.0681839	0.836684	2.79433	0.00524814	0.057523	-2.85674	-0.0204378
Mrpl18	0.0681759	1.14812	2.87108	0.00413183	0.0487114	-2.6433	-0.0377779
Bend7	0.0681138	0.205233	4.06428	4.99621e-05	0.00145712	1.41013	0.0732472
Bex1	0.0680167	1.14338	1.59908	0.109964	0.381158	-5.4379	-0.0377913
Slc25a20	0.0678626	0.167821	4.40919	1.09013e-05	0.000406021	2.83786	0.0757855
Setd8	0.0678346	0.783811	2.67794	0.00746566	0.0729169	-3.16947	-0.000738579
Uhrf1	0.0677893	0.21267	3.73498	0.000192755	0.00434349	0.153837	0.0545569
Ppie	0.0677332	0.402438	3.31446	0.000933873	0.015436	-1.29814	0.0368272
Mrpl12	0.067674	1.50963	2.94063	0.0033114	0.0415079	-2.44494	-0.0191926
Sbno1	0.0676547	0.623093	2.78942	0.00532808	0.058181	-2.8702	0.0448929
Ahsa2	0.0674951	0.32597	3.35824	0.000798474	0.0136923	-1.15497	0.0487218
Tmpo	0.0674201	0.91267	2.62397	0.00875444	0.0815916	-3.30999	-0.078622
Pno1	0.0673545	0.295111	3.51668	0.000446293	0.00859868	-0.621277	0.0558518
Lgals9	0.0673005	1.01977	2.63284	0.00852967	0.0803824	-3.28707	-0.0159574
Tmem252	0.0671985	0.0884789	5.69953	1.37148e-08	1.21511e-06	9.1854	0.0898165
Psmb4	0.0671206	1.34614	2.84999	0.00441481	0.0507182	-2.70251	-0.0415686
Akr1b3	0.0669849	0.494754	2.90228	0.00374336	0.0453664	-2.55491	0.0449174
Mtdh	0.0668778	0.856431	2.68699	0.00726705	0.0716595	-3.14562	0.0251389
Cenpe	0.0668531	0.260032	3.05291	0.00229619	0.0311892	-2.11515	-0.0272142
Sar1b	0.0667633	0.598859	2.90821	0.00367339	0.0447504	-2.538	0.0300973
Nlrp6	0.0665687	0.953925	2.52773	0.0115534	0.0976136	-3.55351	-0.00862037
Guk1	0.0665677	0.886092	2.72559	0.00647218	0.066049	-3.04303	0.0239636
Ptrh2	0.0665157	0.523579	2.948	0.00323376	0.0408776	-2.42363	0.0180466
Nop10	0.0664806	1.64623	2.92646	0.0034654	0.042932	-2.48573	-0.0118747
Parl	0.066427	0.488682	3.02892	0.00248429	0.0330214	-2.18634	0.0362371
Ddit4	0.0662905	0.368487	3.04739	0.00233727	0.0314783	-2.13129	0.0738463
Pdia4	0.0661338	0.358281	3.19159	0.00143591	0.0215841	-1.69005	0.03874
Pdia3	0.0661258	1.11937	2.52752	0.0115601	0.0976136	-3.55402	-0.0251292
Ndufv1	0.0660785	0.954068	2.62767	0.00866011	0.0810806	-3.30045	-0.0398044
Smc1a	0.0660655	0.734371	2.63144	0.00856474	0.0806038	-3.29069	-0.0315231
Mbd3	0.066006	0.597142	2.8881	0.0039156	0.0468579	-2.5952	0.0216987
Tamm41	0.0658952	0.176732	4.2574	2.15967e-05	0.000717538	2.19544	0.0608165
Ncapd2	0.0658911	0.22052	3.60766	0.00031622	0.00653996	-0.30383	0.00552838
Ncaph2	0.0657728	0.44921	3.09527	0.0019924	0.0278057	-1.98703	0.00317514
Rnaseh2a	0.0657172	0.474858	2.92074	0.00352936	0.0433614	-2.50214	0.000512078
Grwd1	0.0655406	0.23362	3.7807	0.00016077	0.0037529	0.322023	0.0557749
Cope	0.0655005	0.955334	2.70344	0.00691804	0.0690918	-3.10206	-0.0231633
Hist1h4i	0.0654701	0.146123	4.04626	5.39337e-05	0.00154977	1.33868	0.0839251
Mrpl13	0.0654283	0.717821	2.73274	0.00633387	0.06511	-3.02387	-0.0061642
Cldn7	0.0654141	2.39112	3.35407	0.000810518	0.0138178	-1.16867	-0.0544913
Urod	0.0653973	0.568564	2.88274	0.00398261	0.0474304	-2.61039	0.00490348
Usp1	0.0653739	0.524028	2.83167	0.00467488	0.0528405	-2.75362	-0.00100008
Rpp14	0.0653462	0.356176	3.24918	0.00117571	0.0185558	-1.50817	0.0435592
Sf3b1	0.0653206	1.08539	2.67623	0.00750355	0.0731283	-3.17394	-0.043514
Cisd2	0.0653036	0.701241	2.69712	0.00705036	0.0701139	-3.11884	0.0196343
Snrnp70	0.0652761	0.715381	2.72245	0.00653366	0.0665603	-3.05141	-0.012601
Atp2b1	0.0651425	0.711446	2.63698	0.00842673	0.0796849	-3.27637	0.00806779
Ccnb2	0.065123	0.33879	2.48379	0.0130823	0.105856	-3.6619	-0.0385017
Atp5a1	0.0651157	2.47293	3.56098	0.000377726	0.0075384	-0.467704	-0.0623031
Sac3d1	0.0650884	0.362426	3.19026	0.00144247	0.0216278	-1.69419	0.0295001
Nifk	0.0650283	0.44054	2.98486	0.00286993	0.0372932	-2.31633	0.0525595
A430005L14Rik	0.0649559	0.469619	2.93045	0.00342143	0.0425225	-2.47428	0.0208969
Ssna1	0.0649443	0.700165	2.7432	0.00613626	0.0636766	-2.99574	-0.016056
Emc8	0.0647348	0.461805	2.96714	0.00303995	0.0390683	-2.3681	0.0275083
Mrps17	0.0647281	0.767812	2.69551	0.00708428	0.0703913	-3.12308	-0.0152819
Mrpl42	0.0646133	1.40047	2.89036	0.00388768	0.0465969	-2.58879	-0.0178289
Ngfrap1	0.0644438	0.712248	2.57325	0.0101431	0.0900028	-3.43945	-0.0133779
Rnaseh2b	0.0644286	0.300813	3.3736	0.000755439	0.0131276	-1.10428	0.0261511
Ndufv2	0.0643938	1.39165	2.71991	0.00658406	0.066957	-3.05823	-0.0288472
Dnajb11	0.0643073	0.346496	3.11721	0.00185054	0.0263606	-1.92017	0.0481075
Ndufs8	0.0642775	1.11525	2.5767	0.0100429	0.0892489	-3.43073	-0.0340314
Ndufa12	0.0642295	1.51185	2.7897	0.0053235	0.058181	-2.86943	-0.0266305
Chaf1a	0.0641537	0.1786	4.01455	6.16574e-05	0.00175446	1.21374	0.0397732
Krt19	0.064084	2.5063	2.64067	0.00833975	0.0790384	-3.26707	-0.0654807
Ccl6	0.0639765	0.108527	5.11656	3.39564e-07	1.97572e-05	6.12187	0.0802684
Aldh1b1	0.0639759	2.13666	3.03675	0.00242096	0.0323578	-2.16304	-0.050804
Acsl3	0.0639083	0.19541	3.89182	0.00010261	0.00265607	0.739152	0.0688009
Tmprss4	0.063679	0.90905	2.54544	0.0109854	0.0950417	-3.50938	0.000522827
Psmc4	0.0636187	0.604783	2.68831	0.00723849	0.0715589	-3.14214	0.00782547
Cldn2	0.0636068	0.499821	2.62223	0.00879903	0.0817352	-3.31446	0.0500541
Sf3b5	0.0634858	1.07895	2.54792	0.0109077	0.0947036	-3.50317	-0.0470123
Prpf8	0.0633471	0.368657	3.12857	0.00178078	0.025585	-1.88536	0.0503757
Hras	0.0633174	0.488759	2.80785	0.00503362	0.0556407	-2.81956	0.0311741
Ralbp1	0.0631423	0.658709	2.63019	0.0085963	0.0806851	-3.29393	0.0228132
Atp2a2	0.0631257	0.425049	2.87721	0.00405277	0.0480702	-2.62602	0.0403826
Tspan3	0.0629981	0.987305	2.49558	0.0126517	0.10376	-3.63285	0.0143814
Atp5o	0.0628953	2.1777	3.24544	0.00119121	0.0187247	-1.5201	-0.052862
Rhno1	0.0628924	0.296156	3.29655	0.000995172	0.0161646	-1.35618	0.010721
Wdr74	0.0628503	0.413858	2.9747	0.00296631	0.0381639	-2.34604	0.0317052
Mtch2	0.0628393	1.31848	2.51981	0.0118157	0.0989865	-3.57315	-0.01377
Lockd	0.0627466	0.293792	2.74943	0.00602345	0.0629529	-2.97916	-0.0273496
Rbm28	0.0625059	0.311913	3.22338	0.00128638	0.0199526	-1.59007	0.0517287
Ptma	0.0624775	3.80672	3.79424	0.000152568	0.00359735	0.370894	-0.0914955
Hirip3	0.0624667	0.23418	3.46654	0.000537847	0.00992133	-0.792797	0.0181495
Cnih4	0.0624197	0.742027	2.53474	0.0113254	0.0965414	-3.53608	-0.00890853
Cdt1	0.0623772	0.323803	2.927	0.00345942	0.0429191	-2.48419	0.0507635
Usp34	0.0623111	0.554533	2.72579	0.00646816	0.066049	-3.04248	0.0289181
Psma1	0.0622425	1.14228	2.50617	0.0122801	0.10158	-3.60683	-0.0379636
Cit	0.0622135	0.241439	3.1844	0.00147189	0.0219844	-1.71254	-0.00562394
Tfpi	0.0622005	0.360148	2.93204	0.00340397	0.0424407	-2.46969	0.0369431
Ubald2	0.0621517	1.09977	2.35198	0.0187659	0.131745	-3.97489	-0.0801747
Fam46a	0.0617066	0.317785	3.00174	0.00271616	0.0357317	-2.26675	0.0432289
Mgst3	0.0616921	1.30011	2.49238	0.0127659	0.104435	-3.64069	-0.0198196
Ctps	0.0616132	0.238409	3.55689	0.000383622	0.00763003	-0.481972	0.0434108
Gjb3	0.0615351	0.127063	4.37596	1.26846e-05	0.000458358	2.69533	0.0478764
Scaf11	0.0612896	0.695529	2.56505	0.0103853	0.0915267	-3.46015	0.0134011
Adk	0.061191	0.495781	2.68778	0.00724988	0.0716109	-3.14353	0.00786038
Baiap2l2	0.0610222	0.639485	2.50853	0.0121987	0.1013	-3.60102	0.020143
Rrm2	0.0609148	0.119805	4.26252	2.11118e-05	0.000705435	2.21675	0.0398682
Cmas	0.0608636	0.71094	2.55735	0.0106174	0.0928244	-3.47953	-0.0117869
Hmbs	0.0608074	0.349179	3.04698	0.00234038	0.0314783	-2.1325	0.0362681
Lipt2	0.0606963	0.316233	3.00087	0.00272391	0.0357934	-2.26932	0.0539065
Txnl4a	0.0606699	0.69674	2.4853	0.0130219	0.105835	-3.65801	-0.0002351
Agpat3	0.0606436	0.286127	3.18282	0.00147987	0.0220603	-1.71745	0.045537
Gps1	0.0606134	0.44229	2.84481	0.004487	0.0511956	-2.717	0.0107364
Tmem14c	0.0605813	1.24662	2.50958	0.0121623	0.101094	-3.59841	-0.0245825
Fam162a	0.0605799	0.820574	2.46061	0.0139505	0.110163	-3.71801	0.00696263
Eif1ad	0.0605799	0.329807	3.02887	0.00248472	0.0330214	-2.18649	0.0339551
Colgalt1	0.0604662	0.253739	3.35111	0.000819209	0.013885	-1.17842	0.0440623
Atad2	0.0603619	0.198883	3.44115	0.000590612	0.0107589	-0.878705	0.0406356
Tle1	0.0602383	0.237703	3.4716	0.000527859	0.00975758	-0.77558	0.0491028
Naa50	0.0602335	0.589622	2.54456	0.011013	0.0950417	-3.51159	0.00160124
Klf13	0.0601574	0.499108	2.66081	0.00785485	0.0755448	-3.21436	0.00788648
Abcg2	0.0599939	0.223958	3.4453	0.00058168	0.0106293	-0.864722	0.0520711
Cdca2	0.0599873	0.150438	3.81843	0.00013821	0.00336531	0.462336	0.0086698
Syncrip	0.0599859	0.655298	2.49775	0.0125746	0.103273	-3.62752	0.00707786
Tpx2	0.0599585	0.203909	3.19563	0.00141603	0.0213959	-1.67738	-0.01942
Sf3b4	0.0599577	0.52074	2.7088	0.00680779	0.0685173	-3.08784	0.00499489
Ube2m	0.0599412	0.339057	3.05895	0.00224929	0.0306233	-2.09665	0.0290472
Ccdc34	0.0598872	1.21238	1.9881	0.0469378	0.233989	-4.75137	-0.131845
Tuba1c	0.0597346	0.46484	2.18904	0.0287101	0.170612	-4.33867	-0.0885664
Lsm6	0.0597076	0.941989	2.43525	0.0149646	0.115214	-3.77901	-0.0274819
Ddx46	0.0596693	0.772963	2.3559	0.0185695	0.131221	-3.96582	-0.00770018
Rbm8a	0.0596223	1.01873	2.46194	0.0138988	0.110052	-3.71477	-0.0441252
Kat2a	0.0596162	0.168048	3.92309	9.02396e-05	0.00240399	0.858711	0.0651735
Ndufs1	0.0596129	0.369979	2.89027	0.00388872	0.0465969	-2.58903	0.0234144
Ube2q2	0.0596088	0.202002	3.60742	0.000316513	0.00653996	-0.304683	0.066266
Slc6a6	0.0595985	0.459167	2.69493	0.00709671	0.0704551	-3.12464	0.0338971
Purb	0.0595704	0.738404	2.49027	0.0128418	0.104878	-3.64586	-0.00128118
Exosc5	0.0595295	0.573421	2.56984	0.0102433	0.0906857	-3.44807	0.0065767
Ube2a	0.059526	0.556286	2.6034	0.00929564	0.0848286	-3.36279	-0.00463338
Tmem33	0.0595089	0.616654	2.48048	0.0131988	0.106382	-3.66977	0.0231043
Hsdl2	0.0594391	0.1926	3.6655	0.000253006	0.00549982	-0.0978513	0.0516227
Ndufs7	0.0594379	1.33979	2.50619	0.0122793	0.10158	-3.60677	-0.0369205
Racgap1	0.0594364	0.217649	3.14436	0.00168785	0.024521	-1.83678	-0.028175
Plk1	0.0593683	0.183793	3.36152	0.000789078	0.013591	-1.14414	-0.0183953
Mrps18a	0.0593458	0.729525	2.52326	0.0117009	0.0984474	-3.56461	-0.00665882
Pxmp4	0.0592356	0.216532	3.47515	0.000520975	0.0096865	-0.763521	0.0570072
Eif5b	0.0591899	0.981456	2.4043	0.0162898	0.122121	-3.8526	-0.0155676
Taf6	0.0591449	0.207536	3.57243	0.000361683	0.00731814	-0.42771	0.0439461
1110008F13Rik	0.0591129	1.21611	2.43065	0.0151553	0.116224	-3.79	-0.0135257
Eny2	0.058924	1.1151	2.39423	0.016743	0.123695	-3.87636	-0.0347008
Snrpd2	0.0589089	1.75135	2.78722	0.00536431	0.0584674	-2.87623	-0.0324631
Mettl7b	0.0588556	0.118158	4.48311	7.75422e-06	0.000305339	3.15865	0.0659225
Mphosph10	0.0587758	0.319903	2.94875	0.00322603	0.0408317	-2.42149	0.0236301
Mrps28	0.058769	0.648806	2.47642	0.0133491	0.107371	-3.67964	0.00411924
Topbp1	0.0587301	0.342138	2.83665	0.00460281	0.0522667	-2.73976	0.0300339
E2f8	0.0584693	0.0834912	5.16933	2.57274e-07	1.54299e-05	6.38599	0.0501439
Hist1h2bc	0.0584184	0.766579	1.57843	0.114628	0.389596	-5.47019	0.0952467
Prpsap1	0.0583315	0.586726	2.48536	0.0130196	0.105835	-3.65786	0.017598
Tsfm	0.0583295	0.533935	2.63651	0.00843837	0.0797146	-3.27759	0.00424943
Aen	0.0582882	0.232229	3.28077	0.00105226	0.016974	-1.40706	0.0538103
Zwint	0.0582659	0.323987	2.95693	0.00314198	0.0402541	-2.39777	0.0242475
Rbp2	0.0581871	0.163287	3.89641	0.000100698	0.00261702	0.75665	0.0583162
Kif20b	0.0581831	0.183529	3.36635	0.000775464	0.0133995	-1.12822	-0.00460393
Ndufb7	0.0580401	1.29842	2.48137	0.0131657	0.106226	-3.66758	-0.0279561
Ddx18	0.0580142	0.496941	2.58656	0.00976084	0.0877425	-3.40571	0.0218587
Slc35b1	0.0579302	0.233473	3.33528	0.000867019	0.0145061	-1.23028	0.0544239
Hook1	0.0578665	1.05387	2.25488	0.0242436	0.153525	-4.19474	0.0133594
Wdr43	0.0578443	0.474793	2.54706	0.0109345	0.0948661	-3.50532	0.0207928
G3bp2	0.0578401	0.87846	2.31611	0.0206484	0.139424	-4.05718	-0.0182101
Dnph1	0.0577513	0.174994	3.77754	0.000162806	0.00378532	0.31035	0.0360345
Dbi	0.0577341	2.58266	2.9936	0.00278933	0.0363671	-2.29069	-0.0780894
Kcnk1	0.0577267	0.717349	2.402	0.0163923	0.122368	-3.85803	0.00168294
Zbtb16	0.0576996	0.0441164	7.08349	1.91246e-12	3.66659e-10	17.7317	0.0754779
Psmd13	0.0576903	0.572805	2.49409	0.0127046	0.104121	-3.63649	-0.0079425
Kif23	0.0576596	0.156366	3.62425	0.000296723	0.00624133	-0.245093	-0.000436943
Lsm5	0.0576469	0.741802	2.3515	0.0187902	0.131745	-3.976	-0.01775
Cd44	0.0575875	0.730416	2.21158	0.0271037	0.163898	-4.28983	-0.00326535
Mrpl20	0.0575672	0.919228	2.40821	0.0161168	0.121243	-3.84335	-0.0181894
Gm10053	0.0575209	0.13972	4.13987	3.61297e-05	0.00110036	1.71324	0.0644151
Gnb2l1	0.0574873	3.88344	5.04389	4.95485e-07	2.7463e-05	5.76253	-0.0193071
Pa2g4	0.0574354	1.12166	2.29395	0.0218919	0.144321	-4.10739	-0.0522808
Herpud1	0.0574165	0.393511	2.60539	0.00924204	0.0846403	-3.3577	0.054393
Dhfr	0.0573978	0.31134	2.78521	0.00539746	0.058643	-2.88171	0.014462
Tex30	0.0573399	0.230784	3.35222	0.000815946	0.013885	-1.17477	0.0233353
Mrps15	0.0573254	0.644882	2.39638	0.0166453	0.123412	-3.87129	0.00246511
Casc5	0.0573014	0.156796	3.54771	0.000397149	0.007866	-0.513892	0.000126601
Ssr2	0.0572983	1.22832	2.32055	0.0204068	0.138549	-4.04707	-0.0231516
Anapc5	0.0572792	0.841094	2.34519	0.0191104	0.133112	-3.99057	-0.0450842
Pin1	0.0571006	0.550225	2.5385	0.0112048	0.0963531	-3.5267	0.011818
Tacc3	0.0570138	0.163218	3.6156	0.000306745	0.00638381	-0.275755	-0.00158781
Nop16	0.0568024	0.360412	2.83157	0.00467635	0.0528405	-2.7539	0.0343123
Ndufaf4	0.056736	0.447487	2.52888	0.0115155	0.0975194	-3.55064	0.053711
Mybbp1a	0.0566477	0.486382	2.53322	0.0113746	0.0968871	-3.53987	0.0239998
Pex11a	0.0563519	0.180661	3.50496	0.000466286	0.00888145	-0.661585	0.0665265
Sec13	0.0562583	0.486811	2.49335	0.0127313	0.104266	-3.63832	0.0223261
Syngr2	0.056252	0.769192	2.31232	0.0208566	0.140344	-4.0658	-0.00976019
Larp1b	0.0561959	0.348951	2.77263	0.0056098	0.0601895	-2.91604	0.0309746
Cisd1	0.0561933	0.751554	2.279	0.0227674	0.147126	-4.141	0.0146142
Map2k2	0.0559647	1.06561	2.28015	0.022699	0.147014	-4.13842	-0.0201705
Oit1	0.0558354	0.588736	2.30622	0.0211958	0.141811	-4.07966	0.00610246
Prkar2a	0.0558259	0.606372	2.35164	0.0187833	0.131745	-3.97568	0.00776484
Cbx5	0.0558055	0.572063	2.37151	0.0178058	0.127911	-3.92957	-0.0371186
Muc3	0.0557834	0.169375	3.48291	0.00050618	0.00946727	-0.737051	0.0426478
Hspa4l	0.055781	0.289712	2.9241	0.00349169	0.0431207	-2.49252	0.0209252
Ppid	0.0557778	0.573926	2.36778	0.0179858	0.12836	-3.93825	-0.00529225
Eif4e	0.0557742	0.545894	2.46097	0.0139364	0.110126	-3.71713	0.00172782
Mrps25	0.0557385	0.660214	2.34327	0.0192086	0.133479	-3.99499	-0.00594897
Reg4	0.0555169	0.128164	3.92025	9.13037e-05	0.00242131	0.847796	0.0577418
Parp1	0.0554673	0.404138	2.59345	0.009568	0.0865412	-3.38818	0.0237918
Dph3	0.0554447	0.638364	2.33597	0.0195867	0.135143	-4.01177	-0.00274115
Bola3	0.0552521	0.683444	2.30333	0.0213577	0.142162	-4.08619	0.0258377
Tmed10	0.0552136	1.20758	2.29497	0.0218335	0.144099	-4.1051	-0.0285649
Ly6e	0.0551386	0.706681	1.85658	0.063519	0.28072	-5.00007	0.0217225
Ncl	0.0551134	2.54653	2.76372	0.00576468	0.061289	-2.94026	-0.0716411
Srrm1	0.0550666	0.97863	2.25124	0.0244739	0.154264	-4.20282	-0.0117869
Pecr	0.0549072	0.274969	2.87788	0.00404417	0.0480168	-2.62411	0.0438145
Mad2l1	0.0548459	0.200704	3.1802	0.00149329	0.0221625	-1.72565	0.00193882
Tsn	0.0548248	0.932905	2.25737	0.0240879	0.153186	-4.18924	-0.0415004
2810428I15Rik	0.0547985	0.762427	2.30415	0.0213115	0.142016	-4.08434	-0.0177906
Eif2s1	0.0546073	0.675927	2.27578	0.0229599	0.148025	-4.14821	-0.0199508
Ncapd3	0.0545005	0.183411	3.40721	0.000668732	0.0118857	-0.99262	0.0307655
Dpy30	0.0542462	1.06013	2.23859	0.0252874	0.157223	-4.23074	-0.043249
Phgdh	0.0540669	0.455179	2.38291	0.0172653	0.125884	-3.90293	0.00101276
Ghitm	0.0540499	0.745789	2.20073	0.0278644	0.167115	-4.31337	-0.0384452
Mrps12	0.0539584	0.921157	2.31122	0.0209173	0.140591	-4.0683	-0.0427778
Mrpl49	0.0539501	0.430724	2.52392	0.011679	0.098334	-3.56297	0.00653667
Noc4l	0.0539306	0.194059	3.3541	0.000810428	0.0138178	-1.16857	0.035509
Fbxo5	0.0539301	0.148319	3.54343	0.00040361	0.0079465	-0.528753	0.015808
Slc25a10	0.0539021	0.266488	2.91898	0.00354926	0.04351	-2.50718	0.0264321
Ogdh	0.0538322	0.47028	2.40374	0.016315	0.122214	-3.85394	0.028829
Dazap1	0.0538241	0.603912	2.31834	0.0205271	0.138926	-4.05212	-0.0177549
Nmral1	0.0537898	0.2046	3.29054	0.00101656	0.0164892	-1.37558	0.0320932
Mcm2	0.0536634	0.363665	2.50785	0.0122218	0.101372	-3.60268	0.0314048
Rap1a	0.0536379	0.521929	2.39448	0.0167313	0.123687	-3.87575	0.00319269
Ppp1r2	0.0536043	0.53375	2.36468	0.0181367	0.12902	-3.94546	0.00723342
Sssca1	0.0534761	0.421098	2.57873	0.00998423	0.0889303	-3.42559	0.0147154
Sdhc	0.053467	1.08538	2.14587	0.0319978	0.18237	-4.43059	-0.015982
Sms	0.0534227	0.397644	2.53694	0.0112548	0.0965414	-3.5306	0.0199887
Lgals4	0.0534055	3.44649	3.08109	0.00209066	0.028765	-2.03041	-0.0336508
Mgll	0.0533985	0.0297392	7.6941	2.17934e-14	6.21645e-12	22.0632	0.0775031
Cisd3	0.0533651	0.959249	2.02251	0.0432504	0.222825	-4.68344	-0.00479539
Mrps22	0.0532592	0.360705	2.66169	0.00783454	0.0754115	-3.21208	-0.0104056
Ndufs3	0.0532584	1.1385	2.23247	0.0256897	0.159132	-4.2442	-0.0502415
Slco3a1	0.0532417	0.547919	2.17157	0.0300001	0.175601	-4.37604	0.00463209
Sdf4	0.0532297	0.624506	2.21903	0.0265915	0.16201	-4.27359	-0.00820108
Ttc19	0.0530657	0.238973	3.11299	0.00187706	0.0266411	-1.93306	0.0527446
Rcc1	0.0529597	0.224218	3.1263	0.00179456	0.0256883	-1.89235	0.0161223
Supt16	0.052957	0.411356	2.37935	0.0174326	0.126709	-3.91126	0.0283474
Mars	0.0529537	0.144607	3.75589	0.000177447	0.00404531	0.230509	0.0397456
Strap	0.0529079	0.777461	2.15304	0.0314296	0.180712	-4.41544	-0.0183149
Emc10	0.052759	0.644906	2.24548	0.0248416	0.155664	-4.21556	0.00420308
Mrfap1	0.0527285	1.62518	2.37545	0.0176173	0.12726	-3.92037	-0.055371
Rad21	0.0527235	0.529474	2.21206	0.0270703	0.163865	-4.28878	-0.0377635
Xpo1	0.0525899	0.32175	2.65096	0.00808681	0.0771413	-3.24005	0.0157341
Ftsj3	0.0525254	0.34323	2.61735	0.00892537	0.0826463	-3.32702	0.0311387
Ndufc1	0.0523996	1.32867	2.2092	0.0272686	0.164621	-4.29499	-0.0262752
Lypd8	0.0523824	2.07644	2.10539	0.0353785	0.194047	-4.51524	-0.0415448
Samm50	0.0521389	0.714571	2.12175	0.0339756	0.189212	-4.4812	-0.0160829
Nudt1	0.0519777	0.346061	2.62364	0.00876285	0.0815916	-3.31084	0.00986755
Coa3	0.0519078	1.31976	2.22126	0.0264403	0.161388	-4.26874	-0.0302368
Rif1	0.0518476	0.377765	2.46808	0.0136633	0.108776	-3.6999	0.0163604
Eif4a3	0.0518057	0.510635	2.33819	0.019471	0.134617	-4.00667	0.0021466
Gcn1l1	0.0516874	0.281938	2.79371	0.00525815	0.0575787	-2.85844	0.0412327
Tst	0.0516489	0.315056	2.60631	0.00921743	0.0846137	-3.35535	0.0226105
Polr2c	0.0515431	0.616754	2.24376	0.024952	0.156112	-4.21934	-0.0225028
Zc3h15	0.0515314	0.785298	2.09721	0.0360946	0.196683	-4.53211	-0.0180247
Mettl1	0.0513983	0.443246	2.30672	0.0211676	0.141714	-4.07852	0.00669387
Ube2e1	0.0513758	0.668496	2.15621	0.031181	0.179612	-4.40872	0.00267992
Aurka	0.0513116	0.145748	3.25002	0.00117229	0.0185432	-1.50551	-0.0175365
Gltp	0.0512958	0.290106	2.7193	0.00659618	0.067022	-3.05986	0.0198577
Dnmt1	0.0512503	0.309901	2.54567	0.0109779	0.0950417	-3.50879	0.0134903
Rcl1	0.0512321	0.306173	2.62895	0.0086276	0.0808492	-3.29713	0.0360456
Gt(ROSA)26Sor	0.051196	0.359978	2.43681	0.0149005	0.114948	-3.77528	0.0369512
Creb3l3	0.0511161	0.0539452	5.37769	8.38694e-08	5.83841e-06	7.45441	0.0759166
Ppp1cc	0.0511115	1.07315	2.13105	0.0332014	0.18623	-4.46176	-0.0623595
Gtf3c6	0.0509957	0.468001	2.29043	0.0220954	0.145254	-4.11533	0.0176081
Ppil1	0.0509828	0.590186	2.17446	0.0297825	0.174765	-4.36987	-0.0182607
Larp7	0.050953	0.391024	2.43437	0.0150008	0.115266	-3.78111	-0.00276015
Gpr180	0.0509241	0.16258	3.4026	0.00068004	0.0120319	-1.00799	0.0562661
Snrnp25	0.0508823	0.237211	2.85781	0.00430794	0.0499319	-2.68062	0.022338
Sae1	0.0508747	0.513363	2.25457	0.0242633	0.153525	-4.19544	-0.0338295
Mcm4	0.0508663	0.230849	2.81248	0.00496195	0.0553721	-2.80678	0.0439441
Ssr1	0.0507901	0.526523	2.25081	0.0245012	0.154303	-4.20377	0.0178897
Ccdc86	0.0507892	0.295377	2.64963	0.00811872	0.0773649	-3.24353	0.0302695
Nubp1	0.0507401	0.400183	2.46099	0.0139355	0.110126	-3.71707	0.00642381
Nom1	0.0507142	0.318591	2.57804	0.010004	0.0890387	-3.42732	0.0330154
Nsun2	0.0507043	0.533906	2.21701	0.0267297	0.162307	-4.27801	0.00986054
Ppp1ca	0.0506378	1.39356	2.18608	0.0289202	0.171404	-4.34495	-0.0620582
Bri3bp	0.0505802	0.345176	2.47731	0.013316	0.107179	-3.67748	0.043297
Nrm	0.0505408	0.303988	2.58593	0.00977871	0.0878356	-3.40732	-0.0128463
Psmc3	0.0504775	0.79767	2.06376	0.0391632	0.208188	-4.60055	-0.0296188
Mrpl3	0.0504677	0.362921	2.47174	0.0135248	0.108134	-3.69103	0.0326404
Pmm2	0.050441	0.361737	2.44661	0.0145025	0.113298	-3.75176	0.0281024
Mrpl22	0.0504048	0.427538	2.38067	0.0173701	0.12649	-3.90816	0.0143203
Cgref1	0.0503917	0.0720039	4.87206	1.18728e-06	5.71409e-05	4.93285	0.0689557
Mecr	0.0503413	0.559828	2.14256	0.0322639	0.183168	-4.43758	0.00620247
Zcrb1	0.0503362	0.646243	2.16087	0.0308183	0.177985	-4.39882	-0.0154639
mt-Nd2	0.0503215	3.26981	2.85736	0.00431518	0.0499663	-2.68204	-0.0318825
Mmp7	0.0503126	0.124545	3.31216	0.000941558	0.0155076	-1.30562	0.0573584
Nelfe	0.050269	0.362512	2.43821	0.0148427	0.114782	-3.77191	0.00654712
Cdc123	0.0502672	0.513673	2.24534	0.0248504	0.155664	-4.21586	-0.0146216
Txnrd1	0.0502428	0.52231	2.23619	0.0254442	0.157956	-4.23601	-0.011547
mt-Co2	0.0502121	4.2437	3.37811	0.000744087	0.0129882	-1.09017	-0.0287025
Dmbt1	0.050077	0.197016	2.60472	0.00926195	0.08469	-3.35952	0.0776644
Agpat5	0.0500635	0.352973	2.46833	0.013654	0.108776	-3.69931	0.0128662
Bub1b	0.0500587	0.12799	3.52296	0.000435906	0.00846831	-0.59961	0.00376302
Psmg2	0.0500363	0.461257	2.25483	0.0242471	0.153525	-4.19487	0.00454176
Thoc7	0.0498686	1.17383	2.16315	0.0306423	0.177388	-4.39398	-0.0559976
Apex1	0.0498314	0.930774	1.98299	0.0474991	0.235482	-4.7613	-0.0454907
Whsc1	0.0497621	0.386807	2.3766	0.0175627	0.12718	-3.91769	0.0135664
Rpp21	0.0497362	0.616985	2.11155	0.0348436	0.191944	-4.50244	-0.000274656
Ruvbl1	0.0496262	0.366536	2.37453	0.0176609	0.127334	-3.92251	-0.00887727
Eif5	0.049614	1.67747	2.25421	0.0242858	0.153525	-4.19623	-0.0682869
B4galnt1	0.0495963	0.793716	1.95757	0.0504128	0.243025	-4.81056	-0.0248264
Tmem160	0.0495448	0.512057	2.19095	0.0285652	0.169923	-4.33447	0.0219742
Tm4sf4	0.0494337	0.242336	2.53482	0.0113227	0.0965414	-3.53587	0.0389459
Cenph	0.049397	0.163212	3.27241	0.00108368	0.017385	-1.4339	0.0111326
Pgk1	0.0493594	0.257027	2.70437	0.00689883	0.0689589	-3.0996	0.0458407
Rps27l	0.0492875	2.34841	2.5912	0.00963056	0.0867715	-3.39391	-0.0416886
Ckap2l	0.0492175	0.132832	3.33634	0.000863732	0.0144718	-1.22681	-0.000686232
Bzw1	0.0491831	0.862653	2.00027	0.0456005	0.230703	-4.72745	-0.0306919
Kif15	0.0491527	0.119452	3.56485	0.000372226	0.00746776	-0.45419	0.00973082
Pnp2	0.0490345	0.185391	2.97982	0.00291741	0.0377195	-2.33109	0.032672
Gpx2	0.0489127	2.53461	2.30669	0.0211692	0.141714	-4.07858	-0.063258
H2afj	0.04891	1.58128	2.13433	0.0329317	0.185251	-4.45488	-0.0293282
Ddt	0.048867	0.630059	2.06869	0.0386978	0.206371	-4.59054	-0.0163389
Nadk	0.0487455	0.373863	2.35188	0.018771	0.131745	-3.97512	0.0363841
Hmmr	0.0487199	0.16232	2.81003	0.005	0.0554605	-2.81357	-0.031111
Kti12	0.0486845	0.379242	2.35076	0.0188276	0.131849	-3.97772	0.0196441
Arhgdia	0.0485892	0.701629	2.06983	0.0385909	0.206082	-4.58822	-0.0277055
Plek2	0.04855	0.204001	2.93805	0.003339	0.0417999	-2.45239	0.0271159
Exosc8	0.0484798	0.394537	2.32129	0.0203667	0.138482	-4.04538	-0.0164614
Cct7	0.0484696	1.21836	2.00762	0.044812	0.22777	-4.71296	-0.0684226
Cdh17	0.0484577	0.972646	1.93348	0.0533124	0.25161	-4.85668	-0.0231472
Smarcc1	0.0483453	0.595633	2.0411	0.0413661	0.216068	-4.6463	-0.0108194
Pxmp2	0.0483366	0.0935393	4.12134	3.9137e-05	0.00117663	1.63842	0.0483892
Ndufs6	0.0483034	1.64147	2.10433	0.0354689	0.194211	-4.51741	-0.0501692
Mphosph8	0.0481289	0.263312	2.63691	0.00842841	0.0796849	-3.27655	0.0166883
Usp14	0.0481172	0.397324	2.3004	0.0215234	0.142858	-4.09283	0.00122628
Ncaph	0.0480926	0.117196	3.60117	0.000324167	0.00666281	-0.326731	0.0174118
Gtf2a2	0.0480419	0.747641	2.0002	0.045608	0.230703	-4.72759	-0.0262943
Arl6ip4	0.0480309	0.551514	2.13539	0.0328449	0.185168	-4.45265	0.00622233
Retsat	0.0480196	0.174986	3.09113	0.00202025	0.0280937	-1.99958	0.0414878
Atp5b	0.0479653	2.78778	2.3752	0.0176317	0.127286	-3.92102	-0.115821
Tmem167	0.0479093	0.648996	2.00138	0.0454801	0.230255	-4.72526	-0.00245755
Ung	0.0478883	0.325708	2.14714	0.0318971	0.181969	-4.42792	0.0538783
Tra2a	0.0478533	0.795341	1.95136	0.0511473	0.245063	-4.8225	-0.00472333
Thoc3	0.0477018	0.407225	2.24337	0.0249775	0.156112	-4.22021	0.00257875
Itgb3bp	0.0476945	0.245523	2.67786	0.00746743	0.0729169	-3.16967	0.0113346
Pdcd5	0.0476465	0.825195	2.01605	0.0439223	0.225196	-4.69628	-0.0106928
Rad51	0.0476383	0.15964	3.03721	0.00241727	0.0323456	-2.16167	0.00342742
Pold1	0.047585	0.176446	3.08306	0.0020756	0.0286252	-2.02403	0.0274745
Srpk1	0.0475724	0.670383	1.99849	0.0457925	0.231143	-4.73094	-0.0125694
Ppm1g	0.0474829	0.575085	2.02558	0.0429346	0.221687	-4.67734	-0.00566399
Atp5j	0.0474719	2.42544	2.62392	0.00875555	0.0815916	-3.3101	-0.0667523
Lyrm9	0.0474304	0.324484	2.44557	0.0145442	0.113472	-3.75425	0.0311434
Prkrir	0.0474202	0.24823	2.6543	0.00800742	0.076634	-3.23135	0.0416363
Ppan	0.0474079	0.412082	2.19594	0.0282055	0.168642	-4.32371	0.012004
Rfxap	0.0473992	0.232947	2.77443	0.00557893	0.0599641	-2.91114	0.0132228
Mgam	0.0473985	1.16617	1.77127	0.076662	0.311847	-5.15231	-0.0541953
Tmed2	0.047394	1.06751	1.96551	0.0494873	0.240746	-4.79525	-0.0148462
Pola1	0.0473677	0.151241	3.13345	0.00175157	0.0252584	-1.87037	0.0237766
Herc1	0.0472933	0.259311	2.6237	0.00876126	0.0815916	-3.31068	0.030185
Atp11b	0.0472606	0.232342	2.75075	0.00599718	0.0628488	-2.97539	0.0425963
Ndufa8	0.0472505	1.35971	2.07361	0.0382381	0.20483	-4.58052	-0.0518755
Itpa	0.0472063	0.486466	2.1494	0.0317171	0.181385	-4.42314	0.0123856
Dnajc8	0.0471931	0.785632	1.96006	0.0501208	0.242617	-4.80576	-0.0416397
Srsf11	0.0471747	1.00053	1.91628	0.0554662	0.25731	-4.88925	-0.0295249
Mdh2	0.0471049	1.66623	2.14333	0.0322012	0.183079	-4.43594	-0.0733277
Dnaaf2	0.0470975	0.189384	2.95664	0.00314492	0.0402541	-2.39861	0.0274676
Sap18	0.0470225	0.969868	1.96424	0.0496339	0.241288	-4.79769	-0.0385926
Bex4	0.0468595	0.521362	1.5798	0.114315	0.389112	-5.46806	-0.0296571
Psmd3	0.046829	0.494712	2.08546	0.0371485	0.200789	-4.55628	0.00208314
Carnmt1	0.0468089	0.326895	2.37436	0.0176691	0.127334	-3.92291	0.0215451
Dctd	0.0467847	0.212564	2.78618	0.00538137	0.0585612	-2.87906	0.048091
Sdha	0.0467285	1.12592	1.83085	0.0672647	0.288926	-5.04671	-0.0656389
Stip1	0.0467107	0.523686	2.02643	0.0428472	0.221333	-4.67564	-0.00902144
Kif2a	0.0466986	0.300465	2.4704	0.0135753	0.108371	-3.69428	0.0282641
Hspa14	0.0466325	0.288578	2.53496	0.0113184	0.0965414	-3.53554	0.00671463
Nomo1	0.0466161	0.388261	2.23987	0.0252039	0.157037	-4.22791	0.021497
Srebf1	0.0466112	0.146013	3.22606	0.00127445	0.0197937	-1.58159	0.0561449
Pbdc1	0.0465658	0.401565	2.23874	0.0252773	0.157223	-4.2304	-0.00783716
Eci2	0.0465589	0.677175	1.85377	0.0639132	0.281213	-5.00518	-0.00481259
Aunip	0.0465295	0.0801021	4.25031	2.22852e-05	0.000736231	2.166	0.0316999
Idh2	0.0465228	0.719465	1.87307	0.0611976	0.274979	-4.96978	-0.0561915
Hnrnpd	0.0465225	0.656329	1.95158	0.0511212	0.245063	-4.82208	0.00204264
Prc1	0.0465134	0.208193	2.38537	0.0171521	0.125371	-3.8972	-0.053513
Ap1s1	0.0465127	0.564628	2.0109	0.0444643	0.226683	-4.70648	-0.00212278
Ube2j2	0.046507	0.506146	2.08355	0.0373223	0.201331	-4.5602	-0.00413111
Ccar1	0.0465069	0.595282	1.96631	0.0493944	0.240494	-4.79369	-0.0310388
Rpp38	0.0464513	0.171531	2.95592	0.00315227	0.0402541	-2.40071	0.0379906
Ssb	0.0464025	1.01651	1.81	0.070439	0.296511	-5.08406	-0.0521475
Pih1d1	0.0463923	0.408127	2.19887	0.027996	0.167646	-4.31737	-0.0128904
Sumo1	0.0463847	1.18759	1.99122	0.0465866	0.233432	-4.74521	-0.0359987
Nsmce1	0.0463709	0.332903	2.39294	0.0168015	0.123815	-3.87938	-0.0144812
Tcof1	0.0463322	0.311452	2.39183	0.0168523	0.124091	-3.88199	0.0179393
Dbf4	0.0463244	0.198444	2.77923	0.00549752	0.059531	-2.89806	-0.0124435
Limd1	0.0463103	0.352899	2.28459	0.0224363	0.146261	-4.12845	0.0235397
N4bp2l2	0.0462962	0.578691	2.0192	0.0435935	0.22424	-4.69002	0.000665659
Mrpl36	0.04623	0.923516	1.90177	0.0573378	0.262748	-4.91648	-0.0123965
Lpcat3	0.0462043	0.351383	2.22786	0.0259959	0.159927	-4.2543	0.0261964
Hspbp1	0.0461924	0.256987	2.59946	0.0094026	0.0855284	-3.37285	0.0341035
Smu1	0.0461892	0.414038	2.14343	0.0321939	0.183079	-4.43575	0.00708169
Mptx2	0.0461437	0.0873516	3.88956	0.000103563	0.00265607	0.730549	0.0481815
Denr	0.0461321	0.666229	1.95278	0.0509786	0.244743	-4.81978	-0.00617908
Cnnm4	0.0461236	0.19894	2.83867	0.00457386	0.0520344	-2.73412	0.0317869
Surf4	0.0461141	0.441081	2.11683	0.034392	0.190533	-4.49146	0.0181011
Atp13a3	0.0458525	0.463439	2.09775	0.0360473	0.196683	-4.53101	0.0264066
Esco2	0.0458433	0.158852	2.7051	0.00688377	0.0688672	-3.09767	-0.0139214
Minos1	0.04572	1.69207	2.11385	0.034646	0.191035	-4.49765	-0.0513489
Orc6	0.0456984	0.34789	2.23488	0.0255307	0.158399	-4.2389	-0.0046618
Ergic1	0.0456154	0.302729	2.37025	0.0178661	0.128091	-3.93249	0.0328453
Abhd11	0.0455849	0.858978	1.84959	0.0645141	0.282475	-5.01279	-0.0358481
Sin3b	0.0455394	0.431054	2.11501	0.0345468	0.190938	-4.49524	0.00744736
Isyna1	0.0455386	0.847074	1.85332	0.0639771	0.281355	-5.00599	-0.0492281
Wrnip1	0.0454955	0.167248	3.07192	0.00215427	0.0294668	-2.05766	0.0373727
Fam183b	0.0454439	0.19703	2.67749	0.00747562	0.0729169	-3.17064	0.0456397
Stat6	0.0454048	0.341574	2.21511	0.0268596	0.162927	-4.28214	0.0290873
Hspa1a	0.045364	0.0788601	3.49306	0.000488041	0.00916154	-0.703269	0.0579437
Rpl5	0.0452552	3.69804	3.83007	0.00013188	0.00321991	0.505872	-0.028976
Serp1	0.0452077	0.554357	1.92242	0.0546886	0.255017	-4.87765	0.0280113
Atp5h	0.045197	2.41445	2.61286	0.00904298	0.0834051	-3.33854	-0.0819429
Anxa4	0.045193	1.71862	1.89656	0.0580231	0.264794	-4.92622	-0.0688684
Ube2n	0.0451517	0.921561	1.8895	0.0589637	0.26759	-4.93939	-0.0337583
Sfxn1	0.045146	0.943333	1.798	0.0723211	0.300824	-5.10537	-0.0219429
Knop1	0.0451427	0.519362	1.97988	0.0478474	0.236208	-4.76735	0.00183368
Coq4	0.0450933	0.205532	2.73403	0.00630911	0.0649516	-3.0204	0.0379914
Timm13	0.0450933	1.47816	1.96104	0.0500064	0.242264	-4.80387	-0.0247457
Guca2b	0.0450639	0.151502	2.86527	0.00420808	0.0492159	-2.65965	0.0544572
Cyb5r3	0.0450456	0.459717	2.07317	0.0382788	0.204883	-4.58142	0.0125284
Mad1l1	0.0449871	0.0676223	4.5723	5.1057e-06	0.000213254	3.55275	0.0445847
Rbbp4	0.0449512	0.580447	1.95099	0.051192	0.245063	-4.82322	-0.0374854
Smc3	0.0449165	0.693462	1.84027	0.0658699	0.285911	-5.0297	-0.0424967
Phgr1	0.0448644	1.12918	1.48355	0.138088	0.428027	-5.61318	-0.0539009
Tma7	0.0448203	1.58309	1.95344	0.0509011	0.244532	-4.81852	-0.0387105
Gsta4	0.0448177	0.145275	2.98166	0.00290001	0.0375588	-2.32571	0.0383851
Lgals3bp	0.0448136	0.494841	2.01134	0.0444174	0.226542	-4.7056	-0.00282684
Pfdn1	0.044804	0.863591	1.83462	0.0667047	0.288076	-5.03993	-0.0342503
mt-Nd4	0.0445886	3.84014	2.7075	0.00683802	0.0686443	-3.0916	-0.031985
Smarcb1	0.044524	0.537965	1.94114	0.052375	0.248893	-4.84207	-0.00703125
Sgol1	0.0445082	0.167566	2.79263	0.00527568	0.0577166	-2.8614	-0.012376
Gclc	0.044412	0.174047	2.91636	0.00357911	0.0437384	-2.51469	0.0419933
Ssrp1	0.0443925	0.812177	1.80939	0.070534	0.296511	-5.08515	-0.0690878
Pgls	0.0443598	1.39725	1.94604	0.0517835	0.247086	-4.8327	-0.0490472
Smpd3	0.0443247	0.371181	2.16102	0.0308068	0.177985	-4.39851	0.014388
Rnf11	0.0443224	0.23872	2.53473	0.0113258	0.0965414	-3.5361	0.042444
Ttc14	0.0442762	0.580657	1.86936	0.0617123	0.276205	-4.97662	0.0318951
Mgst2	0.0442304	0.812572	1.67987	0.0931319	0.347045	-5.30752	-0.0382945
Hsd17b12	0.0442148	0.553454	1.89013	0.0588781	0.267306	-4.9382	-0.00215477
Dnttip1	0.0441486	0.255987	2.46526	0.0137711	0.109337	-3.70674	0.0236603
Phb	0.0441363	0.833567	1.74529	0.0810806	0.321302	-5.19725	-0.0220618
Tmem165	0.0441051	0.314402	2.28417	0.0224613	0.146261	-4.12941	0.0148823
Pnliprp2	0.0441032	0.0741415	3.72606	0.00019974	0.0044836	0.12095	0.0556121
Ube2t	0.0440146	0.175695	2.8113	0.00498015	0.0554605	-2.81004	-0.0058659
Myg1	0.0439601	0.346291	2.25632	0.0241533	0.153518	-4.19156	0.00134013
Tmco1	0.0438945	0.621253	1.86017	0.0630022	0.279624	-4.99348	-0.0212419
Nup133	0.043819	0.112811	3.42298	0.000631304	0.0112891	-0.939821	0.0233652
Mrpl19	0.0437795	0.530674	1.91394	0.0557636	0.258381	-4.89364	-0.00259892
Gipc2	0.0437709	0.643062	1.83363	0.0668514	0.288497	-5.04171	-0.0204279
Uchl5	0.0437677	0.402557	2.03521	0.0419557	0.218076	-4.65811	-0.00118401
H2-D1	0.0436512	1.15852	1.70098	0.0890963	0.338966	-5.27241	-0.066914
Bpnt1	0.0435438	0.4434	1.98421	0.0473631	0.235207	-4.75892	0.00413072
Gnas	0.0435052	1.81714	2.04272	0.0412049	0.215602	-4.64304	-0.0621375
Clpp	0.0434718	0.600222	1.86686	0.0620604	0.27718	-4.98121	-0.0147955
Canx	0.0434524	1.08489	1.68238	0.092645	0.34605	-5.30337	-0.0299195
Ehf	0.0434129	0.780655	1.70326	0.0886684	0.338108	-5.26858	-0.0107183
Cad	0.0434054	0.114802	3.39751	0.000692748	0.0122382	-1.02495	0.0424595
Wdr4	0.0433736	0.164552	2.87961	0.00402219	0.0478043	-2.61924	0.043221
Hmgxb4	0.0433645	0.187059	2.73717	0.00624937	0.0645639	-3.01195	0.0238889
Rabl6	0.0432867	0.368025	2.09181	0.0365756	0.198217	-4.54323	0.00816771
Tomm22	0.04318	1.41502	1.92016	0.0549731	0.255936	-4.88191	-0.043869
Hist1h1b	0.0431399	0.143109	2.52779	0.0115547	0.0976136	-3.55351	-0.0106991
Nuf2	0.0431195	0.110225	3.20609	0.00136581	0.0207984	-1.64456	-0.00128193
Pigq	0.043098	0.164965	2.84822	0.00443939	0.0508011	-2.70747	0.0380752
Isoc1	0.0430897	0.205732	2.57419	0.0101158	0.0898283	-3.43708	0.0420637
Cox7b	0.0430817	2.26575	2.28385	0.0224803	0.146294	-4.13013	-0.0460332
Fbp1	0.0430712	0.238535	2.42737	0.0152926	0.116741	-3.79783	0.0187702
Eif4ebp2	0.0430193	0.246066	2.43378	0.0150255	0.115379	-3.78253	0.0416086
Bcl2	0.0430141	0.221627	2.46686	0.0137101	0.109028	-3.70288	0.0424533
Acat1	0.0429831	0.752781	1.73957	0.0820814	0.323601	-5.20706	-0.0456756
Wdr77	0.0429393	0.337131	2.12185	0.0339674	0.189212	-4.48099	0.0252123
Stub1	0.0428309	0.768694	1.7587	0.0787741	0.315842	-5.17413	-0.0376791
Cebpb	0.0428295	0.190649	2.63136	0.00856695	0.0806038	-3.29092	0.0307907
Zmynd19	0.0428258	0.172843	2.75508	0.0059186	0.0625841	-2.96367	0.0374977
Gcsh	0.0426534	0.637136	1.80049	0.0719267	0.299673	-5.10095	-0.0178524
Plekhj1	0.0426128	0.604785	1.80889	0.0706118	0.296511	-5.08604	-0.00968452
Trappc5	0.042499	0.485604	1.93244	0.0534404	0.25188	-4.85866	-0.00680127
Stt3a	0.0424981	0.414553	2.01054	0.0445022	0.226777	-4.70719	-0.000907896
Psme3	0.0424652	0.414671	1.9905	0.0466659	0.233463	-4.74662	0.00468107
Usp39	0.0424218	0.177963	2.73646	0.00626297	0.0646474	-3.01388	0.0387086
Ythdc1	0.0423144	0.594612	1.80386	0.0713969	0.29821	-5.09498	-0.0250861
Sltm	0.0422596	0.735985	1.69043	0.0910939	0.342676	-5.29	-0.0341616
Cdca5	0.0422548	0.101713	3.31179	0.000942791	0.0155076	-1.30682	0.00927736
Romo1	0.0422488	0.921027	1.76527	0.0776643	0.313851	-5.16275	-0.00286721
Srsf4	0.0421813	0.389213	2.03904	0.0415711	0.216752	-4.65042	0.0138756
Tial1	0.0421376	0.428761	1.95198	0.0510741	0.245063	-4.82132	-0.00470024
Sdccag8	0.042112	0.24526	2.35413	0.0186583	0.131609	-3.96993	0.0332766
Xrcc1	0.04207	0.235319	2.43788	0.0148564	0.114782	-3.7727	0.00779475
Cpsf3	0.0420466	0.271258	2.2822	0.0225775	0.146589	-4.13383	0.0044304
Rsrp1	0.0419739	1.20468	1.66733	0.0955975	0.352241	-5.32817	0.00222012
Odc1	0.0419573	0.663543	1.67658	0.0937732	0.348262	-5.31294	-0.0112285
Emg1	0.0419511	1.40714	1.87362	0.0611227	0.274979	-4.96878	-0.0629948
Tax1bp1	0.0419449	1.18912	1.62411	0.104502	0.369788	-5.39817	-0.0602304
Bmyc	0.041942	0.359881	2.06749	0.0388105	0.206783	-4.59297	0.0151348
Zdhhc16	0.0418928	0.229531	2.44139	0.0147131	0.114484	-3.76428	0.0323813
Dda1	0.0418649	0.231908	2.49227	0.0127698	0.104435	-3.64096	0.026524
Arl2	0.0418276	0.316416	2.14973	0.0316907	0.181385	-4.42243	0.00162433
Rad54l	0.041821	0.116014	3.0864	0.00205252	0.0284074	-2.01392	0.0193308
Wdr5	0.0417641	0.179175	2.71463	0.00668953	0.067618	-3.07231	0.0268266
2700029M09Rik	0.0417431	0.490102	1.89636	0.0580507	0.264794	-4.92661	-0.0219489
Vdac3	0.0417149	0.954575	1.67493	0.0940977	0.348803	-5.31568	-0.0434228
Dna2	0.0416982	0.11911	3.11322	0.00187563	0.0266411	-1.93236	0.0449928
Atp5f1	0.0416335	2.1095	2.1689	0.0302029	0.176083	-4.38175	-0.0866741
Tars	0.0415383	0.310607	2.15131	0.031566	0.18108	-4.4191	0.0161168
Nrip1	0.0415239	0.573888	1.75315	0.0797232	0.31841	-5.18373	0.0195051
Trub1	0.0415155	0.202088	2.54139	0.0111129	0.0957036	-3.51949	0.0338421
Ckap5	0.0415041	0.167266	2.66554	0.0077457	0.0748026	-3.20201	-0.001935
Akt1	0.041482	0.321896	2.13734	0.0326858	0.184667	-4.44855	0.0165172
Spg7	0.0414021	0.262189	2.27895	0.0227703	0.147126	-4.14111	0.0227656
Imp4	0.0412965	0.548359	1.81557	0.069579	0.294508	-5.07412	0.00146908
Ncald	0.0411539	0.231682	2.34041	0.0193563	0.134186	-4.00159	0.0470313
Gpaa1	0.0411185	0.303937	2.14127	0.0323678	0.183491	-4.4403	-0.00412131
Rnf26	0.0410991	0.173049	2.70623	0.00686039	0.0688099	-3.09465	0.00950112
Nfrkb	0.0410969	0.129451	3.06769	0.00218485	0.0298502	-2.07039	0.0416607
Thrap3	0.0410843	0.609724	1.73068	0.0836572	0.326341	-5.22225	-0.0107056
Cpt2	0.0410645	0.306709	2.11885	0.0342203	0.190096	-4.48724	0.0108191
Prps2	0.0410183	0.399704	1.9115	0.0560774	0.259219	-4.89825	0.000970412
Cpsf3l	0.0409902	0.241445	2.35036	0.0188475	0.13191	-3.97863	0.018321
Gnb1	0.0409862	0.870678	1.63267	0.102688	0.366798	-5.38445	-0.0385402
Wdr83os	0.0409721	1.005	1.67462	0.0941591	0.348859	-5.31619	-0.0300467
Melk	0.0409511	0.143762	2.71651	0.00665163	0.0674222	-3.06728	-0.0138079
Zbtb8os	0.0409437	0.364129	1.9743	0.0484791	0.237807	-4.77822	0.00920107
Umps	0.0408978	0.250488	2.25486	0.0242452	0.153525	-4.1948	0.0153252
Mis18bp1	0.0408202	0.170705	2.36917	0.0179182	0.128136	-3.935	-0.025389
Kif22	0.0407853	0.157503	2.53809	0.011218	0.0963957	-3.52773	-0.0360986
Cops4	0.0407778	0.621516	1.76694	0.0773834	0.31304	-5.15984	-0.028857
Kansl2	0.0407715	0.341965	2.03375	0.0421025	0.218548	-4.66102	0.00795252
Slc19a1	0.0407655	0.21367	2.41875	0.0156589	0.118531	-3.81837	0.0320438
Kif2c	0.0407162	0.0962122	3.12491	0.00180301	0.0257463	-1.8966	-0.00013061
Pgam1	0.0406743	0.96418	1.64259	0.100618	0.36273	-5.36847	-0.0389202
Atxn7l3b	0.0406145	1.33628	1.7392	0.0821468	0.323601	-5.2077	-0.0544999
Atp5g3	0.040609	1.97587	1.90545	0.0568591	0.261284	-4.90961	-0.0545639
Hmg20b	0.0405993	0.427828	1.89906	0.0576943	0.263981	-4.92156	-0.00324282
C330027C09Rik	0.0405703	0.10819	3.14449	0.00168711	0.024521	-1.83639	0.0104655
Psmd2	0.0405643	0.545183	1.79284	0.0731436	0.302101	-5.11449	-0.0237405
Rars	0.0405485	0.489613	1.77902	0.0753824	0.30823	-5.13878	-0.0189561
Dis3	0.0404718	0.102362	3.3409	0.000849749	0.0143239	-1.21189	0.0325469
Vars	0.0404452	0.531651	1.79663	0.0725379	0.300933	-5.10778	-0.0296471
Tars2	0.0404377	0.205246	2.45866	0.0140261	0.110536	-3.72271	0.0275592
Mrpl27	0.0404038	0.592138	1.76068	0.0784387	0.315454	-5.17071	-0.0210222
Ube3c	0.0403514	0.221007	2.42307	0.0154744	0.117668	-3.80808	0.0273061
Timm10	0.040344	0.624461	1.72933	0.0838971	0.327041	-5.22454	-0.0120227
Timeless	0.0403365	0.105959	3.238	0.00122256	0.0191404	-1.54375	0.0314394
Bora	0.0403002	0.0866341	3.56587	0.000370787	0.0074636	-0.45062	0.0234537
Mvb12a	0.0402516	0.518319	1.82272	0.068488	0.292267	-5.06133	-0.00209664
Eftud2	0.0402373	0.269321	2.21827	0.0266433	0.162035	-4.27525	0.00779292
2310036O22Rik	0.0402369	1.0395	1.65119	0.0988497	0.358334	-5.35453	-0.0748317
Carkd	0.04018	0.483295	1.81773	0.0692487	0.293961	-5.07027	-0.000199156
Brix1	0.0401733	0.435672	1.87978	0.0602767	0.271652	-4.9574	-0.024411
Mogs	0.0401589	0.238275	2.31963	0.0204568	0.138691	-4.04917	0.0083555
Slc3a2	0.0401277	0.357906	1.9446	0.0519564	0.247608	-4.83545	-0.003432
Prdx4	0.0401024	0.67207	1.55393	0.120353	0.398959	-5.50795	-0.0698641
H3f3b	0.0400615	2.88059	2.32647	0.0200884	0.137242	-4.03354	-0.0913506
Spata24	0.0400329	0.125956	2.94947	0.00321854	0.040791	-2.4194	0.0289409
Naa38	0.0400269	0.847516	1.67314	0.0944498	0.349664	-5.31863	-0.0349287
Mrpl48	0.0399672	0.610007	1.68668	0.0918135	0.344275	-5.29623	-0.0138489
Hdgfrp2	0.0399576	0.16061	2.68713	0.00726405	0.0716595	-3.14526	0.0316891
Hpgd	0.0399423	0.295459	2.00216	0.0453968	0.230017	-4.72373	0.015706
Cep295	0.0397123	0.141079	2.81091	0.0049861	0.0554605	-2.81111	0.0268564
Arpp19	0.0396653	1.08775	1.63665	0.101854	0.364834	-5.37806	-0.0603974
Srsf10	0.0396259	0.657098	1.69479	0.0902641	0.341287	-5.28274	-0.0141138
Ppif	0.0395932	0.380612	1.87718	0.0606328	0.273046	-4.96221	0.011538
Mre11a	0.0395594	0.130843	2.9102	0.00365009	0.0445129	-2.5323	0.0285015
Hgh1	0.0395552	0.146019	2.77517	0.00556634	0.0599432	-2.90913	0.0370473
Rnf126	0.039547	0.353279	1.95773	0.0503945	0.243025	-4.81026	0.00799668
Capza1	0.0395034	0.394536	1.85677	0.0634839	0.280697	-4.99969	0.00857316
Ccdc167	0.0394871	0.106365	3.19475	0.00142035	0.0214336	-1.68015	0.0397804
Ephb2	0.0394025	0.36511	1.93903	0.0526324	0.249609	-4.84611	0.00843111
Aprt	0.0393568	1.33262	1.63889	0.101387	0.364054	-5.37445	-0.0206582
Mgat2	0.039348	0.301544	2.05936	0.0395831	0.209278	-4.60947	0.0104662
Chka	0.0392961	0.266137	2.09356	0.0364197	0.197634	-4.53964	0.0263017
Hnrnpa3	0.0392944	1.63034	1.61858	0.105689	0.372524	-5.40701	-0.102325
Ntpcr	0.0391757	0.205205	2.35551	0.0185892	0.131281	-3.96673	0.0368834
Rangrf	0.0391481	1.04828	1.47258	0.141013	0.432637	-5.62913	-0.038541
Eno1	0.0391302	0.751234	1.57958	0.114355	0.389112	-5.46839	-0.0426312
Sgol2a	0.0390796	0.0987185	3.04394	0.00236407	0.0317062	-2.14159	-0.00396565
Snx7	0.0390385	0.412146	1.85397	0.0638845	0.281193	-5.00481	-0.0167229
Rpa3	0.0390062	0.594389	1.66553	0.0959576	0.35279	-5.33113	-0.045957
Ndufa4	0.0389828	2.69734	2.45248	0.0142686	0.111919	-3.73762	-0.0723022
Tssc4	0.0389823	0.261989	2.1418	0.032325	0.183337	-4.43918	0.00715512
Ankrd9	0.0389322	0.0769448	3.65806	0.000260414	0.00561908	-0.124526	0.0476248
Bola1	0.0388163	0.595784	1.69148	0.0908948	0.342466	-5.28826	-0.0134749
Xrcc6bp1	0.0387965	0.147724	2.72656	0.00645317	0.0659701	-3.04042	0.0324004
Fam98c	0.038795	0.412481	1.80836	0.070694	0.296511	-5.08698	0.0123328
Rad23b	0.0387636	0.580569	1.68866	0.0914336	0.3435	-5.29295	-0.0184674
Cdc25a	0.0387559	0.236003	2.19447	0.0283113	0.169015	-4.32689	0.0236994
Tmem147	0.0387098	1.10845	1.57763	0.114802	0.389952	-5.47142	-0.039668
Rab2a	0.03869	0.916261	1.56584	0.117536	0.394138	-5.48965	-0.0326768
Sf3a1	0.0386646	0.342439	1.92333	0.0545744	0.254799	-4.87593	0.00856525
Prpf19	0.0386351	0.74825	1.59178	0.111586	0.383986	-5.44935	-0.0425417
AI427809	0.0386201	0.168261	2.53037	0.0114669	0.0973899	-3.54694	0.0430894
Dag1	0.0385831	0.483396	1.68927	0.0913169	0.343282	-5.29194	0.0118539
Cops6	0.0385378	0.723618	1.58835	0.112357	0.385368	-5.45471	-0.0333179
2810004N23Rik	0.0385252	0.511859	1.67183	0.094708	0.350288	-5.32078	0.00285749
mt-Nd3	0.0385024	1.67341	1.58048	0.114148	0.38875	-5.46699	-0.0404354
Skp1a	0.0384077	0.942395	1.55091	0.121076	0.40056	-5.51257	-0.0266778
Raly	0.0383862	1.14447	1.59496	0.110873	0.382729	-5.44437	-0.0649926
Exo1	0.0383672	0.0857489	3.3382	0.000858004	0.0143965	-1.22073	0.0231332
Polr2j	0.0383557	1.0337	1.60141	0.109438	0.38001	-5.43422	-0.0541935
Ap2s1	0.0383109	0.992395	1.59642	0.110546	0.382383	-5.44207	-0.0660621
Nol12	0.0382841	0.320217	1.93611	0.0529893	0.250692	-4.85167	0.00156702
Hira	0.0381359	0.182937	2.4295	0.0152032	0.116363	-3.79274	0.0305702
Dck	0.038038	0.100046	3.08942	0.00203185	0.0281689	-2.00477	0.0300274
Aes	0.0379734	1.17689	1.55893	0.119165	0.396368	-5.50029	-0.0355693
Nfatc2ip	0.0379054	0.0642129	3.86473	0.0001146	0.00288074	0.636371	0.0351296
Trip13	0.0379014	0.0931067	3.20654	0.00136371	0.0207934	-1.64316	0.0139019
l7Rn6	0.0378877	0.540535	1.65468	0.0981393	0.357106	-5.34885	-0.0272685
Mphosph9	0.0378817	0.0897107	3.34003	0.000852414	0.0143239	-1.21475	0.0258417
Leprot	0.0378701	0.382774	1.81323	0.0699402	0.295434	-5.07831	-0.00326655
Sumo2	0.0378453	1.8753	1.911	0.0561408	0.25941	-4.89918	-0.0663913
Slc26a2	0.0378176	0.275156	1.97559	0.0483325	0.237599	-4.77571	0.022657
Mthfd2	0.0377841	0.165925	2.50045	0.0124796	0.102781	-3.6209	0.0131266
Iws1	0.0377485	0.236372	2.18187	0.0292297	0.17264	-4.35399	0.00823057
Ms4a8a	0.0377287	0.188425	2.26592	0.0235578	0.150553	-4.17021	0.0255032
Grb2	0.0376934	0.282845	2.04652	0.0408296	0.214511	-4.63539	0.0087491
Ccdc124	0.0376903	0.443357	1.7527	0.0797999	0.31841	-5.1845	-0.00660267
Tomm70a	0.0376886	0.636265	1.59223	0.111485	0.383986	-5.44865	-0.0175963
Yy1	0.0376786	0.470733	1.70759	0.0878613	0.335931	-5.26132	-0.00945371
Nol8	0.0376536	0.187886	2.31929	0.020475	0.138734	-4.04993	0.0256252
Papola	0.0376069	0.838883	1.55598	0.119863	0.397899	-5.50481	-0.0343022
Jagn1	0.0376026	0.454784	1.69768	0.0897161	0.339715	-5.27791	0.00683515
Golga1	0.0376012	0.136331	2.67309	0.00757403	0.073448	-3.1822	0.0426739
Reep4	0.0375625	0.294508	1.89037	0.0588468	0.267267	-4.93776	-0.0356297
Tubg1	0.0375292	0.139906	2.70786	0.00682701	0.0685984	-3.09033	0.0104611
Pttg1	0.0373762	0.255389	2.07531	0.0380795	0.204284	-4.57704	0.0235492
Atrx	0.0373412	0.920268	1.44099	0.149737	0.447598	-5.67445	-0.0213385
Mettl9	0.0373359	0.690323	1.55017	0.121252	0.400782	-5.5137	-0.025557
Macrod2	0.0373251	0.143309	2.65948	0.00788591	0.075719	-3.21785	0.0321291
Eif4a1	0.0372944	2.11601	1.86954	0.0616878	0.276205	-4.97629	-0.096776
Tmx1	0.0372817	0.310141	1.93725	0.0528498	0.250335	-4.8495	0.01702
Srsf9	0.0372608	0.354579	1.86495	0.0623283	0.27802	-4.98472	0.00547963
Slc26a3	0.037236	0.100631	2.98169	0.00289968	0.0375588	-2.32561	0.043271
Tsta3	0.0372258	0.727738	1.574	0.11564	0.391337	-5.47706	-0.0416212
Faap100	0.0372234	0.165111	2.46677	0.0137136	0.109028	-3.7031	0.028094
Idh3g	0.0372143	1.15537	1.4681	0.142227	0.434863	-5.63562	-0.0795098
Cbll1	0.0371766	0.158259	2.52133	0.011765	0.0987926	-3.56939	0.0337773
Coro2a	0.0371064	0.129725	2.73775	0.00623845	0.0645639	-3.0104	0.0285091
Lap3	0.0370362	0.504344	1.59737	0.110334	0.381874	-5.44057	-0.00402783
Bcl11b	0.0370257	0.516177	1.55992	0.11893	0.395702	-5.49877	-0.0102069
Ddx21	0.0370221	0.531534	1.58394	0.113359	0.387188	-5.4616	0.00190858
Rcc2	0.0369946	0.622999	1.56779	0.117081	0.393578	-5.48665	-0.0201512
Tbcc	0.0369938	0.23633	2.14741	0.0318754	0.181934	-4.42735	0.013143
Tsen34	0.0369814	0.754621	1.52418	0.127614	0.41205	-5.55302	-0.0553397
Ankrd11	0.0368689	0.92358	1.4485	0.147628	0.44315	-5.66377	-0.0423573
Card11	0.0368343	0.0520601	4.19135	2.88836e-05	0.000906005	1.92285	0.0487499
Cdk4	0.0367662	1.72373	1.71242	0.0869672	0.334456	-5.25318	-0.0864982
Imp3	0.0367026	1.07393	1.5628	0.118251	0.394529	-5.49435	-0.0892103
Lars	0.0366894	0.237977	2.0985	0.0359804	0.196448	-4.52945	0.0270953
Abce1	0.0366884	0.324558	1.87303	0.0612031	0.274979	-4.96985	0.0154392
Dicer1	0.0366717	0.196676	2.24893	0.0246203	0.154803	-4.20792	0.0236661
Defa23	0.0365877	0.0618737	3.50935	0.00045869	0.00875102	-0.646479	0.0495497
Clspn	0.0365512	0.120708	2.60328	0.00929886	0.0848286	-3.36309	0.00294769
Irak1	0.0365294	0.31495	1.8564	0.0635369	0.28072	-5.00037	0.0220323
Naa25	0.0364822	0.166636	2.39511	0.016703	0.123556	-3.87429	0.0246014
Bbip1	0.0364529	0.430284	1.69132	0.0909244	0.342467	-5.28852	-0.0172711
Dguok	0.0363151	0.440639	1.69515	0.0901949	0.341258	-5.28213	0.00226591
Snx17	0.0362862	0.433197	1.68203	0.092713	0.346194	-5.30395	-0.00111901
Shmt2	0.0362156	0.277824	1.92978	0.0537694	0.25224	-4.86371	0.00376427
1110065P20Rik	0.0361812	0.259577	1.98173	0.0476406	0.235868	-4.76376	0.0268924
Ruvbl2	0.0361577	0.456887	1.66697	0.0956704	0.352398	-5.32877	-0.0330561
Asf1b	0.0361536	0.146276	2.41028	0.0160259	0.12084	-3.83845	-0.0105091
Spryd4	0.0360592	0.134925	2.62595	0.00870384	0.081368	-3.30488	0.0289583
Ppp1r8	0.0360121	0.227447	2.11599	0.0344636	0.190749	-4.49321	0.0105771
Tmem109	0.0359571	0.155576	2.42564	0.0153657	0.117098	-3.80197	0.0180831
Thap4	0.0359008	0.594283	1.53694	0.124459	0.406267	-5.53379	0.00219794
Naa40	0.0358487	0.124431	2.67927	0.00743599	0.0728341	-3.16594	0.0257189
Naa20	0.0357857	0.530801	1.59223	0.111484	0.383986	-5.44864	-0.0252557
Haghl	0.0357617	0.087799	3.17613	0.00151429	0.0223421	-1.73832	0.0418824
Adprhl2	0.0357565	0.252478	2.01333	0.0442077	0.225883	-4.70167	0.0196652
Plgrkt	0.0357563	0.746964	1.42867	0.153249	0.451334	-5.69185	-0.0345856
Zdhhc12	0.0357444	0.200617	2.20831	0.0273304	0.164757	-4.29692	0.01154
Pkig	0.0357295	1.1721	1.45794	0.145007	0.43957	-5.65026	-0.0560486
Mrps33	0.0357028	1.06098	1.46969	0.141796	0.433925	-5.63333	-0.0594584
Atad5	0.0356661	0.0903099	3.02237	0.00253851	0.0336216	-2.2058	0.0272313
Cab39	0.0356639	0.328912	1.83217	0.0670676	0.288791	-5.04433	0.00983767
Prpf40a	0.0356631	0.812153	1.42115	0.155422	0.454188	-5.7024	-0.032102
S100a10	0.035663	1.6961	1.44612	0.148293	0.444348	-5.66716	-0.115828
Gm8186	0.0356618	0.502767	1.56532	0.117659	0.394138	-5.49047	-0.00906
Ece2	0.0356605	0.250073	1.97375	0.0485411	0.237925	-4.77927	0.0192009
Ankle1	0.0356586	0.0673305	3.41345	0.00065367	0.0116713	-0.97174	0.0209016
Hist1h2ae	0.0356558	0.175981	1.91547	0.055575	0.25761	-4.8908	-0.0320235
Uqcc1	0.0355947	0.227527	2.10779	0.035168	0.193366	-4.51024	0.0199941
Rpp30	0.0355769	0.195057	2.24054	0.0251604	0.156883	-4.22644	0.0122862
Vrk1	0.0355652	0.200132	2.19545	0.0282405	0.168765	-4.32476	-0.00749563
Zfp664	0.0355636	0.299453	1.8174	0.0692985	0.294066	-5.07085	0.0218123
mt-Cytb	0.035495	4.29198	1.95453	0.0507806	0.244163	-4.81647	-0.0487406
Skiv2l2	0.0354557	0.172582	2.33788	0.0194875	0.134617	-4.0074	0.0198813
Tmem11	0.0354503	0.622896	1.4916	0.135956	0.425415	-5.60139	-0.0222723
Gm16586	0.0354499	0.189963	2.19325	0.0283988	0.169316	-4.32951	0.0286929
Lsm12	0.0354436	0.492775	1.58743	0.112567	0.38561	-5.45616	-0.00794637
Tmem214	0.0353217	0.131103	2.59268	0.00958942	0.0866623	-3.39014	0.0353653
Stxbp6	0.0352933	0.119276	2.74752	0.0060563	0.0631833	-2.9841	0.0305597
Mapk1ip1l	0.0352268	0.271479	1.88915	0.0590095	0.267608	-4.94002	0.022177
Mttp	0.0352111	0.170285	2.26974	0.0233244	0.149468	-4.16169	0.0360621
Bysl	0.0351809	0.0988597	2.92596	0.00347094	0.0429552	-2.48717	0.0371087
Cd3eap	0.0351704	0.362539	1.65973	0.0971185	0.354938	-5.34061	0.00440091
Metap2	0.0351579	1.08098	1.44996	0.147221	0.442381	-5.66169	-0.0553929
9130401M01Rik	0.0351436	0.240984	2.01517	0.0440144	0.225447	-4.69802	0.0150464
Ntmt1	0.0350332	0.329865	1.79425	0.0729175	0.301652	-5.11199	0.00567375
Sp3	0.034981	0.252778	1.9618	0.0499177	0.242034	-4.8024	0.0147783
Rps19bp1	0.0349416	0.558815	1.53831	0.124123	0.405706	-5.53172	-0.0118089
Spcs1	0.0349132	1.18253	1.47075	0.14151	0.433688	-5.63179	-0.0663562
2410004B18Rik	0.0349106	0.217412	2.07659	0.0379609	0.203929	-4.57443	0.00970479
Usp48	0.0348903	0.205906	2.09025	0.0367156	0.198883	-4.54644	0.0136463
Pum2	0.0348548	0.618508	1.48937	0.136541	0.426395	-5.60466	-0.0431476
Pdcd6	0.034852	0.897459	1.47204	0.141159	0.432955	-5.62991	-0.043099
Rfc4	0.0348478	0.393356	1.60411	0.108841	0.378837	-5.42995	-0.0480609
Abcf1	0.0348347	0.698385	1.45109	0.146904	0.442185	-5.66006	-0.0250402
Pdap1	0.0348184	0.987639	1.4269	0.153757	0.45198	-5.69433	-0.0555428
Pou2f1	0.0348129	0.153358	2.32901	0.0199534	0.136865	-4.02774	0.0177272
Ppme1	0.0347461	0.154936	2.36017	0.018358	0.130041	-3.95593	0.0319106
Rad51ap1	0.0347433	0.127962	2.51053	0.0121299	0.100896	-3.59608	0.00144053
Phb2	0.0346483	1.79014	1.6979	0.0896748	0.339715	-5.27754	-0.0671334
Clns1a	0.0346231	0.521837	1.54234	0.123143	0.403644	-5.52562	-0.0164579
mt-Atp6	0.0345712	4.94667	2.22855	0.0259571	0.159927	-4.25291	-0.0461182
Dtnbp1	0.0345457	0.179474	2.24672	0.0247616	0.155441	-4.2128	0.0143138
Sod1	0.0345363	0.977361	1.40018	0.161607	0.462667	-5.73152	-0.0615571
Pole	0.0345153	0.0873999	2.99895	0.00274105	0.0359781	-2.27497	0.0242546
Rrp15	0.0345129	0.424308	1.61992	0.105401	0.371956	-5.40487	0.00415669
Cops7a	0.0345122	0.545872	1.54616	0.122218	0.402484	-5.51981	-0.033925
Phospho2	0.0344875	0.138628	2.48454	0.0130495	0.105835	-3.65985	0.0295442
Sdhb	0.0344248	1.34892	1.42827	0.153365	0.45142	-5.69242	-0.0835552
Klhdc4	0.0344058	0.165177	2.28101	0.0226479	0.146872	-4.13649	0.0212262
Ndc1	0.0343962	0.128546	2.55778	0.0106041	0.0928244	-3.47843	0.00623901
Siva1	0.0343849	0.690444	1.33469	0.182124	0.490665	-5.81971	-0.0585296
Ccdc117	0.0343637	0.0793553	3.20543	0.00136891	0.0208185	-1.64662	0.0421034
Naaladl1	0.0343362	0.142511	2.35338	0.0186956	0.131655	-3.97165	0.026706
Dph5	0.0343141	0.245853	1.94088	0.0524071	0.248945	-4.84257	0.00892321
Cactin	0.0343004	0.167994	2.30567	0.0212265	0.141854	-4.0809	0.0229323
Ict1	0.0342908	0.649922	1.46564	0.142897	0.435433	-5.63918	-0.0410282
G6pc3	0.0342768	0.397397	1.62795	0.103686	0.367902	-5.39203	-0.00112369
Sgf29	0.0342687	0.376337	1.62983	0.103287	0.367375	-5.38902	-0.0163253
Igsf8	0.0342449	0.224117	2.01665	0.0438597	0.225008	-4.69509	0.00851916
Rwdd1	0.0342368	0.689711	1.43785	0.150627	0.449159	-5.6789	-0.0355372
Ipo7	0.0341617	0.607985	1.46723	0.142465	0.435246	-5.63688	-0.020941
Kpna2	0.034156	0.181559	1.99044	0.0466726	0.233463	-4.74674	-0.0379978
Mrpl34	0.0341486	1.15928	1.455	0.145819	0.440705	-5.65447	-0.0492146
Dohh	0.0340596	0.453797	1.56055	0.118781	0.395317	-5.4978	-0.00980993
Pds5a	0.034008	0.440857	1.56348	0.11809	0.394486	-5.49329	0.000800106
Znhit6	0.0340027	0.258445	1.86838	0.0618483	0.276497	-4.97841	0.0202144
Exosc4	0.0339436	0.344729	1.70169	0.0889628	0.338568	-5.27122	0.000795592
Slc35f2	0.0339186	0.0863274	3.04682	0.00234169	0.0314783	-2.133	0.0383305
Msra	0.0338469	0.593998	1.42893	0.153173	0.451334	-5.69148	-0.0299473
Cdk11b	0.0338128	0.394708	1.61005	0.107538	0.376615	-5.42056	-0.00294598
Asph	0.0338078	0.198113	2.10115	0.0357472	0.195357	-4.52398	0.0227567
Iscu	0.033775	0.486054	1.52404	0.127649	0.41205	-5.55323	-0.00124541
Mis18a	0.0337701	0.23044	1.9684	0.049154	0.239923	-4.78966	-0.0391256
Tubb5	0.0337429	1.87455	1.00585	0.314613	0.641794	-6.19871	-0.251775
Mrps11	0.0336912	0.389931	1.64243	0.100651	0.36273	-5.36872	-0.00244409
Sumo3	0.033681	0.816048	1.33448	0.182192	0.490726	-5.81998	-0.0392232
Dcaf15	0.0336372	0.114649	2.63105	0.00857466	0.0806115	-3.29171	0.0291294
Acot7	0.0336361	0.47672	1.48449	0.137829	0.427891	-5.6118	-0.0158769
Lrpprc	0.033625	0.294539	1.75491	0.0794207	0.317547	-5.18069	0.00970025
Pcf11	0.0335977	0.261577	1.82565	0.0680456	0.291286	-5.05607	0.0142409
Ythdf1	0.0335336	0.223211	2.01309	0.0442332	0.225898	-4.70215	0.0158723
Polr2f	0.0335265	1.21894	1.43143	0.152455	0.450586	-5.68796	-0.0689675
Tmem107	0.0335187	0.192688	2.08425	0.0372586	0.20108	-4.55876	0.000701625
Ecsit	0.0335168	0.211139	1.9894	0.0467875	0.233738	-4.74878	0.0265491
Ostc	0.0334749	0.870912	1.38876	0.165054	0.465247	-5.7472	-0.0288086
Nip7	0.0334662	0.454983	1.53552	0.124809	0.406697	-5.53595	-0.0169991
Eif1ax	0.0334448	0.968743	1.33893	0.180738	0.489513	-5.81412	-0.0450374
Nrarp	0.0333895	0.200314	1.92294	0.054623	0.254813	-4.87666	0.0147577
Anapc15	0.0333457	0.268972	1.807	0.0709056	0.296804	-5.0894	0.00400913
Pnisr	0.0333268	0.829638	1.29909	0.194056	0.506018	-5.86587	-0.0101447
Cdc34	0.0332874	0.325465	1.70191	0.0889199	0.338568	-5.27083	0.0020364
Trmt61a	0.0332715	0.131396	2.40211	0.0163874	0.122368	-3.85777	0.025215
Ormdl2	0.0332634	0.678751	1.39662	0.162675	0.46357	-5.73642	-0.0422113
Pknox1	0.0332385	0.111399	2.60586	0.00922929	0.0846403	-3.35649	0.026436
Zfp91	0.0332333	0.623901	1.40164	0.161172	0.46217	-5.72952	-0.0325194
Tm9sf2	0.0332198	0.537731	1.45676	0.145332	0.440097	-5.65194	-0.0233742
Cdc45	0.0332022	0.102783	2.6741	0.00755128	0.073349	-3.17954	0.00447415
Usp36	0.033202	0.128399	2.42142	0.0155444	0.117894	-3.812	0.039167
Gtpbp8	0.0331089	0.140838	2.38905	0.0169799	0.124523	-3.88851	0.0237781
Tpr	0.0330131	0.99159	1.3308	0.183399	0.492504	-5.82481	-0.0644344
Mxd3	0.0329623	0.0847178	2.63338	0.00851648	0.0803227	-3.2857	0.00180387
Angptl4	0.0329003	0.078657	2.94955	0.00321772	0.040791	-2.41917	0.0375224
Pura	0.0328931	0.795751	1.33157	0.183147	0.492158	-5.8238	-0.0434785
Nup210	0.0328807	0.148996	2.28009	0.0227026	0.147014	-4.13856	0.0293224
Timm17a	0.0328744	0.62453	1.43548	0.1513	0.449691	-5.68225	-0.0347669
Ndufa5	0.0328645	1.14626	1.32868	0.1841	0.494006	-5.82759	-0.0527135
Mrps24	0.0328641	1.31073	1.4514	0.146818	0.442185	-5.65962	-0.0752526
Rrp8	0.0327457	0.134872	2.3419	0.019279	0.133888	-3.99814	0.0301931
Tcf19	0.0327301	0.113984	2.42706	0.0153057	0.116764	-3.79857	0.0184589
Pank1	0.0327155	0.295631	1.68353	0.092422	0.345613	-5.30146	0.00435181
Gins1	0.0326845	0.097042	2.73793	0.00623499	0.0645639	-3.00991	0.0191048
Abhd14a	0.0326665	0.730062	1.34892	0.177509	0.485378	-5.8009	-0.0213769
Fuca1	0.0326435	0.780291	1.32034	0.186867	0.496952	-5.83846	-0.0236899
1700097N02Rik	0.0326318	0.215927	1.7794	0.0753186	0.308098	-5.1381	-0.00938271
Selt	0.0325842	0.478147	1.44771	0.147848	0.443583	-5.66489	-0.00230397
Pom121	0.0325255	0.191734	2.05228	0.0402668	0.212126	-4.62379	0.00312903
Fignl1	0.0325093	0.104188	2.61833	0.00889997	0.0825417	-3.32451	0.0205783
B230219D22Rik	0.0324974	0.41688	1.504	0.132731	0.420901	-5.5831	0.00812932
Ssbp4	0.032485	0.263187	1.81256	0.0700436	0.295512	-5.07951	0.00948106
Ttc5	0.0324748	0.182737	2.09454	0.0363321	0.197354	-4.53762	0.0173883
Chchd4	0.0324632	0.455327	1.49856	0.134139	0.422601	-5.59114	-0.0102386
1810037I17Rik	0.0324518	1.02111	1.31909	0.187282	0.497336	-5.84008	-0.0641893
Prmt7	0.0324188	0.313278	1.6866	0.0918294	0.344275	-5.29637	-0.00932481
Ahctf1	0.0323673	0.196077	2.00849	0.0447196	0.227543	-4.71124	0.0102849
Pycrl	0.0322967	0.73617	1.31121	0.189929	0.500501	-5.85028	-0.0163753
Sult1b1	0.0322548	0.236545	1.79609	0.0726249	0.301081	-5.10875	0.0122754
Apitd1	0.0322121	0.135199	2.33057	0.0198706	0.136377	-4.02416	0.00410437
Srsf1	0.0321858	0.832111	1.29676	0.194857	0.5072	-5.86885	-0.0432809
Casp8ap2	0.0321748	0.197489	1.93012	0.0537273	0.252182	-4.86306	0.0230013
Mipep	0.0321191	0.107596	2.59354	0.00956556	0.0865412	-3.38795	0.0209293
Cpox	0.0320527	0.268835	1.72587	0.0845191	0.328826	-5.23043	0.00676558
Bax	0.0320441	0.805625	1.28253	0.199799	0.513325	-5.88692	-0.0330107
Ddx20	0.0320432	0.0940652	2.76538	0.00573548	0.0611884	-2.93574	0.0276934
Naa15	0.0320431	0.406491	1.49954	0.133885	0.422446	-5.5897	-0.0059147
2410015M20Rik	0.0320306	1.52681	1.48507	0.137675	0.427576	-5.61095	-0.0474737
Cebpz	0.0320199	0.489286	1.39328	0.163685	0.463757	-5.74102	-0.00965012
Kifc1	0.0320117	0.092443	2.64943	0.00812348	0.0773649	-3.24405	-0.00658116
Psmb1	0.0320077	1.93815	1.63714	0.101751	0.364711	-5.37726	-0.090058
Bag1	0.031979	1.44433	1.37594	0.168986	0.471445	-5.76465	-0.0424742
Slc29a1	0.0319002	0.196328	1.99274	0.0464196	0.232994	-4.74223	0.00363913
Alg5	0.0318533	0.58244	1.35142	0.176707	0.484092	-5.79758	-0.0238593
Alkbh3	0.0318167	0.128013	2.37078	0.0178409	0.128069	-3.93127	0.0274837
Dars2	0.0318	0.130164	2.38032	0.0173866	0.126526	-3.90898	0.00401474
Tpd52l2	0.0317988	0.468861	1.45878	0.144775	0.439197	-5.64905	-0.0192643
Clint1	0.0317801	0.480281	1.40142	0.161236	0.46217	-5.72981	-0.00424737
Tmem261	0.0317602	0.695849	1.33483	0.182077	0.490665	-5.81952	-0.021245
Agpat2	0.0317365	0.236283	1.81674	0.0694007	0.294286	-5.07205	0.0228898
Pfdn2	0.0316974	0.858447	1.33924	0.180637	0.489513	-5.81371	-0.0508173
Man1a2	0.0316921	0.568565	1.35674	0.175012	0.481364	-5.79049	-0.00929085
Leo1	0.031674	0.148197	2.22143	0.0264285	0.161388	-4.26836	0.0162368
Edem1	0.0316315	0.131662	2.31812	0.020539	0.138926	-4.05261	0.0304156
Ano9	0.0316309	0.227955	1.81983	0.0689282	0.293293	-5.06652	0.0167552
Nt5c3	0.0316301	0.305697	1.64903	0.0992909	0.359502	-5.35803	-0.00115611
Tceb2	0.0316285	1.70084	1.48374	0.13803	0.428012	-5.6129	-0.0806724
Defa5	0.0315831	0.102252	2.43003	0.0151813	0.1163	-3.79149	0.0263808
Get4	0.031532	0.268415	1.73189	0.0834398	0.325771	-5.22018	-0.000513841
Hist1h1e	0.0314995	0.259036	1.51364	0.130267	0.416705	-5.56878	-0.0464227
Casz1	0.0314769	0.34707	1.51244	0.130573	0.417019	-5.57057	0.0122313
Eed	0.0314552	0.343599	1.5639	0.117992	0.394486	-5.49265	-0.00814527
Dcaf13	0.0313785	0.189703	1.9725	0.0486845	0.238328	-4.78171	0.0148684
Traf4	0.0313416	0.2476	1.71186	0.0870715	0.334653	-5.25413	0.00842502
Tmem97	0.0312702	0.71841	1.24991	0.211473	0.529474	-5.92759	-0.0545178
Fam111a	0.0312508	0.129114	2.09501	0.0362897	0.197307	-4.53664	0.00749739
Eef1b2	0.0312272	3.64123	2.52969	0.0114892	0.0975082	-3.54864	-0.0551029
Bod1l	0.0311645	0.50643	1.33936	0.1806	0.489513	-5.81356	-0.0123076
Cic	0.0311253	0.121953	2.39857	0.0165463	0.122863	-3.86613	0.0195247
Trmt6	0.0310832	0.230879	1.78195	0.0749021	0.307146	-5.13363	0.00478613
1600002K03Rik	0.0310358	0.285735	1.63464	0.102275	0.365895	-5.3813	0.0193982
Psmd8	0.0310064	0.902033	1.28262	0.199768	0.513325	-5.88681	-0.0476008
Glod4	0.0310059	0.554004	1.34054	0.180215	0.489346	-5.812	-0.027258
Bod1	0.0309285	0.378494	1.52084	0.128452	0.413233	-5.55803	-0.0123416
Cdk2ap2	0.0308855	0.73209	1.25704	0.208878	0.525791	-5.91879	-0.050341
Emd	0.030857	0.417638	1.47808	0.139538	0.4299	-5.62116	-0.0265992
Pim3	0.030836	0.301696	1.56507	0.117718	0.394138	-5.49085	0.00990134
Hnrnpa0	0.030821	0.553267	1.32752	0.184481	0.494245	-5.8291	-0.0235728
Aifm1	0.0307973	0.366942	1.52553	0.127277	0.411302	-5.55099	-0.0185895
Rsrc1	0.0307776	0.330168	1.5192	0.128864	0.413574	-5.56049	-0.0155407
Cldn15	0.0307503	1.24479	1.21098	0.226039	0.546985	-5.97476	-0.0581561
Thoc6	0.0307447	0.196934	1.93459	0.0531747	0.25118	-4.85455	0.009591
Dnajc15	0.0307436	0.749791	1.27006	0.204204	0.519506	-5.90259	-0.0415721
H2-Q7	0.0307431	0.0245318	4.69069	2.89873e-06	0.000129888	4.08756	0.0384587
Mep1a	0.0307392	0.115747	2.36194	0.0182705	0.129735	-3.95181	0.0315567
Usp37	0.0307313	0.113603	2.38416	0.0172069	0.125536	-3.9	0.034862
1700025G04Rik	0.0306828	0.0778306	2.86778	0.00417508	0.0490458	-2.65261	0.0210375
Ciapin1	0.0306677	0.255529	1.7354	0.0828168	0.325123	-5.21419	0.0069573
Pkp2	0.0306582	0.22407	1.80888	0.0706128	0.296511	-5.08605	0.00957679
Camkk2	0.0306525	0.0383559	3.93526	8.58217e-05	0.00231264	0.905454	0.0408298
Ipo5	0.0306075	0.599737	1.31587	0.18836	0.498726	-5.84426	-0.0332705
Lysmd2	0.0305557	0.166049	2.05235	0.0402596	0.212126	-4.62364	0.0221123
Smarca5	0.0305362	0.750847	1.23045	0.218668	0.538724	-5.95136	-0.0509174
Tmem266	0.030522	0.0872737	2.60478	0.00925853	0.08469	-3.35927	0.0285014
Eif1b	0.0305116	0.585619	1.36499	0.172403	0.477637	-5.77943	-0.0241714
Pold3	0.0304946	0.196975	1.8787	0.0604238	0.272209	-4.95939	0.000969875
Tpt1	0.030473	4.41755	2.74478	0.00610697	0.0634705	-2.9915	-0.0696193
Ydjc	0.0304242	0.257854	1.63711	0.101757	0.364711	-5.37731	0.0271353
Tbcb	0.030405	0.469142	1.38916	0.164932	0.465127	-5.74666	-0.0200432
Rce1	0.0303924	0.264686	1.67157	0.0947587	0.350365	-5.32121	0.00926686
Endog	0.0303823	0.302749	1.56878	0.11685	0.393369	-5.48512	0.0217545
4931406C07Rik	0.0303805	0.281187	1.63075	0.103093	0.367062	-5.38754	0.0177392
Zdhhc3	0.0303277	0.437356	1.39096	0.164385	0.464929	-5.74419	0.0127282
Praf2	0.0302677	0.0839774	2.66561	0.00774393	0.0748026	-3.2018	0.0269842
Rsbn1	0.030254	0.27642	1.60423	0.108814	0.378837	-5.42976	-6.02799e-05
2310061I04Rik	0.0302483	0.283571	1.63301	0.102617	0.366669	-5.38391	-0.00564993
Prkcsh	0.0302454	0.718086	1.22039	0.222454	0.542339	-5.9635	-0.0567293
Adrm1	0.0302108	0.444758	1.3966	0.162683	0.46357	-5.73646	-0.0201056
Zwilch	0.0302003	0.0680357	2.91856	0.00355404	0.0435231	-2.50839	0.0132696
Ptpn6	0.030196	0.12216	2.24817	0.0246689	0.155026	-4.2096	0.0298074
Mid1ip1	0.0301662	0.197217	1.7868	0.0741144	0.304771	-5.12512	0.0213514
Larp4b	0.0301486	0.589366	1.31491	0.188684	0.499244	-5.84551	-0.0282399
Ndufa10	0.0301301	1.24636	1.2486	0.211953	0.529995	-5.92921	-0.0569522
Nle1	0.0301105	0.180906	1.93065	0.0536608	0.252182	-4.86204	0.01738
Gp1bb	0.0301036	0.12481	2.22146	0.0264263	0.161388	-4.26829	0.0233652
Luc7l2	0.0300905	0.79403	1.2153	0.224389	0.544785	-5.96961	-0.0358494
Zc3h18	0.0300761	0.319985	1.51997	0.12867	0.413531	-5.55934	0.00135561
Vars2	0.0300464	0.100478	2.49801	0.0125655	0.103273	-3.62689	0.0272216
Htatsf1	0.0300275	0.307111	1.49844	0.13417	0.422601	-5.59132	0.00809578
Coa7	0.0300083	0.21091	1.8112	0.0702531	0.295969	-5.08192	0.0133061
Tpst2	0.0299976	0.121134	2.28572	0.0223701	0.146261	-4.12592	0.0190525
Pebp1	0.0299789	2.13542	1.59431	0.111018	0.382771	-5.44539	-0.086799
Zc3h13	0.0299133	0.401337	1.41782	0.156394	0.455661	-5.70706	-0.00548861
Dcun1d5	0.0298973	0.51637	1.33012	0.183625	0.492997	-5.8257	-0.0160069
Tcp1	0.029881	1.54752	1.36289	0.173064	0.478144	-5.78225	-0.0985837
Efcab2	0.0298731	0.0690939	2.87258	0.00411232	0.0485794	-2.63907	0.0319427
Ammecr1	0.0298477	0.151334	2.05324	0.0401734	0.211825	-4.62185	0.0270576
Pus7	0.0298307	0.156808	2.00839	0.0447304	0.227543	-4.71144	0.0256067
Hilpda	0.0298008	0.13946	2.1363	0.0327706	0.184899	-4.45074	0.0247512
Hnrnpk	0.0297102	1.64045	1.30412	0.192335	0.504114	-5.85942	-0.0939639
Lonp2	0.0296945	0.197094	1.8391	0.0660423	0.286167	-5.03182	0.0123583
Ino80e	0.0296885	0.276585	1.62013	0.105355	0.371956	-5.40454	0.00248696
Pank2	0.0296453	0.251839	1.67089	0.094893	0.350664	-5.32232	0.00510045
Cdk9	0.0296347	0.34126	1.48305	0.138211	0.428062	-5.6139	-0.0104133
Prodh	0.0296304	0.188977	1.88073	0.060148	0.271176	-4.95565	0.0111321
Adat1	0.02963	0.0623549	3.10328	0.00193946	0.0272621	-1.96266	0.0317205
Brip1os	0.0296247	0.179403	1.86306	0.0625945	0.278449	-4.98819	0.00644843
Arhgef39	0.02961	0.129604	2.12012	0.0341134	0.189708	-4.48461	-0.0025817
Wbp1	0.0296054	0.40798	1.3734	0.169774	0.472964	-5.76809	-0.000142316
Mfsd10	0.0295893	0.30744	1.50688	0.131993	0.419633	-5.57884	-0.00534642
Baz1a	0.0295675	0.313821	1.4945	0.135195	0.424231	-5.59712	-0.0105277
Abcf2	0.0295426	0.207916	1.77691	0.0757281	0.309232	-5.14246	0.00685392
H3f3a	0.0295077	3.04534	2.1769	0.0295992	0.173808	-4.36464	-0.107141
Mrpl4	0.0294794	0.565211	1.28172	0.200085	0.513832	-5.88795	-0.0134767
Ska3	0.0294713	0.0581601	3.08927	0.00203289	0.0281689	-2.00522	0.00968345
Sod2	0.0294554	0.847452	1.20564	0.228094	0.548909	-5.98112	-0.0246775
Irf2bp1	0.0294533	0.292814	1.54394	0.122754	0.403143	-5.52318	-0.00468584
AU020206	0.0294339	0.178176	1.89582	0.0581212	0.264794	-4.9276	0.0161751
Sept7	0.0294126	0.486434	1.28985	0.197245	0.509735	-5.87764	-0.0409362
Gtf2e2	0.0294113	0.231303	1.71517	0.0864616	0.333279	-5.24854	-0.00118083
Ears2	0.0293804	0.165904	1.92413	0.0544744	0.254628	-4.87442	0.0275173
Lrrc40	0.0293315	0.0978609	2.47417	0.0134333	0.107788	-3.68512	0.0226674
Mkrn2	0.0293202	0.122453	2.23346	0.0256237	0.158807	-4.242	0.018752
Pcnt	0.0292905	0.169873	1.9166	0.0554243	0.257304	-4.88863	0.00791477
Nup62	0.0292423	0.319772	1.4799	0.13905	0.429335	-5.6185	-0.0155001
Stx4a	0.0292018	0.333118	1.44949	0.147352	0.442661	-5.66236	0.00930719
Acin1	0.029201	0.8763	1.20583	0.228018	0.548909	-5.98089	-0.057565
Med9	0.0291952	0.388376	1.40703	0.159568	0.4595	-5.72206	-0.0235167
Rbmx2	0.0291921	0.126835	2.20008	0.02791	0.167217	-4.31476	-0.000595898
Nudt22	0.0291841	0.138808	2.11399	0.0346345	0.191035	-4.49738	0.0202322
Uxt	0.0291834	0.319084	1.49878	0.134082	0.422601	-5.59082	-0.00692845
Tra2b	0.0291713	0.967179	1.19361	0.232765	0.554113	-5.99533	-0.0632045
Txndc11	0.0291612	0.124097	2.21835	0.0266377	0.162035	-4.27507	0.0306432
Cox10	0.0291319	0.183084	1.83522	0.0666151	0.287798	-5.03884	0.0204257
Zbtb12	0.0291305	0.157952	2.00913	0.0446519	0.227421	-4.70998	0.02261
Psmd9	0.0291016	0.318323	1.51181	0.130734	0.417057	-5.57151	-0.0104165
Pigv	0.0290586	0.0790958	2.67869	0.00744884	0.0728989	-3.16747	0.0277815
Cndp2	0.0290358	0.140745	2.05807	0.0397074	0.209749	-4.6121	0.0190876
Mgme1	0.0290297	0.157761	1.97499	0.0484005	0.237807	-4.77687	0.00393204
Babam1	0.0290039	0.513948	1.27897	0.201048	0.514955	-5.8914	-0.0356485
Nkap	0.0289344	0.24536	1.63833	0.101504	0.36436	-5.37535	0.0155767
Rae1	0.0289233	0.394661	1.39158	0.164198	0.464625	-5.74335	-0.0120738
Panx1	0.0288947	0.169346	1.90591	0.0567986	0.261211	-4.90874	0.0162105
Scaf4	0.0288628	0.175199	1.88675	0.0593324	0.268742	-4.94449	0.0251776
Ptp4a2	0.0288621	1.09109	1.17233	0.241199	0.564644	-6.02013	-0.0569533
Sptbn1	0.0288294	0.589473	1.22615	0.22028	0.540419	-5.95656	-0.0300897
Cenpk	0.0288171	0.122853	2.13872	0.032574	0.184392	-4.44566	-0.00359002
Tardbp	0.0287835	0.712286	1.19426	0.232512	0.553813	-5.99457	-0.0250801
Dus1l	0.0287647	0.342677	1.46259	0.143731	0.4374	-5.64358	-0.00707279
Dcps	0.0287107	0.426331	1.35055	0.176985	0.484436	-5.79873	-0.0374398
Nipsnap3b	0.0286857	0.432033	1.33974	0.180475	0.489483	-5.81305	-0.0250316
Osgep	0.0286693	0.562681	1.2503	0.211329	0.529341	-5.92711	-0.0580469
Ttk	0.0286653	0.0872275	2.43605	0.0149318	0.115037	-3.7771	-0.00955096
Rpusd3	0.0286208	0.0732091	2.77724	0.00553108	0.0597285	-2.90347	0.0265133
Cebpg	0.0286078	0.496166	1.27988	0.200729	0.514774	-5.89026	-0.0177495
Gm15915	0.0285724	0.0304451	4.06299	5.02358e-05	0.00146146	1.40502	0.037111
Dsg2	0.0285687	0.353607	1.37965	0.167841	0.468921	-5.75962	0.00461159
Cmpk1	0.0285333	0.900419	1.14618	0.25185	0.577804	-6.04998	-0.0278607
Pgrmc1	0.028472	0.657001	1.18964	0.234322	0.556651	-5.99999	-0.022874
Nek1	0.0284664	0.117305	2.20292	0.0277088	0.166523	-4.30861	0.0214358
Mettl16	0.0284328	0.22074	1.69989	0.0893009	0.339126	-5.27423	0.00896058
Camta1	0.0284234	0.213096	1.68958	0.0912568	0.343167	-5.29141	0.0261411
Gnai2	0.0284036	0.621904	1.20431	0.228604	0.549316	-5.98269	-0.0455076
Casp8	0.0283992	0.357143	1.41331	0.157715	0.457913	-5.71335	-0.0296939
Lonp1	0.0283937	0.36117	1.41871	0.156133	0.45513	-5.70582	-0.0206262
2310057M21Rik	0.0283491	0.0721503	2.73739	0.00624529	0.0645639	-3.01138	0.0314936
Ift27	0.0283303	0.165851	1.85417	0.0638552	0.28117	-5.00444	0.00893499
Fbxw7	0.0283191	0.0961228	2.42555	0.0153694	0.117098	-3.80218	0.0306454
Zfp503	0.0283065	0.176259	1.81906	0.0690457	0.293419	-5.06789	0.00363328
Cfi	0.0282727	0.112598	2.10923	0.0350433	0.192862	-4.50725	0.0338694
Tpm4	0.0282617	0.338806	1.36546	0.172256	0.477379	-5.7788	-0.0179322
Eprs	0.0282074	0.7072	1.17002	0.242125	0.565401	-6.02279	-0.0616167
Chaf1b	0.0281952	0.141167	1.91646	0.0554431	0.257304	-4.88891	0.0145391
Pcyox1	0.0281874	0.201397	1.7004	0.0892046	0.339047	-5.27337	0.0230668
Smarcc2	0.0281858	0.227127	1.65337	0.0984048	0.357443	-5.35098	0.00236758
Rrp1	0.0281705	0.83428	1.18519	0.236077	0.558213	-6.0052	-0.0731162
Trappc13	0.0280979	0.279408	1.53628	0.124621	0.406365	-5.5348	-0.0196387
Sf3a3	0.0280886	0.354805	1.39543	0.163033	0.46357	-5.73806	-0.0282211
N4bp1	0.0280873	0.21929	1.64468	0.100187	0.36152	-5.3651	0.0111729
Ufc1	0.0280865	0.786095	1.17828	0.23882	0.561945	-6.01324	-0.0390091
Tpmt	0.0280686	0.14269	1.99459	0.0462172	0.232278	-4.73861	0.0228338
Rnps1	0.0280588	0.499544	1.24937	0.211669	0.529625	-5.92826	-0.0289209
Cbx1	0.0280506	1.04213	1.14964	0.250424	0.576291	-6.04607	-0.0856816
Rrs1	0.0280472	0.451129	1.27509	0.202419	0.516876	-5.89629	-0.0113392
Cpsf2	0.0280408	0.270338	1.5304	0.12607	0.409151	-5.54368	-0.00162893
Sri	0.028021	1.38749	1.16203	0.245354	0.569329	-6.03196	-0.0801069
Lancl1	0.0279826	0.193607	1.71997	0.085586	0.331433	-5.24043	0.0137207
Paox	0.0279462	0.149495	1.92647	0.0541807	0.25366	-4.86998	0.0114493
Thoc2	0.0279411	0.499569	1.22596	0.220351	0.540479	-5.95679	-0.0160448
Arap2	0.0279394	0.193146	1.73404	0.083059	0.325513	-5.21653	0.0106473
Slmap	0.0279371	0.277549	1.50725	0.131897	0.419633	-5.57828	0.00896765
Exosc3	0.0279162	0.368636	1.3714	0.170396	0.474133	-5.77079	-0.0176171
Slc35g1	0.0278597	0.169639	1.83545	0.0665809	0.287798	-5.03842	0.0222577
Aqp4	0.0278492	0.593901	1.11999	0.262848	0.589175	-6.07922	-0.00461361
Josd2	0.0278406	0.401272	1.33995	0.180408	0.489483	-5.81278	0.00574353
Gm15200	0.0278366	0.0663305	2.75382	0.00594127	0.0627671	-2.96707	0.0399212
Telo2	0.0278285	0.202528	1.69303	0.0905986	0.341811	-5.28567	0.0197343
Dhx15	0.0278259	0.559053	1.20174	0.229601	0.549904	-5.98575	-0.0314603
Klhdc10	0.0278062	0.116626	2.18046	0.0293343	0.173003	-4.35701	0.0200657
Cirbp	0.0278011	0.363983	1.36548	0.172249	0.477379	-5.77877	-0.00410583
Tm9sf3	0.0277939	1.14864	1.13944	0.254651	0.581328	-6.05757	-0.0523173
Kif11	0.0277874	0.155198	1.73428	0.083015	0.325464	-5.2161	-0.0402927
Nelfcd	0.0277198	0.211885	1.65615	0.0978415	0.356466	-5.34646	0.00633485
N6amt1	0.027718	0.305806	1.43268	0.152099	0.450343	-5.6862	0.00621636
Dhps	0.0277086	0.172056	1.80869	0.0706424	0.296511	-5.08639	0.016554
N4bp2l1	0.0277077	0.0976014	2.27957	0.0227337	0.147073	-4.13973	0.0319976
Gphn	0.0277058	0.141958	1.96336	0.049737	0.241559	-4.79941	0.0170141
Bola2	0.0276597	0.862718	1.12936	0.258876	0.585211	-6.06883	-0.0353369
Med21	0.0275864	0.451643	1.2965	0.194948	0.507324	-5.86918	-0.0314681
Nbeal1	0.0275814	0.193845	1.69073	0.0910375	0.342672	-5.28951	0.0206676
Lbr	0.0275565	0.443057	1.23303	0.217705	0.537483	-5.94823	-0.0663939
Aspm	0.0275451	0.106267	1.99046	0.0466697	0.233463	-4.74669	-0.0249742
Hnrnpdl	0.027519	0.799288	1.11111	0.266647	0.593615	-6.08896	-0.045273
Cstf3	0.0275036	0.23866	1.5956	0.110729	0.382676	-5.44336	0.00945159
Alkbh6	0.0274922	0.246793	1.54379	0.12279	0.403143	-5.52341	0.00620288
Commd5	0.0274549	0.191387	1.71395	0.0866859	0.333594	-5.2506	0.0148817
Cwc22	0.0273993	0.134539	1.98495	0.0472801	0.234894	-4.75747	0.0174415
Polr2l	0.0273646	0.352401	1.36045	0.173834	0.47959	-5.78552	0.00460217
Rgs7bp	0.0273628	0.0767926	2.5129	0.0120491	0.100366	-3.59024	0.026263
Gpat4	0.0273186	0.191254	1.71413	0.0866532	0.333578	-5.2503	0.00966644
Ihh	0.0272861	0.0852692	2.39911	0.0165222	0.12278	-3.86486	0.0236542
Glmn	0.0272648	0.0817728	2.43936	0.0147959	0.114782	-3.76916	0.0287368
Gnptg	0.027264	0.121334	2.07457	0.0381485	0.204467	-4.57856	0.0280305
Ifi30	0.0272302	0.82569	1.06884	0.285267	0.613159	-6.13435	-0.0627915
Ppp2r2a	0.0272122	0.32228	1.38933	0.16488	0.465115	-5.74643	-0.00258705
Reep6	0.0271466	0.246019	1.50677	0.132021	0.419633	-5.579	0.0306282
Alg8	0.0271061	0.136903	1.931	0.0536179	0.252136	-4.86138	0.00295943
Kin	0.0271038	0.171197	1.79681	0.0725097	0.300933	-5.10747	0.017573
Mtfp1	0.0271036	0.214615	1.58774	0.112496	0.385481	-5.45567	0.00663202
Ints5	0.0270735	0.142184	1.95569	0.0506345	0.243632	-4.81418	0.00883116
Vps36	0.0270595	0.50529	1.18806	0.234946	0.557115	-6.00185	-0.0489996
Sis	0.027058	0.134807	1.83862	0.0661128	0.28626	-5.03269	0.0310454
Ddx1	0.0270534	0.486053	1.20687	0.227619	0.548909	-5.97966	-0.0419188
Kars	0.0270486	0.495957	1.22668	0.220081	0.540343	-5.95592	-0.0323358
Irf3	0.0270377	0.396631	1.28065	0.200458	0.514453	-5.88929	-0.00488895
Pola2	0.0270346	0.143523	1.88425	0.0596698	0.269644	-4.94912	0.00288058
Wbscr22	0.0269482	0.32874	1.36484	0.172451	0.477637	-5.77964	0.00664266
Dhcr24	0.0269412	0.180534	1.70004	0.0892719	0.339126	-5.27397	0.0186067
Strbp	0.0268715	0.563205	1.17367	0.240661	0.56426	-6.01858	-0.0328583
2410016O06Rik	0.026848	0.235863	1.56788	0.11706	0.393578	-5.48652	-0.00800091
Tecr	0.0268295	1.09429	1.05832	0.29003	0.618961	-6.14537	-0.0878324
Mtap	0.0268128	0.146012	1.90403	0.0570436	0.26172	-4.91227	0.0133684
Rnf168	0.0267952	0.18391	1.67595	0.0938967	0.348454	-5.31399	0.0161447
Pitrm1	0.0267868	0.219449	1.59473	0.110925	0.382729	-5.44473	0.00355366
Zfp706	0.0267807	1.41277	1.14783	0.251172	0.577103	-6.04812	-0.0757792
Amd1	0.0267724	0.391305	1.24405	0.21362	0.532116	-5.93479	-0.0110535
Fndc3b	0.0267721	0.135078	1.90884	0.0564188	0.260181	-4.90323	0.0200782
Nop2	0.0267684	0.249541	1.50668	0.132044	0.419633	-5.57913	-0.000720801
Lsm14a	0.0267656	0.370354	1.28399	0.199289	0.512669	-5.88508	-0.0112038
Rad18	0.0267561	0.0627147	2.77599	0.00555245	0.0599039	-2.9069	0.0154446
Ndnl2	0.0267553	0.343955	1.34137	0.179946	0.488842	-5.8109	-0.00822129
Rpf2	0.0267017	0.291601	1.39721	0.162499	0.463538	-5.73562	0.00249998
Farsb	0.0266837	0.581432	1.14115	0.253938	0.580493	-6.05565	-0.0431744
Ube2k	0.0266345	0.645364	1.1499	0.250315	0.576153	-6.04577	-0.0381237
Cep250	0.0266327	0.0942716	2.29171	0.0220213	0.145011	-4.11245	0.0179495
D030056L22Rik	0.0266129	0.288925	1.42662	0.15384	0.452049	-5.69474	-0.0272212
Dlgap1	0.0266117	0.124138	1.94468	0.0519475	0.247608	-4.83531	0.0238349
Zdhhc6	0.0266057	0.296209	1.40929	0.158897	0.45884	-5.71892	-0.0060427
B2m	0.0265809	2.36539	1.34259	0.17955	0.488584	-5.80929	-0.102433
Ugp2	0.0265775	0.348233	1.33145	0.183186	0.492158	-5.82396	-0.0247764
Rpp25l	0.0265654	0.509453	1.202	0.229501	0.549889	-5.98544	-0.0303315
Mmachc	0.0265512	0.0663305	2.66021	0.00786875	0.0756163	-3.21592	0.0264466
Aebp2	0.0265068	0.23374	1.5323	0.1256	0.408478	-5.54081	0.0123557
Htra2	0.0265042	0.201389	1.64874	0.099351	0.359502	-5.35851	-0.0065439
Chid1	0.0264351	0.205626	1.56318	0.118162	0.394486	-5.49376	0.00922091
1500015A07Rik	0.026423	0.11345	2.00898	0.0446675	0.227421	-4.71027	0.0340987
Nars	0.026416	0.698327	1.09426	0.273968	0.602398	-6.10727	-0.0355609
Cdc25b	0.0263838	0.114646	1.83887	0.0660761	0.286207	-5.03224	-0.0199762
Alg3	0.0263602	0.123485	1.95111	0.0511777	0.245063	-4.82299	0.0216641
Rmi2	0.0263519	0.0923283	2.23065	0.0258102	0.159456	-4.24819	0.020756
Sppl3	0.026343	0.227433	1.5481	0.121749	0.40154	-5.51685	0.010898
St13	0.0263395	1.02018	1.07544	0.282302	0.61059	-6.12738	-0.0693656
Hnrnpa2b1	0.0262793	2.07595	1.24065	0.214872	0.533871	-5.93894	-0.119747
Slc7a1	0.0262534	0.245529	1.45005	0.147194	0.442381	-5.66155	0.00658257
Pes1	0.02625	0.349737	1.30794	0.191037	0.501955	-5.85451	-0.00832366
Ccnt1	0.0262485	0.331647	1.33316	0.182626	0.491442	-5.82172	0.00178105
Impa2	0.0262144	0.369489	1.28728	0.198139	0.511193	-5.88091	-0.0283065
Spink1	0.0261981	0.0781507	2.37845	0.0174751	0.126899	-3.91337	0.0140846
Dlst	0.0261687	0.280655	1.40242	0.16094	0.46166	-5.72844	0.00458084
Bop1	0.0261659	0.237835	1.5011	0.133479	0.421903	-5.58738	0.00042226
Cenpu	0.0261591	0.100045	2.16293	0.0306595	0.177388	-4.39445	-0.00199144
Nup35	0.0261502	0.127747	1.96993	0.0489777	0.239262	-4.78668	0.00406954
Phf12	0.0261422	0.16264	1.72748	0.0842295	0.328027	-5.2277	0.0169823
Dhx29	0.0261301	0.0673558	2.60142	0.00934919	0.0852211	-3.36784	0.0293722
Mcm10	0.0261178	0.14588	1.82474	0.0681825	0.291552	-5.0577	-0.0012418
Ube2e2	0.0261014	0.0586526	2.72367	0.00650979	0.0663749	-3.04817	0.0300235
Pcca	0.0260605	0.256295	1.43558	0.151273	0.449691	-5.68211	0.0101441
Tbrg4	0.026052	0.149728	1.81338	0.0699164	0.295434	-5.07804	0.00889589
Pop4	0.0260281	0.185162	1.68482	0.0921719	0.345054	-5.29932	-0.000939971
Trap1	0.0260256	0.441897	1.18485	0.23621	0.558301	-6.00559	-0.0382629
Etaa1	0.0260165	0.146113	1.79641	0.0725737	0.300975	-5.10818	0.0093488
Nr2f6	0.0259984	0.556816	1.13862	0.254992	0.581652	-6.05849	-0.0350618
Fbxo22	0.02599	0.427642	1.18921	0.234494	0.556772	-6.0005	-0.0227747
Rbm26	0.0259702	0.349196	1.28022	0.200609	0.514613	-5.88983	-0.00292035
Map2k3	0.0259356	0.344544	1.32069	0.186751	0.496939	-5.83801	-0.0122049
Etfa	0.0259006	0.935338	1.03839	0.299207	0.627865	-6.16595	-0.0737728
Foxm1	0.0258811	0.0772995	2.3468	0.0190283	0.132699	-3.98686	-0.0019724
2700038G22Rik	0.0258672	0.191242	1.57126	0.116274	0.392106	-5.4813	0.0159996
Med4	0.025867	0.216978	1.57098	0.116339	0.392186	-5.48173	-0.00751534
Kif5b	0.0258561	0.952503	1.01962	0.308028	0.635904	-6.18498	-0.0907432
Lmnb2	0.025845	0.239114	1.48237	0.138393	0.428288	-5.6149	0.00623158
Sfpq	0.0258031	1.05074	1.00296	0.315995	0.643019	-6.20157	-0.0536992
Cklf	0.0257949	0.0690939	2.52941	0.0114983	0.0975149	-3.54934	0.0201167
Raver1	0.0257852	0.262404	1.4176	0.156457	0.455698	-5.70736	-0.00623214
Ndufs4	0.0257635	1.1794	1.0896	0.276014	0.603813	-6.11228	-0.0733676
Hpdl	0.0257504	0.0411194	3.22619	0.00127386	0.0197937	-1.58116	0.0284834
Rrp1b	0.0257403	0.21064	1.49788	0.134316	0.422832	-5.59215	0.00646984
Spop	0.0257384	0.566209	1.12159	0.262165	0.588375	-6.07744	-0.0245545
Rrp12	0.0257259	0.0495296	2.99315	0.00279343	0.0363799	-2.29201	0.0297807
Espn	0.0257177	0.0877616	2.05973	0.0395481	0.209188	-4.60873	0.0284971
Mrpl1	0.0256646	0.288145	1.362	0.173344	0.478804	-5.78344	-0.00977911
Adam15	0.0256583	0.0585327	2.73045	0.00637776	0.0653706	-3.03	0.0286496
Cep55	0.0256572	0.0848706	2.21019	0.0271999	0.164309	-4.29285	-0.00967268
Gm10094	0.0256545	0.167761	1.70588	0.0881797	0.336904	-5.26419	0.00455296
Sft2d3	0.0256377	0.163379	1.69906	0.0894572	0.339456	-5.27562	0.0196995
Maz	0.0256314	0.459905	1.20241	0.229342	0.549871	-5.98495	-0.0341889
Wdr48	0.02559	0.138834	1.83948	0.0659856	0.286027	-5.03113	0.0178197
Atf4	0.025584	0.663068	1.07683	0.281682	0.61005	-6.12591	-0.0520599
Kif13a	0.025547	0.167482	1.68427	0.0922792	0.345346	-5.30024	0.0145905
Mrpl38	0.0255231	0.652676	1.07535	0.282341	0.61059	-6.12747	-0.0371348
Rbms1	0.0255155	0.0715979	2.37409	0.0176819	0.127334	-3.92353	0.0238592
Cnot10	0.0254424	0.153784	1.76076	0.0784251	0.315454	-5.17057	0.0127106
Tmem57	0.025434	0.261674	1.40978	0.158754	0.458635	-5.71825	0.00771084
1810026J23Rik	0.0253791	0.142044	1.82063	0.0688054	0.29293	-5.06507	0.017927
Tmem243	0.0253733	0.171197	1.66783	0.0954997	0.352102	-5.32736	0.0216124
Golt1b	0.0253666	0.0884449	2.24046	0.0251657	0.156883	-4.22662	0.0218183
Chmp2a	0.0253149	0.928526	1.02955	0.30334	0.631013	-6.17495	-0.0476775
Pkmyt1	0.0253137	0.116799	1.93437	0.0532019	0.251189	-4.85497	-0.00410419
Ftsj1	0.0253082	0.129312	1.87195	0.0613523	0.275332	-4.97184	0.0108702
Ssu72	0.0253001	0.80814	1.05547	0.291331	0.620604	-6.14833	-0.0480682
E2f4	0.0252985	0.386437	1.21822	0.223279	0.543444	-5.96611	-0.0178318
Nek6	0.0252941	0.310232	1.30807	0.190994	0.501955	-5.85434	0.00753684
Tcerg1	0.0252808	0.342726	1.24003	0.215102	0.533988	-5.9397	-0.0186756
Cst6	0.0252388	0.0476185	2.94424	0.00327317	0.041161	-2.43451	0.0301616
Tmem183a	0.0252332	0.514985	1.0973	0.272637	0.601017	-6.10399	-0.0321998
Slc7a5	0.0252287	0.0991867	2.05177	0.0403159	0.212289	-4.62481	0.0239985
0610037L13Rik	0.0252125	0.262547	1.39288	0.163805	0.463821	-5.74157	0.00113741
Rasal2	0.0251858	0.0421182	3.1732	0.0015296	0.0225021	-1.74746	0.0340249
D10Wsu102e	0.0251217	0.232768	1.4386	0.150414	0.449159	-5.67784	0.00271756
Gusb	0.0251191	0.224564	1.48104	0.138746	0.428963	-5.61684	0.0140522
Nsl1	0.0250975	0.0471791	3.01663	0.00258679	0.0342224	-2.22279	0.0171582
Nfx1	0.0250619	0.30377	1.31256	0.189476	0.500387	-5.84855	0.00177864
Clip1	0.0250119	0.143949	1.73435	0.0830028	0.325464	-5.21598	0.012824
Dapk3	0.0250114	0.218303	1.47712	0.139795	0.430237	-5.62255	0.00420121
Ide	0.0249736	0.213475	1.5064	0.132115	0.419633	-5.57954	0.0119628
Rbck1	0.024962	0.407892	1.19382	0.232685	0.554113	-5.99509	-0.0198142
Tmem5	0.0249307	0.298999	1.31735	0.187864	0.498202	-5.84234	0.00470846
Med29	0.0249195	0.368853	1.22245	0.221674	0.541303	-5.96102	-0.0077295
Suz12	0.0248924	0.329284	1.272	0.203515	0.518669	-5.90017	-0.0341993
Diablo	0.0248777	0.397395	1.21257	0.225432	0.546297	-5.97287	-0.0109285
Fbxo28	0.0248769	0.135311	1.80841	0.0706858	0.296511	-5.08689	0.0100666
Mrpl46	0.0248481	0.499543	1.10625	0.268746	0.595939	-6.09428	-0.038965
Arf6	0.0248341	0.499318	1.09652	0.272976	0.601236	-6.10483	-0.0351096
Nckap1	0.0248178	0.388181	1.20058	0.230049	0.550588	-5.98711	-0.00687307
Diaph3	0.0247761	0.0561222	2.70555	0.0068744	0.0688672	-3.09646	0.0119608
Rrbp1	0.0247577	1.00177	0.991539	0.321537	0.648229	-6.21279	-0.0242194
Timm22	0.0247207	0.372023	1.21063	0.226173	0.546985	-5.97518	-0.014712
Prcc	0.0247172	0.199678	1.5278	0.126714	0.410058	-5.54759	0.00644054
Myb	0.0247124	0.56986	1.05126	0.29326	0.623238	-6.1527	-0.0235506
Noc2l	0.0247091	0.34357	1.21911	0.222941	0.543187	-5.96504	-0.0145952
Fem1a	0.0246959	0.131249	1.8138	0.0698515	0.295341	-5.07729	0.0144253
Ndc80	0.0246943	0.0812151	2.11841	0.0342579	0.190096	-4.48817	-0.0192669
Srrm2	0.0246663	1.43345	1.03582	0.300407	0.628364	-6.16858	-0.0891312
Cpt1a	0.0246625	0.328755	1.22174	0.221944	0.541434	-5.96188	-0.00982808
Gsta3	0.0246526	0.0704613	2.14536	0.0320402	0.182476	-4.43169	0.0285327
Pld1	0.0246442	0.147964	1.70437	0.088461	0.337537	-5.26672	0.0124026
Heatr6	0.0246367	0.181173	1.54018	0.123669	0.404674	-5.5289	0.00477686
Oard1	0.0246323	0.548644	1.08227	0.279257	0.60761	-6.12012	-0.0315341
Cdkn2c	0.0246157	0.121668	1.81811	0.0691907	0.293822	-5.06959	-0.0118357
Gtf2h5	0.0246141	0.759242	1.03804	0.29937	0.627865	-6.1663	-0.0386308
Dgcr2	0.024607	0.406425	1.15672	0.247517	0.572053	-6.03803	0.000417746
Npat	0.0246013	0.0956234	2.0878	0.0369364	0.199987	-4.55147	0.0157597
Dennd5b	0.0245842	0.28056	1.30082	0.193464	0.504973	-5.86366	0.00157975
Exoc4	0.0245704	0.199352	1.49633	0.13472	0.423307	-5.59444	-0.00286549
0610009B22Rik	0.0245698	0.528111	1.07788	0.281212	0.609259	-6.12479	-0.0359032
Dtd1	0.024553	0.267569	1.35888	0.174333	0.480074	-5.78763	0.00109334
Zfp24	0.0245439	0.187039	1.51951	0.128786	0.41355	-5.56002	0.0112026
Usp2	0.0245365	0.066011	2.4191	0.0156436	0.118531	-3.81752	0.0249945
Mars2	0.0244991	0.078736	2.30463	0.021285	0.142003	-4.08327	0.021847
Zfp131	0.0244729	0.214721	1.43497	0.151446	0.449831	-5.68297	0.0109638
Rab8a	0.0244555	0.402983	1.16098	0.245783	0.569873	-6.03317	-0.00958992
E2f2	0.0244376	0.0628012	2.43462	0.0149904	0.115261	-3.7805	0.0201496
Anln	0.0244179	0.0763127	2.2518	0.0244384	0.15424	-4.20158	-0.00659595
Prr5	0.0244037	0.200031	1.49046	0.136254	0.425839	-5.60306	0.0101642
Cnbp	0.0243967	1.51704	1.09708	0.272732	0.601017	-6.10422	-0.0843628
Iqgap3	0.0243777	0.0725713	2.22504	0.0261851	0.160922	-4.26048	-0.00511288
Sec23b	0.0243558	0.157819	1.65875	0.097316	0.355393	-5.34222	-0.00180739
Bcl7b	0.0243509	0.235404	1.39431	0.163371	0.463722	-5.7396	0.0149324
Tnnt1	0.024316	0.0540046	2.65677	0.00794925	0.076202	-3.22491	0.0268244
Rpain	0.0243098	0.200058	1.50718	0.131916	0.419633	-5.57839	0.00441763
Naa16	0.024302	0.147811	1.68329	0.092469	0.345613	-5.30186	0.00781038
Sergef	0.0243009	0.0842698	2.18055	0.0293276	0.173003	-4.35682	0.0195558
Cct8	0.0242988	1.15865	0.949451	0.342501	0.666414	-6.25303	-0.0919361
Kdelr2	0.0242856	0.617655	0.991918	0.321352	0.64808	-6.21242	-0.0360473
Smg9	0.0242731	0.176085	1.56375	0.118028	0.394486	-5.49289	0.0034934
Mrps10	0.0242677	0.403259	1.14561	0.252088	0.578186	-6.05063	-0.0145393
Azin1	0.0242574	0.267555	1.31937	0.187189	0.497295	-5.83972	-0.00139078
Hdac1	0.0242129	0.462711	1.09109	0.275361	0.602948	-6.11069	-0.0395155
Coil	0.0241845	0.0668564	2.39957	0.0165013	0.12278	-3.86377	0.0254061
Gnai3	0.0241845	0.312679	1.25747	0.208725	0.525728	-5.91826	-0.0133052
Fam132b	0.0241542	0.0802417	2.22335	0.0262985	0.161138	-4.26416	0.0124244
Gstz1	0.0241447	0.325369	1.24326	0.213912	0.532276	-5.93576	-0.019102
Slc4a4	0.0241393	0.23121	1.3893	0.164888	0.465115	-5.74646	0.0109902
Pitx1	0.0241337	0.186054	1.49159	0.135957	0.425415	-5.6014	0.00670008
Aaas	0.0241258	0.0892384	2.0665	0.0389044	0.207095	-4.595	0.00269714
Mast2	0.0241162	0.194492	1.4935	0.135458	0.424599	-5.5986	0.000437975
Eif2b1	0.0240915	0.579844	1.03715	0.299786	0.628053	-6.16722	-0.0442137
Eea1	0.0240848	0.1695	1.55188	0.120843	0.400131	-5.51109	0.0171353
Casd1	0.0240341	0.0966556	2.01233	0.0443131	0.226196	-4.70365	0.027241
Dctn3	0.0240225	0.735073	1.02323	0.306315	0.634434	-6.18134	-0.0756585
Tceb1	0.0239985	0.866881	0.994764	0.319966	0.646645	-6.20964	-0.0571326
Rgcc	0.0239925	0.683893	0.798526	0.424661	0.729007	-6.38297	-0.0472996
Smim12	0.0239826	0.278523	1.29745	0.19462	0.507148	-5.86797	-0.00672947
Uqcr11	0.0239157	1.93358	1.11392	0.26544	0.591636	-6.08588	-0.0586323
Wbp4	0.0238991	0.352368	1.17474	0.240231	0.564043	-6.01734	-0.0274939
Fcgrt	0.0238976	0.0773912	2.19175	0.0285072	0.169665	-4.33275	0.0245991
Gm4950	0.0238925	0.297961	1.25863	0.208304	0.525365	-5.91682	-0.0111669
Gins2	0.0238803	0.294171	1.1989	0.230701	0.551187	-5.9891	-0.0285542
Dnajc3	0.0238385	0.388045	1.11672	0.264242	0.590655	-6.08281	-0.0169715
Trim31	0.0238208	0.149782	1.61193	0.107128	0.37601	-5.41758	0.0153248
Sec62	0.0238156	0.781867	0.953325	0.340536	0.664822	-6.2494	-0.0361679
Pdhx	0.0238069	0.16814	1.57604	0.115168	0.39029	-5.47389	0.00566079
Ptbp1	0.023793	0.722924	0.98449	0.324989	0.651146	-6.21965	-0.0404616
Nek2	0.0237793	0.0977289	1.85772	0.0633493	0.280314	-4.99796	-0.0205409
Adpgk	0.023779	0.10121	1.99081	0.0466312	0.233463	-4.74601	0.0257082
Impa1	0.0237639	0.41014	1.12124	0.262314	0.588484	-6.07783	-0.0096008
Mrpl47	0.0237603	0.311595	1.22936	0.219076	0.539162	-5.95268	-0.0181648
Pdia5	0.0237583	0.100158	1.92621	0.0542137	0.253713	-4.87048	0.0164985
Sppl2b	0.0237478	0.0960963	2.0055	0.0450379	0.22871	-4.71714	0.0188802
Apmap	0.0237439	0.147551	1.64915	0.0992677	0.359502	-5.35785	0.00477688
Btbd6	0.0237335	0.11901	1.8579	0.0633233	0.280305	-4.99763	0.0097019
Ring1	0.0237327	0.255102	1.32095	0.186662	0.49693	-5.83767	-2.30887e-05
Klhl2	0.0237221	0.0507083	2.70938	0.00679596	0.068463	-3.0863	0.0291005
DHRSX	0.0237195	0.265416	1.29417	0.195749	0.507567	-5.87215	-0.00848653
U2surp	0.0237057	0.735767	0.987461	0.323531	0.649561	-6.21677	-0.043747
Slc25a46	0.0236879	0.167189	1.57651	0.115059	0.390225	-5.47316	0.00837551
Dach1	0.0236742	0.248275	1.30483	0.192093	0.50382	-5.85851	0.00852696
Ppp2r4	0.0236251	0.330398	1.19942	0.230501	0.551187	-5.98849	-0.00605615
Tmem126b	0.0235992	0.165523	1.59142	0.111666	0.383986	-5.44991	0.000942422
Fbxw2	0.0235985	0.327162	1.20629	0.227843	0.548909	-5.98035	-0.00688644
Ylpm1	0.023593	0.307969	1.24231	0.214261	0.532918	-5.93692	-0.0129909
Tfrc	0.0235727	0.559679	0.934475	0.350167	0.673833	-6.26692	-0.0138798
Acss2	0.0235502	0.321184	1.19294	0.233027	0.554589	-5.99612	-0.00885113
Trappc6a	0.0235499	0.899852	0.964396	0.334959	0.660375	-6.23894	-0.0640259
Kntc1	0.0235314	0.0440961	2.75197	0.00597493	0.0628488	-2.97209	0.0149489
Zfp697	0.0235137	0.0647723	2.35202	0.018764	0.131745	-3.9748	0.023464
Sec24b	0.0235014	0.12766	1.76099	0.0783854	0.315454	-5.17016	0.0184859
Spen	0.0235012	0.211032	1.41025	0.158614	0.458635	-5.71759	0.00264316
Nkiras1	0.0234556	0.111978	1.86575	0.0622155	0.277714	-4.98324	0.0197928
Memo1	0.0234349	0.259765	1.30978	0.190414	0.5011	-5.85214	-0.0119411
Cox6b2	0.0234279	0.219197	1.27198	0.20352	0.518669	-5.90018	0.000638378
Suv39h1	0.0234226	0.149202	1.62206	0.104942	0.370895	-5.40146	-0.00300295
Cox18	0.0234051	0.138654	1.70645	0.0880733	0.336607	-5.26323	0.00838289
Phyh	0.023403	0.518874	1.01002	0.312604	0.640671	-6.19458	-0.0283693
Noxo1	0.0233974	0.761223	0.947236	0.343628	0.667325	-6.2551	-0.043341
Xylb	0.023369	0.0967421	1.97805	0.0480537	0.237026	-4.77092	0.0197488
Lims1	0.0233508	0.332156	1.18435	0.236407	0.558655	-6.00617	-0.0113598
Hars	0.0233162	0.219123	1.39614	0.16282	0.46357	-5.73709	-0.00208273
Camk1d	0.0233098	0.451399	1.02111	0.30732	0.635204	-6.18348	-0.0102549
Kif20a	0.0233074	0.102278	1.76005	0.0785455	0.315775	-5.1718	-0.0209863
Atraid	0.0232947	0.711866	0.955201	0.339586	0.664235	-6.24763	-0.0562574
BC030867	0.0232562	0.0385024	3.04821	0.00233092	0.0314698	-2.12884	0.0139161
Eif2b5	0.0232272	0.240792	1.31783	0.187706	0.497908	-5.84173	0.00547438
Smpd4	0.0232195	0.103328	1.91754	0.0553049	0.256969	-4.88686	0.0161188
Psmg3	0.0232162	0.618633	0.986132	0.324182	0.650241	-6.21806	-0.0446335
Rsl1d1	0.0232106	0.836591	0.941172	0.346725	0.670462	-6.26074	-0.0445831
Mgst1	0.0231976	1.57961	0.857263	0.391398	0.703026	-6.33507	-0.0941983
Siah1a	0.0231808	0.137049	1.66642	0.0957796	0.352468	-5.32967	0.0133366
Arfgap1	0.0231796	0.136164	1.68493	0.0921513	0.345054	-5.29914	0.0152013
B3galt6	0.0231457	0.116306	1.79875	0.0722025	0.300715	-5.10404	0.0161013
Slc35a4	0.023145	0.28644	1.24336	0.213874	0.532276	-5.93563	0.00323379
Stard7	0.0231289	0.401006	1.10757	0.268175	0.595298	-6.09284	-0.0163025
Trim26	0.0231252	0.241683	1.31792	0.187675	0.497908	-5.84161	0.00796443
Nt5dc2	0.0231215	0.04939	2.60369	0.00928783	0.0848286	-3.36205	0.0172039
Polr3k	0.0231193	0.637213	0.979474	0.327459	0.653719	-6.2245	-0.0414488
Lin7c	0.0231185	0.36183	1.13187	0.257821	0.583891	-6.06604	-0.013813
Trpm4	0.023093	0.159471	1.53896	0.123965	0.405417	-5.53074	0.0129941
Haus1	0.0230838	0.151721	1.5828	0.113619	0.387684	-5.46338	-0.0013133
Dennd4c	0.0230557	0.19862	1.40875	0.159058	0.458888	-5.71968	0.0157873
Tmem56	0.0230329	0.0373237	3.07316	0.00214535	0.0294136	-2.05391	0.0284421
Mbnl3	0.0230308	0.0729427	2.22535	0.026164	0.160877	-4.25979	0.0180168
Cog8	0.0230184	0.342864	1.1331	0.257303	0.583891	-6.06467	-0.00864866
Tbc1d31	0.0230142	0.0714785	2.20306	0.027699	0.166523	-4.30831	0.00756762
Rwdd4a	0.0229667	0.238481	1.30614	0.191649	0.503107	-5.85683	-0.00558937
Dnajc5	0.022966	0.378836	1.10911	0.267512	0.594555	-6.09116	-0.0112318
H2-Ke6	0.0229457	0.391164	1.10716	0.268351	0.595298	-6.09328	-0.0251253
Ints10	0.0229456	0.145873	1.63004	0.103244	0.367375	-5.38869	0.00062735
Ttyh3	0.0229353	0.263968	1.24721	0.212459	0.530581	-5.93091	-0.00376242
Cited4	0.0229285	0.286036	1.18	0.238135	0.560999	-6.01124	-0.00156177
Gm1673	0.0229279	0.02609	3.55743	0.000382831	0.00762728	-0.480073	0.0292442
Cntrl	0.022905	0.180421	1.39549	0.163015	0.46357	-5.73798	-0.0071384
Apoo	0.0228943	0.272363	1.26201	0.207086	0.523867	-5.91263	-0.00531633
Gkap1	0.0228908	0.198593	1.38955	0.164813	0.465115	-5.74612	0.00365096
Cltc	0.0228853	0.591284	0.975122	0.329613	0.655582	-6.22869	-0.0260316
Hiatl1	0.0228797	0.157992	1.56123	0.11862	0.394894	-5.49675	0.00888011
Phf20	0.0228757	0.167555	1.49742	0.134435	0.422855	-5.59282	0.0230326
Cdkn2d	0.0228681	0.0883267	1.94171	0.0523068	0.24867	-4.84099	-0.0110373
Slc39a4	0.0228555	0.196782	1.38953	0.164821	0.465115	-5.74616	0.00809142
Decr1	0.0228325	0.426719	1.03674	0.299978	0.628053	-6.16764	-0.022042
Fahd2a	0.0228214	0.16306	1.49985	0.133805	0.422446	-5.58925	0.0184115
Slc35b4	0.0228153	0.0669764	2.27004	0.0233065	0.149435	-4.16104	0.0233185
Ttf2	0.0228107	0.0758001	2.16768	0.0302958	0.176273	-4.38435	0.00673626
Bcdin3d	0.0227898	0.1046	1.85538	0.0636823	0.280913	-5.00223	0.00595364
Cyb561d2	0.0227664	0.18564	1.45495	0.145834	0.440705	-5.65455	0.0143645
Ythdf3	0.0227653	0.248037	1.28597	0.198595	0.511815	-5.88257	0.0068459
Osgepl1	0.022744	0.150727	1.57398	0.115644	0.391337	-5.47709	0.0124176
Chmp4b	0.0227396	0.92955	0.933259	0.350794	0.673984	-6.26804	-0.0652428
Psme4	0.0227335	0.285629	1.20052	0.230075	0.550588	-5.98719	0.00579014
Nqo1	0.0227148	0.0315904	3.21791	0.00131104	0.0202011	-1.60734	0.025752
Numa1	0.0226863	0.385197	1.1	0.271459	0.599708	-6.10107	-0.0427395
Hat1	0.0226839	0.448907	1.0452	0.29605	0.62553	-6.15896	-0.070193
Rac1	0.0226819	0.996671	0.933364	0.35074	0.673984	-6.26795	-0.0802679
Cdc16	0.022646	0.245593	1.29478	0.195538	0.507567	-5.87137	-0.00358203
Nmt2	0.0226317	0.180387	1.43691	0.150893	0.449613	-5.68023	0.00950473
Poc1a	0.0226308	0.168788	1.481	0.138757	0.428963	-5.6169	-0.0143647
Trp53	0.0226072	1.01347	0.904207	0.36599	0.686707	-6.29434	-0.0898249
Vezt	0.0226068	0.114868	1.73372	0.0831152	0.32553	-5.21707	0.0217438
Creld2	0.0225908	0.190896	1.41826	0.156263	0.455395	-5.70644	0.00904274
Psmc2	0.0225753	0.539014	0.979309	0.327541	0.653719	-6.22466	-0.0404608
2510039O18Rik	0.0225691	0.257878	1.26244	0.206931	0.523595	-5.91209	-0.00415884
Ddx23	0.0225689	0.101504	1.86432	0.0624168	0.278082	-4.98587	0.0183199
Commd4	0.0225592	0.521852	1.00668	0.314207	0.641161	-6.19789	-0.0410149
Herc2	0.0225588	0.153098	1.54223	0.123169	0.403644	-5.52578	0.0213314
Aptx	0.0225503	0.064093	2.26575	0.0235682	0.150553	-4.17059	0.0233714
Mrpl44	0.0225421	0.398002	1.07603	0.282038	0.61059	-6.12675	-0.0293374
Palb2	0.0225146	0.0613895	2.32357	0.020244	0.137727	-4.04018	0.0175737
Nacc1	0.0225096	0.229059	1.2951	0.195429	0.507567	-5.87097	0.00540283
Fbxo33	0.0225009	0.121121	1.7205	0.0854888	0.331289	-5.23953	0.00865932
Morf4l2	0.0224999	0.652833	0.951659	0.34138	0.665074	-6.25096	-0.0394245
Cnot11	0.0224898	0.150221	1.60326	0.109028	0.379344	-5.4313	0.00447054
Fmr1	0.0224433	0.231843	1.29133	0.196731	0.509132	-5.87576	-0.00624746
Acot2	0.0224419	0.100763	1.78466	0.0744607	0.305668	-5.12887	0.0251258
Elof1	0.0224228	0.842977	0.938352	0.348172	0.672192	-6.26335	-0.0835874
Auh	0.0224023	0.275559	1.20838	0.227038	0.548256	-5.97786	-0.0128045
Zfp326	0.0223561	0.307624	1.13429	0.256801	0.583503	-6.06333	-0.0111722
Urb1	0.022326	0.0548235	2.45955	0.0139913	0.110411	-3.72055	0.0298518
Nudt9	0.0223234	0.376773	1.09647	0.272998	0.601236	-6.10488	-0.0223703
Rpf1	0.0222942	0.387549	1.07142	0.284103	0.612007	-6.13163	-0.0350543
Ptges2	0.0222566	0.230956	1.27916	0.200984	0.514955	-5.89117	0.0052585
Cant1	0.0222176	0.41198	1.03681	0.299943	0.628053	-6.16756	-0.0218451
Pms2	0.0222001	0.102069	1.84033	0.0658611	0.285911	-5.02959	0.0139337
Slc30a5	0.0221838	0.188757	1.41004	0.158675	0.458635	-5.71788	0.00137618
Prpf4	0.0221748	0.182311	1.43823	0.150518	0.449159	-5.67835	0.000150979
Wdr61	0.0221682	0.60331	0.927255	0.353901	0.677698	-6.27354	-0.0537061
Vps50	0.0221528	0.146425	1.56639	0.117408	0.394092	-5.48881	0.0175328
Lamtor1	0.0221522	0.635351	0.96342	0.335448	0.660894	-6.23987	-0.0459336
Thyn1	0.0221319	0.406013	1.02432	0.3058	0.634054	-6.18024	-0.0221612
Zfyve21	0.0221022	0.373219	1.07428	0.282819	0.61059	-6.1286	-0.0168936
Safb2	0.0220974	0.508926	0.969252	0.332532	0.65803	-6.23432	-0.0269394
Gata6	0.0220771	0.548125	0.958772	0.337784	0.663262	-6.24427	-0.0218642
Emc4	0.0220756	0.498162	0.970762	0.331779	0.657327	-6.23287	-0.030497
Fbxw11	0.0220556	0.123744	1.70345	0.0886323	0.33808	-5.26826	0.0063152
Fam63b	0.0220389	0.0875995	1.91311	0.0558702	0.258568	-4.89521	0.0221489
Ndufaf7	0.0220184	0.19527	1.38855	0.165117	0.465312	-5.74749	-0.0043951
Zmiz2	0.0219837	0.232655	1.25736	0.208763	0.525728	-5.91839	-0.00835339
Spdl1	0.021965	0.0587997	2.35126	0.0188023	0.131752	-3.97656	-0.000556299
Glt8d1	0.0219642	0.0612096	2.29576	0.021788	0.14388	-4.10331	0.0199628
Cnot4	0.0219556	0.347099	1.08491	0.278088	0.606308	-6.11731	-0.0155531
Tet3	0.0219302	0.290316	1.16459	0.24432	0.567829	-6.02904	-0.00202217
Smarca4	0.0218926	0.585622	0.94506	0.344738	0.66883	-6.25713	-0.0548445
Nsun5	0.021892	0.143489	1.54376	0.122799	0.403143	-5.52346	0.0115265
Ppp3cb	0.0218834	0.279402	1.17819	0.238856	0.561945	-6.01335	-0.0160413
Tmsb4x	0.0218578	3.97481	1.31097	0.190023	0.500604	-5.8506	-0.0851655
G2e3	0.0218422	0.086009	1.86045	0.0629614	0.27955	-4.99296	-0.00663486
Rcn1	0.0218182	0.0682416	2.1178	0.0343096	0.190256	-4.48944	0.0251594
Steap1	0.0218049	0.0796817	1.98119	0.0477013	0.235884	-4.76482	0.0146134
1700007L15Rik	0.0217911	0.0753001	2.04559	0.0409217	0.214784	-4.63728	0.0217236
Cdc25c	0.0217729	0.0553177	2.33207	0.0197914	0.136233	-4.02072	0.00197733
Zcchc6	0.0217681	0.190975	1.33977	0.180466	0.489483	-5.81302	0.0150852
Rlf	0.0217568	0.080767	2.01217	0.0443302	0.226196	-4.70397	0.0266726
Alkbh1	0.0217507	0.381502	1.03243	0.301989	0.629997	-6.17203	-0.0123465
Ado	0.0216987	0.260396	1.20204	0.229486	0.549889	-5.98539	0.00606097
Agap1	0.0216828	0.344309	1.07982	0.280346	0.608507	-6.12273	-0.00825233
Tubb2a	0.0216781	0.14154	1.44623	0.148262	0.444348	-5.66699	-0.0073267
Tbl3	0.0216327	0.153817	1.46695	0.142539	0.435359	-5.63728	0.0164666
Wdr53	0.0216017	0.123918	1.63561	0.102073	0.365479	-5.37974	0.0117307
Kpna6	0.0215719	0.120921	1.66303	0.0964572	0.353848	-5.33523	0.0136889
Gna11	0.0215692	0.56721	0.933585	0.350626	0.673984	-6.26774	-0.0411779
Ufsp1	0.0215624	0.0699463	2.10573	0.0353464	0.193982	-4.5145	0.0216258
Spr	0.0215606	0.823437	0.872846	0.382847	0.697519	-6.32179	-0.0551534
Lgr4	0.021501	0.422535	0.96671	0.333801	0.659203	-6.23674	-0.015304
Letm1	0.0214911	0.295924	1.13043	0.258425	0.584466	-6.06764	-0.0155676
Gls	0.0214892	0.371857	1.01904	0.308301	0.636103	-6.18556	-0.0127084
Fbxo30	0.0214816	0.0648854	2.17015	0.0301079	0.1758	-4.37908	0.0171886
Vdr	0.0214728	1.22402	0.819372	0.412668	0.721182	-6.36636	-0.0631787
Ebag9	0.0214661	0.151546	1.47986	0.139061	0.429335	-5.61856	0.0183711
Cars	0.0214488	0.0926869	1.82356	0.0683614	0.292103	-5.05983	0.0114021
Med8	0.0214371	0.440927	1.01682	0.309358	0.637298	-6.18779	-0.0412366
Nap1l4	0.0213692	0.485647	0.965617	0.334347	0.659736	-6.23778	-0.0227321
Mbd1	0.0213677	0.161309	1.44646	0.148198	0.44429	-5.66667	0.00857736
Fkbp1a	0.0213278	1.14132	0.883641	0.376991	0.692948	-6.31245	-0.0480167
Grk6	0.0213235	0.174327	1.37463	0.169395	0.472133	-5.76643	-0.00600361
Itpk1	0.0213096	0.123712	1.60937	0.107687	0.376615	-5.42164	0.0149228
Ints2	0.0213064	0.120802	1.61664	0.106107	0.373647	-5.41009	0.0150756
Atpaf1	0.021283	0.158725	1.40693	0.159597	0.4595	-5.7222	0.0121043
Kif4	0.0212803	0.0931472	1.7493	0.0803858	0.320093	-5.19036	-0.0244271
Dhx38	0.0212684	0.117185	1.66145	0.0967726	0.354338	-5.3378	0.0129748
Tubgcp5	0.0212663	0.0562352	2.33464	0.0196566	0.135545	-4.01484	0.0253406
Hdac4	0.0212649	0.176692	1.3671	0.17174	0.476626	-5.77659	-0.00226544
N6amt2	0.0212574	0.378884	1.0382	0.299298	0.627865	-6.16615	-0.0230832
Comtd1	0.0212543	0.295449	1.09244	0.274767	0.60292	-6.10923	-0.00722577
Slc25a1	0.0212141	0.410238	1.0003	0.317281	0.644237	-6.2042	-0.0140471
Bcar1	0.0212075	0.134426	1.54961	0.121386	0.400907	-5.51455	0.00624327
Ercc1	0.0211979	0.128653	1.59763	0.110275	0.381785	-5.44016	0.00743769
Ppdpf	0.0211956	0.963845	0.859158	0.390352	0.702334	-6.33347	-0.0350916
Cnst	0.021194	0.0412924	2.70935	0.00679654	0.068463	-3.08637	0.0255321
Ptgfrn	0.0211806	0.152578	1.46629	0.142718	0.435433	-5.63823	0.00854853
Elovl6	0.0211792	0.12001	1.57641	0.115082	0.390225	-5.47331	0.0168537
Cinp	0.0211303	0.185375	1.34217	0.179686	0.488584	-5.80984	-0.0110673
Puf60	0.0211228	0.542647	0.919792	0.357788	0.681002	-6.28034	-0.056908
Abcb1a	0.021119	0.322217	1.02509	0.305438	0.633653	-6.17946	-0.00981217
Rab11fip2	0.0211182	0.078503	1.98157	0.0476576	0.235868	-4.76406	0.0318586
Gm933	0.0211038	0.0512077	2.39595	0.0166647	0.123412	-3.8723	0.0244952
Myo1d	0.021092	0.260605	1.15495	0.248241	0.57341	-6.04004	-0.0051692
Abca1	0.02109	0.0381229	2.65856	0.00790727	0.0758618	-3.22024	0.0251696
Pkp3	0.0210887	0.208208	1.2844	0.199145	0.512433	-5.88456	-0.00180919
Cops3	0.0210688	0.472623	0.958109	0.338118	0.663288	-6.24489	-0.0444104
Commd8	0.0210569	0.302535	1.10177	0.270687	0.598655	-6.09914	-0.00013204
Wfdc2	0.0210445	0.0726965	1.85285	0.0640445	0.281387	-5.00685	0.018381
Polr2d	0.0210302	0.287119	1.11837	0.263536	0.589753	-6.08099	-0.0212783
Rfk	0.0209901	0.503522	0.926963	0.354053	0.677706	-6.27381	-0.0239989
Rock1	0.0209867	0.525477	0.923117	0.356053	0.679003	-6.27732	-0.0479358
Mrps26	0.020971	0.669344	0.897342	0.36964	0.689464	-6.30043	-0.05538
Luzp1	0.0209592	0.535894	0.909834	0.363015	0.684321	-6.28931	-0.0364282
Ccnf	0.0209493	0.0778779	1.86476	0.0623554	0.27802	-4.98507	-0.0231169
Prmt5	0.0209384	0.385883	1.02243	0.306697	0.634625	-6.18215	-0.0328441
Itsn2	0.0209328	0.12166	1.59186	0.111567	0.383986	-5.44922	0.00746345
Mri1	0.0209164	0.392222	0.9933	0.320679	0.647509	-6.21107	-0.020462
Cdca4	0.0209049	0.15455	1.43619	0.151098	0.449691	-5.68125	-0.0190845
Pomgnt1	0.0208787	0.116393	1.63549	0.102097	0.365479	-5.37992	0.0100509
Phf5a	0.0208557	0.943619	0.862472	0.388526	0.701531	-6.33066	-0.0683488
Pelp1	0.0208486	0.211059	1.2602	0.207739	0.525009	-5.91488	-0.0218131
Ccdc61	0.0208296	0.136917	1.50183	0.133292	0.421537	-5.58631	-0.00527406
Dpp4	0.0208267	0.238116	1.18237	0.237192	0.559718	-6.00848	-0.00355542
Cdc6	0.0208223	0.0497764	2.29108	0.0220577	0.145087	-4.11386	0.0196161
Cd63	0.0208206	1.45384	0.772112	0.440136	0.740418	-6.40342	-0.0569257
Zc3h7a	0.0207964	0.208921	1.24407	0.213615	0.532116	-5.93477	-0.00418273
Pusl1	0.0207851	0.231443	1.20032	0.230152	0.550661	-5.98743	0.00591728
4833439L19Rik	0.0207736	0.237695	1.18829	0.234855	0.557082	-6.00157	0.0173081
Gpn1	0.0207706	0.183943	1.32461	0.185446	0.495723	-5.8329	-0.00284371
Nup85	0.0207443	0.17512	1.32583	0.185039	0.494976	-5.8313	-0.0150226
Tkfc	0.0207399	0.366406	1.00917	0.31301	0.640737	-6.19542	-0.0193927
Utp11l	0.020736	0.44816	0.962863	0.335728	0.66112	-6.2404	-0.0360971
Zfp944	0.0207351	0.0788894	1.9192	0.0550955	0.256216	-4.88374	0.0120605
Acot8	0.0207235	0.256954	1.15307	0.249014	0.574742	-6.04218	-0.0120939
Tubgcp2	0.0206904	0.0950974	1.76245	0.0781386	0.315223	-5.16763	0.0162649
Ckap2	0.0206777	0.136275	1.39325	0.163693	0.463757	-5.74106	-0.0448071
Cyfip1	0.0206418	0.293198	1.09182	0.275039	0.60292	-6.1099	-0.0120822
Atp5e	0.0206368	2.18522	1.13866	0.254975	0.581652	-6.05844	-0.0469833
Tiparp	0.0206006	0.186728	1.25605	0.209239	0.526362	-5.92002	-0.00303964
Unc50	0.0205819	0.361855	1.01298	0.311188	0.639374	-6.19163	-0.0323307
Pex7	0.0205678	0.296276	1.09214	0.274896	0.60292	-6.10955	-0.0220948
Sf3b3	0.0205584	0.367494	1.00321	0.315874	0.643019	-6.20132	-0.025473
Arl4a	0.020543	0.264559	1.094	0.27408	0.602398	-6.10755	-0.00239598
Hacd2	0.0205012	0.319477	1.04386	0.296673	0.626057	-6.16035	-0.0311483
Gars	0.0204563	0.408932	0.98502	0.324728	0.650829	-6.21914	-0.0450597
Magt1	0.020431	0.584989	0.886462	0.375471	0.691625	-6.30999	-0.0327706
Nedd8	0.0204278	1.43062	0.886077	0.375678	0.69179	-6.31033	-0.0834147
Rptor	0.0204166	0.0839768	1.85432	0.0638341	0.28117	-5.00417	0.0196915
Spag5	0.0203959	0.118629	1.49582	0.134853	0.42361	-5.59519	-0.0298433
Zbed4	0.0203904	0.0735955	1.94661	0.0517158	0.246864	-4.83162	0.0150798
Krcc1	0.0203863	0.95049	0.827422	0.408092	0.71715	-6.35983	-0.0565669
Suv39h2	0.020368	0.0604173	2.11705	0.0343729	0.190517	-4.49099	0.0165035
Kif18a	0.0203543	0.0582732	2.15571	0.0312201	0.179685	-4.40979	-0.000959765
Fam69a	0.0203509	0.0695334	1.997	0.045955	0.231657	-4.73388	0.0143712
Zbtb14	0.0203459	0.0991861	1.70049	0.0891867	0.339047	-5.27321	0.012338
Fam220a	0.0203274	0.142304	1.44647	0.148194	0.44429	-5.66665	0.0093378
Gan	0.0203224	0.226588	1.17632	0.239603	0.563021	-6.01552	0.00723052
Cmip	0.0203202	0.421624	0.94714	0.343677	0.667325	-6.25519	-0.0101677
Megf9	0.0203178	0.0340009	2.83415	0.0046388	0.0525177	-2.74671	0.0207658
Nrtn	0.0203085	0.338219	0.9816	0.326411	0.652925	-6.22245	0.0154305
Acaca	0.0203071	0.10745	1.64079	0.100991	0.363077	-5.37138	0.0152483
Arfip2	0.0202957	0.258571	1.13092	0.258218	0.584451	-6.06709	0.0015487
Appbp2	0.0202782	0.321326	1.03941	0.298732	0.627757	-6.1649	-0.0209642
Gas2l3	0.0202769	0.0825397	1.74454	0.0812116	0.321302	-5.19854	-0.0135653
Hmces	0.0202596	0.173848	1.29547	0.195301	0.507567	-5.87049	-0.000118475
Galk1	0.0202509	0.446506	0.906328	0.364866	0.68559	-6.29245	0.0111334
Polr2g	0.0202378	0.489537	0.912856	0.361423	0.683734	-6.2866	-0.0439983
Ube2z	0.0202207	0.221832	1.18345	0.236764	0.559158	-6.00722	-0.00153469
Pigh	0.0201901	0.150521	1.38653	0.165733	0.466482	-5.75025	0.0158166
Atp9a	0.020188	0.293764	1.07006	0.284718	0.612801	-6.13307	-0.0163089
Gsg2	0.0201734	0.0740949	1.95115	0.051172	0.245063	-4.8229	-0.00534824
Tex261	0.0201512	0.566218	0.877813	0.380146	0.695402	-6.31751	-0.0370196
Fth1	0.0200965	3.60778	1.49771	0.134359	0.422855	-5.59239	-0.0752847
Ftsj2	0.0200829	0.106504	1.65975	0.0971141	0.354938	-5.34058	0.00793672
Snf8	0.0200801	0.660367	0.871308	0.383686	0.698398	-6.32311	-0.0592505
1110004E09Rik	0.0199991	0.304067	1.03407	0.301221	0.628732	-6.17036	-0.0197095
Cwc25	0.0199751	0.10424	1.63243	0.10274	0.366798	-5.38485	0.0125874
Atp13a2	0.0199656	0.107097	1.61141	0.107242	0.37619	-5.41841	0.0177053
Tmed9	0.0199616	0.872129	0.819943	0.412342	0.721044	-6.3659	-0.0508284
Ecd	0.0199589	0.193638	1.25169	0.210824	0.52853	-5.92541	-0.00358435
Sap30l	0.0199407	0.171997	1.29433	0.195694	0.507567	-5.87194	-0.00700122
Tssc1	0.0199031	0.145366	1.43584	0.151197	0.449691	-5.68174	-0.00443634
Polrmt	0.0198471	0.0909154	1.7409	0.0818486	0.323058	-5.20479	0.0183433
Kctd10	0.0198079	0.157866	1.35406	0.175865	0.48236	-5.79407	-0.00195364
Nsfl1c	0.0197898	0.495279	0.886709	0.375337	0.691591	-6.30977	-0.0394755
Nol7	0.0197797	0.98229	0.800224	0.423672	0.729007	-6.38164	-0.0835955
Sapcd2	0.0197735	0.0928438	1.58282	0.113614	0.387684	-5.46335	-0.0270651
Ranbp2	0.0197719	0.17811	1.26641	0.205508	0.521575	-5.90715	0.00466737
Tcf12	0.0197673	0.346615	0.97071	0.331805	0.657327	-6.23292	0.00414134
Zfand6	0.0197525	0.664374	0.820664	0.411931	0.720877	-6.36532	-0.0398906
Mms22l	0.0197105	0.114928	1.53662	0.124538	0.406267	-5.53428	-0.000396968
Nln	0.0196993	0.117425	1.52154	0.128276	0.413093	-5.55698	0.00624469
Abhd17c	0.0196721	0.455263	0.890457	0.373323	0.69146	-6.30649	-0.0169682
Myo9b	0.019654	0.0543575	2.16415	0.0305659	0.177052	-4.39186	0.0207417
Asrgl1	0.0196528	0.10466	1.60471	0.108708	0.378713	-5.429	-0.00238411
Pias1	0.0196456	0.137077	1.39495	0.16318	0.46357	-5.73873	-0.00110292
Rhebl1	0.019627	0.0491502	2.25033	0.0245317	0.154407	-4.20484	0.0186598
Exosc10	0.0196261	0.156434	1.33713	0.181327	0.490097	-5.8165	0.00280714
Klhl8	0.0196187	0.0400006	2.52533	0.0116323	0.0980819	-3.55947	0.0232168
Hacd1	0.0196092	0.978229	0.774124	0.438945	0.73962	-6.40188	-0.0388517
Polr2e	0.0195798	0.946976	0.807705	0.419352	0.725505	-6.37572	-0.0721539
Wdr76	0.0195753	0.129252	1.43197	0.152303	0.450489	-5.68721	0.00589976
Mettl2	0.0195654	0.156021	1.32775	0.184407	0.494237	-5.82881	0.00849186
5031439G07Rik	0.0195516	0.101657	1.61916	0.105563	0.37219	-5.40607	0.0139731
Shcbp1	0.0194945	0.0990748	1.54368	0.122816	0.403143	-5.52357	-0.0279915
Ankrd26	0.0194883	0.127248	1.40416	0.160421	0.461416	-5.72603	0.0148591
Ube2v2	0.0194851	0.447191	0.904067	0.366064	0.686737	-6.29446	-0.0193872
Dhx33	0.019477	0.0839168	1.74568	0.0810136	0.321302	-5.19659	0.0198289
Utp6	0.0194627	0.14496	1.36984	0.170884	0.475051	-5.7729	0.00597145
Eme1	0.0194543	0.0515341	2.22852	0.0259515	0.159927	-4.25284	0.00100193
Elp6	0.0194537	0.057121	2.07822	0.0378111	0.203218	-4.57111	0.0187797
Arhgap21	0.0194526	0.189237	1.21019	0.226342	0.547141	-5.97571	0.00196494
Wnt3	0.019446	0.0465067	2.2196	0.0265527	0.161931	-4.27235	0.0272699
Dynll2	0.0194293	1.15205	0.773292	0.439437	0.73985	-6.40252	-0.0594511
E2f5	0.0194143	0.160097	1.32178	0.186386	0.496482	-5.83659	0.00344498
Mycbp	0.019404	0.327455	0.990169	0.322206	0.648859	-6.21413	-0.0135752
Zfp768	0.0193966	0.128453	1.41889	0.15608	0.455087	-5.70556	0.0117273
Ptger4	0.0193749	0.0597979	2.03119	0.0423619	0.219505	-4.66614	0.0204772
Psat1	0.0193366	0.125902	1.44798	0.147772	0.443469	-5.6645	-0.00241747
Narf	0.0193346	0.112631	1.5027	0.133068	0.421173	-5.58503	0.0177622
D17Wsu92e	0.0192958	0.304053	1.00986	0.312679	0.640671	-6.19473	0.000757713
Plpp1	0.0192934	0.0387954	2.50612	0.0122817	0.10158	-3.60695	0.0194258
Mrpl2	0.0192879	0.632216	0.817012	0.414015	0.722632	-6.36827	-0.0381135
Dab1	0.0192857	0.115448	1.49513	0.135032	0.424032	-5.5962	0.0186034
Nvl	0.0192786	0.205246	1.15663	0.247555	0.572053	-6.03813	-0.0024804
Psmd12	0.0192506	0.460281	0.861783	0.388906	0.701888	-6.33124	-0.0445985
Socs7	0.0192406	0.109128	1.52452	0.127531	0.411896	-5.55252	0.0123108
Kcnq1ot1	0.019233	0.673975	0.751183	0.452627	0.748935	-6.41912	0.02753
Tmc4	0.0192266	1.06946	0.760474	0.447057	0.74552	-6.4122	-0.0545811
Cpsf7	0.0192264	0.175433	1.2475	0.212355	0.530548	-5.93056	-0.00428499
Daglb	0.019218	0.103395	1.55496	0.120107	0.398482	-5.50637	0.0130822
Pde6d	0.0192087	0.145073	1.36075	0.173739	0.479443	-5.78512	0.00917403
Scly	0.0192008	0.151194	1.32769	0.184425	0.494237	-5.82888	0.0122589
Cbx8	0.0192	0.0478515	2.29128	0.022046	0.145087	-4.11341	0.0214275
Gpsm2	0.0191982	0.164433	1.24662	0.212677	0.530899	-5.93164	-0.0293579
Tbl2	0.0191945	0.0946315	1.60058	0.109621	0.380306	-5.43552	0.00258014
Cdk5rap2	0.0191619	0.105839	1.53069	0.125998	0.409151	-5.54324	-0.0127078
Taf12	0.0191618	0.278263	1.02103	0.307357	0.635204	-6.18355	-0.00350397
Hexa	0.0191491	0.495857	0.854315	0.393028	0.704588	-6.33755	-0.0496648
Cltb	0.019149	0.546954	0.837984	0.402136	0.713396	-6.35117	-0.0349205
Snapc1	0.0191401	0.102742	1.58113	0.113999	0.388562	-5.46597	0.00946743
Rad50	0.0191327	0.366384	0.915381	0.360097	0.68244	-6.28432	-0.0399243
Gle1	0.0191325	0.25351	1.07934	0.280562	0.608602	-6.12324	-0.0129031
Rbm5	0.0191206	0.51289	0.829363	0.406994	0.716459	-6.35825	-0.0238829
Ap4m1	0.019116	0.291834	1.00949	0.312858	0.640671	-6.1951	-0.00529337
BC031181	0.0191014	0.730587	0.801396	0.422993	0.728954	-6.38072	-0.0413622
Cask	0.0190922	0.214787	1.15069	0.249993	0.575928	-6.04489	-0.00381391
Cryl1	0.0190889	0.499413	0.836859	0.402767	0.713979	-6.3521	-0.0493901
E230001N04Rik	0.0190658	0.0415922	2.34884	0.0189248	0.132214	-3.98216	0.0259586
Fads2	0.0190445	0.094831	1.61488	0.106488	0.374211	-5.4129	0.0104876
Fabp5	0.0190167	0.136485	1.25075	0.211166	0.52916	-5.92656	0.012935
Slc7a8	0.01901	0.0485308	2.20296	0.0277062	0.166523	-4.30853	0.0193362
Ccdc9	0.0190013	0.161369	1.29158	0.196646	0.509024	-5.87545	-0.00247962
Dolk	0.0189989	0.093033	1.6484	0.0994207	0.359643	-5.35906	0.0104026
Cars2	0.0189894	0.116806	1.48005	0.139012	0.429335	-5.61829	0.00201806
Dhrs7b	0.0189815	0.488943	0.862351	0.388593	0.701544	-6.33076	-0.0598016
Rprd1b	0.0189766	0.212504	1.14467	0.252475	0.578506	-6.05168	-0.00822516
Aplf	0.0189664	0.0743013	1.79777	0.0723573	0.300824	-5.10577	0.0100016
Hnrnpu	0.0189582	1.00467	0.773216	0.439482	0.73985	-6.40257	-0.0753385
Fndc3a	0.0189393	0.275427	1.01086	0.312198	0.640667	-6.19373	-0.00310037
Glrx5	0.0189006	0.914424	0.793278	0.427706	0.730542	-6.38709	-0.0666118
Rrp9	0.018878	0.251647	1.0505	0.293609	0.623413	-6.15349	-0.0141543
Tapbpl	0.0188705	0.171544	1.2266	0.220111	0.540343	-5.95602	0.0076353
Fam210a	0.018863	0.192201	1.16349	0.244765	0.568487	-6.0303	0.0204382
Trim59	0.0188586	0.144587	1.31606	0.188297	0.498726	-5.84401	-0.0291861
Haus3	0.018858	0.0795687	1.76094	0.0783939	0.315454	-5.17025	-0.00169262
Fastkd2	0.0188407	0.165957	1.2495	0.211622	0.529621	-5.9281	0.00262916
Gsk3a	0.0188317	0.16019	1.28388	0.199325	0.512669	-5.88521	0.00129092
Pprc1	0.0188277	0.140752	1.34247	0.179591	0.488584	-5.80945	0.00197283
5730455P16Rik	0.0188212	0.101217	1.52948	0.126297	0.409408	-5.54506	0.0158861
Zfp367	0.0188049	0.0952382	1.56628	0.117435	0.394092	-5.48899	0.00589024
Dph6	0.0187983	0.116599	1.46973	0.141784	0.433925	-5.63326	0.0143169
Ube2o	0.0187771	0.0599444	1.96417	0.0496429	0.241288	-4.79784	0.018122
Zfpm1	0.0187721	0.227208	1.06641	0.286359	0.614716	-6.1369	0.00886528
Cds1	0.0187672	0.346162	0.915431	0.360071	0.68244	-6.28428	-0.0163684
Akirin2	0.0187642	0.404441	0.89448	0.371168	0.689972	-6.30296	-0.0449926
[truncated: 9,696 more rows]

## Sheet: Enterocyte progenitor (pr
index	logFC	AveExpr	t	P.Value	adj.P.Val	B	abs.log2FC
Fabp1	2.15132	2.66775	83.8783	0	0	2482.58	3.167
Hmgcs2	1.0769	1.50551	69.9714	0	0	1882.3	1.55854
Acot1	1.05625	1.24539	72.9419	0	0	2011.87	1.53223
Fabp2	0.721079	3.09848	56.6417	0	0	1329.85	1.08446
Scd2	0.607215	0.639231	45.1156	0	0	894.021	0.896411
Hsp90aa1	0.525094	3.31267	42.2636	0	0	793.731	0.762911
Tubb4b	0.475739	2.29353	27.2725	2.24039e-156	6.16369e-154	346.554	0.745806
Ech1	0.416488	1.76608	34.1083	1.30397e-237	7.71296e-235	533.164	0.624478
Acadl	0.409776	0.869716	31.5281	2.54612e-205	1.15848e-202	458.978	0.606789
Dhrs4	0.408303	2.10717	37.0741	5.23234e-277	5.15822e-274	623.684	0.612907
Creb3l3	0.406233	0.335117	35.7619	2.74623e-259	2.16586e-256	582.968	0.599676
Acadvl	0.391971	1.2725	30.3231	6.57768e-191	2.68324e-188	425.871	0.585916
Ckb	0.388324	1.10029	26.9087	1.63124e-152	4.19513e-150	337.684	0.578354
Acaa2	0.379881	1.70882	32.0148	2.89736e-211	1.55799e-208	472.633	0.568923
Gpx2	0.373336	2.89952	35.1157	1.14961e-250	8.49991e-248	563.158	0.569145
Etfb	0.333063	2.03491	31.5849	5.20633e-206	2.56628e-203	460.562	0.504625
Retsat	0.328553	0.643196	26.6051	2.78281e-149	6.85846e-147	330.262	0.48858
Hadhb	0.321118	1.40564	26.4479	1.27653e-147	3.02028e-145	326.447	0.482482
Lrrc59	0.32026	1.24421	26.4736	6.83737e-148	1.65074e-145	327.069	0.493184
Tuba1b	0.313326	2.42763	23.3569	1.30211e-116	2.2991e-114	255.25	0.494578
Nme1	0.311671	2.70958	39.605	0	0	705.054	0.474598
Odc1	0.294315	1.49917	24.7364	4.62099e-130	9.26548e-128	286.128	0.460189
Hist1h2ap	0.29421	1.34956	11.1321	1.44924e-28	2.60159e-27	53.465	0.464697
Me1	0.290463	0.242079	29.9663	1.00233e-186	3.95254e-184	416.262	0.429889
Cacybp	0.288426	1.51315	22.9976	2.98761e-113	4.90882e-111	247.535	0.425721
Ptpn6	0.286445	0.362788	25.5852	1.20234e-138	2.63402e-136	305.839	0.417817
Lyar	0.28468	1.37639	22.7521	5.79764e-111	9.02448e-109	242.284	0.440861
Ranbp1	0.28436	2.47825	30.6159	2.27344e-194	9.60528e-192	433.822	0.44429
Mif	0.280702	2.59187	29.6884	1.70736e-183	6.12062e-181	408.84	0.421025
Eci2	0.277846	1.02293	22.7816	3.08875e-111	4.87198e-109	242.911	0.418325
Tuba4a	0.27696	1.01517	21.542	5.35242e-100	7.19535e-98	217.117	0.425806
Hspa1a	0.275198	0.246052	24.6764	1.86313e-129	3.67347e-127	284.738	0.343643
Nhp2	0.27432	2.14802	29.9369	2.20941e-186	8.43139e-184	415.474	0.427158
Cycs	0.273788	2.72866	28.5184	3.73438e-170	1.19399e-167	378.199	0.429355
Hspa5	0.271913	1.92573	19.497	1.13757e-82	1.01184e-80	177.361	0.40365
Mrpl20	0.271198	1.80422	26.2548	1.37033e-145	3.1175e-143	321.783	0.41944
Rbp2	0.267498	1.10051	12.262	3.03412e-34	6.86304e-33	66.4329	0.43017
Akr1c19	0.26535	0.460717	21.7387	9.5891e-102	1.3039e-99	221.126	0.396196
2810417H13Rik	0.263502	1.89948	14.7883	8.18925e-49	3.02746e-47	99.7589	0.417825
Ube2s	0.26171	2.07138	18.8682	1.17504e-77	9.08543e-76	165.861	0.412599
Tomm5	0.258989	2.50791	28.9791	2.34847e-175	7.93783e-173	390.146	0.402123
Aldh9a1	0.25646	1.06457	21.0111	2.35595e-95	2.87329e-93	206.461	0.395391
Pop5	0.256009	1.46195	23.2928	4.96409e-116	8.63605e-114	253.916	0.388041
Hspd1	0.25521	2.87701	28.7014	3.26624e-172	1.07332e-169	382.926	0.389419
Birc5	0.254564	1.56541	13.2745	8.93635e-40	2.44715e-38	79.0767	0.417612
Cst6	0.25227	0.416291	21.9483	1.2737e-103	1.7938e-101	225.433	0.380128
Dnaja1	0.249305	1.91264	18.8719	1.07552e-77	8.37069e-76	165.949	0.323484
Abcd3	0.247881	0.893813	19.6939	2.80084e-84	2.60897e-82	181.051	0.386093
Psma3	0.247688	1.9317	21.9654	8.95104e-104	1.27579e-101	225.784	0.381473
Srm	0.246011	0.667081	20.0775	1.94051e-87	1.94545e-85	188.299	0.37346
Calr	0.244879	2.38303	22.8656	5.11533e-112	8.17761e-110	244.704	0.385199
Fkbp4	0.243152	2.41013	27.5609	1.46597e-159	4.33562e-157	353.867	0.380769
Ahsa1	0.243023	1.51197	20.4749	9.06446e-91	9.57434e-89	195.94	0.365513
Gale	0.240374	0.86133	19.4567	2.3626e-82	2.05511e-80	176.633	0.368192
Sdf2l1	0.238579	0.784735	18.4661	1.54196e-74	1.06055e-72	158.71	0.358752
Tmem238	0.238153	1.64707	22.6522	4.88729e-110	7.50866e-108	240.159	0.377153
Ran	0.237906	3.10577	32.6441	4.71814e-219	2.65788e-216	490.526	0.371457
Mrto4	0.2379	1.04066	19.392	7.84828e-82	6.67951e-80	175.437	0.363559
Ppp1r14b	0.236672	1.60577	21.5034	1.17294e-99	1.55909e-97	216.335	0.385984
Tomm40	0.236546	1.5504	21.1289	2.24149e-96	2.82093e-94	208.805	0.379867
Nudc	0.234273	1.67754	20.5359	2.7609e-91	2.94247e-89	197.125	0.364165
Higd1a	0.23427	1.44758	20.1873	2.36186e-88	2.3881e-86	190.398	0.359775
Eif5a	0.234068	2.97514	31.5628	9.64876e-206	4.56579e-203	459.947	0.367191
Hras	0.233575	1.07495	19.8607	1.20265e-85	1.15669e-83	184.188	0.365187
Set	0.23281	2.3994	25.5503	2.73813e-138	5.88948e-136	305.019	0.371374
Timm9	0.230861	1.20953	19.2562	9.65883e-81	7.99049e-79	172.937	0.362947
Prmt1	0.230817	1.31915	17.8616	5.95478e-70	3.65e-68	148.193	0.353813
Taf10	0.230482	1.3702	20.5484	2.1622e-91	2.32535e-89	197.368	0.363034
Hsd17b11	0.230163	0.67801	18.3452	1.30834e-73	8.79411e-72	156.581	0.354705
Cct7	0.227987	1.7232	19.0237	6.82911e-79	5.42204e-77	168.695	0.344609
Tmem54	0.223619	1.35875	18.0073	4.80628e-71	3.02438e-69	150.699	0.364519
Akr1b8	0.223188	0.207623	25.1818	1.54957e-134	3.21604e-132	296.402	0.33165
Pdia6	0.222703	1.4926	17.5607	1.01325e-67	5.74318e-66	143.079	0.337862
Hsp90b1	0.222501	2.20124	18.1976	1.74876e-72	1.11826e-70	153.999	0.346159
Ces2e	0.222197	0.941937	14.9046	1.50052e-49	5.63529e-48	101.446	0.348635
Aars	0.221496	1.27567	19.2958	4.64741e-81	3.89921e-79	173.665	0.337607
Maoa	0.219707	0.978173	15.626	3.26986e-54	1.35728e-52	112.122	0.339497
Ucp2	0.219388	1.97182	21.0152	2.16985e-95	2.67388e-93	206.543	0.348216
Tagln2	0.21932	2.01813	20.8231	9.80343e-94	1.14826e-91	202.746	0.345705
Rgcc	0.219138	0.402946	15.372	1.52675e-52	6.1643e-51	108.299	0.30054
H2afz	0.218583	3.65616	27.4459	2.62021e-158	7.56026e-156	350.991	0.346715
Serp1	0.218556	1.15877	17.6613	1.83536e-68	1.08021e-66	144.78	0.335154
Ldha	0.21799	2.96659	18.3159	2.24667e-73	1.50159e-71	156.043	0.355686
Ptges3	0.216709	1.65303	20.3692	7.06892e-90	7.33555e-88	193.894	0.342725
Ppa1	0.216691	2.03311	19.0042	9.7419e-79	7.68311e-77	168.341	0.345307
Alyref	0.21585	1.1342	18.3575	1.05355e-73	7.12202e-72	156.797	0.343432
Nolc1	0.215589	1.15987	17.5991	5.28476e-68	3.06464e-66	143.727	0.341586
Sfn	0.215537	1.42375	15.0516	1.75048e-50	6.76736e-49	103.583	0.3232
Hsph1	0.214196	1.18969	15.0415	2.03031e-50	7.82364e-49	103.435	0.261079
Hadha	0.214093	1.32322	18.5894	1.7192e-75	1.21785e-73	160.895	0.33462
Pgp	0.212787	1.6097	18.8524	1.53035e-77	1.17558e-75	165.598	0.342178
Rexo2	0.211744	0.999742	17.245	2.03962e-65	1.11707e-63	137.798	0.329231
Hspe1	0.211186	3.64561	36.1218	4.20579e-264	3.55389e-261	594.031	0.319224
Psmd7	0.21095	1.51841	16.6721	2.461e-61	1.26581e-59	128.443	0.335852
Slc35b1	0.210909	0.80099	16.6484	3.60578e-61	1.8466e-59	128.063	0.327306
Cct3	0.209553	1.77456	17.9876	6.76005e-71	4.23129e-69	150.36	0.326468
C1qbp	0.209241	2.28677	22.2055	6.04379e-106	9.05038e-104	230.766	0.324713
Eif5	0.208943	2.14004	22.0974	5.76865e-105	8.42508e-103	228.517	0.321148
Ddx39	0.208591	1.41495	15.7975	2.37629e-55	1.02597e-53	114.73	0.32385
Mydgf	0.20603	1.40847	18.2261	1.0607e-72	6.89454e-71	154.497	0.323925
Manf	0.205954	1.74405	16.225	3.07485e-58	1.47868e-56	121.347	0.315742
Stip1	0.205935	1.10756	16.7263	1.02344e-61	5.31023e-60	129.316	0.30915
Angptl4	0.205237	0.242651	23.1191	2.16301e-114	3.604e-112	250.153	0.291317
Tmem147	0.204729	1.89679	19.7495	9.83503e-85	9.30787e-83	182.094	0.330041
Erh	0.204297	2.82078	29.4038	3.28501e-180	1.14299e-177	401.296	0.317662
Hsdl2	0.204128	0.391224	19.672	4.22072e-84	3.90087e-82	180.643	0.306208
mt-Nd1	0.203797	4.78228	31.3888	1.39662e-203	6.11929e-201	454.983	0.325179
Aadac	0.203792	1.10051	13.3455	3.5096e-40	9.83852e-39	80.005	0.309925
Psmb3	0.203688	2.16703	20.197	1.96088e-88	1.99976e-86	190.583	0.312606
Gnl3	0.203678	0.959744	15.735	6.19312e-55	2.65451e-53	113.777	0.31073
St3gal6	0.202644	0.512417	17.8993	3.1127e-70	1.91788e-68	148.839	0.302653
Uchl3	0.202348	1.03765	16.2239	3.12723e-58	1.49778e-56	121.33	0.316676
Map2k2	0.201864	1.63089	19.2723	7.1735e-81	5.97623e-79	173.233	0.315053
Dtymk	0.199727	1.63837	17.313	6.55563e-66	3.64099e-64	138.927	0.316462
Lpcat3	0.199708	0.895427	15.8759	7.10157e-56	3.13476e-54	115.932	0.310723
Snrpd3	0.199152	1.79927	18.9112	5.27256e-78	4.13075e-76	166.659	0.312714
Dynll1	0.198753	1.92034	13.362	2.84057e-40	7.98194e-39	80.2152	0.281175
Mpc2	0.198631	2.27596	21.7529	7.1585e-102	9.8471e-100	221.417	0.319479
Eif3b	0.196184	1.25466	17.0363	6.4666e-64	3.46153e-62	134.357	0.311062
1110008F13Rik	0.195689	2.07375	21.2223	3.44284e-97	4.37944e-95	210.672	0.313436
Cdk2ap1	0.19536	0.770751	16.3971	2.017e-59	9.98374e-58	124.058	0.302063
Tmem97	0.194861	1.34425	15.3635	1.71558e-52	6.87977e-51	108.183	0.322084
Nars	0.194822	1.24893	16.3019	9.12644e-59	4.40677e-57	122.556	0.31042
Tmem14c	0.19287	2.12491	20.3475	1.07509e-89	1.10594e-87	193.476	0.30025
Ccdc124	0.192757	1.01884	16.1666	7.70012e-58	3.61478e-56	120.433	0.296811
Cgref1	0.192351	0.427588	17.7863	2.1696e-69	1.31622e-67	146.906	0.294375
Gmds	0.191882	1.76103	16.0707	3.45284e-57	1.59559e-55	118.94	0.304417
Pfdn6	0.191079	1.60589	18.2597	5.89027e-73	3.87122e-71	155.083	0.300675
Slc25a20	0.190558	0.359351	18.73	1.3887e-76	1.03323e-74	163.401	0.286415
Gstm3	0.189533	0.4157	16.5734	1.20638e-60	6.09892e-59	126.861	0.286604
Mgst1	0.189525	2.26684	17.5645	9.49594e-68	5.42691e-66	143.143	0.300349
Pdap1	0.189404	1.64763	17.5606	1.01464e-67	5.74318e-66	143.077	0.302788
Hsd17b4	0.189338	0.803885	15.8619	8.81669e-56	3.86302e-54	115.717	0.287666
Ebna1bp2	0.189106	1.11697	15.7338	6.30828e-55	2.69411e-53	113.759	0.29577
Pxmp4	0.18871	0.42125	17.7272	5.96838e-69	3.56596e-67	145.898	0.28389
Phgdh	0.188696	0.634078	13.8397	4.79382e-43	1.47301e-41	86.5581	0.280982
Mt1	0.188515	2.13859	14.803	6.56759e-49	2.44323e-47	99.9782	0.302083
Fkbp3	0.188096	1.47887	15.6728	1.60206e-54	6.79296e-53	112.832	0.290793
Psmb5	0.187206	2.01368	18.2915	3.36568e-73	2.22436e-71	155.64	0.28985
Dph3	0.187202	1.21359	16.1024	2.10616e-57	9.80939e-56	119.432	0.300207
Psmb6	0.187194	2.15271	19.999	8.68808e-87	8.42459e-85	186.806	0.294761
Tuba1c	0.187177	1.07297	12.0171	5.69331e-33	1.22905e-31	63.5238	0.310496
Ndufaf4	0.186917	1.03332	14.9692	5.85015e-50	2.2111e-48	102.383	0.289838
Mrpl55	0.186042	1.09459	15.6522	2.19256e-54	9.16536e-53	112.52	0.30274
Cotl1	0.185991	1.46666	16.1076	1.94222e-57	9.08159e-56	119.513	0.292011
Wdr18	0.185656	0.74094	15.3649	1.68105e-52	6.76424e-51	108.203	0.285441
Ces1f	0.185393	0.20533	18.8368	2.02593e-77	1.54625e-75	165.318	0.277402
Pa2g4	0.185219	1.75213	15.1688	3.11059e-51	1.22661e-49	105.301	0.297107
Hook1	0.184322	1.23292	14.2245	2.41046e-45	8.17069e-44	91.8181	0.286526
Prap1	0.184197	2.91477	13.7062	2.93586e-42	8.83745e-41	84.7575	0.28994
Phb2	0.183835	2.54755	22.9789	4.47271e-113	7.24824e-111	247.133	0.294993
Sf3b5	0.183348	1.82676	18.724	1.54626e-76	1.14327e-74	163.294	0.288856
Banf1	0.182589	1.89743	18.7429	1.10157e-76	8.24783e-75	163.632	0.287158
Dkc1	0.182485	0.921829	14.1545	6.37979e-45	2.10818e-43	90.8507	0.283964
Gstt2	0.182356	1.04185	14.1331	8.57633e-45	2.81828e-43	90.5567	0.272584
Snrpd1	0.180743	2.16921	19.8141	2.90477e-85	2.77125e-83	183.309	0.292346
Dctpp1	0.180705	1.94212	17.6151	4.02687e-68	2.34669e-66	143.997	0.286442
Ncl	0.180625	3.06639	18.0275	3.41935e-71	2.16315e-69	151.038	0.295585
Timm13	0.180372	2.25887	20.7644	3.12564e-93	3.55541e-91	201.59	0.287295
Rangap1	0.179908	1.03773	14.3958	2.19062e-46	7.59973e-45	94.202	0.287431
Nhp2l1	0.179743	2.01835	19.215	2.05964e-80	1.69205e-78	172.182	0.285568
Tmem266	0.17974	0.260935	19.1419	7.88808e-80	6.39151e-78	170.845	0.26941
Asns	0.179097	0.496374	15.6619	1.89141e-54	7.96277e-53	112.667	0.264646
Slmo2	0.178985	0.960689	14.8196	5.14887e-49	1.92149e-47	100.22	0.28237
Cks1b	0.178206	1.13443	12.8622	1.78055e-37	4.39747e-36	73.8187	0.287212
Prdx1	0.177796	3.29708	19.5592	3.49582e-83	3.133e-81	178.537	0.282651
Naa50	0.177669	1.1918	15.0793	1.16382e-50	4.52896e-49	103.989	0.277154
Cldn2	0.176526	0.839704	13.033	2.01901e-38	5.15872e-37	75.9803	0.269463
Nucks1	0.175994	1.82407	15.086	1.05443e-50	4.13045e-49	104.087	0.296568
Nop56	0.174988	1.39449	13.7428	1.77693e-42	5.39001e-41	85.2563	0.289457
Mrpl57	0.174549	1.59551	16.3509	4.20038e-59	2.05333e-57	123.328	0.2829
Psma7	0.174001	2.46209	17.7349	5.23223e-69	3.142e-67	146.029	0.272605
Tomm22	0.173907	2.15908	19.7158	1.85286e-84	1.73963e-82	181.463	0.277975
Eif6	0.172439	1.78326	16.4922	4.43118e-60	2.22122e-58	125.566	0.283487
Psmb2	0.172181	1.96865	16.7389	8.34043e-62	4.34657e-60	129.52	0.272419
Mrpl18	0.17217	2.02685	17.9335	1.72476e-70	1.07389e-68	149.427	0.277296
Eif2s1	0.172031	1.20969	14.1157	1.0912e-44	3.55617e-43	90.3173	0.281648
Eif1ad	0.17198	0.839716	14.2392	1.96453e-45	6.67827e-44	92.0215	0.274367
Sod1	0.171769	1.49806	15.5	2.20437e-53	9.08631e-52	110.224	0.27405
Abhd17a	0.171332	0.917754	14.4885	5.90733e-47	2.08608e-45	95.5049	0.271044
Cdc34	0.171297	0.773631	14.5307	3.24693e-47	1.15696e-45	96.0999	0.269714
Pfkl	0.17104	0.447965	15.8232	1.59914e-55	6.98076e-54	115.124	0.255105
Bri3bp	0.170484	0.851258	14.1637	5.61941e-45	1.86212e-43	90.9769	0.267992
Fdps	0.170068	0.928007	11.7408	1.46044e-31	2.97368e-30	60.3054	0.261958
Acsl3	0.169712	0.477533	15.4641	3.79041e-53	1.55158e-51	109.685	0.257569
Pdcd5	0.168752	1.37396	14.9838	4.72649e-50	1.79789e-48	102.595	0.26634
Psma4	0.168538	1.91384	14.1755	4.76711e-45	1.59308e-43	91.1403	0.269958
Spc24	0.168397	1.1352	12.2595	3.10808e-34	7.0169e-33	66.4089	0.271489
Rbm8a	0.168327	1.64362	15.3346	2.64273e-52	1.05264e-50	107.753	0.26249
Tmem167	0.167935	1.24755	14.7023	2.79676e-48	1.02432e-46	98.5375	0.265221
Cpt2	0.167807	0.735466	13.9851	6.59582e-44	2.10319e-42	88.5292	0.257968
Mrps18b	0.167805	1.23013	14.2155	2.73225e-45	9.18252e-44	91.6936	0.278157
Mrps6	0.167708	0.720418	14.0967	1.41868e-44	4.6107e-43	90.0564	0.251374
Ybx3	0.167362	1.44849	14.4574	9.1818e-47	3.22317e-45	95.0664	0.265313
Smc2	0.167335	1.09307	11.598	7.60319e-31	1.49164e-29	58.6693	0.27624
Mrps26	0.166914	1.27472	14.5249	3.52587e-47	1.24884e-45	96.0179	0.273291
2700094K13Rik	0.166889	1.66934	14.7564	1.2844e-48	4.71876e-47	99.3112	0.262079
Cyc1	0.166674	2.76008	19.4888	1.29859e-82	1.14644e-80	177.229	0.270189
Akr1c13	0.166411	0.974677	12.0088	6.27799e-33	1.34789e-31	63.4268	0.258257
Chchd4	0.166044	1.03469	13.6886	3.68399e-42	1.10613e-40	84.5318	0.259225
Ppih	0.165687	1.09182	13.9433	1.16841e-43	3.68594e-42	87.9609	0.257467
Cdk1	0.165071	0.992034	10.43	2.66617e-25	4.21106e-24	46.0192	0.27196
Tmed5	0.164919	0.643222	14.2517	1.65037e-45	5.62647e-44	92.1947	0.256977
Psmd1	0.164718	0.825235	13.2677	9.70429e-40	2.63912e-38	78.9947	0.252301
Acot8	0.164501	0.642763	13.7811	1.05918e-42	3.22111e-41	85.7704	0.256837
Ifrd2	0.16444	0.994898	13.6199	9.25845e-42	2.7178e-40	83.6162	0.262437
Mrpl12	0.164362	2.41317	20.0388	4.06611e-87	4.04219e-85	187.562	0.277544
Dnajc3	0.164338	0.884285	13.0466	1.69601e-38	4.35222e-37	76.1534	0.254212
Hnrnpab	0.164145	2.25533	19.4608	2.1855e-82	1.91514e-80	176.711	0.268014
Gar1	0.163875	1.29364	13.569	1.82727e-41	5.31121e-40	82.9408	0.258844
Nop58	0.163613	1.25942	12.1181	1.7063e-33	3.75197e-32	64.7192	0.257237
Snrpa1	0.163321	1.0967	12.9576	5.29963e-38	1.33677e-36	75.022	0.256282
Mrpl36	0.163212	1.60374	15.3351	2.62314e-52	1.04837e-50	107.761	0.270832
Nudcd2	0.163124	1.18455	13.537	2.79547e-41	8.1055e-40	82.5183	0.261084
Sec13	0.162892	1.23823	12.8886	1.27502e-37	3.16881e-36	74.1503	0.259293
Timm50	0.162658	1.10653	13.5989	1.22481e-41	3.56883e-40	83.3382	0.258171
Tmem33	0.162605	1.05919	13.1697	3.46782e-39	9.1777e-38	77.7298	0.237401
Pbk	0.16243	0.805311	11.2479	3.99447e-29	7.28114e-28	54.742	0.262605
Cct8	0.162391	1.66103	13.3001	6.35596e-40	1.7527e-38	79.4151	0.251557
Cnih4	0.162092	1.41295	13.6398	7.09636e-42	2.09875e-40	83.8805	0.260301
Exosc8	0.161181	0.862605	12.8852	1.33061e-37	3.30002e-36	74.1079	0.254485
Gspt1	0.160341	1.04758	13.5046	4.29769e-41	1.23702e-39	82.0911	0.264709
Rcc2	0.159659	0.95983	12.9242	8.10501e-38	2.02711e-36	74.6001	0.250193
Mbd3	0.159395	0.965949	13.4741	6.43884e-41	1.83989e-39	81.6895	0.262295
Mrps7	0.159367	1.27222	14.4168	1.62733e-46	5.66216e-45	94.4975	0.255819
Cyb5b	0.159265	1.22116	13.2273	1.64229e-39	4.42557e-38	78.4722	0.258882
Mrps10	0.159222	0.807604	13.6387	7.20273e-42	2.1249e-40	83.8657	0.254686
Jagn1	0.159181	0.874401	13.1454	4.74983e-39	1.25425e-37	77.4174	0.250646
Mrpl16	0.15884	0.787796	13.3135	5.33285e-40	1.48093e-38	79.5894	0.246374
Dnajc2	0.15874	1.27474	13.2868	7.55539e-40	2.07379e-38	79.2434	0.26008
Gars	0.158718	0.784107	13.0675	1.29567e-38	3.34669e-37	76.4208	0.248535
Tyms	0.158638	1.22392	10.7631	7.96769e-27	1.34654e-25	49.4952	0.256736
Eif4a1	0.158332	2.67078	17.2184	3.17198e-65	1.72131e-63	137.358	0.255117
Cox6b2	0.158126	0.341285	15.0802	1.14885e-50	4.48543e-49	104.002	0.233261
Eif4ebp1	0.158122	0.74297	13.1191	6.66781e-39	1.74901e-37	77.0805	0.247245
Dnajb11	0.157764	0.88391	12.7641	6.14098e-37	1.49174e-35	72.5895	0.248113
Psma6	0.157751	1.72149	12.8955	1.16754e-37	2.90779e-36	74.2377	0.256141
Mttp	0.157737	0.75018	11.4766	3.04139e-30	5.8983e-29	57.2948	0.249751
Baz1a	0.157676	0.619442	13.2094	2.07239e-39	5.52334e-38	78.2412	0.233105
Glrx5	0.157595	1.72259	15.7405	5.69215e-55	2.44866e-53	113.861	0.256548
Pgam1	0.157322	1.90746	14.356	3.83007e-46	1.32485e-44	93.6466	0.265057
Pex11a	0.157126	0.394051	15.2286	1.28216e-51	5.0729e-50	106.182	0.235239
Lsm3	0.156968	1.70712	14.4368	1.22781e-46	4.29733e-45	94.7776	0.261098
Brix1	0.156885	0.7828	12.7893	4.47381e-37	1.09124e-35	72.9039	0.243785
Vcp	0.156832	1.60827	14.4599	8.85272e-47	3.11689e-45	95.1027	0.248734
Pla2g12a	0.156627	0.64769	13.0117	2.65399e-38	6.76654e-37	75.7087	0.237544
Mlec	0.156043	1.80043	15.235	1.166e-51	4.62878e-50	106.277	0.256083
Ndufab1	0.155955	2.60865	18.6304	8.26737e-76	5.92745e-74	161.624	0.254642
Chchd2	0.155726	3.93605	29.8496	2.29468e-185	8.48315e-183	413.139	0.246177
Mgll	0.155486	0.118202	24.0447	3.00415e-123	5.64112e-121	270.486	0.229324
Dmbt1	0.155428	2.53651	6.65224	3.08536e-11	2.13324e-10	14.1069	0.271538
Emc8	0.155311	0.963794	13.0782	1.12953e-38	2.93033e-37	76.5571	0.24658
Mettl1	0.154865	0.762675	12.6336	3.14671e-36	7.47501e-35	70.9673	0.245558
Defa26	0.154607	0.167108	21.0918	4.70513e-96	5.85912e-94	208.066	0.216066
Guk1	0.154405	1.25251	13.4808	5.89185e-41	1.68766e-39	81.7777	0.245239
Psmc4	0.154178	1.11241	12.2301	4.43553e-34	9.94569e-33	66.056	0.238948
Park7	0.153757	2.41416	18.7922	4.53432e-77	3.41662e-75	164.516	0.248317
Uchl5	0.153747	0.794747	12.6942	1.47671e-36	3.55071e-35	71.7184	0.24189
Ahsa2	0.153528	0.463497	14.0423	3.00718e-44	9.71993e-43	89.3098	0.197948
Hspa9	0.153485	2.0509	16.6989	1.59505e-61	8.23993e-60	128.874	0.247678
Mars	0.153288	0.372278	15.0581	1.59013e-50	6.16763e-49	103.678	0.234649
Eif3g	0.153285	1.6448	13.7875	9.71626e-43	2.97011e-41	85.8561	0.249287
Pdss1	0.153179	0.671738	12.831	2.64393e-37	6.48915e-36	73.4261	0.23678
Agmat	0.153179	0.681234	12.7457	7.74049e-37	1.87643e-35	72.3596	0.233792
Gadd45gip1	0.152932	1.57422	14.3167	6.65162e-46	2.28746e-44	93.098	0.251856
Phf5a	0.152796	1.65266	14.7693	1.06598e-48	3.92853e-47	99.4966	0.246904
Ppdpf	0.152512	1.41853	13.3805	2.2138e-40	6.23554e-39	80.4627	0.250072
Phb	0.151759	1.55873	13.2337	1.511e-39	4.08108e-38	78.5549	0.249106
Cnbp	0.151721	2.07775	15.6603	1.93873e-54	8.13302e-53	112.642	0.267407
Ccdc86	0.151631	0.614718	13.091	9.57736e-39	2.50664e-37	76.7209	0.231609
Mrpl51	0.151448	1.83741	14.2114	2.8939e-45	9.69824e-44	91.6365	0.254394
Fbl	0.151274	1.83671	13.2655	9.97576e-40	2.70673e-38	78.9673	0.237245
Gjb3	0.151241	0.467327	13.2692	9.51009e-40	2.59227e-38	79.0148	0.23275
Mrpl54	0.151081	1.63418	14.2173	2.66571e-45	8.98442e-44	91.7181	0.242811
Dnajc19	0.150893	1.60944	13.9011	2.07732e-43	6.4841e-42	87.3891	0.245471
Adrm1	0.150838	0.838669	12.3172	1.54388e-34	3.5191e-33	67.1033	0.230385
Hacd1	0.150526	1.5712	13.9329	1.34653e-43	4.23655e-42	87.8199	0.238914
Akr1b3	0.150426	0.760369	12.1722	8.91555e-34	1.97511e-32	65.3633	0.23071
Agpat5	0.150337	0.785551	12.4187	4.47615e-35	1.03626e-33	68.332	0.232369
Aimp2	0.150133	0.915002	12.0161	5.75649e-33	1.24042e-31	63.5128	0.240719
Hmgb2	0.149953	2.93421	9.80375	1.4725e-22	2.05421e-21	39.7724	0.262923
Srpk1	0.149928	1.09897	12.4449	3.24478e-35	7.55626e-34	68.6513	0.249606
Mrfap1	0.149522	2.1365	16.4838	5.06506e-60	2.52825e-58	125.433	0.244376
Cmpk1	0.149201	1.3597	12.8529	2.0048e-37	4.93072e-36	73.7009	0.238545
Pon2	0.149122	1.15949	12.5135	1.39486e-35	3.28055e-34	69.4893	0.237157
Kcnn4	0.148963	0.972186	11.4706	3.25696e-30	6.30603e-29	57.2269	0.245007
Sod2	0.148861	1.50389	13.1421	4.95394e-39	1.30524e-37	77.3756	0.237545
Ube2l3	0.14848	1.60456	14.1357	8.27458e-45	2.72669e-43	90.5923	0.241131
Nt5c	0.148015	1.78892	14.165	5.51456e-45	1.83251e-43	90.9956	0.243547
Ube2m	0.147933	0.814882	12.6444	2.75072e-36	6.5475e-35	71.1009	0.24482
Psma1	0.147624	1.71897	12.9782	4.07202e-38	1.03373e-36	75.2837	0.235178
Defa-rs1	0.14748	0.194701	18.7971	4.15012e-77	3.14717e-75	164.604	0.209555
U2af1	0.147193	1.81747	13.8918	2.35792e-43	7.32132e-42	87.2632	0.24589
Apex1	0.146953	1.25994	11.4537	3.94802e-30	7.60669e-29	57.0361	0.23754
Strap	0.146749	1.20419	12.4345	3.68733e-35	8.55317e-34	68.5244	0.238093
Mrpl35	0.146708	1.27904	12.74	8.31281e-37	2.01105e-35	72.2888	0.236624
Pcbp1	0.14663	2.03656	16.0411	5.48257e-57	2.5042e-55	118.48	0.248054
Uqcc2	0.146531	1.43105	13.3267	4.48712e-40	1.25195e-38	79.7609	0.231998
Mpp6	0.146155	0.701911	12.4135	4.76558e-35	1.10111e-33	68.2698	0.229282
Cmas	0.146127	1.05473	12.0816	2.63915e-33	5.77101e-32	64.2865	0.243172
Psmb4	0.146068	1.97223	14.2711	1.25839e-45	4.30254e-44	92.4642	0.234119
Pgd	0.146	1.12378	11.4648	3.47958e-30	6.72605e-29	57.1613	0.234225
mt-Nd2	0.145702	3.87829	20.8767	3.39959e-94	4.02171e-92	203.801	0.23683
Ak2	0.145498	1.88843	14.6665	4.67108e-48	1.70552e-46	98.0275	0.245097
Dcun1d5	0.145473	0.922095	12.1921	7.01598e-34	1.56013e-32	65.601	0.227835
H2afy	0.145404	1.79428	14.537	2.96832e-47	1.06088e-45	96.1891	0.240714
Hnrnpa3	0.14531	2.38021	15.9734	1.56986e-56	7.08834e-55	117.434	0.244121
Crls1	0.145212	0.524751	13.2727	9.08622e-40	2.48245e-38	79.0601	0.226002
Snf8	0.145121	1.21101	12.4373	3.56192e-35	8.27848e-34	68.5588	0.234133
Nasp	0.144967	1.3144	10.4796	1.5904e-25	2.5425e-24	46.5307	0.234728
Dut	0.144888	1.61636	10.0978	7.95324e-24	1.18348e-22	42.659	0.22859
Ppic	0.144843	0.341866	14.1265	9.40022e-45	3.08046e-43	90.4655	0.215618
Psmd3	0.144814	0.960413	12.0477	3.95246e-33	8.59514e-32	63.8858	0.231331
Pno1	0.144218	0.665503	12.5388	1.01969e-35	2.40777e-34	69.8003	0.226484
Tsfm	0.144112	1.11693	12.0847	2.54416e-33	5.57359e-32	64.3229	0.228165
Cdca8	0.144105	1.06399	9.47695	3.41405e-21	4.32886e-20	36.6652	0.245847
Psmd2	0.143994	1.00796	11.8769	2.97988e-32	6.22827e-31	61.8818	0.225029
Tmem208	0.143929	1.68906	13.4167	1.3741e-40	3.89823e-39	80.9364	0.22827
Ddt	0.143928	1.01787	11.9817	8.65442e-33	1.84805e-31	63.1083	0.220268
Defa3	0.143772	0.170209	19.4487	2.74096e-82	2.36683e-80	176.485	0.202795
Cdv3	0.143481	1.28964	11.7061	2.18398e-31	4.37906e-30	59.9063	0.230222
Lgals9	0.14344	1.6085	12.3076	1.73535e-34	3.94792e-33	66.9873	0.235814
Lman2	0.143315	1.31702	12.2624	3.00333e-34	6.8064e-33	66.4429	0.230722
Ube2a	0.143061	1.13275	11.9589	1.13423e-32	2.40465e-31	62.84	0.224385
Gcat	0.142987	0.975554	11.3014	2.19702e-29	4.04573e-28	55.3346	0.220841
Tomm70a	0.142952	1.13662	12.1616	1.01249e-33	2.23049e-32	65.2371	0.230655
Ndufa8	0.142818	2.22896	15.6858	1.3132e-54	5.58818e-53	113.03	0.233087
Pfdn2	0.14276	1.32924	12.962	5.00949e-38	1.269e-36	75.0779	0.231002
Cmc2	0.142647	1.08405	10.9926	6.67714e-28	1.17371e-26	51.9512	0.237558
Ak6	0.142189	0.82406	11.7979	7.50908e-32	1.54223e-30	60.9651	0.214315
Psmd6	0.142066	1.01026	10.5869	5.16568e-26	8.40577e-25	47.6441	0.224228
Cpt1a	0.14203	0.74292	11.6197	5.9198e-31	1.16524e-29	58.9175	0.225831
Emg1	0.141926	2.01732	15.6661	1.77541e-54	7.5011e-53	112.73	0.232254
Dpy30	0.141502	1.7685	14.1717	5.02222e-45	1.6736e-43	91.0885	0.231843
Galk1	0.141499	0.919682	10.9456	1.11392e-27	1.94075e-26	51.4441	0.21843
Rrp15	0.141138	0.77206	11.8638	3.47462e-32	7.22403e-31	61.7295	0.219477
Grpel1	0.140958	1.65131	13.209	2.08122e-39	5.53277e-38	78.2369	0.235656
Tomm20	0.14072	2.4848	18.4034	4.68151e-74	3.18289e-72	157.604	0.22612
Psma2	0.140617	1.96509	13.0823	1.0712e-38	2.78511e-37	76.6097	0.225888
Lap3	0.14046	0.824339	11.4165	6.01311e-30	1.14734e-28	56.619	0.215202
Atp5g1	0.140454	3.61744	21.765	5.58426e-102	7.77198e-100	221.664	0.234367
Magoh	0.140404	1.35151	11.0593	3.21796e-28	5.69035e-27	52.6744	0.222001
Eif4a3	0.140145	0.977103	11.002	6.02837e-28	1.06283e-26	52.0524	0.224951
Cdca3	0.139749	1.36473	8.22818	2.21545e-16	2.16781e-15	25.7338	0.23919
Tmem205	0.139654	0.794741	11.2568	3.61904e-29	6.62744e-28	54.8399	0.217654
Ube2f	0.139623	0.584711	12.2188	5.0843e-34	1.137e-32	65.9206	0.208904
Rrm1	0.139527	0.92395	10.4047	3.46149e-25	5.42376e-24	45.7608	0.223461
H2afx	0.13949	1.28951	7.88435	3.59916e-15	3.25272e-14	22.9903	0.249119
Fam136a	0.139403	1.24997	11.9646	1.05989e-32	2.25513e-31	62.9072	0.241876
Fabp5	0.139371	0.404601	12.6485	2.61166e-36	6.2416e-35	71.1524	0.211507
Gpatch4	0.138869	0.835223	11.3013	2.19899e-29	4.04573e-28	55.3337	0.221588
Dnajc15	0.138827	1.47261	12.9002	1.10002e-37	2.74541e-36	74.2969	0.226058
Rnaseh2c	0.138814	1.72381	13.2168	1.88261e-39	5.05019e-38	78.3365	0.223367
Psmb7	0.138802	1.67048	12.1711	9.03349e-34	1.9975e-32	65.3502	0.222028
Lsm2	0.138775	1.46886	11.8915	2.51077e-32	5.28513e-31	62.0517	0.228386
Rnf126	0.138704	0.66911	12.1773	8.38762e-34	1.86164e-32	65.4238	0.226418
Psmc2	0.138368	0.984915	10.8103	4.80413e-27	8.22472e-26	49.9963	0.223011
Slit2	0.138149	0.126932	20.5752	1.28072e-91	1.40286e-89	197.89	0.197134
Coq7	0.138107	1.02652	11.4774	3.01494e-30	5.8566e-29	57.3034	0.224875
Vimp	0.137904	0.820473	10.7816	6.53894e-27	1.11303e-25	49.6909	0.211369
Hint1	0.13778	3.28678	23.5059	4.67486e-118	8.50824e-116	258.567	0.226979
Trmt61a	0.137614	0.360357	13.8806	2.7483e-43	8.48886e-42	87.111	0.210757
Timm10	0.137589	1.21303	11.6936	2.52586e-31	5.03894e-30	59.7621	0.220532
H2-Q10	0.137559	0.188472	16.4397	1.02403e-59	5.09002e-58	124.732	0.203008
Ssu72	0.137433	1.32633	11.8727	3.13029e-32	6.53111e-31	61.833	0.220315
Etf1	0.13732	0.946524	11.5647	1.11319e-30	2.18031e-29	58.2913	0.217348
Timm17a	0.137319	1.19902	11.8166	6.03582e-32	1.2418e-30	61.1817	0.225118
Rpl7l1	0.13725	1.00674	11.2682	3.18591e-29	5.8433e-28	54.9662	0.222182
Mrpl21	0.137057	1.56199	11.6762	3.08898e-31	6.13132e-30	59.5625	0.214164
Edf1	0.137037	2.27118	16.7734	4.76567e-62	2.50568e-60	130.077	0.224402
Coq4	0.13693	0.451951	12.7984	3.99122e-37	9.75541e-36	73.0173	0.213065
Tsn	0.136672	1.3692	12.0902	2.38057e-33	5.22488e-32	64.3888	0.225522
Ppid	0.136582	0.887621	10.6686	2.17927e-26	3.59064e-25	48.4987	0.205433
Mrpl17	0.136421	1.31333	12.0289	4.942e-33	1.07077e-31	63.6641	0.231334
Polr2l	0.136289	0.800041	11.5502	1.31443e-30	2.57019e-29	58.1265	0.214984
Tspan1	0.135917	0.782107	9.79041	1.67392e-22	2.32696e-21	39.6456	0.198331
Ndufaf2	0.135621	0.85961	11.3334	1.53383e-29	2.85752e-28	55.6908	0.215238
Lsm12	0.135453	0.921969	11.4316	5.06937e-30	9.68831e-29	56.7883	0.22765
Txnl1	0.135238	1.4666	10.9426	1.15077e-27	2.002e-26	51.4119	0.219313
Sssca1	0.135064	0.770225	11.3865	8.43651e-30	1.59177e-28	56.2833	0.230703
Wbscr22	0.135033	0.687091	11.724	1.77588e-31	3.59738e-30	60.1114	0.212496
Wdr74	0.134936	0.728554	11.3864	8.45201e-30	1.59215e-28	56.2815	0.216
Sri	0.134828	2.20047	13.9471	1.10962e-43	3.50986e-42	88.0122	0.221055
Dad1	0.134669	2.37033	15.8687	7.939e-56	3.49139e-54	115.821	0.218098
Clpp	0.13461	1.04656	11.3047	2.11709e-29	3.9072e-28	55.3713	0.220083
Jund	0.134559	0.836009	10.366	5.16777e-25	8.04404e-24	45.3641	0.23637
Eif2s2	0.133535	1.88833	13.0523	1.57536e-38	4.05141e-37	76.2267	0.215613
Gart	0.133504	0.753485	10.7395	1.02575e-26	1.71878e-25	49.245	0.208227
Psme3	0.133336	0.943003	11.2975	2.29549e-29	4.21671e-28	55.2911	0.219864
Nip7	0.133328	0.774254	11.1659	9.93633e-29	1.79461e-27	53.8389	0.205628
Hnrnpd	0.133177	1.15955	10.9587	9.66579e-28	1.68652e-26	51.5847	0.231787
Psmd13	0.132801	1.0557	10.7587	8.35529e-27	1.41003e-25	49.4481	0.211114
Mrpl41	0.132691	1.24702	11.4576	3.7735e-30	7.28229e-29	57.0809	0.219274
Polr2e	0.132678	1.42305	12.056	3.57999e-33	7.7995e-32	63.984	0.217444
Fbp2	0.132602	1.60111	10.3152	8.71418e-25	1.3423e-23	44.847	0.216587
Ddx21	0.132133	0.938963	10.7216	1.24154e-26	2.07157e-25	49.0559	0.214906
Mrps18a	0.132098	1.24229	11.9175	1.84859e-32	3.91213e-31	62.3554	0.219355
Gm3336	0.132065	0.460053	10.4589	1.97392e-25	3.13865e-24	46.3168	0.211109
Ppan	0.131997	0.665841	11.1906	7.55516e-29	1.37082e-27	54.1104	0.203748
Psmc5	0.131852	1.1549	10.2589	1.55116e-24	2.36776e-23	44.2763	0.215461
Trappc5	0.131838	0.851155	11.0858	2.4064e-28	4.26803e-27	52.9624	0.215126
Tars	0.131812	0.632808	11.4084	6.59052e-30	1.25126e-28	56.5281	0.210902
Ndufb10	0.131717	2.23254	13.4469	9.22745e-41	2.62405e-39	81.332	0.221577
Ttr	0.130674	0.617766	9.16744	6.11349e-20	7.27592e-19	33.8154	0.192381
Comtd1	0.130555	0.727311	10.8871	2.10064e-27	3.62782e-26	50.8157	0.206385
Bop1	0.130549	0.555503	11.6645	3.5348e-31	7.00446e-30	59.4288	0.202882
Ccna2	0.130202	0.913978	8.76302	2.30991e-18	2.507e-17	30.2312	0.223048
Bola3	0.130114	1.57977	11.6888	2.66916e-31	5.30691e-30	59.7074	0.220407
Npm3	0.130099	1.59077	11.9172	1.85527e-32	3.91927e-31	62.3519	0.206802
Ostc	0.129754	1.4919	11.0644	3.04432e-28	5.39136e-27	52.7294	0.21273
Hspa4	0.129749	1.15526	10.9888	6.96471e-28	1.22244e-26	51.9094	0.215825
Nudt19	0.12972	1.25291	10.7664	7.69442e-27	1.30222e-25	49.5297	0.22076
Mdh2	0.129695	2.59049	11.6002	7.40709e-31	1.45558e-29	58.6952	0.215069
Sumo3	0.129595	1.35074	11.1692	9.58321e-29	1.73348e-27	53.8748	0.211858
Fam162a	0.129559	1.35409	11.3534	1.22566e-29	2.287e-28	55.9131	0.211385
Grwd1	0.129387	0.530804	11.7083	2.12913e-31	4.28361e-30	59.9315	0.1997
Exosc7	0.129241	1.09248	10.422	2.89363e-25	4.55208e-24	45.9382	0.210525
Gsto1	0.129046	2.12668	13.3247	4.60329e-40	1.28134e-38	79.7355	0.211609
Mthfd1	0.128869	0.787624	10.6378	3.0196e-26	4.95449e-25	48.1757	0.20334
Llph	0.128862	1.50398	11.6962	2.4484e-31	4.89265e-30	59.793	0.212208
Arf1	0.128722	1.92271	13.3025	6.15724e-40	1.70187e-38	79.4466	0.215802
Cd44	0.128676	0.501635	9.97447	2.72771e-23	3.95936e-22	41.4398	0.188098
Mphosph10	0.128645	0.613156	10.8667	2.61782e-27	4.50128e-26	50.5976	0.194434
Txn2	0.128486	1.90314	13.386	2.05908e-40	5.81359e-39	80.5347	0.219932
Tbcb	0.128222	0.942074	10.5331	9.08863e-26	1.46883e-24	47.0847	0.202924
Ube2i	0.128217	1.51245	11.6889	2.66535e-31	5.30691e-30	59.7088	0.211233
Ict1	0.127953	1.13441	10.9718	8.3796e-28	1.46643e-26	51.7261	0.213705
Sae1	0.127646	1.01506	10.629	3.31652e-26	5.43413e-25	48.0828	0.215417
Srp19	0.127566	0.929452	10.7552	8.67441e-27	1.45972e-25	49.411	0.205222
Nop10	0.127221	2.37386	16.0601	4.07507e-57	1.8758e-55	118.776	0.199203
Pin1	0.126959	0.991584	10.775	7.01691e-27	1.19096e-25	49.621	0.209711
Snrpb	0.126738	2.30149	16.0033	9.86855e-57	4.49019e-55	117.896	0.206617
Mrpl15	0.126731	1.60375	11.4409	4.56328e-30	8.74937e-29	56.8925	0.215772
Parl	0.126633	0.852683	10.406	3.41516e-25	5.35827e-24	45.7741	0.198187
Decr1	0.126591	0.785365	10.3956	3.80588e-25	5.94763e-24	45.6669	0.199351
Cyp2c65	0.126428	0.23486	14.0017	5.25105e-44	1.68804e-42	88.7558	0.188288
Acot2	0.126223	0.202636	15.0266	2.52666e-50	9.70466e-49	103.218	0.187184
Mrps24	0.126216	2.06416	14.6114	1.02838e-47	3.70905e-46	97.2429	0.21284
Rsl1d1	0.125922	1.18796	10.4727	1.70886e-25	2.72817e-24	46.4596	0.204124
Mybbp1a	0.125423	0.850953	10.2113	2.51996e-24	3.81705e-23	43.7961	0.203464
Acot7	0.12519	0.740365	10.6144	3.86924e-26	6.32225e-25	47.9302	0.193475
Ndufs4	0.125172	1.82968	12.4126	4.82299e-35	1.1122e-33	68.258	0.207435
Isyna1	0.125169	1.11732	9.37713	8.74406e-21	1.08284e-19	35.736	0.193493
Chchd1	0.125132	1.75356	12.8572	1.89701e-37	4.67535e-36	73.7558	0.201552
Cox5a	0.124766	3.44243	17.5902	6.14177e-68	3.54425e-66	143.577	0.204952
Bysl	0.124577	0.320386	13.0341	1.99039e-38	5.0966e-37	75.9945	0.187419
Arpc5l	0.123999	1.15004	10.5966	4.6656e-26	7.61298e-25	47.7449	0.198061
Mrps25	0.123937	1.15855	10.7575	8.45847e-27	1.42541e-25	49.436	0.198435
Mettl7b	0.12386	0.234046	14.3268	5.77681e-46	1.99241e-44	93.2381	0.185473
Kti12	0.12384	0.658359	10.6779	1.97504e-26	3.2678e-25	48.5961	0.191254
Ehf	0.123354	0.883232	9.49217	2.95549e-21	3.76761e-20	36.8077	0.196271
Sar1b	0.123304	1.02143	10.2282	2.12141e-24	3.22574e-23	43.9665	0.200367
Bud31	0.123063	1.1548	10.3378	6.90484e-25	1.07197e-23	45.0773	0.196812
Mtdh	0.122958	1.37147	10.7301	1.13312e-26	1.89602e-25	49.1464	0.215626
Tm4sf5	0.122951	1.75304	9.16839	6.06053e-20	7.22015e-19	33.824	0.204714
Hspa1b	0.122869	0.116874	18.3007	2.86213e-73	1.90219e-71	155.801	0.153257
Lsm7	0.122649	0.922061	10.3865	4.18185e-25	6.51796e-24	45.5737	0.19001
Mrps22	0.122495	0.805584	9.69167	4.37133e-22	5.93037e-21	38.6966	0.190588
Ube2c	0.122458	1.57125	5.44743	5.26909e-08	2.68216e-07	6.86136	0.228897
Gkn3	0.122449	1.04178	6.31092	2.92839e-10	1.86653e-09	11.9092	0.170263
Mrpl34	0.12242	1.90049	12.4749	2.24495e-35	5.25896e-34	69.0169	0.203503
Mrpl11	0.122162	1.21772	10.8197	4.34372e-27	7.44728e-26	50.096	0.197623
Eif4e	0.12214	1.02257	10.2646	1.46399e-24	2.2376e-23	44.3335	0.20774
Smn1	0.122067	0.586727	10.8035	5.16725e-27	8.83362e-26	49.9241	0.1902
Pitpna	0.122021	1.04622	10.1093	7.07498e-24	1.05412e-22	42.7747	0.203478
Fen1	0.122005	0.756872	9.5952	1.10671e-21	1.45632e-20	37.7784	0.202354
Mrpl22	0.121925	0.845423	10.275	1.31533e-24	2.01559e-23	44.4395	0.187863
Polr2h	0.12174	1.18009	10.1955	2.95847e-24	4.46412e-23	43.6374	0.19663
Bcl7c	0.121716	1.1295	10.4233	2.85686e-25	4.50622e-24	45.9508	0.195398
Mrps34	0.121635	1.1776	10.2733	1.33914e-24	2.04941e-23	44.4218	0.212143
Rpf2	0.121577	0.536982	10.7769	6.8736e-27	1.16831e-25	49.6414	0.191441
Phlda2	0.121543	0.118933	18.2433	7.84491e-73	5.12736e-71	154.797	0.173977
Srsf7	0.121259	1.93767	11.8559	3.8103e-32	7.89419e-31	61.638	0.185598
Ftl1	0.121159	3.26007	15.1556	3.78038e-51	1.48578e-49	105.107	0.196088
Ssr2	0.120824	1.94536	12.2033	6.1279e-34	1.36522e-32	65.7353	0.197177
Yif1a	0.120619	0.884926	9.78415	1.77942e-22	2.47072e-21	39.5851	0.197617
Rab9	0.120607	0.716332	10.177	3.57135e-24	5.38205e-23	43.4511	0.189515
Gtf2a2	0.120287	1.2223	10.3335	7.21828e-25	1.11624e-23	45.0334	0.194442
Eprs	0.120133	1.0767	9.80105	1.50845e-22	2.10189e-21	39.7485	0.196944
Tm4sf4	0.120077	0.206065	13.6137	1.00621e-41	2.93912e-40	83.5335	0.174244
Ccnd2	0.120044	2.2017	7.95828	1.99552e-15	1.8443e-14	23.5704	0.202586
Wdr43	0.119848	0.786767	9.68469	4.67644e-22	6.32979e-21	38.6299	0.189988
Pomp	0.119815	2.02222	13.453	8.51039e-41	2.42597e-39	81.4124	0.195168
Hmgb1	0.119596	3.27097	14.8265	4.66456e-49	1.74626e-47	100.318	0.202028
Hdgf	0.119544	2.27667	13.7832	1.03061e-42	3.14229e-41	85.7975	0.200579
Mat2a	0.119299	1.36803	10.1364	5.38302e-24	8.04054e-23	43.0451	0.200198
Hmbs	0.119278	0.782142	10.0796	9.54294e-24	1.41647e-22	42.4787	0.194604
Ddx18	0.119263	0.848844	9.71134	3.61323e-22	4.91882e-21	38.8849	0.190682
Letm1	0.119151	0.924037	9.39043	7.71834e-21	9.59117e-20	35.8593	0.192998
Gemin6	0.119079	0.598531	10.4379	2.45437e-25	3.89212e-24	46.1012	0.193895
Zfp91	0.119059	1.15118	9.99329	2.26174e-23	3.29512e-22	41.6251	0.207633
Gtpbp4	0.118763	0.836989	9.63779	7.35199e-22	9.79437e-21	38.1827	0.189785
Gorasp2	0.118748	0.684875	10.3213	8.18963e-25	1.26315e-23	44.9084	0.190765
Nsun2	0.118678	0.965631	9.85259	9.10134e-23	1.28025e-21	40.2481	0.194344
Pfdn4	0.118547	0.764494	10.056	1.20818e-23	1.78659e-22	42.2453	0.186458
Cisd1	0.117975	1.51791	9.91587	4.87745e-23	7.00246e-22	40.865	0.199877
Ppia	0.117753	4.57757	20.5624	1.64653e-91	1.78701e-89	197.64	0.188929
Vmp1	0.11774	0.814084	9.47357	3.52504e-21	4.4648e-20	36.6336	0.188388
Cebpb	0.117703	0.52722	10.285	1.18722e-24	1.82401e-23	44.5409	0.183174
Txnl4a	0.11757	1.07647	9.77879	1.87485e-22	2.60018e-21	39.5335	0.191284
Timm22	0.117483	0.767337	10.0851	9.02982e-24	1.342e-22	42.5333	0.18962
Ruvbl2	0.117212	0.845041	9.41715	6.00442e-21	7.5087e-20	36.1074	0.19008
H2-K1	0.117093	1.6647	10.197	2.91429e-24	4.40307e-23	43.6523	0.188867
G3bp1	0.116982	1.85813	11.8306	5.12469e-32	1.05619e-30	61.3441	0.208076
Atf4	0.116958	0.964962	9.41545	6.10116e-21	7.62162e-20	36.0916	0.187328
Shmt2	0.116868	0.588313	9.94316	3.72256e-23	5.37704e-22	41.1322	0.17992
Surf4	0.116833	1.03434	9.50286	2.67026e-21	3.41504e-20	36.908	0.190104
Snrnp70	0.116823	1.22353	9.97202	2.795e-23	4.05207e-22	41.4157	0.191217
Spcs2	0.116764	1.44972	9.67072	5.35263e-22	7.21202e-21	38.4964	0.19302
Txnrd1	0.116727	1.00171	9.7447	2.61354e-22	3.60352e-21	39.2051	0.196734
Eef1e1	0.11672	0.713074	9.90282	5.54863e-23	7.92757e-22	40.7375	0.177789
Nr2c2ap	0.11654	0.711318	9.99734	2.17229e-23	3.16871e-22	41.665	0.185702
Lsm5	0.11641	1.45684	10.4705	1.74927e-25	2.78892e-24	46.4364	0.188693
Cenpv	0.116392	1.4169	10.5786	5.64072e-26	9.14105e-25	47.5569	0.199123
Stoml2	0.116215	1.13146	9.74373	2.63812e-22	3.63318e-21	39.1958	0.188891
Mrpl38	0.116119	1.14044	9.66785	5.50276e-22	7.38907e-21	38.469	0.186035
Aldoa	0.116002	1.82646	8.53853	1.62126e-17	1.6958e-16	28.3099	0.195618
Tpi1	0.115957	2.55486	13.9078	1.89772e-43	5.93917e-42	87.479	0.200017
Srsf2	0.115858	2.19222	12.5953	5.06702e-36	1.20126e-34	70.4944	0.211603
Cenpw	0.115839	0.923153	9.2621	2.55444e-20	3.09305e-19	34.6771	0.187242
Aen	0.115782	0.490722	10.5827	5.40317e-26	8.76811e-25	47.5995	0.17781
Sub1	0.115422	1.98781	12.4753	2.23269e-35	5.24062e-34	69.0224	0.188369
Ube2j2	0.115421	0.874505	9.8623	8.27289e-23	1.1651e-21	40.3425	0.18907
Etv4	0.115417	0.114438	17.9012	3.01265e-70	1.86595e-68	148.872	0.168061
Naa20	0.115275	1.03922	9.67028	5.37522e-22	7.23422e-21	38.4922	0.188385
Mrpl40	0.115195	1.0696	9.64392	6.93076e-22	9.25404e-21	38.241	0.192759
Dnajc8	0.115146	1.18372	9.52576	2.14787e-21	2.77092e-20	37.1231	0.205789
Yrdc	0.114743	0.621275	10.1538	4.5132e-24	6.75837e-23	43.2195	0.180287
Hspbp1	0.114738	0.529275	10.3996	3.6493e-25	5.71048e-24	45.7085	0.17675
Ndufb6	0.114263	2.21391	11.8724	3.1416e-32	6.54315e-31	61.8294	0.188667
Adsl	0.114214	0.733045	9.5163	2.35012e-21	3.02149e-20	37.0342	0.187766
Gps1	0.11409	0.859378	9.53177	2.02845e-21	2.62832e-20	37.1796	0.187154
Rangrf	0.114086	1.59126	8.9717	3.6158e-19	4.11693e-18	32.0609	0.186387
Tipin	0.113991	0.801998	8.55447	1.4138e-17	1.48537e-16	28.4449	0.191264
Bccip	0.113861	1.02489	9.43146	5.24715e-21	6.58259e-20	36.2405	0.182083
Pold2	0.113579	0.913593	9.09641	1.17017e-19	1.36654e-18	33.1744	0.187271
A430005L14Rik	0.113497	0.918003	9.27612	2.24311e-20	2.72723e-19	34.8055	0.188325
Denr	0.113108	1.17152	9.66272	5.78178e-22	7.74615e-21	38.4202	0.191069
Rrs1	0.112978	0.691476	9.47903	3.34719e-21	4.25319e-20	36.6847	0.171589
Snrpc	0.112601	1.40402	10.3351	7.10026e-25	1.09943e-23	45.0497	0.179331
Hsd17b12	0.112595	1.01973	9.34994	1.12791e-20	1.38702e-19	35.4845	0.182975
Oaz1	0.11251	3.38262	20.0129	6.66135e-87	6.51271e-85	187.07	0.188594
Knop1	0.112446	0.810042	9.35479	1.07791e-20	1.32692e-19	35.5293	0.177482
Anp32b	0.112344	2.6143	13.1197	6.62022e-39	1.74038e-37	77.0877	0.191354
Lmna	0.112276	0.619846	8.56382	1.30465e-17	1.37558e-16	28.5241	0.183448
Mrpl28	0.112217	1.69463	10.9864	7.14974e-28	1.25306e-26	51.8834	0.186365
Exosc5	0.111834	0.875948	9.44787	4.49424e-21	5.66207e-20	36.3936	0.182744
Anp32e	0.111801	1.06974	9.04066	1.94125e-19	2.24926e-18	32.6748	0.185387
Cad	0.111598	0.313249	11.6973	2.41964e-31	4.84338e-30	59.8047	0.169901
Wdr77	0.111596	0.619824	9.69396	4.27551e-22	5.80704e-21	38.7185	0.180289
BC003965	0.111584	1.12202	9.62383	8.40797e-22	1.11509e-20	38.05	0.187753
Atad3a	0.111561	0.918761	9.4369	4.98464e-21	6.25991e-20	36.2913	0.19811
Rad51	0.111444	0.49637	9.53197	2.02463e-21	2.62625e-20	37.1815	0.181718
Bola1	0.111387	0.949315	9.36564	9.73775e-21	1.20248e-19	35.6297	0.189814
Mthfd2	0.111185	0.520187	9.5162	2.35232e-21	3.02149e-20	37.0333	0.16799
Kif5b	0.111173	1.5028	9.5407	1.86307e-21	2.41934e-20	37.2637	0.189235
Aurkaip1	0.110953	1.59752	10.7094	1.41263e-26	2.34711e-25	48.928	0.184417
Zcchc17	0.11076	0.781588	9.38684	7.98314e-21	9.90981e-20	35.826	0.176652
Yif1b	0.110746	0.594229	9.67573	5.09956e-22	6.89461e-21	38.5443	0.172483
Alad	0.110647	0.782134	9.16861	6.04828e-20	7.21282e-19	33.826	0.187512
Fam195a	0.110445	1.02305	8.99586	2.90928e-19	3.3285e-18	32.2754	0.190255
Prelid2	0.110439	0.588912	9.52623	2.13838e-21	2.76169e-20	37.1275	0.181879
Plin2	0.110159	0.8258	8.78974	1.82596e-18	1.99457e-17	30.4631	0.17111
St13	0.110053	1.41205	9.73637	2.83399e-22	3.89838e-21	39.125	0.176487
Elovl6	0.109941	0.557172	8.93064	5.2251e-19	5.87575e-18	31.6976	0.190856
Gcsh	0.109874	1.1967	9.46782	3.72224e-21	4.70953e-20	36.5798	0.183982
Trmt6	0.109725	0.564012	9.45975	4.0173e-21	5.07743e-20	36.5044	0.185396
Wdr46	0.109712	0.522109	9.87775	7.10538e-23	1.00787e-21	40.4929	0.171161
Ssna1	0.109523	1.16839	9.1402	7.84636e-20	9.23606e-19	33.569	0.186297
Sco2	0.109459	0.629149	9.52995	2.06403e-21	2.66858e-20	37.1625	0.167512
Preb	0.109295	0.649939	9.37705	8.75061e-21	1.08284e-19	35.7353	0.176793
Bzw1	0.109099	1.40021	9.54152	1.84859e-21	2.40316e-20	37.2714	0.180681
Lgals4	0.109088	3.84147	11.7177	1.91786e-31	3.87172e-30	60.0353	0.19509
Mpdu1	0.108948	0.742808	9.15396	6.91765e-20	8.18358e-19	33.6934	0.180715
Mapre1	0.108781	0.922147	9.2625	2.54503e-20	3.0848e-19	34.6808	0.184371
Med29	0.108631	0.670097	9.51565	2.36467e-21	3.03406e-20	37.0281	0.179981
Rrp1b	0.108523	0.397651	10.0494	1.29133e-23	1.90479e-22	42.1795	0.172344
Snrnp40	0.108513	0.901673	9.16353	6.33712e-20	7.52692e-19	33.7799	0.178232
Dhfr	0.10823	0.79207	8.10763	5.95849e-16	5.68459e-15	24.7597	0.17823
Polr2f	0.108084	1.79797	11.108	1.88443e-28	3.36748e-27	53.2047	0.179101
E2f4	0.108073	0.764333	9.16557	6.21968e-20	7.39486e-19	33.7984	0.178083
Car4	0.108041	0.396307	8.39308	5.58254e-17	5.6688e-16	27.0915	0.177101
Qdpr	0.107985	1.19157	9.19329	4.82158e-20	5.76154e-19	34.0498	0.172938
Txndc17	0.1079	1.9862	10.7145	1.33824e-26	2.22978e-25	48.9816	0.181052
Scarb2	0.107816	0.456303	9.94162	3.77979e-23	5.45304e-22	41.1171	0.168447
Cbr1	0.107695	0.938016	8.44679	3.54441e-17	3.63979e-16	27.5391	0.176654
Sf3b4	0.107549	0.857203	9.06163	1.60524e-19	1.86543e-18	32.8624	0.177816
Akt1	0.107487	0.712798	9.14852	7.27121e-20	8.57611e-19	33.6442	0.173096
Rnf7	0.107442	1.32638	9.67362	5.20483e-22	7.02889e-21	38.5241	0.183437
Dnajc21	0.107327	0.526111	9.73548	2.85857e-22	3.92763e-21	39.1165	0.169859
Dnajb1	0.10728	0.476843	9.87344	7.41374e-23	1.04784e-21	40.4509	0.136159
Mrpl47	0.107274	0.739079	8.85651	1.01163e-18	1.11846e-17	31.0457	0.17796
Idh1	0.107159	0.590485	8.98744	3.13864e-19	3.58745e-18	32.2006	0.172685
Nifk	0.107024	0.764987	9.02118	2.31527e-19	2.67476e-18	32.5009	0.169731
Pbdc1	0.106911	0.772155	8.96399	3.87517e-19	4.40378e-18	31.9925	0.170159
Ube2n	0.106593	1.45853	9.90977	5.18039e-23	7.41938e-22	40.8054	0.175559
Mrps14	0.106532	1.95458	11.4389	4.66884e-30	8.93728e-29	56.8699	0.179793
Ruvbl1	0.106529	0.627785	8.93348	5.09408e-19	5.73933e-18	31.7226	0.166741
Tmed10	0.106512	1.78178	10.4405	2.38812e-25	3.79214e-24	46.1282	0.181299
Bpnt1	0.106363	1.15974	8.2332	2.12315e-16	2.07921e-15	25.7757	0.178298
Creld2	0.106335	0.498854	9.54766	1.74339e-21	2.2714e-20	37.3293	0.165161
Srrt	0.10605	0.872924	8.82924	1.2882e-18	1.41631e-17	30.8073	0.179611
Samm50	0.105854	1.29188	8.56726	1.26668e-17	1.33674e-16	28.5532	0.176711
Nubp2	0.105528	0.596421	9.34369	1.19569e-20	1.46732e-19	35.4269	0.172173
Psmd12	0.104911	0.841632	8.31041	1.11723e-16	1.1088e-15	26.408	0.175335
Pgls	0.104768	1.86744	10.7735	7.12801e-27	1.20808e-25	49.6055	0.177216
Ssr1	0.104199	1.02041	8.68083	4.7407e-18	5.08916e-17	29.5222	0.168781
Psmd14	0.104163	0.910383	8.33858	8.82634e-17	8.83381e-16	26.6402	0.166189
Psmd4	0.104086	1.20252	8.57777	1.1571e-17	1.22328e-16	28.6424	0.170823
Slc39a5	0.103973	1.01852	8.36406	7.12693e-17	7.17545e-16	26.8508	0.16882
Ftsj3	0.103844	0.599349	8.9352	5.01653e-19	5.65734e-18	31.7378	0.168526
Syce2	0.103539	0.586653	8.36334	7.17037e-17	7.21305e-16	26.8449	0.16289
Cdk4	0.103334	2.08221	10.1236	6.12386e-24	9.13559e-23	42.9175	0.171312
Actl6a	0.103231	0.939866	8.51404	1.99906e-17	2.07811e-16	28.1035	0.166902
Cenpa	0.1031	1.15387	5.01531	5.41393e-07	2.43802e-06	4.61141	0.182715
Slc22a1	0.103099	0.584079	8.92918	5.29387e-19	5.94743e-18	31.6847	0.162281
Usp50	0.103088	0.489533	9.50624	2.5859e-21	3.31074e-20	36.9397	0.161706
Pebp1	0.10292	2.60393	13.5354	2.85439e-41	8.25608e-40	82.4976	0.172669
Kras	0.102558	0.866681	8.50074	2.23956e-17	2.31793e-16	27.9915	0.175171
Cndp2	0.102555	0.398269	9.80848	1.40279e-22	1.95926e-21	39.8203	0.163507
Stk16	0.102424	1.01035	8.70835	3.72902e-18	4.0287e-17	29.7589	0.17074
Dus1l	0.102269	0.670104	8.78365	1.92668e-18	2.10071e-17	30.4102	0.173026
Spr	0.102181	1.28873	8.89355	7.27695e-19	8.12136e-18	31.3707	0.169734
Nup93	0.102151	0.319755	10.8476	3.21649e-27	5.52266e-26	50.3936	0.158177
Mrpl42	0.102124	2.1917	12.0609	3.37808e-33	7.37318e-32	64.0416	0.171965
Gstm1	0.101977	0.722965	8.03328	1.08991e-15	1.02575e-14	24.1654	0.164709
Rcc1	0.101752	0.574628	9.0086	2.59376e-19	2.9704e-18	32.3887	0.172208
Acaa1b	0.101715	0.10492	15.481	2.93758e-53	1.20665e-51	109.938	0.15223
Exosc4	0.10151	0.644462	8.88308	7.98842e-19	8.89022e-18	31.2787	0.170952
Thyn1	0.101441	0.7651	8.40024	5.2551e-17	5.34088e-16	27.151	0.161578
Aasdhppt	0.101322	0.571067	8.84664	1.10421e-18	1.21854e-17	30.9593	0.159637
Eif5b	0.101291	1.49004	9.15099	7.10839e-20	8.39244e-19	33.6665	0.174898
Atic	0.101198	0.940286	8.20971	2.57808e-16	2.51225e-15	25.5845	0.169802
Srsf11	0.101153	1.35904	8.76137	2.34379e-18	2.54143e-17	30.2169	0.143854
Zcrb1	0.10113	1.12649	8.72764	3.15036e-18	3.40976e-17	29.9252	0.166477
Prkar2a	0.101025	1.21499	8.4223	4.36153e-17	4.45185e-16	27.3347	0.169014
Iscu	0.101017	0.954709	8.57975	1.13761e-17	1.20375e-16	28.6592	0.166408
Nadk	0.101005	0.705452	8.64733	6.34325e-18	6.76652e-17	29.235	0.163785
Parp1	0.101005	0.609288	8.60356	9.2642e-18	9.82919e-17	28.8616	0.159991
Eif4g1	0.100926	1.26105	8.49559	2.34022e-17	2.41788e-16	27.9482	0.17868
Rac1	0.100923	1.60807	9.881	6.88134e-23	9.77266e-22	40.5246	0.168191
Plek2	0.100909	0.58293	8.77122	2.14934e-18	2.33701e-17	30.3023	0.165323
Nme6	0.10078	0.489896	9.41776	5.9698e-21	7.4733e-20	36.1131	0.162146
Jmjd6	0.100758	0.480852	9.22648	3.55083e-20	4.26893e-19	34.3519	0.136867
Ndufs7	0.100671	2.22486	10.9107	1.62767e-27	2.82337e-26	51.0684	0.172642
Top2a	0.100595	1.4848	4.69438	2.72074e-06	1.11103e-05	3.0599	0.194634
Tex30	0.100572	0.527784	9.01159	2.52464e-19	2.89685e-18	32.4154	0.151634
Rbbp7	0.100541	1.43789	8.57329	1.20266e-17	1.27031e-16	28.6043	0.167597
Mrpl46	0.100374	1.05129	8.21059	2.55955e-16	2.49625e-15	25.5916	0.170049
Ddx46	0.100157	1.163	8.30696	1.14981e-16	1.13827e-15	26.3797	0.169723
Emc7	0.100026	0.911638	8.34172	8.5971e-17	8.61896e-16	26.6661	0.161676
Pus1	0.0999091	0.88238	8.3569	7.56927e-17	7.60786e-16	26.7915	0.169997
Abcf1	0.0998363	1.12938	8.53817	1.62596e-17	1.69922e-16	28.3071	0.17982
Ppp2ca	0.0998052	1.13669	8.62165	7.92361e-18	8.42195e-17	29.0157	0.171595
Mien1	0.0997756	1.09057	8.12082	5.35042e-16	5.12099e-15	24.8657	0.167909
Pfdn1	0.0997607	1.34611	8.97426	3.53369e-19	4.02732e-18	32.0836	0.162464
Hmgn1	0.0995963	2.23205	8.93909	4.84476e-19	5.47407e-18	31.7722	0.158684
Arl6ip4	0.0995865	0.92984	8.4195	4.46624e-17	4.55479e-16	27.3113	0.162813
Ube2k	0.0995608	1.13171	8.44452	3.61338e-17	3.70739e-16	27.5201	0.16661
Ufm1	0.0994401	0.799994	8.49364	2.37937e-17	2.45619e-16	27.9318	0.159832
Pusl1	0.0994296	0.499348	9.01817	2.37895e-19	2.73764e-18	32.4741	0.157636
Wdr4	0.0993346	0.382538	9.84204	1.00951e-22	1.41836e-21	40.1456	0.15597
Vps29	0.0993197	1.13517	8.35103	7.95149e-17	7.97846e-16	26.743	0.165674
Tspan13	0.0992789	0.410282	9.39797	7.19063e-21	8.94481e-20	35.9293	0.150481
Etfdh	0.0991963	0.63579	8.51056	2.05929e-17	2.13697e-16	28.0742	0.157794
Cks2	0.0990509	1.80822	5.93683	3.03273e-09	1.75696e-08	9.63215	0.181806
Nop2	0.0989815	0.495915	9.02089	2.32135e-19	2.67917e-18	32.4983	0.151152
Nop16	0.0989795	0.632019	8.4674	2.97526e-17	3.0633e-16	27.7116	0.157376
Ubb	0.0989694	3.52467	11.5043	2.2215e-30	4.32954e-29	57.6062	0.175669
Exosc1	0.0988857	0.570954	8.81279	1.48992e-18	1.63201e-17	30.6638	0.155542
Tm4sf20	0.0988309	1.99104	8.72553	3.20898e-18	3.47004e-17	29.907	0.159999
Ssrp1	0.098822	1.40258	8.7068	3.77993e-18	4.07998e-17	29.7455	0.172046
Emc4	0.0985619	0.91776	8.24706	1.89274e-16	1.85664e-15	25.8888	0.161575
Shmt1	0.0984238	0.976822	7.79413	7.33392e-15	6.50865e-14	22.2903	0.163912
Zfp593	0.0983769	0.454451	9.15602	6.78867e-20	8.04709e-19	33.712	0.157195
Psmc3	0.0983621	1.31346	8.14006	4.57128e-16	4.3966e-15	25.0206	0.16162
Selt	0.0982648	0.939066	8.28308	1.40315e-16	1.38327e-15	26.1836	0.159522
Fam96a	0.0982057	1.75564	9.19631	4.68933e-20	5.61485e-19	34.0773	0.160817
Tecr	0.0980541	1.5505	8.12306	5.25332e-16	5.03213e-15	24.8837	0.162214
Ppm1g	0.0980472	1.09151	8.07391	7.8408e-16	7.43243e-15	24.4895	0.168699
Ssbp1	0.0978025	1.21861	8.08879	6.94753e-16	6.60686e-15	24.6086	0.163073
Prpf31	0.0977095	0.63006	8.50339	2.18944e-17	2.27004e-16	28.0138	0.157719
Exosc3	0.0975384	0.694225	8.35577	7.64144e-17	7.67387e-16	26.7822	0.158159
Rbmxl1	0.0974015	1.06827	7.75215	1.01905e-14	8.98311e-14	21.9669	0.157857
Hn1	0.0970772	2.2533	9.56871	1.42608e-21	1.86621e-20	37.5278	0.180987
Mrpl49	0.0970722	0.88622	8.21166	2.53698e-16	2.47628e-15	25.6003	0.160517
9130401M01Rik	0.0969315	0.50147	8.8146	1.46627e-18	1.60759e-17	30.6796	0.151451
Cops6	0.0969248	1.16394	7.90942	2.94557e-15	2.67841e-14	23.1873	0.163463
Alpi	0.0968434	0.185897	9.79801	1.55459e-22	2.16362e-21	39.7187	0.150338
Psmd11	0.0968366	1.13786	7.95494	2.04759e-15	1.888e-14	23.545	0.159668
Clns1a	0.0968034	0.853637	8.10005	6.33845e-16	6.03249e-15	24.6989	0.163285
Cope	0.0963675	1.47763	8.32618	9.79161e-17	9.7504e-16	26.5379	0.158211
Gnpnat1	0.0963667	0.490061	8.87558	8.53949e-19	9.48564e-18	31.2129	0.148042
Ydjc	0.0963517	0.549393	8.33314	9.23762e-17	9.22982e-16	26.5953	0.163384
Stra13	0.0963446	1.63855	8.96376	3.88332e-19	4.40879e-18	31.9904	0.167863
Mrps17	0.0962071	1.27577	8.70595	3.80796e-18	4.10649e-17	29.7382	0.167533
Coq3	0.0961429	0.356073	9.61169	9.44833e-22	1.24887e-20	37.9347	0.149954
Derl1	0.0960297	0.826573	7.9526	2.0863e-15	1.92219e-14	23.5266	0.157968
Endog	0.0959831	0.782848	8.02912	1.12725e-15	1.06005e-14	24.1323	0.157473
Smlr1	0.0958096	0.286339	9.75294	2.41221e-22	3.3337e-21	39.2843	0.153352
Lsm6	0.095781	1.59325	9.2168	3.88283e-20	4.66333e-19	34.2636	0.161207
Mogs	0.0956843	0.619374	8.23745	2.04962e-16	2.00887e-15	25.8104	0.153073
Yars	0.0956819	0.338192	9.83783	1.05216e-22	1.47651e-21	40.1047	0.149647
Hspa4l	0.0956032	0.573003	8.06881	8.17292e-16	7.71634e-15	24.4487	0.130423
D8Ertd738e	0.0954143	1.81327	9.56669	1.45387e-21	1.90047e-20	37.5088	0.161287
Cars	0.0952516	0.23654	11.3225	1.73378e-29	3.21483e-28	55.5693	0.145959
Ndufs3	0.0952234	1.78413	7.99445	1.49095e-15	1.38663e-14	23.8571	0.160811
Kif2a	0.0951734	0.541822	8.60524	9.1308e-18	9.69635e-17	28.8759	0.162174
Mrpl13	0.0948794	1.28064	8.36693	6.95721e-17	7.01055e-16	26.8746	0.158568
Dhrs7b	0.0946835	0.874612	7.92919	2.51583e-15	2.30002e-14	23.3424	0.154855
Med8	0.0946714	0.852247	8.14377	4.4344e-16	4.27539e-15	25.0505	0.160644
Tmed2	0.0944843	1.594	8.87197	8.8181e-19	9.78594e-18	31.1812	0.161303
1110008P14Rik	0.0942558	0.367505	9.45665	4.1369e-21	5.223e-20	36.4754	0.144385
Ecsit	0.0942226	0.584671	8.2825	1.40993e-16	1.38764e-15	26.1788	0.152036
1190007I07Rik	0.0940979	0.98167	7.96915	1.82706e-15	1.69257e-14	23.6571	0.155084
Aldh1a1	0.0940651	0.160046	11.7693	1.04887e-31	2.14303e-30	60.6337	0.144102
Cd81	0.0939913	1.91831	7.93844	2.3366e-15	2.14113e-14	23.4151	0.155016
Rrp1	0.0939716	1.18948	8.13446	4.78553e-16	4.5952e-15	24.9755	0.163176
Mcm5	0.0939627	0.850749	6.51062	7.9529e-11	5.31541e-10	13.1816	0.152425
Fus	0.0938472	1.53558	8.10318	6.17886e-16	5.88534e-15	24.724	0.165067
Gtf3c6	0.0938089	0.703829	7.92526	2.59619e-15	2.37165e-14	23.3115	0.156092
G3bp2	0.0937875	1.18676	7.89342	3.34587e-15	3.02844e-14	23.062	0.159466
Pank3	0.093677	0.520407	7.99951	1.43139e-15	1.33438e-14	23.8973	0.152126
Htatip2	0.0936046	0.471138	8.53332	1.69498e-17	1.76978e-16	28.2661	0.150056
Srsf3	0.093553	2.55053	10.7414	1.00468e-26	1.68586e-25	49.2655	0.173023
Dek	0.0935492	1.92197	7.98928	1.55429e-15	1.44214e-14	23.8162	0.165737
Ces2g	0.093543	0.363738	9.07904	1.37054e-19	1.59582e-18	33.0184	0.148704
Rrp9	0.0935022	0.491016	8.5996	9.58656e-18	1.01621e-16	28.8279	0.147771
Polr2j	0.0933932	1.64945	9.38143	8.3983e-21	1.04142e-19	35.7759	0.157217
Pole3	0.0933751	1.00806	7.94612	2.19739e-15	2.0193e-14	23.4756	0.158739
Rfc4	0.0930824	0.838207	6.97114	3.40349e-12	2.5291e-11	16.2642	0.158682
Map2k3	0.0928984	0.850831	7.82802	5.61642e-15	5.02209e-14	22.5526	0.161334
2810428I15Rik	0.0928251	1.2534	8.1205	5.36419e-16	5.13002e-15	24.8632	0.159859
Pdia4	0.0927585	0.631515	7.89856	3.21179e-15	2.9093e-14	23.1022	0.145777
Las1l	0.0927334	0.538719	8.14158	4.51467e-16	4.34923e-15	25.0329	0.150366
2310033P09Rik	0.0926624	0.528686	8.18249	3.22657e-16	3.13385e-15	25.3636	0.148894
Glrx3	0.0924339	1.33425	7.42559	1.24295e-13	1.0297e-12	19.5098	0.153575
Ddx56	0.0923667	0.476942	8.52327	1.84724e-17	1.92536e-16	28.1813	0.157365
2310036O22Rik	0.0923075	1.58095	8.50094	2.23564e-17	2.31591e-16	27.9932	0.161948
Coa3	0.0922722	2.07973	9.62386	8.40586e-22	1.11509e-20	38.0503	0.172699
Noc2l	0.0920509	0.606406	7.94606	2.19852e-15	2.0193e-14	23.475	0.151133
Srsf6	0.0920456	1.4465	8.22031	2.36189e-16	2.30728e-15	25.6708	0.164205
Cisd3	0.091954	1.71788	7.59529	3.43178e-14	2.9355e-13	20.7737	0.156853
Sypl	0.0919094	1.53489	7.59013	3.57023e-14	3.05172e-13	20.7348	0.148374
Tst	0.0919009	0.48193	7.93963	2.31445e-15	2.12248e-14	23.4245	0.145289
Ctsz	0.0918879	1.26623	7.71942	1.31544e-14	1.15101e-13	21.7159	0.156978
Commd2	0.0918532	0.649226	8.02145	1.19924e-15	1.12595e-14	24.0714	0.146813
Itpa	0.0918454	0.932624	7.71847	1.32524e-14	1.15873e-13	21.7086	0.147637
Ccdc25	0.0918353	0.687969	7.65381	2.18779e-14	1.89055e-13	21.216	0.144994
Elof1	0.0917958	1.40235	8.30859	1.13434e-16	1.12483e-15	26.393	0.160871
Drap1	0.0917412	1.10877	7.80858	6.54637e-15	5.8272e-14	22.402	0.153353
Tbl3	0.0917011	0.401091	8.91819	5.84083e-19	6.54328e-18	31.5877	0.144721
Psph	0.0916941	0.268279	10.2757	1.30623e-24	2.00424e-23	44.4464	0.13539
Aurkb	0.0916767	0.523809	7.02195	2.37421e-12	1.7799e-11	16.617	0.157358
Hspa14	0.091294	0.711366	7.6222	2.79118e-14	2.39794e-13	20.9767	0.149789
Thop1	0.0912929	0.435792	8.6714	5.146e-18	5.51424e-17	29.4413	0.144174
Gsr	0.0911477	1.21299	7.3521	2.15154e-13	1.74933e-12	18.9713	0.15941
Pin4	0.0907603	1.05927	7.7504	1.03313e-14	9.08698e-14	21.9534	0.149563
Ctu2	0.0906606	0.330646	9.54329	1.81771e-21	2.36562e-20	37.288	0.143476
Gm10053	0.090592	0.484333	8.32115	1.02128e-16	1.01527e-15	26.4965	0.145655
Eftud2	0.0905919	0.518225	8.33022	9.46644e-17	9.44249e-16	26.5712	0.143017
Mrpl50	0.0905409	1.11006	7.79649	7.19891e-15	6.39363e-14	22.3085	0.150819
Stub1	0.0905115	1.23212	7.90221	3.11981e-15	2.82815e-14	23.1308	0.161832
Eif3c	0.0904593	1.59969	8.1258	5.13697e-16	4.92467e-15	24.9058	0.158515
Rwdd1	0.0903831	1.19831	7.86428	4.21634e-15	3.79599e-14	22.8346	0.154063
Slc25a10	0.0903778	0.682822	7.56783	4.23454e-14	3.60653e-13	20.5672	0.164371
Gtf2h5	0.0901782	1.28229	7.99796	1.44936e-15	1.35008e-14	23.885	0.151397
Iars	0.0901562	0.488628	8.29362	1.28526e-16	1.27023e-15	26.27	0.144778
Ddx24	0.0901411	0.982722	7.5309	5.61064e-14	4.74099e-13	20.2908	0.154094
Rps19bp1	0.0900024	0.951634	7.64956	2.26069e-14	1.95211e-13	21.1838	0.149115
Siva1	0.0899462	1.02563	6.26456	3.93963e-10	2.46984e-09	11.6199	0.145629
Mrps5	0.089945	1.19136	7.6831	1.74417e-14	1.51384e-13	21.4387	0.158553
Rab1a	0.0898166	1.19115	7.6427	2.3836e-14	2.05675e-13	21.1318	0.154544
Slc52a2	0.0898016	0.292816	9.71548	3.47104e-22	4.73069e-21	38.9246	0.141372
Rab2a	0.0896808	1.38366	7.95213	2.09428e-15	1.92804e-14	23.5228	0.152329
Incenp	0.0895335	0.603957	6.92154	4.82611e-12	3.55719e-11	15.9221	0.15598
Fcgrt	0.0893627	0.415388	8.1369	4.69099e-16	4.50807e-15	24.9952	0.146012
Smc4	0.0893531	1.35172	5.92933	3.17316e-09	1.83383e-08	9.5881	0.17478
Por	0.0891971	0.383123	8.64538	6.45144e-18	6.87572e-17	29.2184	0.141968
Pglyrp1	0.0891728	1.49087	6.79507	1.16324e-11	8.32492e-11	15.061	0.151354
Acp5	0.0890647	0.741678	7.05425	1.88588e-12	1.42921e-11	16.8426	0.14255
Noc4l	0.0889372	0.394352	8.66795	5.30281e-18	5.67199e-17	29.4117	0.14148
Eif2b1	0.0888167	0.807604	7.19351	6.90772e-13	5.41181e-12	17.8271	0.150122
Pdia3	0.0887821	1.68961	7.45509	9.95795e-14	8.29595e-13	19.7275	0.152167
Pycard	0.0887489	3.36611	9.53111	2.04314e-21	2.64446e-20	37.1725	0.165774
Hnrnpf	0.088472	2.38897	10.5164	1.08316e-25	1.74101e-24	46.9109	0.164288
Abcf2	0.0884158	0.466673	8.39062	5.69928e-17	5.78238e-16	27.0711	0.144606
Desi2	0.0884004	0.738479	7.47644	8.47663e-14	7.09685e-13	19.8856	0.135875
Syncrip	0.0883547	1.09387	7.42661	1.23352e-13	1.0226e-12	19.5173	0.155026
Imp4	0.0883405	0.973964	7.4308	1.19526e-13	9.92968e-13	19.5482	0.149617
Ppp1ca	0.0883075	1.96386	9.25783	2.65746e-20	3.2145e-19	34.6381	0.152196
Hprt	0.0882561	1.20875	7.27852	3.70769e-13	2.96565e-12	18.4373	0.1497
Carhsp1	0.088227	1.26292	7.39779	1.53065e-13	1.25922e-12	19.3055	0.154403
Tamm41	0.088145	0.498103	8.01931	1.22021e-15	1.14473e-14	24.0543	0.137065
Vdac2	0.0881326	2.09419	8.9511	4.35052e-19	4.92504e-18	31.8783	0.160812
Lgals2	0.087945	4.65858	8.89098	7.45662e-19	8.3062e-18	31.3467	0.162733
Nop9	0.0877693	0.460026	8.26819	1.58816e-16	1.56046e-15	26.0616	0.140107
Nudt5	0.0877614	0.750328	7.38004	1.74757e-13	1.42873e-12	19.1754	0.139247
Tmem120a	0.0876831	0.46587	7.60183	3.26394e-14	2.79597e-13	20.8229	0.145729
Tmem126a	0.0876661	0.901712	7.29004	3.40596e-13	2.73169e-12	18.5206	0.146722
Slc6a6	0.0875338	0.630548	7.37916	1.75899e-13	1.43708e-12	19.169	0.14201
Emc6	0.0875015	1.53676	8.55053	1.46245e-17	1.53512e-16	28.4116	0.151562
Hjurp	0.0874081	1.11104	6.29559	3.2301e-10	2.04671e-09	11.8135	0.142434
Ube2d3	0.0873226	1.88643	9.09906	1.14227e-19	1.33528e-18	33.1983	0.150625
Ppara	0.0872667	0.214997	10.5239	1.00109e-25	1.61568e-24	46.989	0.131401
Lamtor1	0.0870246	1.09461	7.38962	1.6269e-13	1.33469e-12	19.2456	0.153023
Pycrl	0.0869299	1.22384	7.21313	5.98726e-13	4.71253e-12	17.9673	0.15237
Mtch1	0.0868282	1.24438	7.51657	6.25626e-14	5.279e-13	20.1839	0.149718
Cldn7	0.0867862	2.99253	10.2416	1.85076e-24	2.81782e-23	44.1015	0.151398
Mcm3	0.0867823	0.770105	6.10484	1.07885e-09	6.49174e-09	10.6381	0.142291
Polr2c	0.0865524	0.988693	7.41949	1.30114e-13	1.0764e-12	19.4649	0.150055
Smu1	0.0864171	0.730709	7.16315	8.61235e-13	6.69409e-12	17.6108	0.141889
Kpnb1	0.0863642	1.08549	7.18321	7.44514e-13	5.82513e-12	17.7536	0.150593
Polr3k	0.0861739	0.986891	7.28176	3.62029e-13	2.90163e-12	18.4607	0.14441
Fgfbp1	0.0860529	1.01921	5.9348	3.06935e-09	1.77644e-08	9.62045	0.165592
Vars	0.0860347	0.838791	7.21564	5.87876e-13	4.63021e-12	17.9852	0.14599
Ncln	0.0859226	0.545376	7.67155	1.90747e-14	1.65314e-13	21.3507	0.144089
Anapc15	0.0857915	0.6106	7.54666	4.97667e-14	4.21733e-13	20.4086	0.143714
Hif1a	0.0856883	0.296266	9.23017	3.43208e-20	4.13036e-19	34.3855	0.129332
Nqo1	0.0856737	0.232927	9.72936	3.03359e-22	4.15363e-21	39.0577	0.136461
Trp53	0.0856513	1.30259	7.12386	1.14414e-12	8.82923e-12	17.3323	0.143831
Tk1	0.0854364	1.0512	5.58886	2.36372e-08	1.25394e-07	7.63799	0.159468
Suclg1	0.0854168	2.16862	8.43702	3.85032e-17	3.94366e-16	27.4575	0.148407
Szrd1	0.085398	0.658792	7.46696	9.10576e-14	7.60206e-13	19.8153	0.140438
Fkbp1a	0.0851076	1.57758	8.22702	2.23442e-16	2.18456e-15	25.7254	0.145882
Rpn2	0.0849444	1.55734	7.26569	4.07465e-13	3.25257e-12	18.3448	0.143684
Rfc5	0.084925	0.650847	7.15398	9.20383e-13	7.13041e-12	17.5457	0.147981
Mrps15	0.0848693	1.16852	7.05113	1.92838e-12	1.45955e-11	16.8207	0.145576
Herpud1	0.0847933	0.431719	7.77813	8.31533e-15	7.36857e-14	22.1668	0.113672
Rbm25	0.084634	1.45967	7.26435	4.11485e-13	3.28244e-12	18.3351	0.128622
Hdac3	0.0845771	0.629428	7.3453	2.26301e-13	1.83617e-12	18.9217	0.137311
Mrpl2	0.0844691	1.10808	7.29562	3.26863e-13	2.6269e-12	18.561	0.143967
Tfg	0.084463	0.972696	6.85958	7.44065e-12	5.42013e-11	15.4983	0.140907
Mfge8	0.0843563	0.628901	6.98372	3.11382e-12	2.3153e-11	16.3513	0.13735
Cisd2	0.0841312	1.14022	7.16189	8.69137e-13	6.74522e-12	17.6019	0.137651
Ldb3	0.0840503	0.4043	7.90439	3.06603e-15	2.78366e-14	23.1479	0.135778
Bub3	0.0839995	0.992881	6.17315	7.03297e-10	4.31312e-09	11.055	0.145905
Eif1ax	0.0839799	1.47522	7.72857	1.225e-14	1.07426e-13	21.7859	0.141725
Nelfe	0.0837962	0.653577	7.17529	7.88609e-13	6.15792e-12	17.6972	0.143595
Sptlc2	0.0837345	0.460781	7.82833	5.60274e-15	5.01365e-14	22.555	0.136062
Alg3	0.0834804	0.305418	8.77692	2.04419e-18	2.22677e-17	30.3518	0.127353
Fxn	0.0834534	0.642237	7.23294	5.18056e-13	4.10215e-12	18.1092	0.139725
Prelid1	0.0833963	2.18221	8.91606	5.95274e-19	6.66233e-18	31.5689	0.146113
Dtd1	0.0831974	0.428171	7.83873	5.16108e-15	4.62192e-14	22.6357	0.127882
Mrpl3	0.0830836	0.765569	7.01633	2.47086e-12	1.84768e-11	16.5779	0.131816
Ppp1r2	0.0830317	0.915832	7.04186	2.06015e-12	1.55332e-11	16.756	0.139678
Eny2	0.0829416	1.75896	8.41428	4.66776e-17	4.75212e-16	27.2678	0.141541
Ddx3x	0.0828826	1.14685	6.83705	8.70137e-12	6.31129e-11	15.3451	0.159648
Ptrh2	0.0828268	0.853348	6.6978	2.26447e-11	1.58701e-10	14.4094	0.139798
Eif1a	0.0828071	0.957691	6.65285	3.0713e-11	2.12476e-10	14.1114	0.135022
Chmp6	0.082807	0.676279	7.11303	1.23705e-12	9.51513e-12	17.2558	0.15535
Dynll2	0.0826791	1.75817	8.01191	1.29528e-15	1.21227e-14	23.9956	0.143211
Nxt1	0.0826579	0.746971	6.90257	5.51246e-12	4.04544e-11	15.7919	0.135543
Mrps31	0.0826066	0.867471	6.54272	6.42688e-11	4.34209e-10	13.3897	0.141169
Arpp19	0.0825941	1.71918	8.16554	3.7092e-16	3.58495e-15	25.2264	0.145733
Farsb	0.0825714	1.04121	6.79728	1.14563e-11	8.20386e-11	15.0759	0.140124
Pcna	0.0823755	1.07158	5.01461	5.43329e-07	2.44581e-06	4.60797	0.133942
Sap18	0.0823676	1.55125	7.62503	2.73105e-14	2.3497e-13	20.9981	0.145167
Sltm	0.0823142	1.03767	6.52167	7.39158e-11	4.97397e-10	13.2531	0.136617
Spcs1	0.0822875	1.81266	8.3883	5.81215e-17	5.89183e-16	27.0518	0.139875
Glo1	0.0822221	1.37676	7.23343	5.16177e-13	4.09001e-12	18.1128	0.144187
Atp2a2	0.0821788	0.910326	6.59668	4.48233e-11	3.05978e-10	13.7418	0.126998
Adh5	0.0820937	1.15298	6.16991	7.17809e-10	4.39755e-09	11.0351	0.134565
Ndufb8	0.0819818	2.60137	10.7138	1.34808e-26	2.243e-25	48.9743	0.144294
Ugdh	0.0818881	0.344378	8.1407	4.54726e-16	4.37706e-15	25.0258	0.127811
Uxt	0.0817642	0.658262	7.01749	2.4506e-12	1.83369e-11	16.5859	0.133779
Pelo	0.0816787	0.36141	8.17047	3.562e-16	3.4455e-15	25.2662	0.12273
Sf3a3	0.0816389	0.674024	6.95276	3.87479e-12	2.8703e-11	16.1371	0.135473
Rpp30	0.0815276	0.457743	7.5641	4.35665e-14	3.70519e-13	20.5393	0.129947
Tgoln1	0.0814905	0.602413	7.07528	1.62235e-12	1.23503e-11	16.9901	0.129581
Got2	0.0814618	0.882438	6.80828	1.06184e-11	7.62693e-11	15.1502	0.14296
Rabl6	0.081456	0.671907	7.04919	1.95516e-12	1.47792e-11	16.8072	0.136296
0610007P14Rik	0.0813763	1.0977	6.91294	5.12616e-12	3.77365e-11	15.8631	0.141026
Rbx1	0.0813549	1.88741	8.51321	2.0133e-17	2.09108e-16	28.0965	0.145627
Larp4	0.0813529	0.660093	7.02537	2.31703e-12	1.73814e-11	16.6408	0.136642
Mrpl27	0.0813408	1.0729	7.01852	2.43273e-12	1.82175e-11	16.5931	0.13967
Klhdc4	0.0812948	0.343517	8.41354	4.69672e-17	4.77749e-16	27.2617	0.127873
Arl1	0.0812388	0.941269	6.6581	2.96411e-11	2.05301e-10	14.1461	0.145875
Minos1	0.0812312	2.67889	10.1428	5.04499e-24	7.54515e-23	43.1093	0.143818
Nap1l1	0.0811788	1.21153	5.64586	1.70191e-08	9.1309e-08	7.95656	0.141515
Grhpr	0.0810817	0.577463	7.14974	9.49063e-13	7.34779e-12	17.5156	0.129481
Smyd2	0.0809977	0.832092	6.7599	1.48162e-11	1.05397e-10	14.8243	0.135664
Ccl6	0.080995	0.146843	11.6524	4.0639e-31	8.03946e-30	59.2905	0.11866
Isy1	0.0809879	0.479825	7.51615	6.27623e-14	5.29207e-13	20.1807	0.128689
Idh3a	0.0809313	1.48205	7.1947	6.84833e-13	5.37239e-12	17.8355	0.149182
Ddc	0.0808357	0.514905	7.18065	7.5851e-13	5.9268e-12	17.7353	0.130741
Homer2	0.0807676	0.572672	7.02936	2.25218e-12	1.69164e-11	16.6686	0.132108
Crot	0.0806706	0.324149	8.36712	6.94588e-17	7.00509e-16	26.8762	0.12839
Rrm2	0.0806046	0.570114	5.78681	7.45451e-09	4.16762e-08	8.75793	0.140118
Wdr61	0.0804683	0.982322	6.46643	1.06462e-10	7.03604e-10	12.8967	0.136725
Cib1	0.0802531	1.8478	7.86812	4.08994e-15	3.68781e-14	22.8645	0.138315
Psmc1	0.0801988	0.847768	6.56252	5.63274e-11	3.81427e-10	13.5186	0.13654
Larp1b	0.0800979	0.745469	6.65901	2.94599e-11	2.04165e-10	14.1521	0.142521
Hist1h4i	0.0800845	0.289999	7.68414	1.7302e-14	1.50281e-13	21.4466	0.120421
Tceb1	0.0800493	1.39511	7.29247	3.34561e-13	2.68694e-12	18.5381	0.138075
Slc29a1	0.0800166	0.368281	7.58737	3.64673e-14	3.11261e-13	20.714	0.129258
Purb	0.0799992	1.24484	6.78906	1.21242e-11	8.67166e-11	15.0205	0.138619
4833439L19Rik	0.0799011	0.509178	7.33273	2.48429e-13	2.01158e-12	18.8302	0.126911
Nol12	0.0794144	0.613969	7.08482	1.5151e-12	1.15711e-11	17.0571	0.133684
1110004E09Rik	0.0794105	0.572239	7.0735	1.64327e-12	1.24935e-11	16.9775	0.134701
Ubfd1	0.0793529	0.578571	7.07859	1.58436e-12	1.20766e-11	17.0133	0.122861
Nedd8	0.0792398	2.14987	9.34656	1.16404e-20	1.42997e-19	35.4534	0.13401
Tmem251	0.0790909	0.414116	7.624	2.75285e-14	2.36673e-13	20.9903	0.119365
Abhd11	0.0789467	1.20171	6.724	1.89423e-11	1.33607e-10	14.584	0.136678
Serpinb1a	0.0789323	1.40852	5.37351	7.94788e-08	3.97058e-07	6.46355	0.145454
Psmg3	0.078913	1.03576	6.61206	4.04278e-11	2.76611e-10	13.8427	0.134132
Bpgm	0.0789033	0.410359	7.60995	3.06688e-14	2.62907e-13	20.8841	0.128782
Mcm7	0.0787652	0.923981	5.58826	2.37176e-08	1.25708e-07	7.6347	0.13504
Mrps16	0.0787371	1.48281	7.34056	2.34411e-13	1.89937e-12	18.8872	0.140705
Zfp706	0.0786715	2.02447	9.10415	1.09052e-19	1.27605e-18	33.244	0.134017
Hpdl	0.0786689	0.199192	9.68779	4.53851e-22	6.15012e-21	38.6595	0.121215
Ltv1	0.0786503	0.472678	7.31957	2.73868e-13	2.21e-12	18.7345	0.131239
Krtcap2	0.0786475	1.80587	7.62115	2.81387e-14	2.41568e-13	20.9687	0.137262
Setd8	0.078629	1.21541	6.66497	2.82953e-11	1.96787e-10	14.1915	0.140502
Pfn1	0.0786247	3.15708	11.2425	4.24421e-29	7.72447e-28	54.6819	0.141835
Slc19a1	0.0786115	0.356509	7.72714	1.23876e-14	1.08552e-13	21.775	0.124584
Carnmt1	0.0784648	0.572871	6.93088	4.51978e-12	3.33348e-11	15.9864	0.130223
Nop14	0.0783327	0.530758	6.81783	9.94011e-12	7.17021e-11	15.2148	0.126673
Acox1	0.0781573	0.328924	7.92086	2.68887e-15	2.45443e-14	23.277	0.121228
Gmnn	0.0781048	1.14864	5.90729	3.62559e-09	2.08207e-08	9.45847	0.145199
Pak1ip1	0.0780839	0.887848	6.40357	1.60682e-10	1.04673e-09	12.4949	0.132483
Degs2	0.0780218	1.02692	6.30688	3.0042e-10	1.91074e-09	11.8843	0.138616
Cops4	0.0777323	0.936067	6.40325	1.61023e-10	1.04838e-09	12.4928	0.132488
Ntmt1	0.0777256	0.471983	7.14792	9.61683e-13	7.44062e-12	17.5027	0.129608
Acp1	0.0777119	1.26643	6.76143	1.46611e-11	1.04356e-10	14.8346	0.137454
Mxra7	0.077702	0.179385	10.2135	2.46339e-24	3.73615e-23	43.8186	0.118376
Deb1	0.0776876	0.769665	6.51621	7.66401e-11	5.13976e-10	13.2177	0.138969
l7Rn6	0.0776577	0.961412	6.54349	6.39414e-11	4.32244e-10	13.3947	0.131063
Cops5	0.0775271	1.00051	6.37408	1.94657e-10	1.26111e-09	12.3076	0.133136
Usp14	0.0773809	0.693941	6.56944	5.37845e-11	3.65043e-10	13.5637	0.129586
Rer1	0.0773571	1.62831	7.09832	1.37511e-12	1.0536e-11	17.1521	0.140708
Kcnk1	0.0772998	0.809992	6.10173	1.09998e-09	6.6122e-09	10.6192	0.115363
Dbf4	0.0772955	0.506549	6.70689	2.12857e-11	1.4962e-10	14.4699	0.130416
1810043H04Rik	0.0771738	1.22209	6.44007	1.26583e-10	8.31471e-10	12.7277	0.138212
Tmed9	0.077035	1.25345	6.51518	7.71622e-11	5.16891e-10	13.2111	0.13129
Psip1	0.0769861	0.673747	6.09675	1.13462e-09	6.81347e-09	10.589	0.126817
Acads	0.0769531	0.861168	6.29328	3.27813e-10	2.07603e-09	11.7991	0.128163
Lsm4	0.076919	2.33418	9.0874	1.27018e-19	1.48188e-18	33.0935	0.134418
Pecr	0.0769011	0.381532	7.48602	7.88497e-14	6.62291e-13	19.9567	0.120245
Slc16a12	0.0768672	0.0964666	13.0902	9.68105e-39	2.52819e-37	76.7102	0.113597
Aunip	0.0768214	0.299167	8.01872	1.22601e-15	1.14926e-14	24.0496	0.122467
Top1	0.0767738	1.57195	6.81085	1.04321e-11	7.49765e-11	15.1676	0.132692
Josd2	0.0767652	0.619577	6.66425	2.84326e-11	1.97625e-10	14.1868	0.121744
Bcap31	0.0767305	1.43718	5.98534	2.25602e-09	1.32253e-08	9.91995	0.130146
Bax	0.0766192	1.28518	6.45836	1.12266e-10	7.40302e-10	12.8449	0.133619
Bod1	0.0765052	0.58014	6.91224	5.15123e-12	3.78739e-11	15.8583	0.128
Ppil1	0.0764555	1.1208	6.22079	5.20464e-10	3.22868e-09	11.3484	0.135121
Gfm1	0.0764231	0.450185	7.19394	6.88619e-13	5.39851e-12	17.8301	0.116743
Rps27l	0.0763716	3.14833	12.1624	1.00256e-33	2.21275e-32	65.2468	0.12881
Lonp1	0.0763025	0.714439	6.4879	9.2416e-11	6.14548e-10	13.0349	0.123201
Coa7	0.0763002	0.435599	7.3291	2.55198e-13	2.06356e-12	18.8038	0.125618
Cct2	0.076293	1.86522	7.38382	1.69895e-13	1.3909e-12	19.2031	0.127995
Calm1	0.0762114	3.40597	9.89511	5.9874e-23	8.52358e-22	40.6622	0.139925
Srebf1	0.0761984	0.285249	8.43572	3.89302e-17	3.98395e-16	27.4466	0.121549
Srp9	0.0761922	1.76722	7.71168	1.39712e-14	1.22068e-13	21.6567	0.13212
Dbi	0.0761293	3.53507	9.60669	9.91232e-22	1.30728e-20	37.8873	0.136681
Dnajc11	0.0761263	0.631623	6.73925	1.70678e-11	1.21123e-10	14.6859	0.134305
Tpd52	0.0761109	1.38791	6.95975	3.68857e-12	2.73751e-11	16.1854	0.135604
Galnt12	0.0760991	0.351787	7.22442	5.51341e-13	4.35695e-12	18.0482	0.111882
Mrps28	0.0760753	1.22171	6.57363	5.23012e-11	3.55792e-10	13.5911	0.135352
S100a16	0.0760111	0.60505	6.34214	2.39374e-10	1.53902e-09	12.1059	0.128107
Arl2	0.0758689	0.542433	6.90241	5.51838e-12	4.04727e-11	15.7909	0.123295
Gclm	0.0756289	0.735362	6.3915	1.73824e-10	1.12862e-09	12.4181	0.130335
Eed	0.0756184	0.613083	6.59513	4.52928e-11	3.08827e-10	13.7317	0.122019
Tcof1	0.0755946	0.625245	6.44485	1.22677e-10	8.06711e-10	12.7583	0.127197
Pmf1	0.075551	1.13706	6.28589	3.4371e-10	2.17322e-09	11.753	0.137362
Cct5	0.0754567	1.9842	6.5152	7.71529e-11	5.16891e-10	13.2112	0.125811
Mrpl37	0.0754259	0.778538	6.42443	1.40224e-10	9.18011e-10	12.6278	0.125027
Thoc7	0.0753829	1.77019	7.68255	1.75171e-14	1.51926e-13	21.4344	0.136523
Rpn1	0.075315	1.38555	6.64432	3.25329e-11	2.2428e-10	14.0551	0.130004
Arpc1b	0.0753037	2.02297	7.55411	4.70187e-14	3.99018e-13	20.4644	0.132047
Snx7	0.0752567	0.897794	6.1851	6.52277e-10	4.00854e-09	11.1284	0.128723
2410016O06Rik	0.0752307	0.420608	7.22099	5.65331e-13	4.46155e-12	18.0236	0.11259
Capg	0.0752279	0.112312	11.3669	1.05274e-29	1.97681e-28	56.0638	0.112626
Ciapin1	0.0752122	0.523506	6.80637	1.07597e-11	7.72376e-11	15.1373	0.142081
Esf1	0.0750936	0.848464	6.24792	4.38049e-10	2.73319e-09	11.5165	0.122203
Sarnp	0.0750847	1.20558	6.37757	1.90298e-10	1.23422e-09	12.3298	0.130865
Nsmce4a	0.0750551	1.07102	6.16075	7.60366e-10	4.64864e-09	10.9789	0.134037
Rpp14	0.0750334	0.613862	6.54635	6.27379e-11	4.2435e-10	13.4133	0.123095
Utp3	0.0749652	0.835723	6.32023	2.75695e-10	1.7601e-09	11.968	0.119955
Stmn1	0.0746752	2.6674	6.21669	5.34348e-10	3.31307e-09	11.3227	0.130863
Znhit3	0.0745174	0.566766	6.78267	1.26696e-11	9.04537e-11	14.9774	0.127268
Mak16	0.074399	0.543903	6.61479	3.96924e-11	2.72011e-10	13.8607	0.115929
Gpx4	0.0743761	2.21148	8.08565	7.1272e-16	6.76684e-15	24.5835	0.133585
Prmt7	0.0742408	0.518071	6.64934	3.14494e-11	2.17317e-10	14.0882	0.122172
Mrpl48	0.0742392	0.99663	6.18982	6.33146e-10	3.89704e-09	11.1574	0.124947
Mrps36	0.0742251	1.49991	6.7113	2.06555e-11	1.45449e-10	14.4993	0.132144
Zfp326	0.074188	0.590794	6.31922	2.77498e-10	1.77066e-09	11.9617	0.121507
Slc25a1	0.0739818	0.653697	6.336	2.49052e-10	1.59777e-09	12.0672	0.125452
Erp44	0.0739132	0.871715	5.86223	4.75504e-09	2.70053e-08	9.19482	0.125426
Lbr	0.0738403	0.935503	5.99336	2.14803e-09	1.2611e-08	9.96768	0.133128
Mdp1	0.0738228	0.835923	6.2723	3.74946e-10	2.35686e-09	11.6681	0.126981
Cyp4a10	0.0737243	0.0479533	15.9838	1.33818e-56	6.06538e-55	117.593	0.109529
Pfkp	0.0737207	0.426006	6.46456	1.07782e-10	7.11924e-10	12.8847	0.122937
Sf3b6	0.0736516	1.60899	6.98937	2.99186e-12	2.23022e-11	16.3904	0.12642
Gstk1	0.073634	0.180191	9.34124	1.22339e-20	1.49976e-19	35.4043	0.111736
Slc7a1	0.0735287	0.578009	6.36534	2.06006e-10	1.33027e-09	12.2524	0.12089
Mrps11	0.0734311	0.782366	6.21042	5.55847e-10	3.4358e-09	11.2843	0.119612
Usp39	0.0734271	0.397297	7.25049	4.55554e-13	3.62421e-12	18.2353	0.120297
Sep15	0.0734118	1.78489	7.40254	1.47724e-13	1.21613e-12	19.3403	0.125785
Cetn3	0.073295	1.12461	6.05092	1.50755e-09	8.97098e-09	10.3123	0.127337
Anp32a	0.0731634	1.50604	6.03688	1.64403e-09	9.74882e-09	10.2279	0.134661
Bsg	0.0731205	2.60231	9.66065	5.89858e-22	7.89368e-21	38.4004	0.131264
2700029M09Rik	0.0731179	0.924202	5.94506	2.88406e-09	1.67576e-08	9.68101	0.124623
Dnajc22	0.0730966	0.564205	6.46183	1.09734e-10	7.24013e-10	12.8672	0.123652
Sec11c	0.0730487	1.3533	6.05831	1.44023e-09	8.58769e-09	10.3568	0.124153
Plpp1	0.0729324	0.203202	8.95753	4.10651e-19	4.65326e-18	31.9353	0.111523
Mrps30	0.0728405	0.74843	6.12826	9.32162e-10	5.64354e-09	10.7805	0.123348
Sult2b1	0.0728111	0.317129	7.56735	4.24983e-14	3.61694e-13	20.5637	0.114838
Ncbp1	0.0728082	0.421176	7.03843	2.11117e-12	1.59077e-11	16.732	0.115458
Eif3a	0.0727564	1.9789	7.53242	5.54636e-14	4.69003e-13	20.3021	0.130048
Fcf1	0.072697	0.918381	5.81878	6.16495e-09	3.46632e-08	8.94246	0.121626
Asf1b	0.0726438	0.573068	5.91188	3.52645e-09	2.03007e-08	9.48543	0.126499
4931406C07Rik	0.07263	0.48663	6.64807	3.1721e-11	2.19065e-10	14.0798	0.117689
P4hb	0.0725417	1.70963	6.21041	5.55884e-10	3.4358e-09	11.2842	0.133076
Usp10	0.072394	0.637586	6.30447	3.05111e-10	1.93744e-09	11.8692	0.123552
Ndufaf6	0.0723607	0.441922	6.83226	8.99488e-12	6.50822e-11	15.3126	0.113879
Cltb	0.0723202	0.917512	6.02328	1.78759e-09	1.05578e-08	10.1464	0.127996
Cyp2c66	0.0721339	0.0725987	13.7344	1.98987e-42	6.00514e-41	85.1438	0.10684
Cyb5r3	0.0720022	0.901346	5.7368	1.00129e-08	5.52229e-08	8.47138	0.128274
Aqp11	0.0719569	0.546693	6.2853	3.45031e-10	2.1804e-09	11.7492	0.1192
Faah	0.0719033	0.507696	6.50591	8.20517e-11	5.47474e-10	13.1511	0.113824
Med9	0.0718564	0.659942	6.23421	4.77984e-10	2.97295e-09	11.4314	0.121678
Swi5	0.0718059	2.1803	8.37538	6.47997e-17	6.54638e-16	26.9446	0.125928
Cd63	0.071749	1.83617	5.72588	1.06762e-08	5.87442e-08	8.40911	0.125522
Ddx1	0.0717458	0.834939	5.95717	2.67918e-09	1.56131e-08	9.75269	0.121956
Nol8	0.0716317	0.361029	7.06725	1.71839e-12	1.30562e-11	16.9337	0.106812
Tmem261	0.0715612	1.0599	6.15505	7.88099e-10	4.80825e-09	10.944	0.124994
Aqp4	0.0714113	0.628522	5.56973	2.63731e-08	1.39035e-07	7.53181	0.118221
Ywhaz	0.0713718	1.23183	6.02811	1.73521e-09	1.02638e-08	10.1754	0.132527
Plk1	0.0713713	0.499659	5.65846	1.58211e-08	8.53461e-08	8.02738	0.131405
Zranb2	0.071286	0.810313	5.88838	4.06352e-09	2.31781e-08	9.3476	0.128453
Gfer	0.0712254	1.22111	6.30963	2.95164e-10	1.88034e-09	11.9015	0.12441
Fubp1	0.0712021	1.335	5.89444	3.91782e-09	2.24228e-08	9.3831	0.112965
Cdk5rap1	0.0710821	0.1641	9.60841	9.74981e-22	1.28728e-20	37.9037	0.110463
Asf1a	0.0708522	0.589211	6.16172	7.55736e-10	4.62512e-09	10.9849	0.113717
Setd6	0.0708503	0.296488	7.59858	3.34651e-14	2.86464e-13	20.7984	0.112294
Cd3eap	0.0707721	0.548791	5.9915	2.17259e-09	1.27489e-08	9.95662	0.11752
Ccdc58	0.0707563	0.978266	5.85472	4.97407e-09	2.81412e-08	9.15105	0.117484
Naa10	0.0706533	1.39923	6.40286	1.61428e-10	1.05044e-09	12.4903	0.122858
Rpl36al	0.0706474	3.26828	13.0872	1.0068e-38	2.62344e-37	76.6713	0.126109
Trip13	0.0705038	0.301249	7.5493	4.87758e-14	4.13633e-13	20.4283	0.119019
Abce1	0.0703615	0.64251	6.03481	1.66511e-09	9.86888e-09	10.2155	0.122588
Nup37	0.070356	0.434786	6.43018	1.35046e-10	8.85587e-10	12.6645	0.125432
2210016F16Rik	0.0703401	0.865076	5.75864	8.80492e-09	4.88795e-08	8.59622	0.132035
Mecr	0.0702438	0.933962	5.76758	8.35229e-09	4.64977e-08	8.64748	0.116011
Oit1	0.0702268	0.489131	6.16225	7.53223e-10	4.61212e-09	10.9881	0.111052
Scrn2	0.0702144	0.405368	6.85094	7.90127e-12	5.74505e-11	15.4395	0.115052
Mrpl19	0.0701432	0.910673	5.85566	4.94603e-09	2.80328e-08	9.15654	0.125799
Wdr83os	0.0700906	1.49987	6.61242	4.03302e-11	2.76103e-10	13.8451	0.120517
Psmg1	0.070016	0.693062	5.86075	4.7976e-09	2.72209e-08	9.18616	0.115308
Cdc20	0.0699956	0.792406	4.00988	6.13281e-05	0.000205819	0.0916583	0.139063
Rwdd4a	0.0699787	0.464033	6.63231	3.52791e-11	2.42506e-10	13.9759	0.114556
Ociad2	0.0699649	1.97372	6.62995	3.58429e-11	2.46238e-10	13.9604	0.127092
Sra1	0.0697039	1.00213	5.84302	5.33479e-09	3.00956e-08	9.083	0.123
Rbm27	0.069634	0.67026	5.96721	2.5201e-09	1.47296e-08	9.81224	0.111499
Defa5	0.0695314	0.0943277	12.2125	5.48839e-34	1.22505e-32	65.8447	0.0970871
Lars	0.0694839	0.445457	6.53931	6.57464e-11	4.43179e-10	13.3675	0.117613
Prpf38b	0.0694721	0.969126	5.74702	9.42887e-09	5.21963e-08	8.52974	0.104506
Mpc1	0.0694418	1.55359	6.33998	2.42743e-10	1.55983e-09	12.0922	0.124593
Gpaa1	0.0693919	0.591628	6.08043	1.2557e-09	7.5063e-09	10.4903	0.112705
Yars2	0.0691942	0.401916	6.65966	2.93309e-11	2.0339e-10	14.1564	0.107789
Mcts2	0.0689904	0.325771	7.22559	5.46642e-13	4.32561e-12	18.0566	0.109069
Amacr	0.0689657	0.334929	7.11835	1.19059e-12	9.16969e-12	17.2933	0.113288
Rars	0.0689229	0.821821	5.46401	4.80025e-08	2.46258e-07	6.95156	0.12246
Tma7	0.0689092	2.42137	7.96073	1.9548e-15	1.80808e-14	23.5906	0.120775
mt-Co3	0.0688097	5.44329	11.8411	4.55014e-32	9.39409e-31	61.4621	0.120235
Ndufa5	0.0688009	2.05147	6.86081	7.37717e-12	5.3772e-11	15.5067	0.124264
Smpdl3b	0.0687228	0.241305	7.91481	2.82185e-15	2.56986e-14	23.2295	0.106386
Mapk13	0.0687109	1.91211	6.98734	3.0352e-12	2.26111e-11	16.3763	0.128979
Med19	0.0686819	0.666954	5.85534	4.95551e-09	2.8063e-08	9.15468	0.112631
Yae1d1	0.0685754	0.643676	5.96586	2.54106e-09	1.48448e-08	9.80419	0.111797
Canx	0.0685464	1.73965	6.33868	2.44777e-10	1.57119e-09	12.0841	0.123971
Acacb	0.0684904	0.0683486	13.884	2.6246e-43	8.12803e-42	87.1567	0.101786
Ssr4	0.0684807	2.34157	8.44128	3.71399e-17	3.80732e-16	27.493	0.122947
Ywhab	0.0684748	1.29833	5.98447	2.26804e-09	1.32892e-08	9.91478	0.12374
Gnb1	0.068329	1.35898	5.79807	6.97298e-09	3.90579e-08	8.8228	0.121653
Mvb12a	0.0682618	0.872918	5.71363	1.1471e-08	6.29619e-08	8.33941	0.115834
Dtnbp1	0.0682554	0.377848	6.83077	9.08877e-12	6.57214e-11	15.3025	0.113748
Sars	0.0682507	0.794202	5.67588	1.42981e-08	7.7519e-08	8.12559	0.116401
Pex16	0.0681275	0.440643	6.48451	9.45089e-11	6.27408e-10	13.013	0.123336
Get4	0.0680038	0.559913	6.12572	9.4707e-10	5.72501e-09	10.765	0.113061
Mtx1	0.0679249	0.715545	5.74176	9.72569e-09	5.3764e-08	8.49964	0.117124
Mrps12	0.0678957	1.52848	6.51688	7.63024e-11	5.12873e-10	13.2221	0.120169
Slc16a13	0.0678391	0.170143	9.10797	1.05318e-19	1.23358e-18	33.2784	0.101136
Commd1	0.0678246	1.39222	5.97216	2.44517e-09	1.43129e-08	9.84161	0.120633
Timm10b	0.0678139	1.11811	5.8625	4.74733e-09	2.69745e-08	9.1964	0.122089
Serbp1	0.067754	2.7294	9.25408	2.75127e-20	3.32117e-19	34.6038	0.130139
Coro1c	0.0677484	0.58631	5.90402	3.69792e-09	2.12258e-08	9.43927	0.118663
Ddx39b	0.0677295	1.52369	5.45833	4.95579e-08	2.53906e-07	6.92069	0.125194
1810065E05Rik	0.0677197	0.132857	9.72308	3.22421e-22	4.39936e-21	38.9975	0.102644
Abhd6	0.0677117	0.213167	8.19347	2.94775e-16	2.8654e-15	25.4526	0.10567
Abcg2	0.0677115	0.507247	5.97999	2.33104e-09	1.36516e-08	9.88812	0.108452
Aurka	0.067581	0.468112	5.50206	3.8742e-08	2.00928e-07	7.15914	0.115988
Chordc1	0.0675662	0.498636	6.04743	1.54036e-09	9.16159e-09	10.2913	0.0771043
Tcp1	0.0675496	1.97755	6.98714	3.03938e-12	2.2628e-11	16.375	0.122746
Erich4	0.0672935	0.15512	9.02045	2.33048e-19	2.68709e-18	32.4944	0.106033
Cops3	0.067259	0.840252	5.39056	7.2319e-08	3.6313e-07	6.55488	0.115645
Nmral1	0.0672218	0.388759	6.30204	3.09912e-10	1.96688e-09	11.8539	0.108882
Gm21002	0.0672076	0.145023	9.45449	4.22218e-21	5.32498e-20	36.4553	0.096067
Zdhhc3	0.0671588	0.723214	5.69048	1.31322e-08	7.14272e-08	8.20813	0.116787
Ppie	0.0670813	0.660061	5.71281	1.15264e-08	6.3216e-08	8.33473	0.110642
Znhit2	0.0670411	0.359483	6.81141	1.03913e-11	7.47747e-11	15.1714	0.111975
Ndufs5	0.0670055	1.85351	6.58906	4.71714e-11	3.2145e-10	13.6919	0.121151
Phlda1	0.0670005	0.227076	6.70692	2.1282e-11	1.4962e-10	14.4701	0.08585
Sfxn1	0.0668636	1.45295	5.86167	4.7711e-09	2.70835e-08	9.19154	0.128483
Pes1	0.0668143	0.584306	5.90798	3.61042e-09	2.07437e-08	9.46255	0.110212
Ccnb1	0.0667605	0.651432	4.49084	7.19769e-06	2.77086e-05	2.12884	0.126931
Prep	0.0667434	0.282562	7.40661	1.43285e-13	1.18205e-12	19.3703	0.105169
Rbfa	0.0666737	0.736437	5.73217	1.02895e-08	5.66687e-08	8.44493	0.114188
Rfxap	0.0666672	0.418936	6.42072	1.43666e-10	9.38473e-10	12.6041	0.0995735
Tarbp2	0.0665559	0.468428	6.14657	8.31177e-10	5.06325e-09	10.8922	0.106479
Tnfrsf12a	0.0665005	0.14615	9.34096	1.22656e-20	1.5021e-19	35.4017	0.0970978
Tdg	0.0664606	0.535724	6.0397	1.61569e-09	9.59036e-09	10.2449	0.112237
Zmynd19	0.066394	0.337376	6.61673	3.91783e-11	2.6884e-10	13.8734	0.0930736
Ptrhd1	0.0663223	0.472801	6.20119	5.89259e-10	3.63638e-09	11.2274	0.106222
Elavl1	0.066318	1.01005	5.59404	2.29447e-08	1.21775e-07	7.66682	0.116581
Ndufa12	0.066293	2.26835	7.27701	3.74909e-13	2.99674e-12	18.4264	0.116543
Pgrmc1	0.0662924	0.993713	5.54238	3.08243e-08	1.61279e-07	7.38065	0.116526
Acat2	0.0662769	0.475918	6.06687	1.36587e-09	8.15248e-09	10.4084	0.108192
Znhit1	0.0662336	0.950184	5.58525	2.41304e-08	1.27724e-07	7.61797	0.112177
Haus7	0.0661473	0.336936	6.90459	5.43499e-12	3.99354e-11	15.8058	0.103763
Utp14b	0.0660637	0.133626	9.80877	1.39875e-22	1.95594e-21	39.8231	0.102795
Naa15	0.0660454	0.738587	5.60147	2.19855e-08	1.16841e-07	7.70823	0.112974
Cdk2ap2	0.0659525	1.54378	5.21183	1.91835e-07	9.15451e-07	5.61194	0.128009
Timm8a1	0.0659006	0.295616	7.16269	8.641e-13	6.71195e-12	17.6075	0.109118
Rnf187	0.0656615	0.927819	5.55877	2.80753e-08	1.47482e-07	7.47119	0.117735
Ywhae	0.0656271	2.24307	7.93077	2.48443e-15	2.27307e-14	23.3548	0.122688
Hars	0.0655853	0.454397	6.26238	3.99475e-10	2.50174e-09	11.6063	0.110845
Pelp1	0.0655614	0.439479	6.21048	5.55632e-10	3.4358e-09	11.2847	0.109361
Mdn1	0.0654871	0.263661	7.33014	2.5325e-13	2.04921e-12	18.8113	0.104774
Ppig	0.0654661	1.40715	5.69878	1.25117e-08	6.82405e-08	8.25511	0.121202
Fh1	0.0654253	1.28657	4.60168	4.25802e-06	1.69833e-05	2.63083	0.113581
Ppif	0.0654075	0.734134	5.48645	4.23095e-08	2.18378e-07	7.07382	0.119867
Dnajc9	0.0653504	0.956849	5.00703	5.65015e-07	2.53485e-06	4.57026	0.115979
Rfc2	0.0652007	0.964002	4.89034	1.027e-06	4.46013e-06	3.99526	0.114372
Pradc1	0.0651461	0.490814	5.97094	2.46352e-09	1.44132e-08	9.83434	0.107465
Cirh1a	0.0650986	0.281831	7.07888	1.58112e-12	1.20597e-11	17.0153	0.0971854
Lman1	0.0650547	0.78405	5.34072	9.52231e-08	4.70743e-07	6.28874	0.110984
Ccne1	0.0649694	0.230674	6.87054	6.89409e-12	5.03128e-11	15.573	0.0982927
0610037L13Rik	0.0649398	0.468773	6.02967	1.71867e-09	1.0171e-08	10.1847	0.106776
Lmnb1	0.0649024	0.895224	5.30772	1.14097e-07	5.57527e-07	6.11391	0.122685
Spc25	0.0647972	0.507852	5.10243	3.43334e-07	1.5928e-06	5.0503	0.119173
Prkrip1	0.0647061	0.389485	6.49963	8.55269e-11	5.69698e-10	13.1106	0.101989
Srrm1	0.0646847	1.44724	5.72629	1.06508e-08	5.86313e-08	8.41143	0.130455
Rpa2	0.0646399	0.734403	4.75164	2.05427e-06	8.50912e-06	3.32936	0.111871
Tle1	0.0645764	0.436912	6.07356	1.31043e-09	7.82951e-09	10.4487	0.0891757
1110004F10Rik	0.064566	1.0321	5.43896	5.52358e-08	2.80808e-07	6.81567	0.12102
Cox10	0.0645495	0.539022	5.84587	5.24462e-09	2.96152e-08	9.09957	0.111678
Gm933	0.0645087	0.119262	10.0399	1.41989e-23	2.08661e-22	42.0856	0.0960627
Mtx2	0.0644615	0.992545	5.27548	1.36014e-07	6.59715e-07	5.9441	0.117289
Ccdc12	0.0644512	1.27379	5.72234	1.09004e-08	5.98942e-08	8.38893	0.118167
Surf2	0.0644221	0.349077	6.56711	5.46303e-11	3.70359e-10	13.5485	0.10341
Cfi	0.0644101	0.112772	10.0375	1.45434e-23	2.13459e-22	42.0619	0.0937189
Kctd5	0.0643863	0.423592	6.2354	4.74357e-10	2.95332e-09	11.4388	0.103062
Polr3h	0.0643623	0.307485	6.89004	6.01717e-12	4.40763e-11	15.7062	0.104466
Wars	0.0642963	0.334545	6.64536	3.23071e-11	2.22853e-10	14.0619	0.100072
Adtrp	0.0642915	0.608585	5.38211	7.57829e-08	3.79717e-07	6.50961	0.108767
Mdh1	0.0642527	2.25389	5.76909	8.27856e-09	4.61089e-08	8.65609	0.113164
Lonp2	0.064171	0.368898	6.35929	2.1424e-10	1.38269e-09	12.2141	0.10223
Cpsf3	0.0641591	0.465297	5.89094	4.00148e-09	2.28771e-08	9.36256	0.103045
Pitpnb	0.0641526	0.43779	6.1357	8.89715e-10	5.4087e-09	10.8259	0.103533
Farsa	0.0640568	0.555317	5.64828	1.67829e-08	9.00825e-08	7.97012	0.105556
Ccdc59	0.0640318	0.786738	5.39579	7.02481e-08	3.53481e-07	6.58299	0.114763
Xbp1	0.063979	0.865034	5.02807	5.06611e-07	2.29361e-06	4.67535	0.101902
Commd7	0.0639783	0.655729	5.59743	2.25017e-08	1.19531e-07	7.68572	0.107885
Bdh1	0.0639348	1.17478	5.23145	1.72608e-07	8.27708e-07	5.71393	0.109779
Usp1	0.06393	0.985637	5.1984	2.06168e-07	9.80291e-07	5.54238	0.119125
Mid1ip1	0.0639177	0.527629	5.55963	2.79379e-08	1.46826e-07	7.47594	0.109662
Asb4	0.0638713	0.0487718	13.4892	5.28287e-41	1.5169e-39	81.8861	0.0909543
Bag3	0.0638351	0.299651	6.80488	1.08707e-11	7.79867e-11	15.1273	0.0800285
Sec11a	0.0638195	1.49768	5.66961	1.48293e-08	8.02521e-08	8.09019	0.1082
Dlat	0.0638007	0.653656	5.41771	6.21888e-08	3.14668e-07	6.70091	0.10937
Ddx27	0.0637562	0.787545	5.25451	1.52395e-07	7.35548e-07	5.83423	0.11739
Sumo2	0.0637065	2.29368	7.1085	1.27804e-12	9.81131e-12	17.2239	0.118895
Mptx2	0.0636712	0.0978507	10.9199	1.47316e-27	2.5591e-26	51.1672	0.0902316
Smap1	0.0636697	0.946977	5.37432	7.9122e-08	3.9561e-07	6.4679	0.119066
Pcmt1	0.0636662	0.806275	5.34264	9.42198e-08	4.66173e-07	6.29899	0.106184
Hirip3	0.0635513	0.507642	5.48001	4.38737e-08	2.26057e-07	7.03866	0.119658
Rpp38	0.0634622	0.269625	7.05726	1.84569e-12	1.39965e-11	16.8637	0.09319
Nup43	0.0634282	0.441445	5.94281	2.92361e-09	1.69707e-08	9.66777	0.103562
Fkbp2	0.0634061	1.64759	5.90333	3.71328e-09	2.13037e-08	9.43523	0.119334
Pnp2	0.0632536	0.554104	5.3481	9.14324e-08	4.5333e-07	6.32803	0.111661
Rad23b	0.063242	0.961457	5.35887	8.6165e-08	4.29012e-07	6.38541	0.11568
Mlf2	0.0631549	1.46236	5.74578	9.49805e-09	5.25301e-08	8.52264	0.115232
Isoc1	0.0631049	0.400332	6.18954	6.34266e-10	3.90191e-09	11.1556	0.102983
Ddah1	0.0630428	0.098272	10.2107	2.53568e-24	3.83594e-23	43.79	0.0933156
Arpc2	0.0630304	1.74069	5.70468	1.20874e-08	6.61089e-08	8.2886	0.123082
Ezh2	0.0630269	0.901116	4.82287	1.44223e-06	6.13948e-06	3.66895	0.113901
Ndc1	0.0629601	0.401977	6.09253	1.16479e-09	6.984e-09	10.5635	0.105734
Kpna2	0.0629302	0.449293	5.16711	2.43709e-07	1.15093e-06	5.38091	0.110382
2810004N23Rik	0.062708	0.837252	5.14233	2.78036e-07	1.30574e-06	5.25376	0.109185
Fam104a	0.0626528	1.15169	5.47588	4.4905e-08	2.31068e-07	7.01616	0.106476
Thoc6	0.0626339	0.388317	6.1892	6.35648e-10	3.90838e-09	11.1535	0.103486
Psat1	0.0625482	0.269668	6.87039	6.90144e-12	5.03354e-11	15.5719	0.0954294
Clptm1l	0.062471	0.762388	5.3292	1.0144e-07	4.99596e-07	6.22759	0.111272
Vdac3	0.0624665	1.52037	5.49378	4.05965e-08	2.09994e-07	7.11385	0.119614
Ptp4a2	0.0624553	1.57212	5.75235	9.13747e-09	5.06543e-08	8.56022	0.120932
Pop7	0.0623129	0.712584	5.3267	1.02841e-07	5.06286e-07	6.21433	0.104963
Skiv2l2	0.0622627	0.350502	6.39963	1.64861e-10	1.07219e-09	12.4698	0.101436
Armc1	0.0621688	0.681045	5.39124	7.20439e-08	3.62056e-07	6.55856	0.107618
Asna1	0.0620595	0.56832	5.5568	2.83936e-08	1.49022e-07	7.46026	0.101819
Sapcd2	0.0620139	0.24818	6.69505	2.30726e-11	1.61412e-10	14.3911	0.107754
Cyb561d2	0.0617642	0.352781	6.30689	3.00404e-10	1.91074e-09	11.8843	0.0992163
Morf4l2	0.0617362	0.986709	5.18396	2.22745e-07	1.05572e-06	5.46772	0.110318
Dctd	0.0617278	0.340226	6.12386	9.58127e-10	5.78593e-09	10.7537	0.101928
Bin1	0.061627	0.149971	8.69297	4.26483e-18	4.58246e-17	29.6265	0.0929024
Wbscr16	0.0615206	0.323948	6.50243	8.39587e-11	5.59567e-10	13.1287	0.101738
Rfc3	0.061516	0.715007	4.55767	5.25217e-06	2.06423e-05	2.43006	0.106915
Blvrb	0.0614484	0.934198	4.92972	8.40663e-07	3.69567e-06	4.18781	0.110133
Luc7l	0.0613939	0.627474	5.28354	1.30177e-07	6.32439e-07	5.98649	0.074469
Prmt5	0.0613797	0.58359	5.36354	8.39742e-08	4.18809e-07	6.41032	0.103193
Mgst3	0.0613441	2.29984	4.97355	6.71599e-07	2.99247e-06	4.40388	0.118344
Atp6v0e	0.0612314	1.4177	5.44914	5.21778e-08	2.65718e-07	6.87081	0.110422
Syngr2	0.0612201	1.33761	5.30854	1.13585e-07	5.5548e-07	6.11827	0.11297
Tacc3	0.0612152	0.456138	5.47235	4.5806e-08	2.355e-07	6.99692	0.106495
Slc27a4	0.0611882	0.280317	6.51624	7.66246e-11	5.13976e-10	13.2179	0.100372
Fam173a	0.0611538	1.02122	5.17501	2.33643e-07	1.10427e-06	5.42162	0.110892
Pgm1	0.0611402	0.490407	5.56215	2.754e-08	1.44993e-07	7.48985	0.0979228
Gtf2f2	0.0610277	0.482979	5.65443	1.61955e-08	8.72465e-08	8.00468	0.104278
Timm8b	0.0609263	1.75026	5.9358	3.0508e-09	1.76657e-08	9.62634	0.113169
Dnlz	0.0609174	0.610778	5.35266	8.91671e-08	4.43027e-07	6.35229	0.104679
Alg5	0.0607321	0.873538	4.84019	1.32235e-06	5.66173e-06	3.75232	0.103772
Eif4g2	0.0605927	1.75827	5.83506	5.59467e-09	3.15467e-08	9.03678	0.107332
Seh1l	0.0605822	0.662183	5.24496	1.60469e-07	7.72567e-07	5.78436	0.103953
Twistnb	0.0605744	0.736392	5.06403	4.20006e-07	1.92808e-06	4.85599	0.0958814
Mycbp	0.0605579	0.773346	5.07742	3.91564e-07	1.80382e-06	4.92358	0.103353
Gtf3a	0.0604708	0.850625	4.9738	6.7072e-07	2.99081e-06	4.40514	0.106156
Ssb	0.0604616	1.50614	4.80638	1.56598e-06	6.621e-06	3.58989	0.124765
Tmem70	0.0603879	0.959032	4.896	9.97955e-07	4.34517e-06	4.02285	0.111838
Rnaseh2b	0.0603708	0.595884	5.05198	4.47303e-07	2.03994e-06	4.79531	0.0994093
N6amt2	0.0603578	0.693871	5.23822	1.66422e-07	7.99102e-07	5.74918	0.101833
Gt(ROSA)26Sor	0.0603072	0.653849	4.91877	8.88909e-07	3.8933e-06	4.13413	0.0888757
Pld1	0.0602959	0.307714	6.31452	2.86029e-10	1.82411e-09	11.9321	0.0978693
Rrbp1	0.0602819	1.75842	5.01331	5.46941e-07	2.4602e-06	4.60157	0.127411
Ddx49	0.060259	0.480525	5.57018	2.63047e-08	1.38736e-07	7.53433	0.101815
G0s2	0.0601334	0.0442751	13.6365	7.41256e-42	2.18136e-40	83.8371	0.0915791
Cops8	0.0601139	0.537725	5.46461	4.78412e-08	2.45536e-07	6.95482	0.101167
Csad	0.0600892	0.441525	5.49655	3.99674e-08	2.0683e-07	7.12898	0.0948189
Pdzd11	0.0600617	0.620907	5.2449	1.60522e-07	7.72567e-07	5.78404	0.104487
0610012G03Rik	0.0600274	1.69583	5.76461	8.50011e-09	4.72761e-08	8.63044	0.111501
Lsm8	0.0600021	1.30503	5.14121	2.79684e-07	1.31296e-06	5.24806	0.108124
Exosc2	0.0598716	0.40579	5.78453	7.55587e-09	4.21632e-08	8.74481	0.102819
Utp18	0.0598214	0.378052	5.89042	4.01402e-09	2.29179e-08	9.35951	0.101784
Ptma	0.0597394	4.50871	10.9961	6.42766e-28	1.13154e-26	51.9889	0.119701
Rae1	0.059572	0.609619	5.13188	2.93867e-07	1.37518e-06	5.20034	0.103404
Dnaja2	0.0595542	1.25385	5.13255	2.92828e-07	1.37086e-06	5.20376	0.113353
Tcerg1	0.0594634	0.638749	5.12234	3.0909e-07	1.44128e-06	5.15163	0.104488
Dnttip2	0.0594522	0.726993	4.93689	8.10436e-07	3.57474e-06	4.22304	0.0986701
Ctps	0.0594515	0.41749	5.70628	1.19747e-08	6.55534e-08	8.29769	0.0977173
Immt	0.0594112	1.46497	5.28641	1.28161e-07	6.22905e-07	6.00157	0.110136
Aamp	0.059383	1.05871	4.94016	7.97007e-07	3.52471e-06	4.23912	0.102312
Adprhl1	0.0592833	0.0405643	14.9543	7.26863e-50	2.73847e-48	102.167	0.0858314
Psmd8	0.059277	1.40131	5.06176	4.25006e-07	1.94801e-06	4.84459	0.108332
Wdr12	0.0592505	0.535809	5.24316	1.62042e-07	7.79568e-07	5.77494	0.100379
Pxmp2	0.0592372	0.367619	5.92446	3.26787e-09	1.88672e-08	9.55949	0.0995497
Iws1	0.0592208	0.43555	5.52885	3.32886e-08	1.73788e-07	7.30612	0.102322
Txndc5	0.0591807	0.55059	5.15253	2.63372e-07	1.24032e-06	5.30604	0.0964271
Plaa	0.059048	0.458231	5.58306	2.4436e-08	1.29225e-07	7.60577	0.0975155
Zpr1	0.0590177	0.457817	5.59682	2.25813e-08	1.199e-07	7.6823	0.0960214
Snd1	0.0589981	0.59577	5.20506	1.98939e-07	9.47442e-07	5.57684	0.101696
Tmem183a	0.0588709	0.89926	4.91407	9.10458e-07	3.98178e-06	4.11109	0.102236
Rpp25l	0.0587013	0.71265	5.05426	4.42003e-07	2.01654e-06	4.8068	0.0938343
Ap2s1	0.0586885	1.59401	5.65424	1.62129e-08	8.73002e-08	8.00364	0.109872
BC031181	0.0586746	1.06886	4.95532	7.37488e-07	3.27004e-06	4.3138	0.105263
Fam53a	0.0586589	0.488783	5.3936	7.11099e-08	3.57666e-07	6.57119	0.0960122
Galnt6	0.0586091	0.375916	5.77424	8.02999e-09	4.47666e-08	8.6857	0.103602
Prpf40a	0.0584975	1.24862	4.89422	1.00699e-06	4.37965e-06	4.01419	0.110289
Trnau1ap	0.058462	0.642275	5.02964	5.02487e-07	2.27581e-06	4.68323	0.0961906
Polr2d	0.0584095	0.526517	5.31829	1.07689e-07	5.28175e-07	6.16979	0.0943916
Sdad1	0.0583562	0.356881	5.89087	4.00302e-09	2.28771e-08	9.36218	0.0939732
Ywhah	0.0583536	1.59478	5.30458	1.1607e-07	5.66249e-07	6.09734	0.118242
Dctn3	0.0583272	1.11672	5.08025	3.85781e-07	1.77925e-06	4.93792	0.102557
Gch1	0.0583203	0.147345	8.20082	2.77446e-16	2.69916e-15	25.5122	0.089549
Bbip1	0.0581931	0.816968	4.79434	1.66267e-06	6.98736e-06	3.53236	0.106353
Gnb2l1	0.0581488	4.11569	11.36	1.13834e-29	2.13078e-28	55.9863	0.10987
Ebp	0.0580238	1.03685	4.65564	3.2838e-06	1.32766e-05	2.87962	0.0996768
Uck2	0.0579517	0.55837	5.1585	2.55134e-07	1.20344e-06	5.3367	0.100254
Hnrnpk	0.0579502	2.14128	6.32988	2.5909e-10	1.65947e-09	12.0286	0.108392
Hdac1	0.0578886	0.777314	4.76822	1.89272e-06	7.88135e-06	3.40796	0.100379
Plekhj1	0.0578741	0.983517	4.87911	1.08703e-06	4.70186e-06	3.94065	0.101981
Smarcb1	0.0578012	0.823693	4.80678	1.56288e-06	6.61024e-06	3.5918	0.105613
Tm9sf2	0.0577871	0.996545	4.81247	1.51911e-06	6.44355e-06	3.61907	0.103833
Fam96b	0.0577806	0.944652	4.82246	1.44516e-06	6.14975e-06	3.667	0.098823
Tubg1	0.0577224	0.339246	5.84626	5.23232e-09	2.95598e-08	9.10185	0.0954938
Rce1	0.0576362	0.490729	5.32059	1.0634e-07	5.21992e-07	6.18198	0.0928642
Coq5	0.0576253	0.653382	5.00943	5.58053e-07	2.50827e-06	4.5822	0.101963
Hsp90ab1	0.0575625	4.15718	6.83437	8.86886e-12	6.42097e-11	15.3265	0.0954105
Pde12	0.0574745	0.340264	5.9023	3.73656e-09	2.14164e-08	9.42916	0.0889039
Sbds	0.0574162	0.668587	4.93167	8.3235e-07	3.66321e-06	4.19737	0.0874549
Tysnd1	0.0574048	0.404391	5.60953	2.09905e-08	1.11704e-07	7.75314	0.0994197
Rrp8	0.0572995	0.255685	6.50707	8.14245e-11	5.43596e-10	13.1586	0.0858405
Commd9	0.0572338	0.549048	5.18836	2.17561e-07	1.03254e-06	5.49045	0.102767
Ide	0.0572323	0.414061	5.47415	4.5345e-08	2.33231e-07	7.00672	0.0935163
Tsr2	0.0572216	0.263785	6.48658	9.32247e-11	6.19577e-10	13.0264	0.0924307
Mtch2	0.0572158	2.17977	5.3604	8.54432e-08	4.25777e-07	6.39355	0.108964
Nr2e3	0.0572142	0.243053	6.0687	1.35048e-09	8.06469e-09	10.4194	0.0859985
Etfa	0.0571305	1.51731	4.84747	1.27494e-06	5.46867e-06	3.7874	0.103384
Coa6	0.0570831	0.931278	4.85747	1.21239e-06	5.21867e-06	3.83574	0.103229
Hsd11b2	0.0570804	0.191557	7.22011	5.68971e-13	4.48429e-12	18.0173	0.0895904
Atg3	0.0570737	0.511018	5.17612	2.32265e-07	1.0982e-06	5.42733	0.0984781
Mlx	0.0570282	0.633836	4.77263	1.85186e-06	7.72752e-06	3.42891	0.102425
Nans	0.0568892	0.945204	4.58838	4.53771e-06	1.79957e-05	2.56995	0.102425
Ybx1	0.0568692	3.49086	10.0268	1.61928e-23	2.37374e-22	41.9556	0.110467
Cab39	0.05683	0.626066	4.93856	8.03558e-07	3.5497e-06	4.23124	0.0975984
Sdsl	0.056798	1.0084	4.45745	8.4114e-06	3.21301e-05	1.98002	0.0998142
Polr2g	0.0567969	0.704517	4.8663	1.15964e-06	5.00858e-06	3.8785	0.0923491
Chaf1a	0.0567725	0.453519	5.04558	4.6247e-07	2.10505e-06	4.76318	0.0976792
Pole4	0.0566343	0.828117	4.66937	3.07237e-06	1.24644e-05	2.94339	0.0918586
Metap2	0.0566233	1.53069	5.33594	9.77567e-08	4.82261e-07	6.26335	0.108997
Ube2d2a	0.0566134	1.12394	4.85157	1.24894e-06	5.36297e-06	3.8072	0.104704
Sar1a	0.0566132	0.660596	4.90045	9.75705e-07	4.25455e-06	4.04453	0.0994291
Sms	0.0565762	0.6345	4.86056	1.19367e-06	5.14432e-06	3.85069	0.0970202
Haus4	0.0565686	0.60827	4.76699	1.90427e-06	7.92662e-06	3.40213	0.0982953
Cox18	0.0565584	0.296046	6.04058	1.60691e-09	9.54304e-09	10.2502	0.0867317
H3f3b	0.0564818	3.44177	7.69041	1.64806e-14	1.43568e-13	21.4944	0.122786
Tars2	0.0564644	0.446683	5.35656	8.72726e-08	4.34161e-07	6.37306	0.0925194
Marcks	0.0564477	1.23803	4.39278	1.13407e-05	4.24557e-05	1.6949	0.108575
Defa23	0.0563511	0.066239	11.5015	2.29248e-30	4.46053e-29	57.575	0.0791279
Cpsf2	0.0562315	0.582018	4.93355	8.24399e-07	3.62957e-06	4.20661	0.0972021
Uba1	0.0562159	0.891229	4.7399	2.17657e-06	8.98424e-06	3.27388	0.0953494
Ccdc71l	0.0562108	0.176165	7.43801	1.13224e-13	9.41282e-13	19.6014	0.0834756
Klk1	0.0561761	0.383769	5.23925	1.655e-07	7.95233e-07	5.75454	0.0858361
Ilf2	0.0560829	0.886468	4.65614	3.27585e-06	1.3249e-05	2.88194	0.102445
Smchd1	0.0560731	0.625243	4.82086	1.45678e-06	6.19473e-06	3.65931	0.10204
Ndufc2	0.0560726	2.33095	6.82735	9.30624e-12	6.72528e-11	15.2793	0.103302
Lage3	0.0560703	1.10891	4.85519	1.2264e-06	5.27383e-06	3.8247	0.0988776
Snrnp25	0.0560657	0.624393	4.9066	9.45662e-07	4.12811e-06	4.07461	0.0909112
Fam111a	0.0560644	0.443054	4.50673	6.68069e-06	2.58614e-05	2.20006	0.0931661
Psmd9	0.0560499	0.526884	5.1388	2.83284e-07	1.32933e-06	5.23572	0.0940505
Utp11l	0.0560392	0.800155	4.7133	2.48015e-06	1.01593e-05	3.14865	0.0985335
Zfand6	0.0560029	0.965609	4.66088	3.20156e-06	1.29663e-05	2.90392	0.110871
Cbx5	0.0559927	1.15839	4.37199	1.24737e-05	4.63601e-05	1.60411	0.108103
Scarb1	0.0559775	0.0686577	11.252	3.81714e-29	6.96864e-28	54.7871	0.0821613
2410004B18Rik	0.0559674	0.442961	5.27008	1.40059e-07	6.78225e-07	5.91578	0.0807984
Ap1s1	0.0559118	1.10817	4.71211	2.49467e-06	1.02118e-05	3.14305	0.101269
Med21	0.0557139	0.702198	4.81932	1.46803e-06	6.24031e-06	3.65192	0.0936736
Clic4	0.0556691	0.192348	7.07444	1.63218e-12	1.24172e-11	16.9841	0.0832291
Lysmd2	0.0556599	0.200665	6.91981	4.88498e-12	3.59834e-11	15.9103	0.0823135
Eif3d	0.055566	1.25485	4.57312	4.88022e-06	1.92765e-05	2.50032	0.105463
Rab14	0.0555659	1.33433	4.85926	1.20149e-06	5.17613e-06	3.84442	0.105017
Prpf19	0.0555625	1.13179	4.66694	3.10882e-06	1.26036e-05	2.93209	0.10193
Ndufa11	0.0555459	2.04542	5.69997	1.24247e-08	6.7797e-08	8.26188	0.107474
Mki67	0.0555395	1.27757	3.18917	0.00143255	0.00368815	-2.85406	0.125716
Tppp3	0.0554975	0.0908404	9.35837	1.04239e-20	1.28453e-19	35.5624	0.0839995
Alg8	0.0554053	0.378662	5.46264	4.83734e-08	2.47945e-07	6.94411	0.0895838
Epb41l4b	0.0553909	0.568666	4.9351	8.1791e-07	3.60368e-06	4.21421	0.0947572
Eif2b2	0.0553446	0.485105	5.16052	2.52407e-07	1.19106e-06	5.34707	0.0914892
Mri1	0.0552373	0.486997	5.01728	5.35813e-07	2.41473e-06	4.62137	0.088192
Arhgdia	0.0552256	1.24367	4.78729	1.72196e-06	7.21344e-06	3.49872	0.11279
Tubb5	0.0551542	2.2353	3.8853	0.000103067	0.000332593	-0.398574	0.10766
Atp6v1f	0.0551452	1.73144	5.64454	1.71504e-08	9.19296e-08	7.94911	0.100387
Rala	0.0551324	1.07783	4.53418	5.87021e-06	2.29493e-05	2.32368	0.103156
Jtb	0.0551279	1.07896	4.828	1.40566e-06	5.99243e-06	3.69362	0.0951945
Rpp40	0.0550734	0.234219	6.4529	1.16365e-10	7.66906e-10	12.8099	0.0887086
Ormdl2	0.0550356	1.17873	4.75584	2.01216e-06	8.34928e-06	3.34924	0.097935
Naa38	0.055004	1.44403	4.96663	6.95899e-07	3.0926e-06	4.36967	0.096453
Senp6	0.0549855	0.929496	4.55691	5.27119e-06	2.07101e-05	2.4266	0.0995255
Nudt1	0.0549544	0.690427	4.67818	2.94368e-06	1.19587e-05	2.9844	0.0997235
Ppp2r2d	0.0549052	0.346172	5.65548	1.6097e-08	8.6755e-08	8.01061	0.0900427
Nup35	0.0549007	0.299943	5.91408	3.47985e-09	2.00647e-08	9.49837	0.0850424
Akr7a5	0.0548947	1.54516	5.04839	4.55749e-07	2.07605e-06	4.77729	0.103481
Pcnp	0.0548931	0.985125	4.61616	3.97242e-06	1.58879e-05	2.6973	0.100197
Steap1	0.0548728	0.151281	7.70547	1.46623e-14	1.28011e-13	21.6093	0.0835285
Hacd2	0.0547339	0.61186	4.68611	2.83227e-06	1.15537e-05	3.02137	0.0904347
Smarce1	0.0546888	0.879566	4.59088	4.48379e-06	1.78057e-05	2.58139	0.102465
Psmc6	0.0546652	1.07032	4.37953	1.20507e-05	4.49715e-05	1.637	0.096847
Fkbp11	0.0546447	0.130759	7.94145	2.28103e-15	2.09345e-14	23.4388	0.0822887
mt-Nd4	0.0545643	4.43657	8.92752	5.37328e-19	6.03092e-18	31.67	0.105086
Mrpl43	0.0545431	1.34287	4.86214	1.18421e-06	5.10728e-06	3.85834	0.114543
AI427809	0.0544657	0.101965	9.16111	6.47902e-20	7.68775e-19	33.7581	0.0828852
Igfbp4	0.0544435	0.692817	3.58393	0.000340563	0.000997984	-1.52072	0.0847415
Coq2	0.0543958	0.917508	4.65882	3.23367e-06	1.30874e-05	2.89436	0.100332
Zwint	0.0543833	0.551715	4.80909	1.54492e-06	6.5436e-06	3.6029	0.0878572
Sfpq	0.0543825	1.53762	4.72566	2.33438e-06	9.59213e-06	3.20674	0.112588
Yaf2	0.0543502	0.248515	6.34817	2.3023e-10	1.48103e-09	12.1439	0.0812983
Fasn	0.0542289	0.453848	4.99746	5.93695e-07	2.65736e-06	4.52258	0.0952032
mt-Co2	0.0542139	4.86695	9.44144	4.77551e-21	6.00364e-20	36.3336	0.102348
Max	0.0541882	0.518754	4.91502	9.06063e-07	3.96549e-06	4.11575	0.0840319
March5	0.0541687	0.610477	4.76398	1.93285e-06	8.03714e-06	3.38783	0.090703
Atg101	0.0540753	0.522017	4.91073	9.26058e-07	4.04552e-06	4.09475	0.0850569
Ywhag	0.0540616	0.464383	5.09156	3.63539e-07	1.68258e-06	4.99517	0.0859262
Amn	0.0539622	0.47998	4.85063	1.25482e-06	5.3843e-06	3.80269	0.0898729
Tmem109	0.0539473	0.390539	5.18284	2.24081e-07	1.06163e-06	5.46195	0.0913608
Ppp5c	0.0538516	0.749036	4.62356	3.83356e-06	1.53628e-05	2.73137	0.0979132
Tmx2	0.0537963	0.700542	4.62962	3.72327e-06	1.49411e-05	2.75932	0.101463
Clca4b	0.0537638	0.619019	3.84933	0.000119398	0.000379595	-0.537183	0.0816428
Ndufaf3	0.0537224	0.59955	4.64717	3.42101e-06	1.37843e-05	2.84041	0.100781
Gm15292	0.0536981	0.0675917	11.1839	8.14344e-29	1.4753e-27	54.0361	0.0757963
Tmem165	0.0536652	0.486216	4.97559	6.64588e-07	2.96458e-06	4.41398	0.0883225
Mrpl30	0.0536346	1.91248	5.66517	1.52163e-08	8.22331e-08	8.0652	0.0991377
Nup85	0.0535246	0.437302	5.00703	5.65037e-07	2.53485e-06	4.57022	0.0920916
Gmps	0.0535016	0.658651	4.39322	1.13179e-05	4.23838e-05	1.69682	0.096561
Phf10	0.0534547	0.426709	5.12237	3.09027e-07	1.44128e-06	5.15182	0.0886101
Dlst	0.0534524	0.693	4.574	4.85984e-06	1.92088e-05	2.50432	0.100873
Magohb	0.0533727	0.751538	4.47882	7.61383e-06	2.92345e-05	2.07515	0.088534
2310039H08Rik	0.0533563	1.01907	4.38075	1.19837e-05	4.4764e-05	1.64231	0.101326
Far2	0.0533443	0.763879	4.51036	6.56743e-06	2.5448e-05	2.2164	0.0954174
Gm4950	0.0532836	0.647697	4.52128	6.23848e-06	2.42528e-05	2.26551	0.0890655
Dag1	0.053251	1.17865	4.34699	1.39791e-05	5.147e-05	1.49553	0.10139
Copb2	0.0532394	0.713515	4.51771	6.34432e-06	2.46157e-05	2.24943	0.0939704
Acy1	0.0532259	0.482724	4.73768	2.20053e-06	9.0768e-06	3.26338	0.089933
Hsd3b3	0.0532147	0.0956132	8.76969	2.17841e-18	2.36645e-17	30.2891	0.0824579
Magt1	0.0532019	1.05555	4.41569	1.02064e-05	3.85757e-05	1.79541	0.0953914
Mmp7	0.05318	0.0974004	8.85417	1.03284e-18	1.14085e-17	31.0252	0.0761612
Hddc2	0.0530881	0.590872	4.6548	3.2971e-06	1.33258e-05	2.87575	0.0868057
Ngdn	0.0529597	0.722268	4.55509	5.3169e-06	2.08809e-05	2.41834	0.0899411
Ube2g2	0.0529292	0.250208	6.11345	1.02246e-09	6.16497e-09	10.6904	0.0763704
Smarca4	0.0528855	0.918505	4.40823	1.05633e-05	3.97848e-05	1.76262	0.102301
Xpo1	0.0528218	0.667223	4.54047	5.6982e-06	2.22989e-05	2.35211	0.0911425
Hax1	0.0527773	0.657022	4.53117	5.95405e-06	2.32387e-05	2.31012	0.092098
Ndufs8	0.0526969	1.89326	5.18833	2.17593e-07	1.03254e-06	5.49031	0.0989007
Rbp7	0.0526646	0.939096	3.08498	0.00204289	0.00509217	-3.18012	0.106018
Atp5b	0.0526526	3.56746	5.20496	1.99088e-07	9.47769e-07	5.57613	0.0977508
Reg4	0.0525881	0.173781	6.85112	7.89155e-12	5.74151e-11	15.4407	0.074664
Cdc26	0.0525818	1.16676	4.56019	5.18973e-06	2.0424e-05	2.4415	0.0926818
Uqcrc1	0.0525362	2.4333	4.48674	7.337e-06	2.82266e-05	2.11053	0.10176
Nudt9	0.0525124	0.616176	4.57128	4.92299e-06	1.94195e-05	2.49197	0.0929474
Pdlim1	0.0525118	1.72655	4.62787	3.75486e-06	1.50576e-05	2.75123	0.0995929
Eif2b5	0.0524972	0.474388	4.89741	9.90862e-07	4.31746e-06	4.02971	0.0917681
Fads1	0.0524788	0.578321	4.41265	1.03501e-05	3.90689e-05	1.78207	0.0848922
Pir	0.0523699	0.0975209	8.89159	7.40507e-19	8.25655e-18	31.3535	0.0799006
Snrpn	0.0522185	0.261602	5.85509	4.9631e-09	2.80926e-08	9.15319	0.082601
Vma21	0.0521016	0.619279	4.61402	4.01328e-06	1.60395e-05	2.6875	0.0898878
Akap1	0.0520802	0.417691	5.02257	5.21296e-07	2.35469e-06	4.64783	0.0911354
Fastkd2	0.0520612	0.403964	5.05497	4.40373e-07	2.00988e-06	4.81036	0.0878264
Rtf1	0.052044	0.983743	4.33572	1.47132e-05	5.39839e-05	1.44677	0.0958271
Anapc11	0.0519434	1.14371	4.36839	1.26805e-05	4.70548e-05	1.58844	0.0915832
Cela1	0.0519061	0.310773	5.3297	1.01162e-07	4.98435e-07	6.23025	0.0800791
Eif3j1	0.0519031	1.00156	4.29377	1.77814e-05	6.43678e-05	1.26643	0.0934516
Ppcs	0.0517778	0.483614	4.79419	1.66398e-06	6.98873e-06	3.53161	0.0825177
1700021F05Rik	0.051725	0.69069	4.37494	1.23068e-05	4.58404e-05	1.61696	0.107121
Armc6	0.0517167	0.178703	6.83552	8.79428e-12	6.37087e-11	15.3347	0.0777218
Xrn2	0.0516951	0.86784	4.30423	1.69639e-05	6.17106e-05	1.31123	0.109065
Rrp12	0.0516818	0.152871	7.29025	3.40076e-13	2.72938e-12	18.5221	0.0835478
Dld	0.0516389	0.946281	4.25196	2.1441e-05	7.67232e-05	1.08838	0.0951416
Prpf38a	0.0515631	0.597563	4.6108	4.07594e-06	1.62735e-05	2.67267	0.0907767
Cdc37	0.0515631	1.46712	4.66738	3.10213e-06	1.25808e-05	2.93415	0.0948066
Mcfd2	0.0515127	0.404883	4.94692	7.69911e-07	3.4087e-06	4.2724	0.0858905
2210407C18Rik	0.0515002	0.603737	3.38013	0.000728123	0.00199715	-2.22842	0.078332
Rpa3	0.0514618	1.15627	4.25775	2.08943e-05	7.48575e-05	1.11295	0.0991208
Bag2	0.0514431	0.119002	7.87096	3.99896e-15	3.60852e-14	22.8866	0.0770145
Aifm1	0.0512878	0.775014	4.26122	2.05734e-05	7.37303e-05	1.12767	0.0893079
Ces1e	0.0512844	0.151952	7.05401	1.88911e-12	1.43074e-11	16.8409	0.080173
Elp5	0.0512794	0.575799	4.60807	4.12955e-06	1.6482e-05	2.66016	0.0928128
Hira	0.0512563	0.384072	5.1145	3.22147e-07	1.49921e-06	5.11172	0.0858641
Txndc9	0.0512006	0.753315	4.28956	1.81216e-05	6.54792e-05	1.24839	0.0948425
Stat6	0.0511996	0.536031	4.61614	3.97265e-06	1.58879e-05	2.69724	0.100519
Ube2v2	0.0511674	0.706028	4.35721	1.33439e-05	4.92846e-05	1.53984	0.0880683
0610010K14Rik	0.0511233	0.681036	4.37417	1.23497e-05	4.59715e-05	1.61363	0.0917883
Eif1	0.0511047	3.45204	8.79209	1.78847e-18	1.95542e-17	30.4836	0.0932359
Ndufv2	0.0510815	2.0896	5.09019	3.66166e-07	1.69407e-06	4.98822	0.0999267
Hagh	0.0510705	0.624796	4.41492	1.02427e-05	3.87005e-05	1.79203	0.0928367
Sdccag8	0.0510487	0.443227	4.71488	2.46098e-06	1.00878e-05	3.15609	0.0872271
Gm16286	0.0509433	0.925829	4.27804	1.90826e-05	6.86995e-05	1.19923	0.101478
Hilpda	0.0509195	0.192919	6.51675	7.63639e-11	5.12996e-10	13.2213	0.0768382
Ly6e	0.0509093	1.43085	3.39095	0.000700008	0.00193033	-2.19187	0.100509
Tpx2	0.0508565	0.540447	3.89362	9.95924e-05	0.000322171	-0.366247	0.0995321
Haus1	0.0508288	0.301525	5.42585	5.94302e-08	3.01225e-07	6.74483	0.0821178
Ppp4r2	0.0508136	0.61564	4.40227	1.08566e-05	4.07986e-05	1.7365	0.0813512
Abat	0.0507906	0.229469	5.89042	4.01393e-09	2.29179e-08	9.35954	0.0850715
Pdcd2l	0.050732	0.319988	5.37357	7.94491e-08	3.97058e-07	6.46391	0.0862818
Pum3	0.0506013	0.502368	4.59801	4.33337e-06	1.72605e-05	2.61405	0.0881165
Slc1a2	0.0505688	0.0961595	8.00924	1.32348e-15	1.23769e-14	23.9744	0.0713032
Wdr75	0.0505199	0.303256	5.40702	6.60028e-08	3.32969e-07	6.64331	0.0798321
[truncated: 10,365 more rows]

## Sheet: Enterocyte progenitor (di
index	logFC	AveExpr	t	P.Value	adj.P.Val	B	abs.log2FC
[truncated: 12,071 more rows]

[truncated: 6 more sheets: Enterocyte (proximal), Enterocyte (distal), Goblet progenitor (proxim, Goblet progenitor (distal, Goblet cell (proximal), Goblet cell (distal)]
