# Supplementary material for: Diet-induced alteration of intestinal stem cell function underlies obesity and prediabetes in mice
Source: Nat Metab. 2021 Sep 22;3(9):1202–16. doi: 10.1038/s42255-021-00458-9 (PMC8458097; doi:10.1038/s42255-021-00458-9)
Supplement: Supplementary file 10 — Pathway enrichment of differentially expressed genes in major intestinal crypt populations split by gut region in HFHSD mice. Enriched KEGG pathways in differentially expressed genes between CD and HFHSD conditions in major intestinal crypt populations split by gut region. Pathway enrichment was performed using Enrichr and a Fisher’s exact test. Genes with FDR < 0.01, logFC > 0.1 were considered and weighted by their logFC (Methods). [file 42255_2021_458_MOESM10_ESM.xlsx]

## Sheet: Table legend
	Supplementary Table 9
	Pathway enrichment of differentially expressed genes in major intestinal crypt populations split by gut region in HFHDS-mice.
	Enriched KEGG pathways in differentially expressed genes between CD and HFHSD conditions in major intestinal crypt populations split by gut region. Pathway enrichment was performed using Enrichr and a Fisher’s exact test. Genes with FDR < 0.01, logFC > 0.1 were considered and weighted by their log-foldchange (see Methods).

## Sheet: ISC (proximal)_up
	Term	Overlap	P-value	Adjusted P-value	Old P-value	Old Adjusted P-value	Z-score	Combined Score	Genes
0	Spliceosome_Homo sapiens_hsa03040	38/134	0.0102696	1	0.156355	1	-1.79662	8.22594	SF3B4;SF3B5;RBM8A;DDX46;EIF4A3;U2AF1;SNRPD2;SNRPD1;PCBP1;TRA2B;MAGOH;SNRPD3;TXNL4A;PPIL1;HNRNPA3;ALYREF;BUD31;LSM5;LSM4;LSM3;LSM2;LSM8;LSM7;SNRNP40;PHF5A;RBMXL1;LSM6;NHP2L1;SRSF2;SRSF3;PPIH;PRPF31;SNRPA1;SRSF6;SNRPC;SRSF7;HSPA1A;SNRPB
1	Ribosome biogenesis in eukaryotes_Homo sapiens_hsa03008	22/89	0.0227317	1	0.179744	1	-1.96235	7.42554	NOP56;POP5;NOP58;NXT1;IMP4;REXO2;AK6;WDR43;GNL3;RCL1;FBL;EMG1;XPO1;NHP2L1;TCOF1;EIF6;DKC1;NHP2;GAR1;MPHOSPH10;RAN;NOP10
2	DNA replication_Homo sapiens_hsa03030	14/36	0.0262752	1	0.124914	1	-1.86936	6.80284	RFC5;RNASEH2C;FEN1;RFC4;PCNA;LIG1;MCM7;RFC2;RPA2;POLE3;POLD2;MCM3;MCM5;MCM6
3	Fatty acid degradation_Homo sapiens_hsa00071	10/44	0.0497996	1	0.199382	1	-1.70958	5.12831	HADHB;HADHA;CPT1A;ACADVL;ACAA2;ACADL;ECI2;ACSL3;ACAT2;ALDH9A1
4	Proteasome_Homo sapiens_hsa03050	16/44	0.0497996	1	0.199382	1	-1.48055	4.44127	PSMA7;PSMB6;PSMD8;PSMA3;PSMB4;PSMA4;PSMB5;PSMD7;PSMA1;PSMB2;PSMC4;PSMB3;PSME3;PSMD2;PSMC2;PSMD1
5	Fatty acid elongation_Homo sapiens_hsa00062	6/25	0.0432861	1	0.150243	1	-1.34137	4.2118	HADHB;HADHA;ACAA2;TECR;ACOT1;HSD17B12
6	PPAR signaling pathway_Homo sapiens_hsa03320	9/69	0.0673008	1	0.284657	1	-1.52491	4.1151	FABP1;FABP2;CPT1A;FABP5;ACADL;DBI;HMGCS2;ACSL3;ANGPTL4
7	Protein processing in endoplasmic reticulum_Homo sapiens_hsa04141	27/169	0.168238	1	0.625743	1	-1.5517	2.76571	VCP;RPN2;RPN1;HSPBP1;HSP90B1;HSPH1;SSR1;PDIA3;BCAP31;XBP1;HSP90AA1;SEC13;HSPA5;SSR4;SSR2;MOGS;EIF2S1;PDIA6;DNAJC3;DNAJA1;DAD1;DNAJB11;CANX;BAX;STUB1;CALR;HSPA1A
8	One carbon pool by folate_Homo sapiens_hsa00670	7/20	0.13077	1	0.286947	1	-1.17025	2.38065	DHFR;ATIC;MTHFD1;SHMT2;MTHFD2;TYMS;GART
9	Valine, leucine and isoleucine degradation_Homo sapiens_hsa00280	6/48	0.193834	1	0.448727	1	-1.37539	2.25668	HADHB;HADHA;ACAA2;HMGCS2;ACAT2;ALDH9A1
10	Fatty acid metabolism_Homo sapiens_hsa01212	10/48	0.193834	1	0.448727	1	-1.31001	2.14941	HADHB;HADHA;CPT1A;ACADVL;ACAA2;ACADL;TECR;ACSL3;HSD17B12;ACAT2
11	RNA degradation_Homo sapiens_hsa03018	14/77	0.226865	1	0.553054	1	-1.38854	2.05977	HSPA9;LSM5;LSM4;LSM3;LSM2;HSPD1;EXOSC7;LSM8;EXOSC5;LSM7;PFKL;LSM6;EXOSC8;EXOSC1
12	Pyrimidine metabolism_Homo sapiens_hsa00240	18/105	0.239284	1	0.617701	1	-1.32537	1.89542	DUT;DTYMK;RRM1;CAD;TYMS;NME1;NT5C;POLE3;POLD2;CMPK1;POLR2E;POLR2F;TK1;POLR2H;UMPS;DCTPP1;POLR2J;POLR2L
13	Terpenoid backbone biosynthesis_Homo sapiens_hsa00900	4/22	0.152703	1	0.323142	1	-0.985008	1.85108	FDPS;PDSS1;HMGCS2;ACAT2
14	Glutathione metabolism_Homo sapiens_hsa00480	11/52	0.226882	1	0.498874	1	-1.15178	1.70846	GPX2;RRM1;GPX4;GSTO1;MGST3;ODC1;IDH2;SMS;MGST1;GSTT2;SRM
15	Biosynthesis of unsaturated fatty acids_Homo sapiens_hsa01040	4/23	0.163922	1	0.341075	1	-0.941013	1.70169	HADHA;TECR;ACOT1;HSD17B12
16	Pathogenic Escherichia coli infection_Homo sapiens_hsa05130	7/55	0.252319	1	0.53493	1	-1.10823	1.5261	TUBA1C;TUBA1B;ARPC1B;NCL;ARPC5L;TUBB4B;TUBA4A
17	Mismatch repair_Homo sapiens_hsa03430	7/23	0.163922	1	0.341075	1	-0.803635	1.45326	RFC5;PCNA;RFC4;LIG1;RFC2;POLD2;RPA2
18	Butanoate metabolism_Homo sapiens_hsa00650	4/28	0.221725	1	0.427975	1	-0.715099	1.07717	HADHA;BDH1;HMGCS2;ACAT2
19	RNA transport_Homo sapiens_hsa03013	23/172	0.462961	1	0.865804	1	-1.18804	0.914921	POP5;EIF5B;SEC13;NXT1;RBM8A;EIF1AX;ALYREF;EIF4A3;RANGAP1;EIF2S1;EIF5;XPO1;SUMO3;MAGOH;SUMO2;EIF4EBP1;STRAP;GEMIN6;EIF4E;RAN;KPNB1;EIF4G1;EIF3B
20	Parkinson's disease_Homo sapiens_hsa05012	18/142	0.468639	1	0.844007	1	-1.07455	0.814429	NDUFA8;NDUFB8;NDUFB10;NDUFB6;NDUFA5;NDUFA11;ATP5J;PARK7;ATP5G3;COX6B2;COX5A;ATP5G1;UBE2L3;NDUFS8;NDUFS7;NDUFAB1;CYCS;CYC1
21	Antigen processing and presentation_Homo sapiens_hsa04612	7/77	0.441966	1	0.748802	1	-0.90995	0.742994	PDIA3;HSP90AA1;HSPA5;PSME3;CANX;CALR;HSPA1A
22	Prion diseases_Homo sapiens_hsa05020	6/35	0.304443	1	0.538589	1	-0.580192	0.690007	STIP1;MAP2K2;HSPA5;BAX;SOD1;HSPA1A
23	Fat digestion and absorption_Homo sapiens_hsa04975	3/41	0.374128	1	0.621009	1	-0.602225	0.592083	FABP1;FABP2;ACAT2
24	Cysteine and methionine metabolism_Homo sapiens_hsa00270	6/45	0.418997	1	0.669372	1	-0.642735	0.55911	DNMT1;LDHA;MAT2A;MDH2;SMS;SRM
25	Prostate cancer_Homo sapiens_hsa05215	7/89	0.538094	1	0.827628	1	-0.857951	0.531691	HSP90AA1;MAP2K2;CCND1;CREB3L3;KRAS;HRAS;HSP90B1
26	Peroxisome_Homo sapiens_hsa04146	10/83	0.491143	1	0.791283	1	-0.74112	0.52695	PEX11A;PRDX1;ECH1;IDH2;ECI2;NUDT19;ACSL3;SOD2;DHRS4;SOD1
27	Nucleotide excision repair_Homo sapiens_hsa03420	8/47	0.440814	1	0.691624	1	-0.616363	0.504883	RFC5;RFC4;PCNA;LIG1;RFC2;POLE3;POLD2;RPA2
28	Huntington's disease_Homo sapiens_hsa05016	25/193	0.57523	1	0.923756	1	-0.909121	0.50273	NDUFB8;NDUFA11;NDUFB10;NDUFB6;ATP5J;ATP5G3;COX5A;ATP5G1;CREB3L3;POLR2E;POLR2F;CYC1;POLR2H;POLR2J;POLR2L;NDUFA8;NDUFA5;COX6B2;SOD2;SOD1;NDUFS8;NDUFS7;NDUFAB1;BAX;CYCS
29	Gap junction_Homo sapiens_hsa04540	8/88	0.53044	1	0.821973	1	-0.762259	0.483309	TUBA1C;TUBA1B;MAP2K2;CDK1;KRAS;TUBB4B;HRAS;TUBA4A
30	Cell cycle_Homo sapiens_hsa04110	17/124	0.555186	1	0.871873	1	-0.747285	0.439742	PCNA;MCM7;ANAPC11;CDC20;CCNA2;CCNB1;CCND2;CCND1;CDK1;MCM3;SFN;MCM5;E2F4;MCM6;BUB3;MAD2L1;YWHAH
31	Base excision repair_Homo sapiens_hsa03410	9/33	0.280826	1	0.508505	1	-0.345265	0.438493	FEN1;PCNA;LIG1;PARP1;APEX1;POLE3;POLD2;HMGB1;UNG
32	Arginine and proline metabolism_Homo sapiens_hsa00330	7/50	0.47267	1	0.722676	1	-0.520697	0.390188	MAOA;ODC1;SMS;CKB;AGMAT;ALDH9A1;SRM
33	Progesterone-mediated oocyte maturation_Homo sapiens_hsa04914	8/98	0.603618	1	0.871944	1	-0.737223	0.37216	CCNA2;CCNB1;HSP90AA1;CDK1;KRAS;MAPK13;MAD2L1;ANAPC11
34	Amyotrophic lateral sclerosis (ALS)_Homo sapiens_hsa05014	6/51	0.483044	1	0.732426	1	-0.475018	0.345646	TOMM40;SLC1A2;BAX;CYCS;MAPK13;SOD1
35	Legionellosis_Homo sapiens_hsa05134	5/55	0.523244	1	0.768555	1	-0.488383	0.316329	PYCARD;VCP;CYCS;HSPA1A;HSPD1
36	Estrogen signaling pathway_Homo sapiens_hsa04915	9/99	0.610508	1	0.87619	1	-0.600049	0.296102	HSP90AA1;MAP2K2;CREB3L3;KRAS;FKBP4;CALM1;HRAS;HSPA1A;HSP90B1
37	Oxidative phosphorylation_Homo sapiens_hsa00190	16/133	0.610677	1	0.902916	1	-0.584709	0.288371	NDUFA8;NDUFB8;NDUFB10;NDUFB6;NDUFA5;NDUFA11;ATP5J;ATP5G3;COX6B2;COX5A;ATP5G1;NDUFS8;NDUFS7;PPA1;NDUFAB1;CYC1
38	Colorectal cancer_Homo sapiens_hsa05210	5/62	0.588367	1	0.821632	1	-0.389703	0.206701	CCND1;BAX;CYCS;BIRC5;KRAS
39	Ribosome_Homo sapiens_hsa03010	17/137	0.633926	1	0.914444	1	-0.437162	0.199268	MRPS17;MRPS14;MRPL18;MRPL16;MRPS18A;MRPL17;MRPL28;MRPS10;RPS27L;MRPL36;MRPL12;MRPS7;MRPL13;MRPS6;MRPL21;MRPL11;MRPL20
40	Apoptosis_Homo sapiens_hsa04210	12/140	0.650764	1	0.922275	1	-0.444765	0.191074	TUBA1C;TUBA1B;MAP2K2;PARP1;BAX;BIRC5;CYCS;KRAS;EIF2S1;HRAS;TUBA4A;LMNB1
41	NOD-like receptor signaling pathway_Homo sapiens_hsa04621	4/57	0.542541	1	0.784979	1	-0.298396	0.182467	PYCARD;HSP90AA1;MAPK13;HSP90B1
42	Non-alcoholic fatty liver disease (NAFLD)_Homo sapiens_hsa04932	16/151	0.707992	1	0.94578	1	-0.284011	0.0980755	NDUFA8;XBP1;NDUFB8;NDUFB10;NDUFB6;NDUFA5;NDUFA11;COX6B2;EIF2S1;COX5A;NDUFS8;NDUFS7;NDUFAB1;BAX;CYCS;CYC1
43	Central carbon metabolism in cancer_Homo sapiens_hsa05230	6/67	0.630695	1	0.852589	1	-0.130588	0.0601924	LDHA;PFKL;MAP2K2;PGAM1;KRAS;HRAS
44	Epstein-Barr virus infection_Homo sapiens_hsa05169	20/202	0.770031	1	0.974563	1	-0.120186	0.0314075	MAPK13;PSMD8;CCNA2;PSMD7;XPO1;PSMC4;PSMD2;PSMC2;CDK1;POLR2E;PSMD1;POLR2F;POLR2H;PTMA;POLR2J;RAN;CD44;HSPA1A;YWHAH;POLR2L
45	Carbon metabolism_Homo sapiens_hsa01200	14/113	0.698387	1	0.923779	1	-0.0563856	0.0202415	TPI1;SHMT2;MDH2;PGAM1;IDH2;TALDO1;ACAT2;HADHA;PFKL;CPS1;PGP;PHGDH;PGLS;FBP2
46	Glycolysis / Gluconeogenesis_Homo sapiens_hsa00010	7/67	0.630695	1	0.852589	1	-0.00691873	0.00318907	LDHA;PFKL;TPI1;G6PC3;PGAM1;FBP2;ALDH9A1
47	Fatty acid biosynthesis_Homo sapiens_hsa00061	1/13	1	1	1	1	31.6694	1.48095e-09	ACSL3
48	Non-homologous end-joining_Homo sapiens_hsa03450	1/13	1	1	1	1	28.4112	1.32858e-09	FEN1
49	Nitrogen metabolism_Homo sapiens_hsa00910	1/17	1	1	1	1	23.2347	4.54003e-11	CPS1
50	2-Oxocarboxylic acid metabolism_Homo sapiens_hsa01210	1/17	1	1	1	1	20.2211	3.95119e-11	IDH2
51	Folate biosynthesis_Homo sapiens_hsa00790	1/14	1	1	1	1	25.3048	-3.18145e-10	DHFR
52	Arginine biosynthesis_Homo sapiens_hsa00220	1/20	1	1	1	1	22.3233	-5.0816e-10	CPS1
53	Ubiquinone and other terpenoid-quinone biosynthesis_Homo sapiens_hsa00130	1/11	1	1	1	1	21.658	-5.92796e-10	COQ7
54	Primary immunodeficiency_Homo sapiens_hsa05340	1/37	1	1	1	1	10.5608	-7.04475e-10	UNG
55	Malaria_Homo sapiens_hsa05144	1/49	1	1	1	1	8.00442	-7.77309e-10	CD81
56	Carbohydrate digestion and absorption_Homo sapiens_hsa04973	1/45	1	1	1	1	8.45432	-8.46738e-10	G6PC3
57	Drug metabolism - other enzymes_Homo sapiens_hsa00983	2/46	1	1	1	1	8.90666	-9.15778e-10	TK1;UMPS
58	Dorso-ventral axis formation_Homo sapiens_hsa04320	1/27	1	1	1	1	11.6586	-9.3484e-10	KRAS
59	Cell adhesion molecules (CAMs)_Homo sapiens_hsa04514	1/142	1	1	1	1	2.75181	-9.57425e-10	CLDN2
60	Porphyrin and chlorophyll metabolism_Homo sapiens_hsa00860	2/42	1	1	1	1	10.1711	-9.87684e-10	HMBS;EPRS
61	Protein digestion and absorption_Homo sapiens_hsa04974	2/90	1	1	1	1	4.23033	-9.98833e-10	KCNE3;KCNN4
62	Renin secretion_Homo sapiens_hsa04924	1/64	1	1	1	1	5.81523	-1.01022e-09	CALM1
63	Pancreatic cancer_Homo sapiens_hsa05212	2/66	1	1	1	1	5.60046	-1.01455e-09	CCND1;KRAS
64	Glutamatergic synapse_Homo sapiens_hsa04724	1/114	1	1	1	1	3.21987	-1.02682e-09	SLC1A2
65	Epithelial cell signaling in Helicobacter pylori infection_Homo sapiens_hsa05120	1/68	1	1	1	1	5.61441	-1.03456e-09	MAPK13
66	Glycosphingolipid biosynthesis - lacto and neolacto series_Homo sapiens_hsa00601	1/26	1	1	1	1	14.5313	-1.04238e-09	ST3GAL6
67	Alanine, aspartate and glutamate metabolism_Homo sapiens_hsa00250	2/35	1	1	1	1	11.7397	-1.05476e-09	CPS1;CAD
68	mTOR signaling pathway_Homo sapiens_hsa04150	2/60	1	1	1	1	5.85883	-1.07723e-09	EIF4EBP1;EIF4E
69	Calcium signaling pathway_Homo sapiens_hsa04020	1/180	1	1	1	1	2.60463	-1.08081e-09	CALM1
70	TGF-beta signaling pathway_Homo sapiens_hsa04350	1/84	1	1	1	1	4.09489	-1.0879e-09	E2F4
71	Vitamin digestion and absorption_Homo sapiens_hsa04977	1/24	1	1	1	1	17.8875	-1.08827e-09	RBP2
72	Inflammatory mediator regulation of TRP channels_Homo sapiens_hsa04750	2/98	1	1	1	1	3.54516	-1.09076e-09	CALM1;MAPK13
73	Type I diabetes mellitus_Homo sapiens_hsa04940	1/43	1	1	1	1	9.38867	-1.09121e-09	HSPD1
74	Phosphatidylinositol signaling system_Homo sapiens_hsa04070	1/98	1	1	1	1	3.58293	-1.10238e-09	CALM1
75	Platelet activation_Homo sapiens_hsa04611	1/122	1	1	1	1	2.88633	-1.13755e-09	MAPK13
76	Hematopoietic cell lineage_Homo sapiens_hsa04640	2/88	1	1	1	1	3.91403	-1.14992e-09	TFRC;CD44
77	Vascular smooth muscle contraction_Homo sapiens_hsa04270	2/120	1	1	1	1	3.09486	-1.19852e-09	MAP2K2;CALM1
78	Steroid hormone biosynthesis_Homo sapiens_hsa00140	1/58	1	1	1	1	6.44651	-1.20081e-09	HSD17B12
79	Regulation of lipolysis in adipocytes_Homo sapiens_hsa04923	1/56	1	1	1	1	5.89237	-1.21841e-09	MGLL
80	Phototransduction_Homo sapiens_hsa04744	1/27	1	1	1	1	15.1978	-1.21863e-09	CALM1
81	Inositol phosphate metabolism_Homo sapiens_hsa00562	2/71	1	1	1	1	4.97001	-1.22159e-09	ISYNA1;TPI1
82	ECM-receptor interaction_Homo sapiens_hsa04512	1/82	1	1	1	1	4.24236	-1.22201e-09	CD44
83	Circadian entrainment_Homo sapiens_hsa04713	1/95	1	1	1	1	3.55406	-1.22317e-09	CALM1
84	Fc gamma R-mediated phagocytosis_Homo sapiens_hsa04666	2/93	1	1	1	1	3.36184	-1.23418e-09	ARPC1B;ARPC5L
85	Mucin type O-Glycan biosynthesis_Homo sapiens_hsa00512	1/31	1	1	1	1	12.7949	-1.27445e-09	GALNT12
86	NF-kappa B signaling pathway_Homo sapiens_hsa04064	1/93	1	1	1	1	3.4898	-1.28116e-09	PARP1
87	Bacterial invasion of epithelial cells_Homo sapiens_hsa05100	2/78	1	1	1	1	4.28906	-1.3026e-09	ARPC1B;ARPC5L
88	Staphylococcus aureus infection_Homo sapiens_hsa05150	1/56	1	1	1	1	6.30698	-1.30414e-09	CFI
89	Ascorbate and aldarate metabolism_Homo sapiens_hsa00053	1/27	1	1	1	1	16.406	-1.31551e-09	ALDH9A1
90	Complement and coagulation cascades_Homo sapiens_hsa04610	1/79	1	1	1	1	4.3389	-1.34996e-09	CFI
91	Adherens junction_Homo sapiens_hsa04520	1/74	1	1	1	1	4.58541	-1.40637e-09	PTPN6
92	Gastric acid secretion_Homo sapiens_hsa04971	1/74	1	1	1	1	4.61952	-1.41683e-09	CALM1
93	Starch and sucrose metabolism_Homo sapiens_hsa00500	1/56	1	1	1	1	7.00912	-1.44933e-09	G6PC3
94	Olfactory transduction_Homo sapiens_hsa04740	1/415	1	1	1	1	2.3154	-1.51365e-09	CALM1
95	Nicotinate and nicotinamide metabolism_Homo sapiens_hsa00760	1/29	1	1	1	1	13.1922	-1.5428e-09	NT5C
96	Citrate cycle (TCA cycle)_Homo sapiens_hsa00020	2/30	1	1	1	1	12.6356	-1.72409e-09	MDH2;IDH2
97	Cyanoamino acid metabolism_Homo sapiens_hsa00460	1/7	1	1	1	1	49.1562	-2.58429e-09	SHMT2
98	Endocytosis_Homo sapiens_hsa04144	6/259	0.999772	1	0.999998	1	2.43097	-0.000554993	TFRC;ARPC1B;KIF5B;ARPC5L;HRAS;HSPA1A
99	Ras signaling pathway_Homo sapiens_hsa04014	4/227	0.999353	1	0.999989	1	2.59547	-0.00168018	MAP2K2;KRAS;CALM1;HRAS
100	MicroRNAs in cancer_Homo sapiens_hsa05206	9/297	0.999282	1	0.999995	1	2.36735	-0.00169927	DNMT1;CCND2;MAP2K2;CCND1;STMN1;KRAS;HRAS;CD44;EZH2
101	Regulation of actin cytoskeleton_Homo sapiens_hsa04810	6/214	0.999012	1	0.999979	1	2.43199	-0.0024033	MAP2K2;ARPC1B;ARPC5L;KRAS;PFN1;HRAS
102	Rap1 signaling pathway_Homo sapiens_hsa04015	6/211	0.998911	1	0.999976	1	2.43596	-0.00265398	MAP2K2;KRAS;PFN1;CALM1;HRAS;MAPK13
103	Pathways in cancer_Homo sapiens_hsa05200	11/397	0.998788	1	0.999997	1	2.53487	-0.00307294	HSP90AA1;MAP2K2;CCND1;CKS2;BAX;BIRC5;CYCS;KRAS;HRAS;HSP90B1;CKS1B
104	Focal adhesion_Homo sapiens_hsa04510	3/202	0.998541	1	0.999962	1	2.42817	-0.00354507	CCND2;CCND1;HRAS
105	cAMP signaling pathway_Homo sapiens_hsa04024	3/199	0.998392	1	0.999955	1	2.50126	-0.00402597	MAP2K2;CREB3L3;CALM1
106	MAPK signaling pathway_Homo sapiens_hsa04010	8/255	0.997544	1	0.999965	1	2.33037	-0.00573114	JUND;MAP2K2;STMN1;KRAS;ECSIT;HRAS;MAPK13;HSPA1A
107	Chemokine signaling pathway_Homo sapiens_hsa04062	2/187	0.997625	1	0.999918	1	2.50729	-0.00596143	KRAS;HRAS
108	Transcriptional misregulation in cancer_Homo sapiens_hsa05202	2/180	0.997019	1	0.999883	1	2.23115	-0.00666035	CCND2;ETV4
109	Alzheimer's disease_Homo sapiens_hsa05010	17/168	0.782474	1	0.969624	1	0.0354424	-0.00869383	NDUFA8;NDUFB8;NDUFB10;NDUFB6;NDUFA5;NDUFA11;ATP5J;ATP5G3;COX6B2;COX5A;ATP5G1;NDUFS8;NDUFS7;NDUFAB1;CYCS;CYC1;CALM1
110	cGMP-PKG signaling pathway_Homo sapiens_hsa04022	3/167	0.995455	1	0.999775	1	2.42525	-0.0110473	MAP2K2;CREB3L3;CALM1
111	PI3K-Akt signaling pathway_Homo sapiens_hsa04151	12/341	0.995038	1	0.999969	1	2.26272	-0.0112561	HSP90AA1;CCND2;MAP2K2;G6PC3;CREB3L3;CCND1;EIF4EBP1;KRAS;HRAS;EIF4E;HSP90B1;YWHAH
112	Shigellosis_Homo sapiens_hsa05131	6/65	0.614183	1	0.840842	1	0.0279184	-0.0136092	ARPC1B;ARPC5L;U2AF1;PFN1;CD44;MAPK13
113	Jak-STAT signaling pathway_Homo sapiens_hsa04630	4/158	0.993915	1	0.999645	1	2.26389	-0.0138179	CCND2;CCND1;PTPN6;HRAS
114	Oxytocin signaling pathway_Homo sapiens_hsa04921	5/158	0.993915	1	0.999645	1	2.36744	-0.0144499	MAP2K2;CCND1;KRAS;CALM1;HRAS
115	Hippo signaling pathway_Homo sapiens_hsa04390	4/153	0.992844	1	0.999543	1	2.20849	-0.0158602	CCND2;CCND1;BIRC5;YWHAH
116	Adrenergic signaling in cardiomyocytes_Homo sapiens_hsa04261	3/148	0.991585	1	0.999411	1	2.21286	-0.0186989	CREB3L3;CALM1;MAPK13
117	Phospholipase D signaling pathway_Homo sapiens_hsa04072	4/144	0.990421	1	0.99928	1	2.23216	-0.0214848	AGPAT5;MAP2K2;KRAS;HRAS
118	Signaling pathways regulating pluripotency of stem cells_Homo sapiens_hsa04550	4/142	0.98978	1	0.999203	1	2.16224	-0.022212	MAP2K2;KRAS;HRAS;MAPK13
119	Wnt signaling pathway_Homo sapiens_hsa04310	3/142	0.98978	1	0.999203	1	2.20899	-0.0226923	CCND2;CCND1;CACYBP
120	Proteoglycans in cancer_Homo sapiens_hsa05205	7/203	0.989119	1	0.999596	1	2.10208	-0.0229988	MAP2K2;CCND1;PTPN6;KRAS;HRAS;CD44;MAPK13
121	Tight junction_Homo sapiens_hsa04530	4/139	0.988737	1	0.999073	1	2.06486	-0.0233887	KRAS;CLDN2;YBX3;HRAS
122	Measles_Homo sapiens_hsa05162	4/136	0.987588	1	0.998922	1	2.10222	-0.0262568	CCND2;CCND1;EIF2S1;HSPA1A
123	Natural killer cell mediated cytotoxicity_Homo sapiens_hsa04650	4/135	0.987179	1	0.998867	1	2.11922	-0.027346	MAP2K2;PTPN6;KRAS;HRAS
124	Osteoclast differentiation_Homo sapiens_hsa04380	2/132	0.985871	1	0.998682	1	2.14757	-0.0305592	JUND;MAPK13
125	Dopaminergic synapse_Homo sapiens_hsa04728	5/129	0.98443	1	0.998467	1	2.21791	-0.0348045	CREB3L3;MAOA;KIF5B;CALM1;MAPK13
126	Prolactin signaling pathway_Homo sapiens_hsa04917	6/72	0.669553	1	0.878581	1	0.0898269	-0.0360335	CCND2;MAP2K2;CCND1;KRAS;HRAS;MAPK13
127	Axon guidance_Homo sapiens_hsa04360	2/127	0.983389	1	0.998305	1	2.15462	-0.0360918	KRAS;HRAS
128	Metabolic pathways_Homo sapiens_hsa01100	96/1239	0.979325	1	1	1	1.73818	-0.0363128	GALNT12;ACADVL;ACAA2;NDUFA11;ATP5G3;EPRS;ATP5G1;GCSH;ATIC;ACADL;PHGDH;PGLS;TK1;HMGCS2;TPI1;PGAM1;CAD;TALDO1;MOGS;ACSL3;COX6B2;NME1;HADHB;HADHA;NDUFS8;MTHFD1;BDH1;NDUFS7;MTHFD2;DAD1;HMBS;SMS;PGP;CMPK1;ACOT1;UMPS;DCTPP1;GART;FBP2;MGLL;ALDH9A1;AGPAT5;NDUFB8;DNMT1;DTYMK;ISYNA1;NDUFB6;NDUFB10;RPN2;SHMT2;MAOA;PON2;ODC1;RPN1;AK2;ATP5J;HSD17B12;AK6;TYMS;COX5A;ACAT2;SRM;NT5C;LDHA;GMDS;MAT2A;POLD2;POLR2E;P…
129	Purine metabolism_Homo sapiens_hsa00230	15/176	0.811905	1	0.977071	1	0.189248	-0.0394341	RRM1;AK2;AK6;NUDT5;NME1;NT5C;ATIC;POLE3;POLD2;POLR2E;POLR2F;POLR2H;GART;POLR2J;POLR2L
130	Tuberculosis_Homo sapiens_hsa05152	6/178	0.978144	1	0.998728	1	1.80111	-0.039801	HSPA9;BAX;CYCS;CALM1;MAPK13;HSPD1
131	Oocyte meiosis_Homo sapiens_hsa04114	7/123	0.981093	1	0.997927	1	2.14328	-0.0409119	CDC20;CCNB1;CDK1;CALM1;MAD2L1;ANAPC11;YWHAH
132	Neurotrophin signaling pathway_Homo sapiens_hsa04722	6/120	0.979165	1	0.99759	1	2.07065	-0.0435979	MAP2K2;BAX;KRAS;CALM1;HRAS;MAPK13
133	Sphingolipid signaling pathway_Homo sapiens_hsa04071	5/120	0.979165	1	0.99759	1	2.07361	-0.0436602	MAP2K2;BAX;KRAS;HRAS;MAPK13
134	Leukocyte transendothelial migration_Homo sapiens_hsa04670	2/118	0.977772	1	0.997335	1	1.99135	-0.044763	CLDN2;MAPK13
135	Thyroid hormone signaling pathway_Homo sapiens_hsa04919	4/118	0.977772	1	0.997335	1	2.05624	-0.0462215	MAP2K2;CCND1;KRAS;HRAS
136	FoxO signaling pathway_Homo sapiens_hsa04068	10/133	0.796627	1	0.963247	1	0.206881	-0.047038	CCNB1;CCND2;MAP2K2;G6PC3;CCND1;PRMT1;KRAS;SOD2;HRAS;MAPK13
137	Toxoplasmosis_Homo sapiens_hsa05145	3/118	0.977772	1	0.997335	1	2.16247	-0.0486095	CYCS;MAPK13;HSPA1A
138	TNF signaling pathway_Homo sapiens_hsa04668	2/110	0.971207	1	0.996018	1	1.9086	-0.0557612	CREB3L3;MAPK13
139	Insulin resistance_Homo sapiens_hsa04931	3/109	0.97026	1	0.995813	1	1.87604	-0.0566389	CPT1A;G6PC3;CREB3L3
140	Serotonergic synapse_Homo sapiens_hsa04726	3/112	0.97301	1	0.996398	1	2.08482	-0.0570416	MAOA;KRAS;HRAS
141	Cholinergic synapse_Homo sapiens_hsa04725	3/111	0.972123	1	0.996213	1	2.02203	-0.0571681	CREB3L3;KRAS;HRAS
142	Toll-like receptor signaling pathway_Homo sapiens_hsa04620	2/106	0.967231	1	0.995133	1	1.90447	-0.0634533	MAP2K2;MAPK13
143	Systemic lupus erythematosus_Homo sapiens_hsa05322	6/135	0.804804	1	0.965901	1	0.301143	-0.0653952	H2AFY;SNRPD1;H2AFZ;H2AFX;SNRPD3;SNRPB
144	Herpes simplex infection_Homo sapiens_hsa05168	13/185	0.841038	1	0.983389	1	0.391938	-0.0678514	ALYREF;TAF10;MED8;EIF2S1;CDC34;C1QBP;SRSF2;CDK1;SRSF3;CYCS;SRSF6;SRSF7;HMGN1
145	Chagas disease (American trypanosomiasis)_Homo sapiens_hsa05142	2/104	0.965042	1	0.99462	1	1.91985	-0.068316	CALR;MAPK13
146	T cell receptor signaling pathway_Homo sapiens_hsa04660	5/104	0.965042	1	0.99462	1	1.96453	-0.0699057	MAP2K2;PTPN6;KRAS;HRAS;MAPK13
147	AGE-RAGE signaling pathway in diabetic complications_Homo sapiens_hsa04933	5/101	0.961481	1	0.993747	1	1.80004	-0.0707057	CCND1;BAX;KRAS;HRAS;MAPK13
148	Hepatitis B_Homo sapiens_hsa05161	10/146	0.844969	1	0.977554	1	0.434107	-0.0731279	CCNA2;PCNA;MAP2K2;CCND1;CREB3L3;BAX;BIRC5;CYCS;KRAS;HRAS
149	Melanogenesis_Homo sapiens_hsa04916	5/100	0.960216	1	0.993426	1	1.84527	-0.0749128	MAP2K2;CREB3L3;KRAS;CALM1;HRAS
150	Choline metabolism in cancer_Homo sapiens_hsa05231	4/101	0.961481	1	0.993747	1	1.91261	-0.0751278	MAP2K2;EIF4EBP1;KRAS;HRAS
151	Retrograde endocannabinoid signaling_Homo sapiens_hsa04723	2/101	0.961481	1	0.993747	1	2.0142	-0.0791183	MGLL;MAPK13
152	Ubiquitin mediated proteolysis_Homo sapiens_hsa04120	11/137	0.812702	1	0.968375	1	0.400226	-0.083003	CDC20;CDC34;UBE2C;UBE2S;STUB1;UBE2A;SAE1;UBE2K;UBE2M;UBE2L3;ANAPC11
153	Insulin signaling pathway_Homo sapiens_hsa04910	9/139	0.9372	1	0.992699	1	1.37558	-0.0892185	MAP2K2;G6PC3;PRKAR2A;EIF4EBP1;KRAS;CALM1;EIF4E;HRAS;FBP2
154	Alcoholism_Homo sapiens_hsa05034	9/179	0.925449	1	0.993914	1	1.18045	-0.0914568	CREB3L3;H2AFY;MAOA;H2AFZ;H2AFX;KRAS;CALM1;SLC29A1;HRAS
155	Thyroid hormone synthesis_Homo sapiens_hsa04918	5/71	0.662056	1	0.873746	1	0.222561	-0.0917854	GPX2;HSPA5;CREB3L3;CANX;HSP90B1
156	Glycerophospholipid metabolism_Homo sapiens_hsa00564	3/95	0.953238	1	0.991555	1	1.92684	-0.0922783	AGPAT5;LPCAT3;CRLS1
157	Viral carcinogenesis_Homo sapiens_hsa05203	13/205	0.89241	1	0.992049	1	0.815857	-0.0928684	RANBP1;GTF2A2;MRPS18B;CDC20;CCNA2;CCND2;CREB3L3;CCND1;CDK1;BAX;KRAS;HRAS;YWHAH
158	Phagosome_Homo sapiens_hsa04145	7/154	0.869491	1	0.983535	1	0.670002	-0.0936979	TUBA1C;TUBA1B;TFRC;CANX;CALR;TUBB4B;TUBA4A
159	HTLV-I infection_Homo sapiens_hsa05166	19/258	0.91435	1	0.996412	1	1.0546	-0.0944305	RANBP1;FDPS;XBP1;PCNA;ANAPC11;CDC20;XPO1;CCND2;CCND1;CANX;POLE3;POLD2;BAX;KRAS;CALR;BUB3;HRAS;RAN;MAD2L1
160	Longevity regulating pathway - mammal_Homo sapiens_hsa04211	7/94	0.802598	1	0.949934	1	0.431913	-0.0949783	CREB3L3;EIF4EBP1;BAX;KRAS;SOD2;EIF4E;HRAS
161	Biosynthesis of amino acids_Homo sapiens_hsa01230	9/74	0.684145	1	0.887743	1	0.256934	-0.0975285	PFKL;TPI1;CPS1;MAT2A;SHMT2;PGAM1;IDH2;TALDO1;PHGDH
162	Small cell lung cancer_Homo sapiens_hsa05222	4/86	0.760881	1	0.930528	1	0.357455	-0.0976847	CCND1;CKS2;CYCS;CKS1B
163	Influenza A_Homo sapiens_hsa05164	11/175	0.918295	1	0.992846	1	1.16322	-0.099149	PYCARD;DNAJC3;FDPS;MAP2K2;NXT1;XPO1;CYCS;KPNA2;EIF2S1;MAPK13;HSPA1A
164	Glucagon signaling pathway_Homo sapiens_hsa04922	8/101	0.833666	1	0.962572	1	0.548547	-0.099793	LDHA;CPT1A;PFKL;G6PC3;CREB3L3;PRMT1;PGAM1;CALM1
165	mRNA surveillance pathway_Homo sapiens_hsa03015	7/91	0.787772	1	0.943353	1	0.421901	-0.100643	NXT1;RBM8A;ALYREF;MAGOH;EIF4A3;SSU72;GSPT1
166	Hepatitis C_Homo sapiens_hsa05160	7/133	0.926451	1	0.9905	1	1.34355	-0.102639	CD81;PSME3;KRAS;CLDN2;EIF2S1;HRAS;MAPK13
167	p53 signaling pathway_Homo sapiens_hsa04115	7/69	0.646651	1	0.863542	1	0.237265	-0.103436	CCNB1;CCND2;CCND1;CDK1;BAX;CYCS;SFN
168	GnRH signaling pathway_Homo sapiens_hsa04912	5/91	0.946786	1	0.989683	1	1.95518	-0.106914	MAP2K2;KRAS;CALM1;HRAS;MAPK13
169	HIF-1 signaling pathway_Homo sapiens_hsa04066	6/103	0.841695	1	0.965581	1	0.631728	-0.10887	LDHA;PFKL;MAP2K2;TFRC;EIF4EBP1;EIF4E
170	Salivary secretion_Homo sapiens_hsa04970	3/89	0.943234	1	0.988597	1	2.04526	-0.119528	DMBT1;CALM1;KCNN4
171	AMPK signaling pathway_Homo sapiens_hsa04152	8/124	0.907031	1	0.985947	1	1.22762	-0.119789	CCNA2;CPT1A;PFKL;G6PC3;CCND1;CREB3L3;EIF4EBP1;FBP2
172	ErbB signaling pathway_Homo sapiens_hsa04012	4/87	0.939445	1	0.987397	1	1.96088	-0.122489	MAP2K2;EIF4EBP1;KRAS;HRAS
173	Insulin secretion_Homo sapiens_hsa04911	2/85	0.935403	1	0.986072	1	2.04026	-0.136243	CREB3L3;KCNN4
174	Salmonella infection_Homo sapiens_hsa05132	5/86	0.937457	1	0.986751	1	2.11602	-0.136662	PYCARD;ARPC1B;ARPC5L;PFN1;MAPK13
175	Chemical carcinogenesis_Homo sapiens_hsa05204	4/82	0.928831	1	0.983819	1	2.09563	-0.154717	GSTO1;MGST3;MGST1;GSTT2
176	Aldosterone synthesis and secretion_Homo sapiens_hsa04925	2/81	0.926495	1	0.982989	1	2.08328	-0.159051	CREB3L3;CALM1
177	Cardiac muscle contraction_Homo sapiens_hsa04260	3/78	0.919018	1	0.980239	1	2.13626	-0.180406	CYC1;COX6B2;COX5A
178	Chronic myeloid leukemia_Homo sapiens_hsa05220	4/73	0.904832	1	0.974635	1	1.82832	-0.182844	MAP2K2;CCND1;KRAS;HRAS
179	B cell receptor signaling pathway_Homo sapiens_hsa04662	5/73	0.904832	1	0.974635	1	1.84137	-0.184148	MAP2K2;CD81;PTPN6;KRAS;HRAS
180	Pertussis_Homo sapiens_hsa05133	3/75	0.910782	1	0.977045	1	2.09353	-0.195644	PYCARD;CALM1;MAPK13
181	Leishmaniasis_Homo sapiens_hsa05140	2/73	0.904832	1	0.974635	1	1.9721	-0.197222	PTPN6;MAPK13
182	Melanoma_Homo sapiens_hsa05218	4/71	0.898485	1	0.971973	1	1.88649	-0.201939	MAP2K2;CCND1;KRAS;HRAS
183	Metabolism of xenobiotics by cytochrome P450_Homo sapiens_hsa00980	4/73	0.904832	1	0.974635	1	2.11061	-0.211075	GSTO1;MGST3;MGST1;GSTT2
184	Fc epsilon RI signaling pathway_Homo sapiens_hsa04664	4/68	0.888164	1	0.967448	1	1.78268	-0.211423	MAP2K2;KRAS;HRAS;MAPK13
185	Adipocytokine signaling pathway_Homo sapiens_hsa04920	3/70	0.895155	1	0.970539	1	1.91546	-0.212153	CPT1A;G6PC3;ACSL3
186	RIG-I-like receptor signaling pathway_Homo sapiens_hsa04622	2/70	0.895155	1	0.970539	1	2.05918	-0.228071	PIN1;MAPK13
187	Long-term potentiation_Homo sapiens_hsa04720	4/66	0.880708	1	0.964034	1	1.8342	-0.232996	MAP2K2;KRAS;CALM1;HRAS
188	Drug metabolism - cytochrome P450_Homo sapiens_hsa00982	5/69	0.891716	1	0.969032	1	2.05203	-0.235177	MAOA;GSTO1;MGST3;MGST1;GSTT2
189	Amphetamine addiction_Homo sapiens_hsa05031	3/67	0.884496	1	0.965784	1	1.94075	-0.238201	CREB3L3;MAOA;CALM1
190	Renal cell carcinoma_Homo sapiens_hsa05211	3/66	0.880708	1	0.964034	1	1.876	-0.238306	MAP2K2;KRAS;HRAS
191	Glioma_Homo sapiens_hsa05214	5/65	0.876796	1	0.962196	1	1.84078	-0.242026	MAP2K2;CCND1;KRAS;CALM1;HRAS
192	Longevity regulating pathway - multiple species_Homo sapiens_hsa04213	5/64	0.872756	1	0.960263	1	1.81459	-0.246965	KRAS;SOD2;HRAS;HSPA1A;SOD1
193	Retinol metabolism_Homo sapiens_hsa00830	2/65	0.876796	1	0.962196	1	1.94786	-0.256105	RETSAT;DHRS4
194	VEGF signaling pathway_Homo sapiens_hsa04370	4/61	0.859824	1	0.953855	1	1.7135	-0.258785	MAP2K2;KRAS;HRAS;MAPK13
195	Cytosolic DNA-sensing pathway_Homo sapiens_hsa04623	5/64	0.872756	1	0.960263	1	1.94768	-0.265078	PYCARD;POLR2E;POLR2F;POLR2H;POLR2L
196	Long-term depression_Homo sapiens_hsa04730	3/60	0.855229	1	0.951497	1	1.73451	-0.271254	MAP2K2;KRAS;HRAS
197	Aminoacyl-tRNA biosynthesis_Homo sapiens_hsa00970	2/66	0.880708	1	0.964034	1	2.24908	-0.285698	EPRS;AARS
198	Acute myeloid leukemia_Homo sapiens_hsa05221	5/57	0.840519	1	0.94368	1	1.6687	-0.289913	MAP2K2;CCND1;EIF4EBP1;KRAS;HRAS
199	Non-small cell lung cancer_Homo sapiens_hsa05223	4/56	0.835291	1	0.940804	1	1.71126	-0.307985	MAP2K2;CCND1;KRAS;HRAS
200	Glycerolipid metabolism_Homo sapiens_hsa00561	3/59	0.850482	1	0.94902	1	1.91885	-0.310761	AGPAT5;MGLL;ALDH9A1
201	Arachidonic acid metabolism_Homo sapiens_hsa00590	2/62	0.864275	1	0.956098	1	2.14881	-0.313436	GPX2;PTGES3
202	Viral myocarditis_Homo sapiens_hsa05416	3/59	0.850482	1	0.94902	1	1.98482	-0.321445	CCND1;CYCS;EIF4G1
203	Endometrial cancer_Homo sapiens_hsa05213	4/52	0.812613	1	0.927762	1	1.5994	-0.331876	MAP2K2;CCND1;KRAS;HRAS
204	Lysine degradation_Homo sapiens_hsa00310	3/52	0.812613	1	0.927762	1	1.83433	-0.380625	HADHA;ACAT2;ALDH9A1
205	Cocaine addiction_Homo sapiens_hsa05030	2/49	0.793581	1	0.916134	1	1.72804	-0.399521	CREB3L3;MAOA
206	Amino sugar and nucleotide sugar metabolism_Homo sapiens_hsa00520	3/48	0.786818	1	0.911856	1	1.73901	-0.416942	GALE;GMDS;GALK1
207	Fanconi anemia pathway_Homo sapiens_hsa03460	3/53	0.818559	1	0.931269	1	2.09098	-0.418633	USP1;RPA2;STRA13
208	N-Glycan biosynthesis_Homo sapiens_hsa00510	4/49	0.793581	1	0.916134	1	1.88978	-0.436916	RPN2;DAD1;RPN1;MOGS
209	Basal transcription factors_Homo sapiens_hsa03022	2/45	0.765171	1	0.897676	1	1.75774	-0.47047	GTF2A2;TAF10
210	Vasopressin-regulated water reabsorption_Homo sapiens_hsa04962	2/44	0.757478	1	0.89246	1	1.71645	-0.476763	CREB3L3;DYNLL1
211	Thyroid cancer_Homo sapiens_hsa05216	4/29	0.606767	1	0.773507	1	0.975843	-0.487541	MAP2K2;CCND1;KRAS;HRAS
212	Bladder cancer_Homo sapiens_hsa05219	4/41	0.732857	1	0.87517	1	1.68018	-0.522207	MAP2K2;CCND1;KRAS;HRAS
213	Aldosterone-regulated sodium reabsorption_Homo sapiens_hsa04960	2/39	0.715072	1	0.862129	1	1.58741	-0.532374	KRAS;SFN
214	Pentose phosphate pathway_Homo sapiens_hsa00030	4/29	0.606767	1	0.773507	1	1.11459	-0.556862	PFKL;TALDO1;PGLS;FBP2
215	Galactose metabolism_Homo sapiens_hsa00052	4/30	0.619231	1	0.784469	1	1.30088	-0.623483	PFKL;GALE;G6PC3;GALK1
216	Protein export_Homo sapiens_hsa03060	1/23	0.522949	1	0.695028	1	0.962902	-0.624221	HSPA5
217	Tryptophan metabolism_Homo sapiens_hsa00380	4/40	0.724107	1	0.868811	1	2.01163	-0.649387	HADHA;MAOA;ACAT2;ALDH9A1
218	Glyoxylate and dicarboxylate metabolism_Homo sapiens_hsa00630	5/28	0.593896	1	0.761989	1	1.26226	-0.657703	GCSH;MDH2;SHMT2;PGP;ACAT2
219	Glycine, serine and threonine metabolism_Homo sapiens_hsa00260	6/40	0.724107	1	0.868811	1	2.05153	-0.662266	GCSH;MAOA;SHMT2;PGAM1;PHGDH;GCAT
220	Pyruvate metabolism_Homo sapiens_hsa00620	4/40	0.724107	1	0.868811	1	2.15455	-0.695522	LDHA;MDH2;ACAT2;ALDH9A1
221	Homologous recombination_Homo sapiens_hsa03440	2/29	0.606767	1	0.773507	1	1.43612	-0.7175	POLD2;RPA2
222	Phenylalanine metabolism_Homo sapiens_hsa00360	2/17	0.4213	1	0.589458	1	0.908598	-0.785401	MAOA;MIF
223	Histidine metabolism_Homo sapiens_hsa00340	2/24	0.538065	1	0.709776	1	1.30379	-0.808055	MAOA;ALDH9A1
224	Tyrosine metabolism_Homo sapiens_hsa00350	2/35	0.675877	1	0.831833	1	2.06481	-0.808878	MAOA;MIF
225	Fructose and mannose metabolism_Homo sapiens_hsa00051	4/32	0.642988	1	0.80483	1	1.84919	-0.816656	PFKL;TPI1;GMDS;FBP2
226	Propanoate metabolism_Homo sapiens_hsa00640	3/32	0.642988	1	0.80483	1	1.85285	-0.818272	HADHA;LDHA;ACAT2
227	beta-Alanine metabolism_Homo sapiens_hsa00410	4/31	0.6313	1	0.794901	1	1.86061	-0.855833	HADHA;SMS;ALDH9A1;SRM
228	RNA polymerase_Homo sapiens_hsa03020	5/32	0.642988	1	0.80483	1	2.18497	-0.964948	POLR2E;POLR2F;POLR2H;POLR2J;POLR2L
229	Synthesis and degradation of ketone bodies_Homo sapiens_hsa00072	3/10	0.275077	1	0.419458	1	1.76953	-2.28394	BDH1;HMGCS2;ACAT2
230	Sulfur metabolism_Homo sapiens_hsa00920	1/10	0.275077	1	0.419458	1	1.82104	-2.35042	CYCS

## Sheet: ISC (proximal)_down
	Term	Overlap	P-value	Adjusted P-value	Old P-value	Old Adjusted P-value	Z-score	Combined Score	Genes
0	Proximal tubule bicarbonate reclamation_Homo sapiens_hsa04964	3/23	0.285468	1	0.316851	1	-1.66869	2.09191	GLUD1;ATP1B1;AQP1
1	Pentose and glucuronate interconversions_Homo sapiens_hsa00040	2/36	0.409205	1	0.444553	1	-1.83078	1.63587	AKR1A1;SORD
2	Fructose and mannose metabolism_Homo sapiens_hsa00051	3/32	0.373598	1	0.408011	1	-1.6151	1.59019	SORD;ALDOB;KHK
3	Tryptophan metabolism_Homo sapiens_hsa00380	3/40	0.442794	1	0.478858	1	-1.84865	1.506	AOC1;CAT;HADH
4	Endocrine and other factor-regulated calcium reabsorption_Homo sapiens_hsa04961	2/47	0.497061	1	0.533914	1	-1.76255	1.2321	CLTA;ATP1B1
5	Carbohydrate digestion and absorption_Homo sapiens_hsa04973	4/45	0.482117	1	0.5188	1	-1.67366	1.22105	MGAM;PIK3R1;SLC5A1;ATP1B1
6	Type II diabetes mellitus_Homo sapiens_hsa04930	4/48	0.50437	1	0.541293	1	-1.66474	1.13942	SOCS2;PKM;PIK3R1;PRKCZ
7	Intestinal immune network for IgA production_Homo sapiens_hsa04672	2/48	0.50437	1	0.541293	1	-1.60098	1.09578	CCL25;PIGR
8	Arginine and proline metabolism_Homo sapiens_hsa00330	2/50	0.518674	1	0.555706	1	-1.53294	1.00635	AOC1;OAT
9	Vibrio cholerae infection_Homo sapiens_hsa05110	3/51	0.525671	1	0.562743	1	-1.52128	0.978305	SLC12A2;KDELR1;ACTG1
10	Mineral absorption_Homo sapiens_hsa04978	3/51	0.525671	1	0.562743	1	-1.39924	0.899826	S100G;SLC5A1;ATP1B1
11	Legionellosis_Homo sapiens_hsa05134	3/55	0.552658	1	0.589805	1	-1.45687	0.863945	NFKBIA;CLK1;CASP1
12	Pathogenic Escherichia coli infection_Homo sapiens_hsa05130	3/55	0.552658	1	0.589805	1	-1.36083	0.806993	TUBB2B;KRT18;ACTG1
13	Glioma_Homo sapiens_hsa05214	3/65	0.61362	1	0.650412	1	-1.63221	0.797138	CDK6;PDGFA;PIK3R1
14	Glycolysis / Gluconeogenesis_Homo sapiens_hsa00010	5/67	0.62478	1	0.661423	1	-1.45367	0.683741	PDHA1;PKM;AKR1A1;GALM;ALDOB
15	Central carbon metabolism in cancer_Homo sapiens_hsa05230	3/67	0.62478	1	0.661423	1	-1.40722	0.661895	PDHA1;PKM;PIK3R1
16	Drug metabolism - cytochrome P450_Homo sapiens_hsa00982	2/69	0.635619	1	0.67209	1	-1.31092	0.594052	GSTT1;CYP2E1
17	Melanoma_Homo sapiens_hsa05218	3/71	0.646145	1	0.682424	1	-1.34535	0.587556	CDK6;PDGFA;PIK3R1
18	Prolactin signaling pathway_Homo sapiens_hsa04917	2/72	0.651295	1	0.687469	1	-1.33268	0.571443	SOCS2;PIK3R1
19	B cell receptor signaling pathway_Homo sapiens_hsa04662	3/73	0.656369	1	0.692434	1	-1.3241	0.557487	NFKBIA;BLNK;PIK3R1
20	Chronic myeloid leukemia_Homo sapiens_hsa05220	3/73	0.656369	1	0.692434	1	-1.24997	0.526276	NFKBIA;CDK6;PIK3R1
21	Bile secretion_Homo sapiens_hsa04976	3/71	0.646145	1	0.682424	1	-1.19424	0.521563	SLC5A1;ATP1B1;AQP1
22	Leishmaniasis_Homo sapiens_hsa05140	3/73	0.656369	1	0.692434	1	-1.14699	0.48292	NFKBIA;IFNGR2;CYBA
23	Metabolism of xenobiotics by cytochrome P450_Homo sapiens_hsa00980	2/73	0.656369	1	0.692434	1	-1.05644	0.444796	GSTT1;CYP2E1
24	RNA degradation_Homo sapiens_hsa03018	3/77	0.675942	1	0.711527	1	-1.06664	0.41775	BTG2;BTG1;PABPC1
25	Biosynthesis of amino acids_Homo sapiens_hsa01230	2/74	0.66137	1	0.697322	1	-0.998781	0.412938	PKM;ALDOB
26	Bacterial invasion of epithelial cells_Homo sapiens_hsa05100	3/78	0.680659	1	0.716114	1	-0.97787	0.376181	CLTA;PIK3R1;ACTG1
27	Influenza A_Homo sapiens_hsa05164	7/175	0.72391	1	0.772354	1	-1.11497	0.360233	IVNS1ABP;NFKBIA;IFNGR2;TNFSF10;CASP1;PIK3R1;ACTG1
28	TGF-beta signaling pathway_Homo sapiens_hsa04350	3/84	0.707558	1	0.742155	1	-0.99577	0.344472	TGIF1;ID2;ID3
29	Chemical carcinogenesis_Homo sapiens_hsa05204	2/82	0.698852	1	0.733749	1	-0.880878	0.315632	GSTT1;CYP2E1
30	ErbB signaling pathway_Homo sapiens_hsa04012	2/87	0.720148	1	0.754274	1	-0.949515	0.311724	ERBB3;PIK3R1
31	ECM-receptor interaction_Homo sapiens_hsa04512	2/82	0.698852	1	0.733749	1	-0.861826	0.308806	SDC4;CD47
32	Small cell lung cancer_Homo sapiens_hsa05222	3/86	0.716013	1	0.750298	1	-0.918871	0.306956	NFKBIA;CDK6;PIK3R1
33	Prostate cancer_Homo sapiens_hsa05215	3/89	0.72824	1	0.762037	1	-0.919022	0.291444	NFKBIA;PDGFA;PIK3R1
34	Salmonella infection_Homo sapiens_hsa05132	3/86	0.716013	1	0.750298	1	-0.831671	0.277826	IFNGR2;CASP1;ACTG1
35	Gap junction_Homo sapiens_hsa04540	2/88	0.724224	1	0.758186	1	-0.791952	0.255527	TUBB2B;PDGFA
36	Salivary secretion_Homo sapiens_hsa04970	3/89	0.72824	1	0.762037	1	-0.782649	0.248197	SLC12A2;CD38;ATP1B1
37	Fc gamma R-mediated phagocytosis_Homo sapiens_hsa04666	3/93	0.743731	1	0.776842	1	-0.810317	0.239915	LIMK2;AMPH;PIK3R1
38	Choline metabolism in cancer_Homo sapiens_hsa05231	2/101	0.772123	1	0.803768	1	-0.810148	0.209514	PDGFA;PIK3R1
39	Proteoglycans in cancer_Homo sapiens_hsa05205	6/203	0.795976	1	0.83825	1	-0.900361	0.20545	SDC4;ERBB3;PDCD4;PIK3R1;EIF4B;ACTG1
40	NF-kappa B signaling pathway_Homo sapiens_hsa04064	3/93	0.743731	1	0.776842	1	-0.687267	0.203483	NFKBIA;BLNK;RELB
41	HIF-1 signaling pathway_Homo sapiens_hsa04066	3/103	0.778717	1	0.80998	1	-0.740346	0.185166	PDHA1;IFNGR2;PIK3R1
42	Pancreatic secretion_Homo sapiens_hsa04972	3/96	0.754769	1	0.787343	1	-0.652757	0.183649	SLC12A2;CD38;ATP1B1
43	Chagas disease (American trypanosomiasis)_Homo sapiens_hsa05142	3/104	0.781942	1	0.813013	1	-0.691058	0.169983	NFKBIA;IFNGR2;PIK3R1
44	Insulin resistance_Homo sapiens_hsa04931	5/109	0.797379	1	0.82747	1	-0.695175	0.157405	NFKBIA;MLXIPL;PIK3R1;PRKCZ;OGT
45	Regulation of actin cytoskeleton_Homo sapiens_hsa04810	6/214	0.819417	1	0.859083	1	-0.783223	0.155989	LIMK2;PDGFA;BRK1;PIK3R1;MYL12B;ACTG1
46	Carbon metabolism_Homo sapiens_hsa01200	5/113	0.80894	1	0.838234	1	-0.547967	0.116186	GLUD1;PDHA1;PKM;CAT;ALDOB
47	Thyroid hormone signaling pathway_Homo sapiens_hsa04919	4/118	0.822472	1	0.850758	1	-0.57356	0.112097	THRA;PIK3R1;ATP1B1;ACTG1
48	Toxoplasmosis_Homo sapiens_hsa05145	3/118	0.822472	1	0.850758	1	-0.566381	0.110694	NFKBIA;IFNGR2;PIK3R1
49	Platelet activation_Homo sapiens_hsa04611	5/122	0.832606	1	0.86008	1	-0.570456	0.104505	VAMP8;PIK3R1;PRKCZ;MYL12B;ACTG1
50	Leukocyte transendothelial migration_Homo sapiens_hsa04670	5/118	0.822472	1	0.850758	1	-0.521186	0.101861	CLDN3;CYBA;PIK3R1;MYL12B;ACTG1
51	Sphingolipid signaling pathway_Homo sapiens_hsa04071	4/120	0.827613	1	0.855494	1	-0.492059	0.0931024	CERS4;CERS6;PIK3R1;PRKCZ
52	Lysosome_Homo sapiens_hsa04142	4/123	0.835048	1	0.862319	1	-0.468278	0.0844148	LAPTM4A;LAMP2;CLTA;CTSS
53	AMPK signaling pathway_Homo sapiens_hsa04152	2/124	0.837454	1	0.864523	1	-0.435873	0.0773189	PIK3R1;EEF2
54	Osteoclast differentiation_Homo sapiens_hsa04380	6/132	0.855489	1	0.880938	1	-0.440636	0.0687753	NFKBIA;IFNGR2;BLNK;CYBA;PIK3R1;RELB
55	Axon guidance_Homo sapiens_hsa04360	5/127	0.844466	1	0.870926	1	-0.389128	0.0657822	EFNA1;SEMA7A;LIMK2;SEMA4G;EFNA4
56	FoxO signaling pathway_Homo sapiens_hsa04068	4/133	0.857599	1	0.882846	1	-0.40306	0.0619178	CAT;TNFSF10;PIK3R1;GABARAP
57	Hepatitis C_Homo sapiens_hsa05160	3/133	0.857599	1	0.882846	1	-0.375366	0.0576634	NFKBIA;CLDN3;PIK3R1
58	Natural killer cell mediated cytotoxicity_Homo sapiens_hsa04650	3/135	0.861726	1	0.886571	1	-0.372405	0.0554207	IFNGR2;TNFSF10;PIK3R1
59	Measles_Homo sapiens_hsa05162	5/136	0.863744	1	0.88839	1	-0.369816	0.0541702	NFKBIA;CDK6;IFNGR2;TNFSF10;PIK3R1
60	Apoptosis_Homo sapiens_hsa04210	6/140	0.871529	1	0.895379	1	-0.341951	0.0470204	NFKBIA;CASP6;TNFSF10;PIK3R1;CTSS;ACTG1
61	Ribosome_Homo sapiens_hsa03010	7/137	0.865733	1	0.890179	1	-0.291721	0.0420598	RPL41;RPS28;RPS27;RPL37A;RPL36;RPL27;MRPL9
62	Insulin signaling pathway_Homo sapiens_hsa04910	3/139	0.869625	1	0.893674	1	-0.272236	0.0380294	SOCS2;PIK3R1;PRKCZ
63	Tight junction_Homo sapiens_hsa04530	5/139	0.869625	1	0.893674	1	-0.220924	0.0308614	CLDN3;PRKCZ;TJP3;MYL12B;ACTG1
64	Endocytosis_Homo sapiens_hsa04144	7/259	0.892093	1	0.921263	1	-0.268316	0.0306377	ERBB3;NEDD4;CHMP4C;CLTA;CCDC53;AMPH;PRKCZ
65	Hepatitis B_Homo sapiens_hsa05161	3/146	0.882383	1	0.905058	1	-0.228605	0.0286051	NFKBIA;CDK6;PIK3R1
66	Phospholipase D signaling pathway_Homo sapiens_hsa04072	2/144	0.878871	1	0.901935	1	-0.214585	0.0277067	PDGFA;PIK3R1
67	Signaling pathways regulating pluripotency of stem cells_Homo sapiens_hsa04550	4/142	0.875254	1	0.89871	1	-0.207441	0.0276398	ID2;ID3;PIK3R1;AXIN2
68	Cell adhesion molecules (CAMs)_Homo sapiens_hsa04514	3/142	0.875254	1	0.89871	1	-0.185113	0.0246647	CLDN3;SDC4;PVRL2
69	Non-alcoholic fatty liver disease (NAFLD)_Homo sapiens_hsa04932	5/151	0.890727	1	0.912442	1	-0.206511	0.0238969	MLXIPL;NDUFA6;NDUFA1;PIK3R1;CYP2E1
70	Jak-STAT signaling pathway_Homo sapiens_hsa04630	3/158	0.901426	1	0.921832	1	-0.10036	0.0104152	SOCS2;IFNGR2;PIK3R1
71	Oxytocin signaling pathway_Homo sapiens_hsa04921	4/158	0.901426	1	0.921832	1	-0.0631179	0.00655022	CD38;PIK3R1;EEF2;ACTG1
72	RNA transport_Homo sapiens_hsa03013	3/172	0.919793	1	0.937721	1	-0.0723392	0.00604806	EIF4A2;PABPC1;EIF4B
73	Hippo signaling pathway_Homo sapiens_hsa04390	4/153	0.893896	1	0.915233	1	-0.0526473	0.0059052	ID2;AXIN2;PRKCZ;ACTG1
74	MicroRNAs in cancer_Homo sapiens_hsa05206	5/297	0.931269	1	0.95275	1	-0.0484784	0.003452	CDK6;ERBB3;PDCD4;PDGFA;SOX4
75	Phagosome_Homo sapiens_hsa04145	5/154	0.895447	1	0.916596	1	-0.00216596	0.000239192	TUBB2B;LAMP2;CYBA;CTSS;ACTG1
76	Starch and sucrose metabolism_Homo sapiens_hsa00500	1/56	1	1	1	1	7.00912	1.78303e-10	MGAM
77	Non-small cell lung cancer_Homo sapiens_hsa05223	2/56	1	1	1	1	6.48431	1.64953e-10	CDK6;PIK3R1
78	Regulation of lipolysis in adipocytes_Homo sapiens_hsa04923	2/56	1	1	1	1	5.93158	1.50892e-10	PIK3R1;PNPLA2
79	Aminoacyl-tRNA biosynthesis_Homo sapiens_hsa00970	1/66	1	1	1	1	6.07956	1.04226e-10	QARS
80	Inflammatory bowel disease (IBD)_Homo sapiens_hsa05321	1/65	1	1	1	1	5.68858	1.03859e-10	IFNGR2
81	Retinol metabolism_Homo sapiens_hsa00830	1/65	1	1	1	1	5.45377	9.95717e-11	DHRS3
82	Shigellosis_Homo sapiens_hsa05131	2/65	1	1	1	1	5.44997	9.95023e-11	NFKBIA;ACTG1
83	Pancreatic cancer_Homo sapiens_hsa05212	2/66	1	1	1	1	5.19403	8.90445e-11	CDK6;PIK3R1
84	Amyotrophic lateral sclerosis (ALS)_Homo sapiens_hsa05014	2/51	1	1	1	1	6.78752	8.79277e-11	CAT;CASP1
85	Renal cell carcinoma_Homo sapiens_hsa05211	1/66	1	1	1	1	5.09851	8.7407e-11	PIK3R1
86	Viral myocarditis_Homo sapiens_hsa05416	1/59	1	1	1	1	5.98408	7.73642e-11	ACTG1
87	Glycerolipid metabolism_Homo sapiens_hsa00561	2/59	1	1	1	1	5.92943	7.66576e-11	AKR1A1;PNPLA2
88	Regulation of autophagy_Homo sapiens_hsa04140	1/39	1	1	1	1	9.74423	5.62572e-11	GABARAP
89	Propanoate metabolism_Homo sapiens_hsa00640	1/32	1	1	1	1	10.5456	4.72324e-11	BCKDHA
90	Aldosterone-regulated sodium reabsorption_Homo sapiens_hsa04960	2/39	1	1	1	1	8.0502	4.64769e-11	PIK3R1;ATP1B1
91	Alanine, aspartate and glutamate metabolism_Homo sapiens_hsa00250	1/35	1	1	1	1	9.92121	-2.02077e-11	GLUD1
92	Alzheimer's disease_Homo sapiens_hsa05010	2/168	1	1	1	1	2.76382	-2.93817e-11	NDUFA6;NDUFA1
93	Calcium signaling pathway_Homo sapiens_hsa04020	2/180	1	1	1	1	2.60463	-3.67499e-11	ERBB3;CD38
94	Alcoholism_Homo sapiens_hsa05034	1/179	1	1	1	1	2.3336	-5.43141e-11	HDAC11
95	mTOR signaling pathway_Homo sapiens_hsa04150	2/60	1	1	1	1	5.01695	-6.32366e-11	PIK3R1;EIF4B
96	Synaptic vesicle cycle_Homo sapiens_hsa04721	1/63	1	1	1	1	5.24221	-6.60986e-11	CLTA
97	Glycine, serine and threonine metabolism_Homo sapiens_hsa00260	1/40	1	1	1	1	9.10214	-6.96535e-11	PIPOX
98	Purine metabolism_Homo sapiens_hsa00230	1/176	1	1	1	1	1.84608	-6.98843e-11	PKM
99	Pyruvate metabolism_Homo sapiens_hsa00620	2/40	1	1	1	1	9.30201	-7.1183e-11	PDHA1;PKM
100	cGMP-PKG signaling pathway_Homo sapiens_hsa04022	2/167	1	1	1	1	2.13926	-7.68809e-11	PIK3R1;ATP1B1
101	Ubiquitin mediated proteolysis_Homo sapiens_hsa04120	2/137	1	1	1	1	1.70824	-8.874e-11	UBE2R2;NEDD4
102	Neuroactive ligand-receptor interaction_Homo sapiens_hsa04080	2/277	1	1	1	1	0.353365	-8.94416e-11	THRA;NR3C1
103	Fc epsilon RI signaling pathway_Homo sapiens_hsa04664	1/68	1	1	1	1	3.91639	-9.44029e-11	PIK3R1
104	Oxidative phosphorylation_Homo sapiens_hsa00190	2/133	1	1	1	1	1.95293	-9.82923e-11	NDUFA6;NDUFA1
105	Spliceosome_Homo sapiens_hsa03040	1/134	1	1	1	1	1.30924	-1.00913e-10	HNRNPA1
106	Colorectal cancer_Homo sapiens_hsa05210	2/62	1	1	1	1	4.81109	-1.01852e-10	AXIN2;PIK3R1
107	Epithelial cell signaling in Helicobacter pylori infection_Homo sapiens_hsa05120	1/68	1	1	1	1	4.24056	-1.02217e-10	NFKBIA
108	Parkinson's disease_Homo sapiens_hsa05012	2/142	1	1	1	1	1.10182	-1.02471e-10	NDUFA6;NDUFA1
109	Adrenergic signaling in cardiomyocytes_Homo sapiens_hsa04261	2/148	1	1	1	1	1.11365	-1.08688e-10	PIK3R1;ATP1B1
110	Thyroid hormone synthesis_Homo sapiens_hsa04918	1/71	1	1	1	1	3.77522	-1.10591e-10	ATP1B1
111	Wnt signaling pathway_Homo sapiens_hsa04310	2/142	1	1	1	1	1.19321	-1.10972e-10	AXIN2;PPARD
112	Arachidonic acid metabolism_Homo sapiens_hsa00590	1/62	1	1	1	1	5.29477	-1.12091e-10	CYP2E1
113	AGE-RAGE signaling pathway in diabetic complications_Homo sapiens_hsa04933	2/101	1	1	1	1	0.627058	-1.1213e-10	PIK3R1;PRKCZ
114	Neurotrophin signaling pathway_Homo sapiens_hsa04722	2/120	1	1	1	1	1.48659	-1.12311e-10	NFKBIA;PIK3R1
115	Longevity regulating pathway - multiple species_Homo sapiens_hsa04213	2/64	1	1	1	1	4.24314	-1.15302e-10	CAT;PIK3R1
116	Renin secretion_Homo sapiens_hsa04924	1/64	1	1	1	1	4.28798	-1.16521e-10	AQP1
117	Cytosolic DNA-sensing pathway_Homo sapiens_hsa04623	2/64	1	1	1	1	4.30649	-1.17024e-10	NFKBIA;CASP1
118	Basal cell carcinoma_Homo sapiens_hsa05217	1/55	1	1	1	1	5.53428	-1.19922e-10	AXIN2
119	T cell receptor signaling pathway_Homo sapiens_hsa04660	2/104	1	1	1	1	0.774901	-1.27684e-10	NFKBIA;PIK3R1
120	TNF signaling pathway_Homo sapiens_hsa04668	2/110	1	1	1	1	0.804703	-1.28845e-10	NFKBIA;PIK3R1
121	Toll-like receptor signaling pathway_Homo sapiens_hsa04620	2/106	1	1	1	1	1.79569	-1.32153e-10	NFKBIA;PIK3R1
122	Galactose metabolism_Homo sapiens_hsa00052	2/30	1	1	1	1	9.04284	-1.32817e-10	MGAM;GALM
123	Glucagon signaling pathway_Homo sapiens_hsa04922	2/101	1	1	1	1	0.744624	-1.33153e-10	PDHA1;PKM
124	Cell cycle_Homo sapiens_hsa04110	1/124	1	1	1	1	1.12342	-1.3531e-10	CDK6
125	Inflammatory mediator regulation of TRP channels_Homo sapiens_hsa04750	1/98	1	1	1	1	0.823739	-1.35347e-10	PIK3R1
126	Pentose phosphate pathway_Homo sapiens_hsa00030	1/29	1	1	1	1	9.00255	-1.36249e-10	ALDOB
127	Progesterone-mediated oocyte maturation_Homo sapiens_hsa04914	1/98	1	1	1	1	0.829603	-1.3631e-10	PIK3R1
128	Cholinergic synapse_Homo sapiens_hsa04725	1/111	1	1	1	1	1.02267	-1.38961e-10	PIK3R1
129	VEGF signaling pathway_Homo sapiens_hsa04370	1/61	1	1	1	1	3.98654	-1.45836e-10	PIK3R1
130	Adipocytokine signaling pathway_Homo sapiens_hsa04920	1/70	1	1	1	1	3.22981	-1.49974e-10	NFKBIA
131	Linoleic acid metabolism_Homo sapiens_hsa00591	1/29	1	1	1	1	9.94078	-1.50448e-10	CYP2E1
132	Phosphatidylinositol signaling system_Homo sapiens_hsa04070	1/98	1	1	1	1	0.928858	-1.52619e-10	PIK3R1
133	Estrogen signaling pathway_Homo sapiens_hsa04915	1/99	1	1	1	1	1.09042	-1.52834e-10	PIK3R1
134	Citrate cycle (TCA cycle)_Homo sapiens_hsa00020	1/30	1	1	1	1	10.6411	-1.56291e-10	PDHA1
135	Amoebiasis_Homo sapiens_hsa05146	1/100	1	1	1	1	1.21989	-1.56443e-10	PIK3R1
136	RIG-I-like receptor signaling pathway_Homo sapiens_hsa04622	1/70	1	1	1	1	3.37972	-1.56935e-10	NFKBIA
137	Longevity regulating pathway - mammal_Homo sapiens_hsa04211	2/94	1	1	1	1	1.47858	-1.56999e-10	CAT;PIK3R1
138	mRNA surveillance pathway_Homo sapiens_hsa03015	1/91	1	1	1	1	1.45449	-1.5845e-10	PABPC1
139	Acute myeloid leukemia_Homo sapiens_hsa05221	2/57	1	1	1	1	4.30717	-1.61568e-10	PIK3R1;PPARD
140	NOD-like receptor signaling pathway_Homo sapiens_hsa04621	2/57	1	1	1	1	4.35204	-1.63252e-10	NFKBIA;CASP1
141	Nicotinate and nicotinamide metabolism_Homo sapiens_hsa00760	1/29	1	1	1	1	10.8939	-1.64873e-10	CD38
142	Glycerophospholipid metabolism_Homo sapiens_hsa00564	1/95	1	1	1	1	1.34987	-1.6513e-10	PISD
143	PPAR signaling pathway_Homo sapiens_hsa03320	1/69	1	1	1	1	3.21427	-1.65388e-10	PPARD
144	p53 signaling pathway_Homo sapiens_hsa04115	1/69	1	1	1	1	3.21657	-1.65506e-10	CDK6
145	Hematopoietic cell lineage_Homo sapiens_hsa04640	1/88	1	1	1	1	1.80906	-1.67403e-10	CD38
146	GABAergic synapse_Homo sapiens_hsa04727	1/88	1	1	1	1	1.82771	-1.69129e-10	GABARAP
147	Notch signaling pathway_Homo sapiens_hsa04330	1/48	1	1	1	1	5.42613	-1.70389e-10	HES1
148	Fatty acid metabolism_Homo sapiens_hsa01212	1/48	1	1	1	1	5.65772	-1.77662e-10	HADH
149	Insulin secretion_Homo sapiens_hsa04911	1/85	1	1	1	1	1.76066	-1.81189e-10	ATP1B1
150	Dilated cardiomyopathy_Homo sapiens_hsa05414	1/90	1	1	1	1	1.28056	-1.81227e-10	ACTG1
151	Valine, leucine and isoleucine degradation_Homo sapiens_hsa00280	2/48	1	1	1	1	5.94712	-1.86749e-10	BCKDHA;HADH
152	Proteasome_Homo sapiens_hsa03050	1/44	1	1	1	1	6.69892	-1.86963e-10	PSMB8
153	Fatty acid degradation_Homo sapiens_hsa00071	1/44	1	1	1	1	6.84773	-1.91116e-10	HADH
154	Peroxisome_Homo sapiens_hsa04146	2/83	1	1	1	1	1.83023	-1.9673e-10	CAT;PIPOX
155	Protein digestion and absorption_Homo sapiens_hsa04974	1/90	1	1	1	1	1.44962	-2.05152e-10	ATP1B1
156	Hypertrophic cardiomyopathy (HCM)_Homo sapiens_hsa05410	1/83	1	1	1	1	1.91469	-2.05808e-10	ACTG1
157	SNARE interactions in vesicular transport_Homo sapiens_hsa04130	1/34	1	1	1	1	9.69725	-2.10633e-10	VAMP8
158	Steroid hormone biosynthesis_Homo sapiens_hsa00140	1/58	1	1	1	1	3.81028	-2.21504e-10	CYP2E1
159	Cardiac muscle contraction_Homo sapiens_hsa04260	1/78	1	1	1	1	1.71705	-2.2594e-10	ATP1B1
160	Pertussis_Homo sapiens_hsa05133	1/75	1	1	1	1	1.836	-2.30911e-10	CASP1
161	Vitamin digestion and absorption_Homo sapiens_hsa04977	1/24	1	1	1	1	13.6967	-2.32338e-10	TCN2
162	Gastric acid secretion_Homo sapiens_hsa04971	1/74	1	1	1	1	1.55652	-2.33199e-10	ATP1B1
163	Histidine metabolism_Homo sapiens_hsa00340	1/24	1	1	1	1	13.76	-2.33412e-10	AOC1
164	Adherens junction_Homo sapiens_hsa04520	2/74	1	1	1	1	1.55904	-2.33577e-10	PVRL2;ACTG1
165	Fanconi anemia pathway_Homo sapiens_hsa03460	1/53	1	1	1	1	4.77367	-2.39045e-10	HES1
166	Antigen processing and presentation_Homo sapiens_hsa04612	2/77	1	1	1	1	1.47902	-2.39726e-10	CD74;CTSS
167	Arrhythmogenic right ventricular cardiomyopathy (ARVC)_Homo sapiens_hsa05412	1/74	1	1	1	1	1.73739	-2.60298e-10	ACTG1
168	Endometrial cancer_Homo sapiens_hsa05213	2/52	1	1	1	1	3.4876	-2.63175e-10	AXIN2;PIK3R1
169	Primary immunodeficiency_Homo sapiens_hsa05340	1/37	1	1	1	1	6.71369	-2.82539e-10	BLNK
170	Lysine degradation_Homo sapiens_hsa00310	2/52	1	1	1	1	3.83605	-2.8947e-10	PIPOX;HADH
171	Glutathione metabolism_Homo sapiens_hsa00480	1/52	1	1	1	1	4.08864	-3.08531e-10	GSTT1
172	Cysteine and methionine metabolism_Homo sapiens_hsa00270	1/45	1	1	1	1	5.33293	-3.17585e-10	MPST
173	Sphingolipid metabolism_Homo sapiens_hsa00600	2/47	1	1	1	1	4.43535	-3.94733e-10	CERS4;CERS6
174	Glyoxylate and dicarboxylate metabolism_Homo sapiens_hsa00630	1/28	1	1	1	1	8.53108	-3.99052e-10	CAT
175	Butanoate metabolism_Homo sapiens_hsa00650	1/28	1	1	1	1	8.97241	-4.19696e-10	HADH
176	Fatty acid elongation_Homo sapiens_hsa00062	1/25	1	1	1	1	8.48729	-4.37434e-10	HADH
177	Other types of O-glycan biosynthesis_Homo sapiens_hsa00514	1/31	1	1	1	1	6.66696	-4.94442e-10	OGT
178	Protein export_Homo sapiens_hsa03060	1/23	1	1	1	1	9.31275	-5.07296e-10	OXA1L
179	Renin-angiotensin system_Homo sapiens_hsa04614	1/23	1	1	1	1	11.8413	-6.45031e-10	ATP6AP2
180	Maturity onset diabetes of the young_Homo sapiens_hsa04950	1/26	1	1	1	1	8.56744	-6.77833e-10	HES1
181	Nitrogen metabolism_Homo sapiens_hsa00910	1/17	1	1	1	1	14.004	-7.20707e-10	GLUD1
182	Steroid biosynthesis_Homo sapiens_hsa00100	1/20	1	1	1	1	10.5617	-7.88001e-10	SOAT1
183	Arginine biosynthesis_Homo sapiens_hsa00220	1/20	1	1	1	1	12.417	-9.26419e-10	GLUD1
184	Sulfur relay system_Homo sapiens_hsa04122	1/10	1	1	1	1	19.6327	-1.47645e-09	MPST
185	Sulfur metabolism_Homo sapiens_hsa00920	1/10	1	1	1	1	21.4063	-1.60983e-09	MPST
186	Metabolic pathways_Homo sapiens_hsa01100	25/1239	0.999233	1	0.999883	1	0.273038	-0.00020942	OAT;KHK;CD38;HADH;BCKDHA;MPST;CERS4;MGAM;AOC1;CERS6;NDUFA6;PDHA1;NDUFA1;AKR1A1;SORD;PIPOX;DHRS3;PISD;GLUD1;PKM;QARS;GALM;CYP2E1;ALDOB;PNPLA2
187	Pathways in cancer_Homo sapiens_hsa05200	6/397	0.997141	1	0.998486	1	0.319321	-0.000914274	NFKBIA;CDK6;PDGFA;PIK3R1;AXIN2;PPARD
188	Tuberculosis_Homo sapiens_hsa05152	4/178	0.92658	1	0.943508	1	0.0227836	-0.00173737	CD74;IFNGR2;LAMP2;CTSS
189	PI3K-Akt signaling pathway_Homo sapiens_hsa04151	6/341	0.993421	1	0.996137	1	0.266364	-0.00175826	EFNA1;CDK6;PDGFA;PIK3R1;EFNA4;EIF4B
190	Transcriptional misregulation in cancer_Homo sapiens_hsa05202	2/180	0.928712	1	0.945316	1	0.0404809	-0.00299382	ID2;PDGFA
191	Epstein-Barr virus infection_Homo sapiens_hsa05169	5/202	0.948464	1	0.961789	1	0.0774202	-0.0040964	NFKBIA;NEDD4;CD38;PIK3R1;RELB
192	Huntington's disease_Homo sapiens_hsa05016	3/193	0.941147	1	0.955748	1	0.0827209	-0.00501755	NDUFA6;NDUFA1;CLTA
193	MAPK signaling pathway_Homo sapiens_hsa04010	2/255	0.976449	1	0.983963	1	0.21721	-0.00517665	PDGFA;RELB
194	Cytokine-cytokine receptor interaction_Homo sapiens_hsa04060	4/265	0.979689	1	0.986397	1	0.266845	-0.00547568	CCL25;IFNGR2;TNFSF10;PDGFA
195	Herpes simplex infection_Homo sapiens_hsa05168	6/185	0.933778	1	0.949589	1	0.0820387	-0.00562104	NFKBIA;CD74;UBE2R2;IFNGR2;PVRL2;GLTSCR2
196	HTLV-I infection_Homo sapiens_hsa05166	4/258	0.977472	1	0.984735	1	0.255238	-0.00581579	NFKBIA;PDGFA;PIK3R1;RELB
197	Viral carcinogenesis_Homo sapiens_hsa05203	5/205	0.950696	1	0.963615	1	0.154465	-0.00780987	NFKBIA;CDK6;PKM;HDAC11;PIK3R1
198	Ras signaling pathway_Homo sapiens_hsa04014	4/227	0.964372	1	0.974608	1	0.215853	-0.00783084	EFNA1;PDGFA;PIK3R1;EFNA4
199	Chemokine signaling pathway_Homo sapiens_hsa04062	4/187	0.935702	1	0.951204	1	0.120963	-0.00803901	CCL25;NFKBIA;PIK3R1;PRKCZ
200	Rap1 signaling pathway_Homo sapiens_hsa04015	6/211	0.954875	1	0.967011	1	0.174481	-0.00805668	EFNA1;PDGFA;PIK3R1;PRKCZ;EFNA4;ACTG1
201	cAMP signaling pathway_Homo sapiens_hsa04024	4/199	0.946132	1	0.959872	1	0.149114	-0.00825694	NFKBIA;PIK3R1;SOX9;ATP1B1
202	Focal adhesion_Homo sapiens_hsa04510	4/202	0.948464	1	0.961789	1	0.16507	-0.00873406	PDGFA;PIK3R1;MYL12B;ACTG1

## Sheet: ISC (distal)_up
	Term	Overlap	P-value	Adjusted P-value	Old P-value	Old Adjusted P-value	Z-score	Combined Score	Genes
0	Fat digestion and absorption_Homo sapiens_hsa04975	2/41	0.0525389	1	0.130088	1	-1.87422	5.52183	FABP1;FABP2
1	NOD-like receptor signaling pathway_Homo sapiens_hsa04621	4/57	0.0932727	1	0.213225	1	-1.7293	4.10229	PYCARD;HSP90AA1;MAPK13;HSP90B1
2	Synthesis and degradation of ketone bodies_Homo sapiens_hsa00072	2/10	0.0864598	1	0.149654	1	-1.39067	3.40448	BDH1;HMGCS2
3	PPAR signaling pathway_Homo sapiens_hsa03320	3/69	0.128062	1	0.278337	1	-1.6272	3.34427	FABP1;FABP2;HMGCS2
4	Antigen processing and presentation_Homo sapiens_hsa04612	5/77	0.152678	1	0.321712	1	-1.62991	3.0633	CD74;HSP90AA1;HSPA5;PSME2;CALR
5	Phenylalanine metabolism_Homo sapiens_hsa00360	2/17	0.142517	1	0.233105	1	-1.29669	2.52633	MAOA;MIF
6	Herpes simplex infection_Homo sapiens_hsa05168	9/185	0.232743	1	0.521881	1	-1.58665	2.31304	CD74;ALYREF;C1QBP;TAF10;SRSF2;CDK1;SRSF3;CYCS;SRSF7
7	Pyrimidine metabolism_Homo sapiens_hsa00240	8/105	0.243861	1	0.466174	1	-1.54373	2.17844	DUT;DTYMK;RRM1;PRIM1;TK1;TYMS;DCTPP1;NME1
8	Butanoate metabolism_Homo sapiens_hsa00650	2/28	0.223775	1	0.348144	1	-1.22116	1.82822	BDH1;HMGCS2
9	Fatty acid elongation_Homo sapiens_hsa00062	3/25	0.202405	1	0.318583	1	-1.12924	1.80394	HADHB;ACAA2;ACOT1
10	Tyrosine metabolism_Homo sapiens_hsa00350	2/35	0.271448	1	0.412271	1	-1.28251	1.67237	MAOA;MIF
11	Propanoate metabolism_Homo sapiens_hsa00640	2/32	0.251384	1	0.385591	1	-1.17646	1.62442	LDHA;SUCLG1
12	DNA replication_Homo sapiens_hsa03030	3/36	0.278017	1	0.420907	1	-1.2106	1.54965	PRIM1;MCM3;RPA2
13	Spliceosome_Homo sapiens_hsa03040	10/134	0.340115	1	0.595347	1	-1.37757	1.48568	SNRPD1;ALYREF;PCBP1;SRSF2;SRSF3;U2AF1;SNRPD3;SRSF7;LSM3;SNRPB
14	Pyruvate metabolism_Homo sapiens_hsa00620	3/40	0.303707	1	0.454211	1	-1.17689	1.40249	LDHA;MDH1;ALDH9A1
15	Systemic lupus erythematosus_Homo sapiens_hsa05322	6/135	0.343388	1	0.599367	1	-1.29753	1.38692	H2AFY;SNRPD1;H2AFZ;H2AFX;SNRPD3;SNRPB
16	Fatty acid degradation_Homo sapiens_hsa00071	3/44	0.328488	1	0.485617	1	-1.16798	1.30026	HADHB;ACAA2;ALDH9A1
17	Cysteine and methionine metabolism_Homo sapiens_hsa00270	3/45	0.334545	1	0.493185	1	-1.06579	1.16703	LDHA;MDH1;SRM
18	Proteasome_Homo sapiens_hsa03050	5/44	0.328488	1	0.485617	1	-0.96286	1.07191	PSMA4;PSME2;PSMD1;PSMA7;PSMB8
19	Valine, leucine and isoleucine degradation_Homo sapiens_hsa00280	4/48	0.352391	1	0.515232	1	-1.0267	1.07086	HADHB;ACAA2;HMGCS2;ALDH9A1
20	Fatty acid metabolism_Homo sapiens_hsa01212	2/48	0.352391	1	0.515232	1	-0.975943	1.01792	HADHB;ACAA2
21	Arginine and proline metabolism_Homo sapiens_hsa00330	3/50	0.364024	1	0.5294	1	-0.934798	0.944647	MAOA;ALDH9A1;SRM
22	Protein processing in endoplasmic reticulum_Homo sapiens_hsa04141	8/169	0.450686	1	0.718659	1	-1.16973	0.932258	DNAJA1;HSP90AA1;HSPH1;HSPA5;RPN2;CALR;PDIA6;HSP90B1
23	Legionellosis_Homo sapiens_hsa05134	2/55	0.392204	1	0.563051	1	-0.951571	0.890644	PYCARD;CYCS
24	Amyotrophic lateral sclerosis (ALS)_Homo sapiens_hsa05014	2/51	0.369762	1	0.53633	1	-0.878493	0.874009	CYCS;MAPK13
25	Colorectal cancer_Homo sapiens_hsa05210	2/62	0.429582	1	0.606194	1	-1.0201	0.861927	CYCS;BIRC5
26	Pathogenic Escherichia coli infection_Homo sapiens_hsa05130	2/55	0.392204	1	0.563051	1	-0.855624	0.800841	TUBA1B;TUBB4B
27	Tuberculosis_Homo sapiens_hsa05152	4/178	0.477453	1	0.74483	1	-1.04909	0.775579	HSPA9;CD74;CYCS;MAPK13
28	Glycolysis / Gluconeogenesis_Homo sapiens_hsa00010	3/67	0.454873	1	0.6344	1	-0.94535	0.744688	LDHA;TPI1;ALDH9A1
29	Prolactin signaling pathway_Homo sapiens_hsa04917	2/72	0.479048	1	0.660604	1	-0.892379	0.65675	CCND2;MAPK13
30	Shigellosis_Homo sapiens_hsa05131	2/65	0.444893	1	0.623366	1	-0.803463	0.650741	U2AF1;MAPK13
31	Thyroid hormone synthesis_Homo sapiens_hsa04918	2/71	0.4743	1	0.655516	1	-0.832685	0.621113	HSPA5;HSP90B1
32	p53 signaling pathway_Homo sapiens_hsa04115	3/69	0.464674	1	0.645114	1	-0.767382	0.588137	CCND2;CDK1;CYCS
33	RNA degradation_Homo sapiens_hsa03018	3/77	0.502156	1	0.684946	1	-0.744746	0.513013	HSPA9;EXOSC7;LSM3
34	Biosynthesis of amino acids_Homo sapiens_hsa01230	3/74	0.488417	1	0.670557	1	-0.709001	0.508061	TPI1;CPS1;OTC
35	Pertussis_Homo sapiens_hsa05133	3/75	0.493038	1	0.675424	1	-0.642741	0.454527	PYCARD;IRF8;MAPK13
36	Prostate cancer_Homo sapiens_hsa05215	2/89	0.553542	1	0.736539	1	-0.766345	0.45323	HSP90AA1;HSP90B1
37	Small cell lung cancer_Homo sapiens_hsa05222	3/86	0.541213	1	0.724485	1	-0.700962	0.430351	CKS2;CYCS;CKS1B
38	Ribosome biogenesis in eukaryotes_Homo sapiens_hsa03008	4/89	0.553542	1	0.736539	1	-0.696319	0.411815	NOP56;NHP2;GAR1;RAN
39	Peroxisome_Homo sapiens_hsa04146	3/83	0.528545	1	0.711884	1	-0.618675	0.394484	PRDX1;ECH1;DHRS4
40	Progesterone-mediated oocyte maturation_Homo sapiens_hsa04914	3/98	0.588587	1	0.769656	1	-0.737223	0.39075	HSP90AA1;CDK1;MAPK13
41	Gap junction_Homo sapiens_hsa04540	3/88	0.549469	1	0.73258	1	-0.643484	0.38532	TUBA1B;CDK1;TUBB4B
42	Salmonella infection_Homo sapiens_hsa05132	2/86	0.541213	1	0.724485	1	-0.623249	0.382639	PYCARD;MAPK13
43	Estrogen signaling pathway_Homo sapiens_hsa04915	2/99	0.592308	1	0.773071	1	-0.684572	0.35853	HSP90AA1;HSP90B1
44	mRNA surveillance pathway_Homo sapiens_hsa03015	3/91	0.561578	1	0.744284	1	-0.554874	0.320165	PPP2CA;ALYREF;GSPT1
45	Chagas disease (American trypanosomiasis)_Homo sapiens_hsa05142	3/104	0.610417	1	0.789408	1	-0.609467	0.300841	PPP2CA;CALR;MAPK13
46	Toxoplasmosis_Homo sapiens_hsa05145	2/118	0.656976	1	0.829209	1	-0.622072	0.261337	CYCS;MAPK13
47	Carbon metabolism_Homo sapiens_hsa01200	5/113	0.64102	1	0.815933	1	-0.522094	0.232173	TPI1;CPS1;MDH1;PGP;SUCLG1
48	Sphingolipid signaling pathway_Homo sapiens_hsa04071	2/120	0.663159	1	0.834251	1	-0.543372	0.223185	PPP2CA;MAPK13
49	Dopaminergic synapse_Homo sapiens_hsa04728	3/129	0.68964	1	0.855172	1	-0.559372	0.207855	PPP2CA;MAOA;MAPK13
50	Cell cycle_Homo sapiens_hsa04110	3/124	0.675195	1	0.843895	1	-0.494487	0.194212	CCND2;CDK1;MCM3
51	Apoptosis_Homo sapiens_hsa04210	4/140	0.719209	1	0.87722	1	-0.573281	0.188956	TUBA1B;BIRC5;CYCS;LMNB1
52	FoxO signaling pathway_Homo sapiens_hsa04068	2/133	0.700734	1	0.86361	1	-0.530131	0.188529	CCND2;MAPK13
53	Hepatitis C_Homo sapiens_hsa05160	2/133	0.700734	1	0.86361	1	-0.503643	0.179109	PPP2CA;MAPK13
54	Oxidative phosphorylation_Homo sapiens_hsa00190	6/133	0.700734	1	0.86361	1	-0.455238	0.161895	NDUFB6;NDUFA11;PPA1;UQCRQ;CYC1;ATP5G1
55	Hepatitis B_Homo sapiens_hsa05161	2/146	0.734138	1	0.88781	1	-0.483495	0.149428	BIRC5;CYCS
56	Wnt signaling pathway_Homo sapiens_hsa04310	3/142	0.724276	1	0.880856	1	-0.457422	0.147557	CCND2;SFRP5;CACYBP
57	Parkinson's disease_Homo sapiens_hsa05012	7/142	0.724276	1	0.880856	1	-0.452733	0.146044	UBB;NDUFB6;NDUFA11;UQCRQ;CYCS;CYC1;ATP5G1
58	Non-alcoholic fatty liver disease (NAFLD)_Homo sapiens_hsa04932	5/151	0.745975	1	0.895939	1	-0.439012	0.128659	NDUFB6;NDUFA11;UQCRQ;CYCS;CYC1
59	Adrenergic signaling in cardiomyocytes_Homo sapiens_hsa04261	2/148	0.738937	1	0.891134	1	-0.41026	0.124121	PPP2CA;MAPK13
60	Hippo signaling pathway_Homo sapiens_hsa04390	3/153	0.750561	1	0.899025	1	-0.293194	0.0841274	PPP2CA;CCND2;BIRC5
61	RNA transport_Homo sapiens_hsa03013	3/172	0.790226	1	0.924174	1	-0.339136	0.079845	ALYREF;RANGAP1;RAN
62	Influenza A_Homo sapiens_hsa05164	3/175	0.795888	1	0.927532	1	-0.312424	0.0713255	PYCARD;CYCS;MAPK13
63	Alzheimer's disease_Homo sapiens_hsa05010	6/168	0.782434	1	0.919455	1	-0.28996	0.0711406	NDUFB6;NDUFA11;UQCRQ;CYCS;CYC1;ATP5G1
64	Phagosome_Homo sapiens_hsa04145	3/154	0.752823	1	0.900534	1	-0.242226	0.0687739	TUBA1B;CALR;TUBB4B
65	Alcoholism_Homo sapiens_hsa05034	4/179	0.803201	1	0.931781	1	-0.248456	0.0544493	H2AFY;MAOA;H2AFZ;H2AFX
66	Purine metabolism_Homo sapiens_hsa00230	4/176	0.797741	1	0.928618	1	-0.236795	0.0535088	RRM1;PRIM1;AK2;NME1
67	Epstein-Barr virus infection_Homo sapiens_hsa05169	4/202	0.840468	1	0.951837	1	-0.26839	0.0466452	CDK1;PSMD1;RAN;MAPK13
68	Huntington's disease_Homo sapiens_hsa05016	6/193	0.826804	1	0.944801	1	-0.239628	0.0455742	NDUFA11;NDUFB6;UQCRQ;CYCS;CYC1;ATP5G1
69	Viral carcinogenesis_Homo sapiens_hsa05203	3/205	0.84478	1	0.953979	1	-0.227108	0.0383083	RANBP1;CCND2;CDK1
70	Metabolic pathways_Homo sapiens_hsa01100	35/1239	0.875421	1	0.998874	1	-0.248453	0.0330569	GALNT12;DTYMK;ACAA2;NDUFB6;RPN2;NDUFA11;MAOA;PRIM1;AK2;TYMS;ATP5G1;SRM;LDHA;GMDS;CYC1;TK1;HMGCS2;DUT;RRM1;TPI1;MDH1;DHRS4;NME1;HADHB;GALE;BDH1;CPS1;UQCRQ;PGP;CYCS;ACOT1;SUCLG1;DCTPP1;OTC;ALDH9A1
71	Pathways in cancer_Homo sapiens_hsa05200	6/397	0.875354	1	0.982813	1	-0.241241	0.0321157	HSP90AA1;CKS2;BIRC5;CYCS;HSP90B1;CKS1B
72	MAPK signaling pathway_Homo sapiens_hsa04010	2/255	0.901748	1	0.978503	1	-0.164686	0.0170318	STMN1;MAPK13
73	HTLV-I infection_Homo sapiens_hsa05166	4/258	0.904411	1	0.979467	1	-0.119462	0.0120025	RANBP1;CCND2;CALR;RAN
74	MicroRNAs in cancer_Homo sapiens_hsa05206	2/297	0.933147	1	0.988707	1	-0.120953	0.00836904	CCND2;STMN1
75	PI3K-Akt signaling pathway_Homo sapiens_hsa04151	4/341	0.955378	1	0.994271	1	-0.122537	0.00559363	PPP2CA;HSP90AA1;CCND2;HSP90B1
76	Aminoacyl-tRNA biosynthesis_Homo sapiens_hsa00970	1/66	1	1	1	1	4.0792	7.391e-10	AARS
77	Viral myocarditis_Homo sapiens_hsa05416	1/59	1	1	1	1	3.96384	6.75175e-10	CYCS
78	Glycerolipid metabolism_Homo sapiens_hsa00561	1/59	1	1	1	1	3.90347	6.64892e-10	ALDH9A1
79	Retinol metabolism_Homo sapiens_hsa00830	1/65	1	1	1	1	3.53475	6.34381e-10	DHRS4
80	Glycine, serine and threonine metabolism_Homo sapiens_hsa00260	1/40	1	1	1	1	5.15858	6.20282e-10	MAOA
81	Tryptophan metabolism_Homo sapiens_hsa00380	2/40	1	1	1	1	4.99458	6.00563e-10	MAOA;ALDH9A1
82	Alanine, aspartate and glutamate metabolism_Homo sapiens_hsa00250	1/35	1	1	1	1	5.3436	5.85789e-10	CPS1
83	Prion diseases_Homo sapiens_hsa05020	1/35	1	1	1	1	4.80174	5.26388e-10	HSPA5
84	RIG-I-like receptor signaling pathway_Homo sapiens_hsa04622	1/70	1	1	1	1	2.93954	4.84679e-10	MAPK13
85	Cytosolic DNA-sensing pathway_Homo sapiens_hsa04623	1/64	1	1	1	1	3.23765	4.8254e-10	PYCARD
86	N-Glycan biosynthesis_Homo sapiens_hsa00510	1/49	1	1	1	1	3.89191	4.70352e-10	RPN2
87	Inositol phosphate metabolism_Homo sapiens_hsa00562	1/71	1	1	1	1	2.8365	4.67485e-10	TPI1
88	Cocaine addiction_Homo sapiens_hsa05030	1/49	1	1	1	1	3.72447	4.50116e-10	MAOA
89	Epithelial cell signaling in Helicobacter pylori infection_Homo sapiens_hsa05120	1/68	1	1	1	1	2.97811	4.37396e-10	MAPK13
90	Long-term depression_Homo sapiens_hsa04730	1/60	1	1	1	1	3.04108	4.30468e-10	PPP2CA
91	Fc epsilon RI signaling pathway_Homo sapiens_hsa04664	1/68	1	1	1	1	2.70729	3.97621e-10	MAPK13
92	Signaling pathways regulating pluripotency of stem cells_Homo sapiens_hsa04550	1/142	1	1	1	1	1.9128	3.69665e-10	MAPK13
93	Amphetamine addiction_Homo sapiens_hsa05031	1/67	1	1	1	1	2.71785	3.62266e-10	MAOA
94	Nitrogen metabolism_Homo sapiens_hsa00910	1/17	1	1	1	1	8.90006	3.50358e-10	CPS1
95	Ubiquitin mediated proteolysis_Homo sapiens_hsa04120	1/137	1	1	1	1	1.89849	3.49982e-10	UBE2S
96	Amino sugar and nucleotide sugar metabolism_Homo sapiens_hsa00520	2/48	1	1	1	1	3.4905	3.48479e-10	GALE;GMDS
97	Drug metabolism - cytochrome P450_Homo sapiens_hsa00982	1/69	1	1	1	1	2.6306	3.43227e-10	MAOA
98	Central carbon metabolism in cancer_Homo sapiens_hsa05230	1/67	1	1	1	1	2.56069	3.41319e-10	LDHA
99	Ribosome_Homo sapiens_hsa03010	2/137	1	1	1	1	1.84142	3.39461e-10	MRPL17;MRPL28
100	Osteoclast differentiation_Homo sapiens_hsa04380	1/132	1	1	1	1	1.88875	3.37194e-10	MAPK13
101	Oocyte meiosis_Homo sapiens_hsa04114	2/123	1	1	1	1	1.93133	3.32552e-10	PPP2CA;CDK1
102	Leishmaniasis_Homo sapiens_hsa05140	1/73	1	1	1	1	2.33709	3.10766e-10	MAPK13
103	Fanconi anemia pathway_Homo sapiens_hsa03460	2/53	1	1	1	1	3.20876	3.03419e-10	RPA2;STRA13
104	Nucleotide excision repair_Homo sapiens_hsa03420	1/47	1	1	1	1	3.51656	3.01214e-10	RPA2
105	Basal transcription factors_Homo sapiens_hsa03022	1/45	1	1	1	1	3.50578	2.95727e-10	TAF10
106	Platelet activation_Homo sapiens_hsa04611	1/122	1	1	1	1	1.75166	2.8978e-10	MAPK13
107	VEGF signaling pathway_Homo sapiens_hsa04370	1/61	1	1	1	1	2.52255	2.86291e-10	MAPK13
108	Leukocyte transendothelial migration_Homo sapiens_hsa04670	1/118	1	1	1	1	1.76061	2.83728e-10	MAPK13
109	Jak-STAT signaling pathway_Homo sapiens_hsa04630	1/158	1	1	1	1	1.65376	2.80931e-10	CCND2
110	Measles_Homo sapiens_hsa05162	1/136	1	1	1	1	1.67339	2.77631e-10	CCND2
111	Toll-like receptor signaling pathway_Homo sapiens_hsa04620	1/106	1	1	1	1	1.65973	2.39314e-10	MAPK13
112	Drug metabolism - other enzymes_Homo sapiens_hsa00983	1/46	1	1	1	1	3.4317	2.37597e-10	TK1
113	Neurotrophin signaling pathway_Homo sapiens_hsa04722	1/120	1	1	1	1	1.61933	2.36728e-10	MAPK13
114	Ascorbate and aldarate metabolism_Homo sapiens_hsa00053	1/27	1	1	1	1	5.94585	2.1086e-10	ALDH9A1
115	GnRH signaling pathway_Homo sapiens_hsa04912	1/91	1	1	1	1	1.68838	2.06013e-10	MAPK13
116	Glutathione metabolism_Homo sapiens_hsa00480	2/52	1	1	1	1	2.83651	1.95634e-10	RRM1;SRM
117	Lysine degradation_Homo sapiens_hsa00310	1/52	1	1	1	1	2.63502	1.81737e-10	ALDH9A1
118	AMPK signaling pathway_Homo sapiens_hsa04152	2/124	1	1	1	1	1.38117	1.76709e-10	PPP2CA;ELAVL1
119	Arginine biosynthesis_Homo sapiens_hsa00220	2/20	1	1	1	1	7.57153	1.73004e-10	CPS1;OTC
120	Tight junction_Homo sapiens_hsa04530	2/139	1	1	1	1	1.30293	1.72044e-10	PPP2CA;YBX3
121	One carbon pool by folate_Homo sapiens_hsa00670	1/20	1	1	1	1	7.28187	1.66385e-10	TYMS
122	Fructose and mannose metabolism_Homo sapiens_hsa00051	2/32	1	1	1	1	4.41532	1.65745e-10	TPI1;GMDS
123	Histidine metabolism_Homo sapiens_hsa00340	2/24	1	1	1	1	6.2682	1.65252e-10	MAOA;ALDH9A1
124	Base excision repair_Homo sapiens_hsa03410	1/33	1	1	1	1	4.3314	1.5561e-10	HMGB1
125	Terpenoid backbone biosynthesis_Homo sapiens_hsa00900	1/22	1	1	1	1	6.96907	1.39646e-10	HMGCS2
126	Cardiac muscle contraction_Homo sapiens_hsa04260	2/78	1	1	1	1	1.65256	1.36641e-10	UQCRQ;CYC1
127	TGF-beta signaling pathway_Homo sapiens_hsa04350	1/84	1	1	1	1	1.45866	1.27486e-10	PPP2CA
128	Homologous recombination_Homo sapiens_hsa03440	1/29	1	1	1	1	4.63702	1.16334e-10	RPA2
129	Proteoglycans in cancer_Homo sapiens_hsa05205	1/203	1	1	1	1	1.01499	1.14153e-10	MAPK13
130	Transcriptional misregulation in cancer_Homo sapiens_hsa05202	1/180	1	1	1	1	0.982703	1.09167e-10	CCND2
131	HIF-1 signaling pathway_Homo sapiens_hsa04066	1/103	1	1	1	1	1.14289	1.07826e-10	LDHA
132	Citrate cycle (TCA cycle)_Homo sapiens_hsa00020	2/30	1	1	1	1	4.24479	8.742e-11	MDH1;SUCLG1
133	Serotonergic synapse_Homo sapiens_hsa04726	1/112	1	1	1	1	1.0375	8.08083e-11	MAOA
134	Galactose metabolism_Homo sapiens_hsa00052	1/30	1	1	1	1	3.50436	7.21711e-11	GALE
135	TNF signaling pathway_Homo sapiens_hsa04668	1/110	1	1	1	1	0.9124	6.87143e-11	MAPK13
136	T cell receptor signaling pathway_Homo sapiens_hsa04660	1/104	1	1	1	1	0.91323	5.40405e-11	MAPK13
137	Inflammatory mediator regulation of TRP channels_Homo sapiens_hsa04750	1/98	1	1	1	1	0.911527	5.08217e-11	MAPK13
138	beta-Alanine metabolism_Homo sapiens_hsa00410	2/31	1	1	1	1	4.00516	4.97337e-11	ALDH9A1;SRM
139	Mucin type O-Glycan biosynthesis_Homo sapiens_hsa00512	1/31	1	1	1	1	3.99902	4.96575e-11	GALNT12
140	Retrograde endocannabinoid signaling_Homo sapiens_hsa04723	1/101	1	1	1	1	0.916913	4.45618e-11	MAPK13
141	Glucagon signaling pathway_Homo sapiens_hsa04922	1/101	1	1	1	1	0.828657	4.02725e-11	LDHA
142	AGE-RAGE signaling pathway in diabetic complications_Homo sapiens_hsa04933	1/101	1	1	1	1	0.712885	3.46461e-11	MAPK13
143	Glyoxylate and dicarboxylate metabolism_Homo sapiens_hsa00630	2/28	1	1	1	1	3.91165	2.34789e-11	MDH1;PGP
144	Focal adhesion_Homo sapiens_hsa04510	1/202	1	1	1	1	0.39138	1.10277e-11	CCND2
145	Rap1 signaling pathway_Homo sapiens_hsa04015	1/211	1	1	1	1	0.0990983	1.21265e-12	MAPK13
146	Sulfur metabolism_Homo sapiens_hsa00920	1/10	1	1	1	1	12.488	-3.34619e-11	CYCS
147	Biosynthesis of unsaturated fatty acids_Homo sapiens_hsa01040	1/23	1	1	1	1	4.48071	-4.23323e-11	ACOT1
148	Proximal tubule bicarbonate reclamation_Homo sapiens_hsa04964	1/23	1	1	1	1	4.50639	-4.25749e-11	MDH1
149	Protein export_Homo sapiens_hsa03060	1/23	1	1	1	1	4.50765	-4.25868e-11	HSPA5
150	Mismatch repair_Homo sapiens_hsa03430	1/23	1	1	1	1	5.02819	-4.75047e-11	RPA2

## Sheet: ISC (distal)_down
	Term	Overlap	P-value	Adjusted P-value	Old P-value	Old Adjusted P-value	Z-score	Combined Score	Genes
0	Ribosome_Homo sapiens_hsa03010	7/137	0.0298437	1	0.0443917	1	-1.74614	6.13205	RPL41;RPS28;RPL34;RPL36;RPL22L1;RPL27;RPL15
1	Leishmaniasis_Homo sapiens_hsa05140	4/73	0.0498921	1	0.0672018	1	-1.84381	5.52754	NFKBIA;JUN;IFNGR2;CYBA
2	Arginine biosynthesis_Homo sapiens_hsa00220	2/20	0.0936119	1	0.112777	1	-1.58101	3.74478	GLUD1;GLUL
3	Lysosome_Homo sapiens_hsa04142	4/123	0.122056	1	0.157782	1	-1.67413	3.52115	LAMP1;NPC2;CLTA;CTSH
4	Osteoclast differentiation_Homo sapiens_hsa04380	4/132	0.13684	1	0.175907	1	-1.73474	3.4503	NFKBIA;JUN;IFNGR2;CYBA
5	Apoptosis_Homo sapiens_hsa04210	5/140	0.150296	1	0.192295	1	-1.78134	3.3759	NFKBIA;JUN;CASP6;CTSH;ACTG1
6	Nitrogen metabolism_Homo sapiens_hsa00910	2/17	0.0801441	1	0.0974602	1	-1.30791	3.30107	GLUD1;GLUL
7	Influenza A_Homo sapiens_hsa05164	4/175	0.211641	1	0.265784	1	-1.65863	2.57562	NFKBIA;JUN;IFNGR2;ACTG1
8	Phagosome_Homo sapiens_hsa04145	4/154	0.174428	1	0.221438	1	-1.46653	2.56092	TUBB2B;LAMP1;CYBA;ACTG1
9	Fructose and mannose metabolism_Homo sapiens_hsa00051	1/32	0.145559	1	0.171548	1	-1.29433	2.4944	SORD
10	Pentose and glucuronate interconversions_Homo sapiens_hsa00040	1/36	0.162211	1	0.190281	1	-1.35793	2.46989	SORD
11	Alanine, aspartate and glutamate metabolism_Homo sapiens_hsa00250	2/35	0.158078	1	0.185637	1	-1.30335	2.40424	GLUD1;GLUL
12	Proteoglycans in cancer_Homo sapiens_hsa05205	4/203	0.262263	1	0.325003	1	-1.59921	2.14039	ERBB3;PDCD4;EIF4B;ACTG1
13	Intestinal immune network for IgA production_Homo sapiens_hsa04672	1/48	0.210264	1	0.244036	1	-1.35848	2.11841	PIGR
14	Viral carcinogenesis_Homo sapiens_hsa05203	4/205	0.265896	1	0.329205	1	-1.54989	2.05307	NFKBIA;JUN;CDK6;HDAC11
15	Vibrio cholerae infection_Homo sapiens_hsa05110	3/51	0.221844	1	0.256922	1	-1.34008	2.01787	SLC12A2;KDELR1;ACTG1
16	Arginine and proline metabolism_Homo sapiens_hsa00330	1/50	0.218003	1	0.252651	1	-1.30289	1.98462	OAT
17	Pathogenic Escherichia coli infection_Homo sapiens_hsa05130	2/55	0.237024	1	0.27377	1	-1.23453	1.77722	TUBB2B;ACTG1
18	Inflammatory bowel disease (IBD)_Homo sapiens_hsa05321	2/65	0.273703	1	0.314277	1	-1.27489	1.65189	JUN;IFNGR2
19	B cell receptor signaling pathway_Homo sapiens_hsa04662	2/73	0.301785	1	0.345089	1	-1.29042	1.54598	NFKBIA;JUN
20	Epithelial cell signaling in Helicobacter pylori infection_Homo sapiens_hsa05120	2/68	0.284362	1	0.325993	1	-1.2177	1.53126	NFKBIA;JUN
21	Chronic myeloid leukemia_Homo sapiens_hsa05220	2/73	0.301785	1	0.345089	1	-1.21722	1.45828	NFKBIA;CDK6
22	Shigellosis_Homo sapiens_hsa05131	2/65	0.273703	1	0.314277	1	-1.05649	1.36891	NFKBIA;ACTG1
23	RNA degradation_Homo sapiens_hsa03018	3/77	0.31542	1	0.359984	1	-1.13102	1.30503	BTG2;BTG1;PABPC1
24	Bacterial invasion of epithelial cells_Homo sapiens_hsa05100	2/78	0.318787	1	0.363656	1	-1.04057	1.18961	CLTA;ACTG1
25	ErbB signaling pathway_Homo sapiens_hsa04012	2/87	0.348366	1	0.395792	1	-1.098	1.15785	JUN;ERBB3
26	Small cell lung cancer_Homo sapiens_hsa05222	2/86	0.345143	1	0.392301	1	-1.07452	1.14307	NFKBIA;CDK6
27	Salmonella infection_Homo sapiens_hsa05132	3/86	0.345143	1	0.392301	1	-0.980544	1.0431	JUN;IFNGR2;ACTG1
28	T cell receptor signaling pathway_Homo sapiens_hsa04660	2/104	0.40081	1	0.452233	1	-1.07871	0.986227	NFKBIA;JUN
29	Chagas disease (American trypanosomiasis)_Homo sapiens_hsa05142	3/104	0.40081	1	0.452233	1	-1.07182	0.979928	NFKBIA;JUN;IFNGR2
30	Toll-like receptor signaling pathway_Homo sapiens_hsa04620	2/106	0.406698	1	0.458525	1	-1.0868	0.977774	NFKBIA;JUN
31	TNF signaling pathway_Homo sapiens_hsa04668	2/110	0.418303	1	0.470898	1	-1.08	0.941268	NFKBIA;JUN
32	Toxoplasmosis_Homo sapiens_hsa05145	2/118	0.440844	1	0.494823	1	-1.01191	0.828817	NFKBIA;IFNGR2
33	Neurotrophin signaling pathway_Homo sapiens_hsa04722	2/120	0.446343	1	0.500638	1	-0.982363	0.79244	NFKBIA;JUN
34	Leukocyte transendothelial migration_Homo sapiens_hsa04670	2/118	0.440844	1	0.494823	1	-0.905758	0.741873	CYBA;ACTG1
35	Measles_Homo sapiens_hsa05162	3/136	0.488449	1	0.544863	1	-0.975212	0.698758	NFKBIA;CDK6;IFNGR2
36	Hepatitis B_Homo sapiens_hsa05161	3/146	0.513139	1	0.57054	1	-1.01876	0.679727	NFKBIA;JUN;CDK6
37	Non-alcoholic fatty liver disease (NAFLD)_Homo sapiens_hsa04932	2/151	0.525038	1	0.582842	1	-1.00735	0.64902	JUN;NDUFA6
38	Jak-STAT signaling pathway_Homo sapiens_hsa04630	2/158	0.541215	1	0.599491	1	-0.96471	0.592274	SOCS2;IFNGR2
39	Oxytocin signaling pathway_Homo sapiens_hsa04921	3/158	0.541215	1	0.599491	1	-0.951709	0.584292	JUN;EEF2;ACTG1
40	RNA transport_Homo sapiens_hsa03013	3/172	0.571949	1	0.630867	1	-0.87273	0.487599	EIF4A2;PABPC1;EIF4B
41	Alzheimer's disease_Homo sapiens_hsa05010	2/168	0.563382	1	0.622156	1	-0.840641	0.482357	APP;NDUFA6
42	Tuberculosis_Homo sapiens_hsa05152	2/178	0.584489	1	0.643568	1	-0.781119	0.419475	LAMP1;IFNGR2
43	Huntington's disease_Homo sapiens_hsa05016	2/193	0.614269	1	0.673485	1	-0.809936	0.3947	NDUFA6;CLTA
44	Herpes simplex infection_Homo sapiens_hsa05168	3/185	0.598659	1	0.657848	1	-0.752305	0.385979	NFKBIA;JUN;IFNGR2
45	Epstein-Barr virus infection_Homo sapiens_hsa05169	3/202	0.631113	1	0.690245	1	-0.811807	0.37365	NFKBIA;JUN;NEDD4
46	cAMP signaling pathway_Homo sapiens_hsa04024	2/199	0.625581	1	0.684754	1	-0.781406	0.366538	NFKBIA;JUN
47	Focal adhesion_Homo sapiens_hsa04510	2/202	0.631113	1	0.690245	1	-0.740168	0.340677	JUN;ACTG1
48	Endocytosis_Homo sapiens_hsa04144	3/259	0.722106	1	0.778497	1	-0.759095	0.247148	ERBB3;NEDD4;CLTA
49	HTLV-I infection_Homo sapiens_hsa05166	2/258	0.72072	1	0.777185	1	-0.743961	0.24365	NFKBIA;JUN
50	MicroRNAs in cancer_Homo sapiens_hsa05206	3/297	0.77003	1	0.82315	1	-0.700753	0.183124	CDK6;ERBB3;PDCD4
51	PI3K-Akt signaling pathway_Homo sapiens_hsa04151	2/341	0.815378	1	0.86395	1	-0.744778	0.152012	CDK6;EIF4B
52	Pathways in cancer_Homo sapiens_hsa05200	3/397	0.860501	1	0.902806	1	-0.721722	0.108432	NFKBIA;JUN;CDK6
53	Metabolic pathways_Homo sapiens_hsa01100	5/1239	0.985982	1	0.995939	1	-0.695445	0.00981799	GLUD1;OAT;NDUFA6;SORD;GLUL
54	Ubiquitin mediated proteolysis_Homo sapiens_hsa04120	1/137	1	1	1	1	1.18503	1.3178e-10	NEDD4
55	Hippo signaling pathway_Homo sapiens_hsa04390	1/153	1	1	1	1	1.10198	1.20593e-10	ACTG1
56	Wnt signaling pathway_Homo sapiens_hsa04310	1/142	1	1	1	1	1.09164	1.10589e-10	JUN
57	Parkinson's disease_Homo sapiens_hsa05012	1/142	1	1	1	1	1.00615	1.01928e-10	NDUFA6
58	Tight junction_Homo sapiens_hsa04530	1/139	1	1	1	1	1.04102	9.8277e-11	ACTG1
59	Insulin signaling pathway_Homo sapiens_hsa04910	1/139	1	1	1	1	1.03126	9.73558e-11	SOCS2
60	Cell cycle_Homo sapiens_hsa04110	1/124	1	1	1	1	1.12342	9.34431e-11	CDK6
61	AMPK signaling pathway_Homo sapiens_hsa04152	1/124	1	1	1	1	1.07406	8.93376e-11	EEF2
62	Oxidative phosphorylation_Homo sapiens_hsa00190	1/133	1	1	1	1	1.04663	8.59037e-11	NDUFA6
63	Hepatitis C_Homo sapiens_hsa05160	1/133	1	1	1	1	0.984377	8.07943e-11	NFKBIA
64	Chemokine signaling pathway_Homo sapiens_hsa04062	1/187	1	1	1	1	0.899114	7.17608e-11	NFKBIA
65	Cytosolic DNA-sensing pathway_Homo sapiens_hsa04623	1/64	1	1	1	1	2.09511	6.79388e-11	NFKBIA
66	Natural killer cell mediated cytotoxicity_Homo sapiens_hsa04650	1/135	1	1	1	1	0.898832	6.27105e-11	IFNGR2
67	Regulation of actin cytoskeleton_Homo sapiens_hsa04810	1/214	1	1	1	1	0.725453	4.68139e-11	ACTG1
68	Calcium signaling pathway_Homo sapiens_hsa04020	1/180	1	1	1	1	0.714094	3.98139e-11	ERBB3
69	Alcoholism_Homo sapiens_hsa05034	1/179	1	1	1	1	0.729215	3.41083e-11	HDAC11
70	Cytokine-cytokine receptor interaction_Homo sapiens_hsa04060	1/265	1	1	1	1	-0.3595	3.11042e-11	IFNGR2
71	Renal cell carcinoma_Homo sapiens_hsa05211	1/66	1	1	1	1	1.73277	2.80993e-11	JUN
72	Pancreatic cancer_Homo sapiens_hsa05212	1/66	1	1	1	1	1.72093	2.79072e-11	CDK6
73	NF-kappa B signaling pathway_Homo sapiens_hsa04064	1/93	1	1	1	1	-0.17579	1.96373e-11	NFKBIA
74	Platelet activation_Homo sapiens_hsa04611	1/122	1	1	1	1	0.801701	1.60287e-11	ACTG1
75	AGE-RAGE signaling pathway in diabetic complications_Homo sapiens_hsa04933	1/101	1	1	1	1	-0.202611	1.57167e-11	JUN
76	Estrogen signaling pathway_Homo sapiens_hsa04915	1/99	1	1	1	1	-0.177432	1.55356e-11	JUN
77	Glioma_Homo sapiens_hsa05214	1/65	1	1	1	1	1.68469	1.47752e-11	CDK6
78	Glutamatergic synapse_Homo sapiens_hsa04724	1/114	1	1	1	1	0.777565	8.79e-12	GLUL
79	Rap1 signaling pathway_Homo sapiens_hsa04015	1/211	1	1	1	1	0.551395	7.53411e-12	ACTG1
80	Choline metabolism in cancer_Homo sapiens_hsa05231	1/101	1	1	1	1	-0.0727333	5.64199e-12	JUN
81	Thyroid hormone signaling pathway_Homo sapiens_hsa04919	1/118	1	1	1	1	0.741338	4.89649e-12	ACTG1
82	Carbon metabolism_Homo sapiens_hsa01200	1/113	1	1	1	1	0.0729779	-5.22866e-12	GLUD1
83	MAPK signaling pathway_Homo sapiens_hsa04010	1/255	1	1	1	1	0.140831	-7.65839e-12	JUN
84	HIF-1 signaling pathway_Homo sapiens_hsa04066	1/103	1	1	1	1	0.120563	-8.57523e-12	IFNGR2
85	Insulin resistance_Homo sapiens_hsa04931	1/109	1	1	1	1	0.285597	-1.78984e-11	NFKBIA
86	Pancreatic secretion_Homo sapiens_hsa04972	1/96	1	1	1	1	0.25709	-1.82898e-11	SLC12A2
87	Pertussis_Homo sapiens_hsa05133	1/75	1	1	1	1	0.194236	-1.87812e-11	JUN
88	Serotonergic synapse_Homo sapiens_hsa04726	1/112	1	1	1	1	0.37603	-2.33905e-11	APP
89	Hypertrophic cardiomyopathy (HCM)_Homo sapiens_hsa05410	1/83	1	1	1	1	0.375891	-2.82159e-11	ACTG1
90	Amphetamine addiction_Homo sapiens_hsa05031	1/67	1	1	1	1	1.4967	-2.96839e-11	JUN
91	GnRH signaling pathway_Homo sapiens_hsa04912	1/91	1	1	1	1	0.710083	-2.97452e-11	JUN
92	Prostate cancer_Homo sapiens_hsa05215	1/89	1	1	1	1	0.821497	-3.20081e-11	NFKBIA
93	GABAergic synapse_Homo sapiens_hsa04727	1/88	1	1	1	1	0.529288	-3.3585e-11	GLUL
94	mRNA surveillance pathway_Homo sapiens_hsa03015	1/91	1	1	1	1	0.812611	-3.404e-11	PABPC1
95	Salivary secretion_Homo sapiens_hsa04970	1/89	1	1	1	1	0.914096	-3.56161e-11	SLC12A2
96	Dilated cardiomyopathy_Homo sapiens_hsa05414	1/90	1	1	1	1	0.735882	-3.60584e-11	ACTG1
97	Gap junction_Homo sapiens_hsa04540	1/88	1	1	1	1	0.573952	-3.64191e-11	TUBB2B
98	Rheumatoid arthritis_Homo sapiens_hsa05323	1/90	1	1	1	1	0.745206	-3.65153e-11	JUN
99	mTOR signaling pathway_Homo sapiens_hsa04150	1/60	1	1	1	1	0.463143	-3.68243e-11	EIF4B
100	Adipocytokine signaling pathway_Homo sapiens_hsa04920	1/70	1	1	1	1	0.533712	-3.82383e-11	NFKBIA
101	Melanoma_Homo sapiens_hsa05218	1/71	1	1	1	1	1.24012	-4.28311e-11	CDK6
102	Adherens junction_Homo sapiens_hsa04520	1/74	1	1	1	1	0.684755	-4.35621e-11	ACTG1
103	Biosynthesis of amino acids_Homo sapiens_hsa01230	1/74	1	1	1	1	0.739901	-4.70704e-11	GLUL
104	NOD-like receptor signaling pathway_Homo sapiens_hsa04621	1/57	1	1	1	1	0.377308	-4.77489e-11	NFKBIA
105	RIG-I-like receptor signaling pathway_Homo sapiens_hsa04622	1/70	1	1	1	1	0.670917	-4.80685e-11	NFKBIA
106	Legionellosis_Homo sapiens_hsa05134	1/55	1	1	1	1	0.353779	-4.88704e-11	NFKBIA
107	Prolactin signaling pathway_Homo sapiens_hsa04917	1/72	1	1	1	1	0.936556	-4.93942e-11	SOCS2
108	Arrhythmogenic right ventricular cardiomyopathy (ARVC)_Homo sapiens_hsa05412	1/74	1	1	1	1	0.839305	-5.33942e-11	ACTG1
109	p53 signaling pathway_Homo sapiens_hsa04115	1/69	1	1	1	1	0.791554	-5.59641e-11	CDK6
110	Non-small cell lung cancer_Homo sapiens_hsa05223	1/56	1	1	1	1	1.10926	-7.0611e-11	CDK6
111	Colorectal cancer_Homo sapiens_hsa05210	1/62	1	1	1	1	1.26509	-7.64325e-11	JUN
112	Synaptic vesicle cycle_Homo sapiens_hsa04721	1/63	1	1	1	1	1.69105	-7.97192e-11	CLTA
113	Mineral absorption_Homo sapiens_hsa04978	1/51	1	1	1	1	0.786108	-8.1183e-11	ATOX1
114	Viral myocarditis_Homo sapiens_hsa05416	1/59	1	1	1	1	1.57253	-8.34106e-11	ACTG1
115	Endocrine and other factor-regulated calcium reabsorption_Homo sapiens_hsa04961	1/47	1	1	1	1	0.839724	-8.3785e-11	CLTA
116	Type II diabetes mellitus_Homo sapiens_hsa04930	1/48	1	1	1	1	0.961643	-8.84912e-11	SOCS2
117	Cocaine addiction_Homo sapiens_hsa05030	1/49	1	1	1	1	1.21732	-9.34774e-11	JUN
118	Proximal tubule bicarbonate reclamation_Homo sapiens_hsa04964	1/23	1	1	1	1	5.83521	-1.11468e-10	GLUD1
119	Glyoxylate and dicarboxylate metabolism_Homo sapiens_hsa00630	1/28	1	1	1	1	2.41712	-2.34267e-10	GLUL

## Sheet: Enterocyte progenitor (pr_up
	Term	Overlap	P-value	Adjusted P-value	Old P-value	Old Adjusted P-value	Z-score	Combined Score	Genes
0	Proteasome_Homo sapiens_hsa03050	26/44	0.000503522	0.114299	0.00944394	1	-1.73939	13.2087	PSMD12;PSMD14;PSMD13;POMP;PSMA7;PSMB6;PSMB7;PSMB4;PSMD6;PSMB5;PSMD7;PSMB2;PSMD4;PSMB3;PSMD2;PSMD3;PSMD1;PSMA6;PSMA3;PSMC5;PSMA4;PSMA1;PSMA2;PSMC4;PSME3;PSMC2
1	Fatty acid degradation_Homo sapiens_hsa00071	10/44	0.0137097	1	0.0795431	1	-1.87206	8.03049	HADHB;HADHA;CPT1A;ACADVL;ACAA2;ACADL;CPT2;ECI2;ACSL3;ALDH9A1
2	PPAR signaling pathway_Homo sapiens_hsa03320	10/69	0.0246646	1	0.141525	1	-1.66129	6.15074	FABP1;FABP2;CPT1A;CPT2;FABP5;ACADL;ME1;HMGCS2;ACSL3;ANGPTL4
3	Fatty acid metabolism_Homo sapiens_hsa01212	10/48	0.0702944	1	0.229011	1	-1.69181	4.49185	HADHB;HADHA;CPT1A;ACADVL;ACAA2;ACADL;CPT2;ELOVL6;ACSL3;HSD17B12
4	Fatty acid elongation_Homo sapiens_hsa00062	8/25	0.0464057	1	0.143417	1	-1.34137	4.11845	HADHB;HADHA;ACOT7;ACAA2;ACOT2;ACOT1;ELOVL6;HSD17B12
5	Glutathione metabolism_Homo sapiens_hsa00480	12/52	0.0885818	1	0.270694	1	-1.66191	4.02818	GSTM3;GPX2;RRM1;GSTM1;GSTO1;IDH1;ODC1;MGST1;GSTT2;LAP3;PGD;SRM
6	Spliceosome_Homo sapiens_hsa03040	30/134	0.147627	1	0.500385	1	-1.62407	3.10696	SF3B4;SF3B5;RBM8A;DDX46;EIF4A3;U2AF1;SNRPD1;SNRNP70;PCBP1;MAGOH;SNRPD3;TXNL4A;HNRNPA3;ALYREF;BUD31;LSM5;LSM3;LSM2;LSM7;SNRNP40;PHF5A;NHP2L1;SRSF2;PPIH;SNRPA1;SNRPC;SRSF7;HSPA1B;HSPA1A;SNRPB
7	Peroxisome_Homo sapiens_hsa04146	14/83	0.133692	1	0.401362	1	-1.53701	3.0928	ACOT8;ABCD3;PEX11A;IDH1;ECH1;ECI2;HSD17B4;ACSL3;SOD2;DHRS4;SOD1;PRDX1;NUDT19;PXMP4
8	Ribosome biogenesis in eukaryotes_Homo sapiens_hsa03008	18/89	0.164323	1	0.457726	1	-1.6775	3.02943	NOP56;POP5;NOP58;REXO2;AK6;GTPBP4;WDR43;GNL3;FBL;EMG1;NHP2L1;EIF6;DKC1;NHP2;GAR1;MPHOSPH10;RAN;NOP10
9	Fat digestion and absorption_Homo sapiens_hsa04975	4/41	0.148117	1	0.344166	1	-1.43179	2.73436	FABP1;FABP2;PLA2G12A;MTTP
10	Protein processing in endoplasmic reticulum_Homo sapiens_hsa04141	25/169	0.186729	1	0.601021	1	-1.52782	2.56384	VCP;SAR1B;UBE2J2;HSPBP1;HSP90B1;DNAJB1;HSPH1;LMAN2;SSR1;HSP90AA1;SEC13;HSPA5;SSR2;EIF2S1;PDIA6;DNAJC3;DNAJA1;DAD1;DNAJB11;PREB;CALR;HSPA1B;VIMP;HSPA1A;ATF4
11	Valine, leucine and isoleucine degradation_Homo sapiens_hsa00280	5/48	0.204928	1	0.434594	1	-1.37539	2.18013	HADHB;HADHA;ACAA2;HMGCS2;ALDH9A1
12	Arginine and proline metabolism_Homo sapiens_hsa00330	8/50	0.221993	1	0.459654	1	-1.25688	1.89174	MAOA;ODC1;LAP3;CKB;CNDP2;AGMAT;ALDH9A1;SRM
13	Pathogenic Escherichia coli infection_Homo sapiens_hsa05130	6/55	0.265715	1	0.520056	1	-1.23453	1.63616	TUBA1C;TUBA1B;NCL;ARPC5L;TUBB4B;TUBA4A
14	Terpenoid backbone biosynthesis_Homo sapiens_hsa00900	3/22	0.159656	1	0.313829	1	-0.881708	1.6177	FDPS;PDSS1;HMGCS2
15	Biosynthesis of unsaturated fatty acids_Homo sapiens_hsa01040	6/23	0.171293	1	0.331435	1	-0.77917	1.37475	HADHA;ACOT7;ACOT2;ACOT1;ELOVL6;HSD17B12
16	Estrogen signaling pathway_Homo sapiens_hsa04915	11/99	0.403387	1	0.723067	1	-1.33258	1.2098	HSP90AA1;MAP2K2;CREB3L3;AKT1;KRAS;FKBP4;HRAS;HSPA1B;HSPA1A;HSP90B1;ATF4
17	Prion diseases_Homo sapiens_hsa05020	5/35	0.316166	1	0.526681	1	-0.811673	0.934632	STIP1;MAP2K2;HSPA5;SOD1;HSPA1A
18	Pyrimidine metabolism_Homo sapiens_hsa00240	16/105	0.447246	1	0.763155	1	-1.13431	0.912717	DUT;DTYMK;RRM1;TXNRD1;CAD;TYMS;NME1;NT5C;NME6;POLD2;CMPK1;POLR2E;POLR2F;POLR2H;DCTPP1;POLR2L
19	RNA transport_Homo sapiens_hsa03013	24/172	0.490003	1	0.851971	1	-1.18804	0.847477	POP5;EIF5B;EIF4A1;SEC13;UBE2I;RBM8A;ALYREF;EIF4A3;EIF2S2;RANGAP1;EIF2S1;NUP93;EIF5;SUMO3;MAGOH;EIF4EBP1;EIF3G;STRAP;GEMIN6;SMN1;EIF4E;RAN;EIF4G1;EIF3B
20	RNA degradation_Homo sapiens_hsa03018	11/77	0.460196	1	0.735316	1	-1.03446	0.802844	HSPA9;EXOSC7;EXOSC5;LSM7;PFKL;EXOSC4;EXOSC8;LSM5;LSM3;LSM2;HSPD1
21	Antigen processing and presentation_Homo sapiens_hsa04612	7/77	0.460196	1	0.735316	1	-0.975401	0.757012	HSP90AA1;HSPA5;HSPA4;PSME3;CALR;HSPA1B;HSPA1A
22	Glycine, serine and threonine metabolism_Homo sapiens_hsa00260	6/40	0.37574	1	0.596043	1	-0.756762	0.740763	GCSH;MAOA;SHMT2;PGAM1;PHGDH;GCAT
23	Carbon metabolism_Homo sapiens_hsa01200	14/113	0.504019	1	0.809416	1	-0.96193	0.659058	TPI1;SHMT2;MDH2;IDH1;PGAM1;PGD;HADHA;PFKL;PGP;ME1;PHGDH;PGLS;ALDOA;FBP2
24	Prostate cancer_Homo sapiens_hsa05215	8/89	0.557225	1	0.816191	1	-0.949557	0.555288	HSP90AA1;MAP2K2;CREB3L3;AKT1;KRAS;HRAS;HSP90B1;ATF4
25	Gap junction_Homo sapiens_hsa04540	8/88	0.549539	1	0.810351	1	-0.821646	0.491899	TUBA1C;TUBA1B;MAP2K2;CDK1;KRAS;TUBB4B;HRAS;TUBA4A
26	Legionellosis_Homo sapiens_hsa05134	7/55	0.538482	1	0.757837	1	-0.614707	0.380505	ARF1;VCP;SAR1B;CYCS;HSPA1B;HSPA1A;HSPD1
27	Epstein-Barr virus infection_Homo sapiens_hsa05169	23/202	0.646645	1	0.932877	1	-0.811807	0.353913	PSMD12;PSMD14;PSMD13;CCNA2;PSMC5;PSMD6;PSMD7;PSMD4;PSMC4;PSMD2;PSMC2;PSMD3;CDK1;POLR2E;AKT1;PSMD1;POLR2F;POLR2H;RAN;HSPA1B;CD44;HSPA1A;POLR2L
28	Glucagon signaling pathway_Homo sapiens_hsa04922	8/101	0.643019	1	0.875116	1	-0.711944	0.314381	LDHA;CPT1A;PFKL;CREB3L3;PRMT1;PGAM1;AKT1;ATF4
29	Longevity regulating pathway - multiple species_Homo sapiens_hsa04213	7/64	0.621138	1	0.825393	1	-0.538065	0.256228	AKT1;KRAS;SOD2;HRAS;HSPA1B;HSPA1A;SOD1
30	Apoptosis_Homo sapiens_hsa04210	13/140	0.672394	1	0.914126	1	-0.598984	0.237744	MAP2K2;PARP1;EIF2S1;TUBA4A;TUBA1C;TUBA1B;LMNA;AKT1;BIRC5;CYCS;KRAS;HRAS;ATF4
31	Ribosome_Homo sapiens_hsa03010	18/137	0.655782	1	0.905766	1	-0.534124	0.225361	MRPS14;MRPL18;MRPL16;MRPS18A;MRPL17;MRPL28;MRPS10;MRPL36;MRPL15;MRPL12;MRPS7;MRPL34;MRPS6;MRPL35;MRPL21;MRPL11;MRPL22;MRPL20
32	Aminoacyl-tRNA biosynthesis_Homo sapiens_hsa00970	6/66	0.637878	1	0.8379	1	-0.432254	0.194345	NARS;MARS;TARS;GARS;EPRS;AARS
33	Central carbon metabolism in cancer_Homo sapiens_hsa05230	9/67	0.646028	1	0.843845	1	-0.372113	0.162581	LDHA;PFKL;MAP2K2;SCO2;IDH1;PGAM1;AKT1;KRAS;HRAS
34	Glycolysis / Gluconeogenesis_Homo sapiens_hsa00010	7/67	0.646028	1	0.843845	1	-0.280628	0.12261	LDHA;PFKL;TPI1;PGAM1;ALDOA;FBP2;ALDH9A1
35	Huntington's disease_Homo sapiens_hsa05016	18/193	0.756848	1	0.960851	1	-0.239628	0.0667586	NDUFA8;NDUFB10;NDUFB6;COX6B2;SOD2;COX5A;ATP5G1;SOD1;CREB3L3;NDUFS7;NDUFAB1;NDUFS4;POLR2E;CYCS;POLR2F;CYC1;POLR2H;POLR2L
36	B cell receptor signaling pathway_Homo sapiens_hsa04662	6/73	0.691898	1	0.875543	1	-0.0781166	0.0287717	MAP2K2;AKT1;PTPN6;KRAS;RAC1;HRAS
37	Drug metabolism - cytochrome P450_Homo sapiens_hsa00982	6/69	0.661892	1	0.855147	1	-0.0452951	0.0186912	GSTM3;GSTM1;MAOA;GSTO1;MGST1;GSTT2
38	Non-homologous end-joining_Homo sapiens_hsa03450	1/13	1	1	1	1	27.8911	-1.56558e-10	FEN1
39	Fatty acid biosynthesis_Homo sapiens_hsa00061	1/13	1	1	1	1	31.0878	-1.74501e-10	ACSL3
40	Mismatch repair_Homo sapiens_hsa03430	1/23	1	1	1	1	17.8234	-1.87639e-10	POLD2
41	Glycosphingolipid biosynthesis - lacto and neolacto series_Homo sapiens_hsa00601	1/26	1	1	1	1	14.6779	-3.71521e-10	ST3GAL6
42	2-Oxocarboxylic acid metabolism_Homo sapiens_hsa01210	1/17	1	1	1	1	19.5524	-5.80631e-10	IDH1
43	Cyanoamino acid metabolism_Homo sapiens_hsa00460	1/7	1	1	1	1	49.1562	-6.78632e-10	SHMT2
44	Pantothenate and CoA biosynthesis_Homo sapiens_hsa00770	1/18	1	1	1	1	19.6934	-7.45738e-10	AASDHPPT
45	Selenocompound metabolism_Homo sapiens_hsa00450	2/17	1	1	1	1	25.9641	-7.71034e-10	TXNRD1;MARS
46	Ubiquinone and other terpenoid-quinone biosynthesis_Homo sapiens_hsa00130	1/11	1	1	1	1	21.1504	-7.71933e-10	COQ7
47	Dorso-ventral axis formation_Homo sapiens_hsa04320	1/27	1	1	1	1	11.4758	-8.24798e-10	KRAS
48	Salmonella infection_Homo sapiens_hsa05132	2/86	1	1	1	1	4.20024	-8.78048e-10	ARPC5L;RAC1
49	TGF-beta signaling pathway_Homo sapiens_hsa04350	1/84	1	1	1	1	4.12519	-8.87189e-10	E2F4
50	Dilated cardiomyopathy_Homo sapiens_hsa05414	1/90	1	1	1	1	3.9737	-8.98871e-10	LMNA
51	Lysosome_Homo sapiens_hsa04142	1/123	1	1	1	1	2.74732	-8.9975e-10	SCARB2
52	Platelet activation_Homo sapiens_hsa04611	1/122	1	1	1	1	2.88633	-9.23891e-10	AKT1
53	Protein digestion and absorption_Homo sapiens_hsa04974	1/90	1	1	1	1	4.11073	-9.29867e-10	KCNN4
54	Cell adhesion molecules (CAMs)_Homo sapiens_hsa04514	1/142	1	1	1	1	2.53515	-9.35284e-10	CLDN2
55	Hypertrophic cardiomyopathy (HCM)_Homo sapiens_hsa05410	1/83	1	1	1	1	4.69761	-9.36801e-10	LMNA
56	Oocyte meiosis_Homo sapiens_hsa04114	1/123	1	1	1	1	2.91159	-9.53551e-10	CDK1
57	Leukocyte transendothelial migration_Homo sapiens_hsa04670	2/118	1	1	1	1	2.83741	-9.68286e-10	RAC1;CLDN2
58	ABC transporters_Homo sapiens_hsa02010	1/44	1	1	1	1	9.23051	-9.69251e-10	ABCD3
59	alpha-Linolenic acid metabolism_Homo sapiens_hsa00592	1/25	1	1	1	1	14.867	-9.76251e-10	PLA2G12A
60	ECM-receptor interaction_Homo sapiens_hsa04512	1/82	1	1	1	1	4.15121	-9.80715e-10	CD44
61	Epithelial cell signaling in Helicobacter pylori infection_Homo sapiens_hsa05120	1/68	1	1	1	1	5.54015	-9.84148e-10	RAC1
62	Carbohydrate digestion and absorption_Homo sapiens_hsa04973	1/45	1	1	1	1	8.25956	-9.84557e-10	AKT1
63	Pancreatic secretion_Homo sapiens_hsa04972	2/96	1	1	1	1	3.4002	-9.88262e-10	PLA2G12A;RAC1
64	Hematopoietic cell lineage_Homo sapiens_hsa04640	1/88	1	1	1	1	3.70938	-1.01115e-09	CD44
65	Nucleotide excision repair_Homo sapiens_hsa03420	1/47	1	1	1	1	8.39641	-1.02077e-09	POLD2
66	Ether lipid metabolism_Homo sapiens_hsa00565	1/45	1	1	1	1	8.59377	-1.0244e-09	PLA2G12A
67	Retrograde endocannabinoid signaling_Homo sapiens_hsa04723	1/101	1	1	1	1	3.3425	-1.05136e-09	MGLL
68	NF-kappa B signaling pathway_Homo sapiens_hsa04064	2/93	1	1	1	1	3.3193	-1.09172e-09	UBE2I;PARP1
69	Vitamin digestion and absorption_Homo sapiens_hsa04977	1/24	1	1	1	1	17.4416	-1.10532e-09	RBP2
70	N-Glycan biosynthesis_Homo sapiens_hsa00510	1/49	1	1	1	1	7.75649	-1.12603e-09	DAD1
71	RIG-I-like receptor signaling pathway_Homo sapiens_hsa04622	1/70	1	1	1	1	4.76798	-1.14164e-09	PIN1
72	Ascorbate and aldarate metabolism_Homo sapiens_hsa00053	1/27	1	1	1	1	16.1529	-1.16096e-09	ALDH9A1
73	Bacterial invasion of epithelial cells_Homo sapiens_hsa05100	2/78	1	1	1	1	3.97555	-1.19813e-09	ARPC5L;RAC1
74	Bile secretion_Homo sapiens_hsa04976	1/71	1	1	1	1	4.59901	-1.23658e-09	SLC22A1
75	Leishmaniasis_Homo sapiens_hsa05140	1/73	1	1	1	1	4.26164	-1.24116e-09	PTPN6
76	Fanconi anemia pathway_Homo sapiens_hsa03460	1/53	1	1	1	1	7.27751	-1.2469e-09	RAD51
77	Inositol phosphate metabolism_Homo sapiens_hsa00562	2/71	1	1	1	1	4.69021	-1.2611e-09	ISYNA1;TPI1
78	Arrhythmogenic right ventricular cardiomyopathy (ARVC)_Homo sapiens_hsa05412	1/74	1	1	1	1	4.63892	-1.28811e-09	LMNA
79	Vibrio cholerae infection_Homo sapiens_hsa05110	1/51	1	1	1	1	7.13076	-1.29421e-09	ARF1
80	Type I diabetes mellitus_Homo sapiens_hsa04940	1/43	1	1	1	1	9.06604	-1.38046e-09	HSPD1
81	Steroid hormone biosynthesis_Homo sapiens_hsa00140	1/58	1	1	1	1	6.16261	-1.38368e-09	HSD17B12
82	Linoleic acid metabolism_Homo sapiens_hsa00591	1/29	1	1	1	1	12.2648	-1.39533e-09	PLA2G12A
83	Regulation of lipolysis in adipocytes_Homo sapiens_hsa04923	2/56	1	1	1	1	5.53953	-1.45816e-09	AKT1;MGLL
84	Homologous recombination_Homo sapiens_hsa03440	2/29	1	1	1	1	12.9872	-1.47752e-09	RAD51;POLD2
85	Nicotinate and nicotinamide metabolism_Homo sapiens_hsa00760	2/29	1	1	1	1	13.4076	-1.52535e-09	NT5C;NADK
86	Ovarian steroidogenesis_Homo sapiens_hsa04913	1/50	1	1	1	1	7.23918	-1.57409e-09	ACOT2
87	Citrate cycle (TCA cycle)_Homo sapiens_hsa00020	2/30	1	1	1	1	12.4981	-1.78518e-09	MDH2;IDH1
88	MicroRNAs in cancer_Homo sapiens_hsa05206	6/297	0.999442	1	0.999994	1	2.34319	-0.00130723	UBE2I;CCND2;MAP2K2;KRAS;HRAS;CD44
89	Regulation of actin cytoskeleton_Homo sapiens_hsa04810	5/214	0.999191	1	0.999974	1	2.40726	-0.00194729	MAP2K2;ARPC5L;KRAS;RAC1;HRAS
90	Rap1 signaling pathway_Homo sapiens_hsa04015	5/211	0.999106	1	0.999969	1	2.41083	-0.00215615	MAP2K2;AKT1;KRAS;RAC1;HRAS
91	Pathways in cancer_Homo sapiens_hsa05200	12/397	0.999096	1	0.999996	1	2.50818	-0.00226846	HSP90AA1;MAP2K2;RAD51;CDK4;AKT1;BIRC5;CYCS;KRAS;RAC1;HRAS;HSP90B1;CKS1B
92	Focal adhesion_Homo sapiens_hsa04510	4/202	0.998792	1	0.999952	1	2.40302	-0.00290435	CCND2;AKT1;RAC1;HRAS
93	cAMP signaling pathway_Homo sapiens_hsa04024	4/199	0.998665	1	0.999945	1	2.47541	-0.00330769	MAP2K2;CREB3L3;AKT1;RAC1
94	Endocytosis_Homo sapiens_hsa04144	7/259	0.998239	1	0.999962	1	2.21012	-0.0038958	ARF1;KIF5B;ARPC5L;SNF8;HRAS;HSPA1B;HSPA1A
95	Thyroid hormone synthesis_Homo sapiens_hsa04918	5/71	0.677178	1	0.865699	1	0.0115118	-0.00448752	GPX2;HSPA5;CREB3L3;HSP90B1;ATF4
96	MAPK signaling pathway_Homo sapiens_hsa04010	9/255	0.998014	1	0.999954	1	2.30491	-0.00458122	JUND;MAP2K2;AKT1;KRAS;RAC1;HRAS;HSPA1B;HSPA1A;ATF4
97	Chemokine signaling pathway_Homo sapiens_hsa04062	4/187	0.998006	1	0.999899	1	2.42948	-0.00484947	AKT1;KRAS;RAC1;HRAS
98	Transcriptional misregulation in cancer_Homo sapiens_hsa05202	4/180	0.997481	1	0.999858	1	2.18404	-0.00550936	CEBPB;CCND2;DEFA3;ETV4
99	PI3K-Akt signaling pathway_Homo sapiens_hsa04151	13/341	0.9961	1	0.999957	1	2.21087	-0.00863883	HSP90AA1;MAP2K2;HSP90B1;CCND2;CREB3L3;CDK4;EIF4EBP1;AKT1;KRAS;RAC1;HRAS;EIF4E;ATF4
100	cGMP-PKG signaling pathway_Homo sapiens_hsa04022	4/167	0.996112	1	0.999729	1	2.37325	-0.00924633	MAP2K2;CREB3L3;AKT1;ATF4
101	Ras signaling pathway_Homo sapiens_hsa04014	6/227	0.995432	1	0.999834	1	2.23336	-0.0102245	PLA2G12A;MAP2K2;AKT1;KRAS;RAC1;HRAS
102	Jak-STAT signaling pathway_Homo sapiens_hsa04630	4/158	0.99475	1	0.999577	1	2.18762	-0.0115163	CCND2;AKT1;PTPN6;HRAS
103	Oxytocin signaling pathway_Homo sapiens_hsa04921	3/158	0.99475	1	0.999577	1	2.28904	-0.0120502	MAP2K2;KRAS;HRAS
104	Hippo signaling pathway_Homo sapiens_hsa04390	2/153	0.993797	1	0.999458	1	2.13633	-0.0132936	CCND2;BIRC5
105	Adrenergic signaling in cardiomyocytes_Homo sapiens_hsa04261	3/148	0.992671	1	0.999307	1	2.13791	-0.0157261	CREB3L3;AKT1;ATF4
106	HTLV-I infection_Homo sapiens_hsa05166	11/258	0.991056	1	0.999726	1	2.02882	-0.0182266	RANBP1;FDPS;CCND2;CDK4;POLD2;AKT1;KRAS;CALR;HRAS;RAN;ATF4
107	Oxidative phosphorylation_Homo sapiens_hsa00190	11/133	0.81196	1	0.958975	1	0.0885416	-0.0184436	NDUFA8;NDUFB10;NDUFS7;NDUFB6;PPA1;NDUFS4;NDUFAB1;CYC1;COX6B2;COX5A;ATP5G1
108	Signaling pathways regulating pluripotency of stem cells_Homo sapiens_hsa04550	4/142	0.991048	1	0.999068	1	2.08741	-0.0187698	MAP2K2;AKT1;KRAS;HRAS
109	Proteoglycans in cancer_Homo sapiens_hsa05205	7/203	0.990769	1	0.999504	1	2.02443	-0.0187742	MAP2K2;AKT1;PTPN6;KRAS;RAC1;HRAS;CD44
110	Wnt signaling pathway_Homo sapiens_hsa04310	4/142	0.991048	1	0.999068	1	2.13281	-0.0191781	CCND2;RUVBL1;CACYBP;RAC1
111	Tight junction_Homo sapiens_hsa04530	6/139	0.990107	1	0.99892	1	1.99343	-0.0198191	CDK4;AKT1;KRAS;CLDN2;YBX3;HRAS
112	Purine metabolism_Homo sapiens_hsa00230	15/176	0.828699	1	0.97369	1	0.118241	-0.0222174	ADSL;RRM1;AK2;AK6;NME1;NT5C;ATIC;NME6;GUK1;POLD2;POLR2E;POLR2F;POLR2H;GART;POLR2L
113	Metabolic pathways_Homo sapiens_hsa01100	96/1239	0.986608	1	1	1	1.78784	-0.0241053	ACADVL;ACAA2;CMAS;EPRS;ATP5G1;CNDP2;ALAD;GCSH;ATIC;SPR;ACADL;GUK1;ME1;PHGDH;PGLS;HMGCS2;CBR1;ACOT8;PLA2G12A;ADSL;TPI1;PGAM1;CAD;ACSL3;COX6B2;PGD;NME1;HADHB;HADHA;MTHFD1;NDUFS7;NME6;MTHFD2;DAD1;NDUFS4;HMBS;ACOT2;PGP;CMPK1;ACOT1;LAP3;ALDOA;DCTPP1;GART;FBP2;MGLL;ALDH9A1;AGPAT5;DTYMK;ISYNA1;NDUFB6;NDUFB10;SHMT2;MAOA;PON2;ODC1;AK2;HSD17B4;HSD17B12;AK6;TYMS;COX5A;SRM;NT5C;LDHA;GMDS;MAT2A;POLD2;POLR2E;P…
114	Osteoclast differentiation_Homo sapiens_hsa04380	3/132	0.987508	1	0.998475	1	2.12169	-0.0266704	JUND;AKT1;RAC1
115	Axon guidance_Homo sapiens_hsa04360	4/127	0.985245	1	0.998049	1	2.12892	-0.0316473	KRAS;SLIT2;RAC1;HRAS
116	Tuberculosis_Homo sapiens_hsa05152	5/178	0.981027	1	0.998481	1	1.77675	-0.0340335	HSPA9;CEBPB;AKT1;CYCS;HSPD1
117	Cell cycle_Homo sapiens_hsa04110	6/124	0.983694	1	0.997739	1	2.08405	-0.0342623	CCNA2;CCND2;CDK4;CDK1;SFN;E2F4
118	Neurotrophin signaling pathway_Homo sapiens_hsa04722	6/120	0.981371	1	0.997248	1	2.0441	-0.0384384	MAP2K2;AKT1;KRAS;RAC1;HRAS;ATF4
119	Sphingolipid signaling pathway_Homo sapiens_hsa04071	5/120	0.981371	1	0.997248	1	2.04795	-0.0385108	MAP2K2;AKT1;KRAS;RAC1;HRAS
120	Parkinson's disease_Homo sapiens_hsa05012	14/142	0.845192	1	0.970517	1	0.240835	-0.0405063	NDUFA8;NDUFB10;NDUFB6;PARK7;UBE2J2;COX6B2;COX5A;ATP5G1;UBE2L3;NDUFS7;NDUFS4;NDUFAB1;CYCS;CYC1
121	Thyroid hormone signaling pathway_Homo sapiens_hsa04919	4/118	0.980089	1	0.996964	1	2.0294	-0.0408161	MAP2K2;AKT1;KRAS;HRAS
122	Vascular smooth muscle contraction_Homo sapiens_hsa04270	2/120	0.981371	1	0.997248	1	2.19942	-0.0413591	PLA2G12A;MAP2K2
123	Toxoplasmosis_Homo sapiens_hsa05145	4/118	0.980089	1	0.996964	1	2.13462	-0.0429323	AKT1;CYCS;HSPA1B;HSPA1A
124	Ubiquitin mediated proteolysis_Homo sapiens_hsa04120	12/137	0.827414	1	0.964549	1	0.233752	-0.0442843	UBE2F;UBE2I;CDC34;UBE2C;UBE2S;UBE2N;UBE2A;RNF7;SAE1;UBE2J2;UBE2M;UBE2L3
125	Metabolism of xenobiotics by cytochrome P450_Homo sapiens_hsa00980	6/73	0.691898	1	0.875543	1	0.122782	-0.0452226	GSTM3;CBR1;GSTM1;GSTO1;MGST1;GSTT2
126	TNF signaling pathway_Homo sapiens_hsa04668	4/110	0.974014	1	0.995503	1	1.93552	-0.0509618	CEBPB;CREB3L3;AKT1;ATF4
127	Serotonergic synapse_Homo sapiens_hsa04726	3/112	0.975687	1	0.995924	1	2.08482	-0.0513144	MAOA;KRAS;HRAS
128	Insulin resistance_Homo sapiens_hsa04931	3/109	0.973135	1	0.995277	1	1.90255	-0.0518118	CPT1A;CREB3L3;AKT1
129	Longevity regulating pathway - mammal_Homo sapiens_hsa04211	8/94	0.815142	1	0.945432	1	0.257469	-0.0526248	CREB3L3;EIF4EBP1;AKT1;KRAS;SOD2;EIF4E;HRAS;ATF4
130	Viral carcinogenesis_Homo sapiens_hsa05203	12/205	0.964917	1	0.997486	1	1.52813	-0.0545745	CCNA2;RANBP1;GTF2A2;CCND2;CREB3L3;CDK4;MRPS18B;CDK1;KRAS;RAC1;HRAS;ATF4
131	Hepatitis B_Homo sapiens_hsa05161	10/146	0.85825	1	0.974595	1	0.357641	-0.0546688	CCNA2;MAP2K2;CREB3L3;CDK4;AKT1;BIRC5;CYCS;KRAS;HRAS;ATF4
132	Biosynthesis of amino acids_Homo sapiens_hsa01230	8/74	0.699048	1	0.880212	1	0.16034	-0.0574077	PFKL;TPI1;MAT2A;SHMT2;IDH1;PGAM1;PHGDH;ALDOA
133	Toll-like receptor signaling pathway_Homo sapiens_hsa04620	3/106	0.970315	1	0.994528	1	1.93166	-0.0582106	MAP2K2;AKT1;RAC1
134	Progesterone-mediated oocyte maturation_Homo sapiens_hsa04914	5/98	0.8329	1	0.95357	1	0.325981	-0.0596027	CCNA2;HSP90AA1;CDK1;AKT1;KRAS
135	mRNA surveillance pathway_Homo sapiens_hsa03015	7/91	0.800735	1	0.938457	1	0.282362	-0.0627479	RBM8A;ALYREF;MAGOH;EIF4A3;SSU72;ETF1;GSPT1
136	Chagas disease (American trypanosomiasis)_Homo sapiens_hsa05142	2/104	0.968272	1	0.993965	1	1.97425	-0.0636538	AKT1;CALR
137	Melanogenesis_Homo sapiens_hsa04916	4/100	0.84119	1	0.957192	1	0.37744	-0.0652738	MAP2K2;CREB3L3;KRAS;HRAS
138	AGE-RAGE signaling pathway in diabetic complications_Homo sapiens_hsa04933	5/101	0.964943	1	0.993009	1	1.91447	-0.0683211	CDK4;AKT1;KRAS;RAC1;HRAS
139	Phospholipase D signaling pathway_Homo sapiens_hsa04072	6/144	0.950751	1	0.993264	1	1.51853	-0.0766905	AGPAT5;ARF1;MAP2K2;AKT1;KRAS;HRAS
140	Non-alcoholic fatty liver disease (NAFLD)_Homo sapiens_hsa04932	14/151	0.873209	1	0.978944	1	0.568496	-0.0770768	NDUFA8;NDUFB10;NDUFB6;COX6B2;EIF2S1;COX5A;NDUFS7;NDUFS4;NDUFAB1;AKT1;CYCS;CYC1;RAC1;ATF4
141	Herpes simplex infection_Homo sapiens_hsa05168	10/185	0.942671	1	0.994373	1	1.32163	-0.0780268	CDC34;ALYREF;C1QBP;TAF10;SRSF2;CDK1;CYCS;SRSF7;EIF2S1;SRPK1
142	Choline metabolism in cancer_Homo sapiens_hsa05231	7/101	0.845193	1	0.9589	1	0.466147	-0.0784013	MAP2K2;SLC22A1;EIF4EBP1;AKT1;KRAS;RAC1;HRAS
143	Alcoholism_Homo sapiens_hsa05034	8/179	0.933784	1	0.992862	1	1.20552	-0.0825902	CREB3L3;H2AFY;MAOA;H2AFZ;H2AFX;KRAS;HRAS;ATF4
144	Chemical carcinogenesis_Homo sapiens_hsa05204	6/82	0.751398	1	0.912129	1	0.291687	-0.0833701	GSTM3;CBR1;GSTM1;GSTO1;MGST1;GSTT2
145	HIF-1 signaling pathway_Homo sapiens_hsa04066	7/103	0.852926	1	0.962123	1	0.524114	-0.0833772	LDHA;PFKL;MAP2K2;EIF4EBP1;AKT1;ALDOA;EIF4E
146	Insulin signaling pathway_Homo sapiens_hsa04910	8/139	0.943509	1	0.991647	1	1.44936	-0.0842801	MAP2K2;PRKAR2A;EIF4EBP1;AKT1;KRAS;EIF4E;HRAS;FBP2
147	Measles_Homo sapiens_hsa05162	6/136	0.938689	1	0.9905	1	1.34547	-0.0851301	CCND2;CDK4;AKT1;EIF2S1;HSPA1B;HSPA1A
148	Influenza A_Homo sapiens_hsa05164	9/175	0.927172	1	0.991646	1	1.13734	-0.0860014	DNAJC3;FDPS;DNAJB1;MAP2K2;AKT1;CYCS;EIF2S1;HSPA1B;HSPA1A
149	Natural killer cell mediated cytotoxicity_Homo sapiens_hsa04650	5/135	0.936997	1	0.990085	1	1.33105	-0.0866187	MAP2K2;PTPN6;KRAS;RAC1;HRAS
150	FoxO signaling pathway_Homo sapiens_hsa04068	7/133	0.93348	1	0.989201	1	1.27428	-0.0877158	CCND2;MAP2K2;PRMT1;AKT1;KRAS;SOD2;HRAS
151	Glycerophospholipid metabolism_Homo sapiens_hsa00564	4/95	0.957201	1	0.99062	1	2.03675	-0.0890919	AGPAT5;PLA2G12A;LPCAT3;CRLS1
152	T cell receptor signaling pathway_Homo sapiens_hsa04660	6/104	0.856659	1	0.963642	1	0.58124	-0.0899265	MAP2K2;CDK4;AKT1;PTPN6;KRAS;HRAS
153	Phagosome_Homo sapiens_hsa04145	6/154	0.881499	1	0.981204	1	0.718014	-0.0905641	TUBA1C;TUBA1B;CALR;RAC1;TUBB4B;TUBA4A
154	Hepatitis C_Homo sapiens_hsa05160	6/133	0.93348	1	0.989201	1	1.3179	-0.0907186	PSME3;AKT1;KRAS;CLDN2;EIF2S1;HRAS
155	Systemic lupus erythematosus_Homo sapiens_hsa05322	6/135	0.936997	1	0.990085	1	1.40023	-0.0911204	H2AFY;SNRPD1;H2AFZ;H2AFX;SNRPD3;SNRPB
156	Fc gamma R-mediated phagocytosis_Homo sapiens_hsa04666	3/93	0.954258	1	0.989655	1	1.99951	-0.0936199	ARPC5L;AKT1;RAC1
157	Alzheimer's disease_Homo sapiens_hsa05010	11/168	0.914128	1	0.98902	1	1.06171	-0.0953259	NDUFA8;NDUFB10;NDUFS7;NDUFB6;NDUFS4;NDUFAB1;CYCS;CYC1;COX6B2;COX5A;ATP5G1
158	Dopaminergic synapse_Homo sapiens_hsa04728	5/129	0.925882	1	0.987198	1	1.28325	-0.0988213	CREB3L3;MAOA;KIF5B;AKT1;ATF4
159	Cholinergic synapse_Homo sapiens_hsa04725	5/111	0.880456	1	0.972753	1	0.794242	-0.101119	CREB3L3;AKT1;KRAS;HRAS;ATF4
160	GnRH signaling pathway_Homo sapiens_hsa04912	4/91	0.951113	1	0.988591	1	2.04412	-0.102457	MAP2K2;KRAS;HRAS;ATF4
161	AMPK signaling pathway_Homo sapiens_hsa04152	7/124	0.915231	1	0.98418	1	1.20202	-0.106474	CCNA2;CPT1A;PFKL;CREB3L3;EIF4EBP1;AKT1;FBP2
162	Salivary secretion_Homo sapiens_hsa04970	2/89	0.947752	1	0.987418	1	2.10479	-0.112948	DMBT1;KCNN4
163	ErbB signaling pathway_Homo sapiens_hsa04012	5/87	0.944161	1	0.986125	1	2.02027	-0.116083	MAP2K2;EIF4EBP1;AKT1;KRAS;HRAS
164	Small cell lung cancer_Homo sapiens_hsa05222	4/86	0.942273	1	0.985429	1	2.13186	-0.12676	CDK4;CYCS;AKT1;CKS1B
165	Insulin secretion_Homo sapiens_hsa04911	3/85	0.940323	1	0.984699	1	2.07133	-0.127454	CREB3L3;KCNN4;ATF4
166	Aldosterone synthesis and secretion_Homo sapiens_hsa04925	2/81	0.931839	1	0.981395	1	1.95149	-0.137766	CREB3L3;ATF4
167	Cardiac muscle contraction_Homo sapiens_hsa04260	3/78	0.924695	1	0.978458	1	2.00727	-0.157153	CYC1;COX6B2;COX5A
168	Chronic myeloid leukemia_Homo sapiens_hsa05220	5/73	0.911089	1	0.9725	1	1.79557	-0.167195	MAP2K2;CDK4;AKT1;KRAS;HRAS
169	Prolactin signaling pathway_Homo sapiens_hsa04917	5/72	0.908086	1	0.971125	1	1.85102	-0.178469	CCND2;MAP2K2;AKT1;KRAS;HRAS
170	Adherens junction_Homo sapiens_hsa04520	2/74	0.913993	1	0.97381	1	1.99618	-0.179521	PTPN6;RAC1
171	Melanoma_Homo sapiens_hsa05218	5/71	0.904982	1	0.96968	1	1.85247	-0.184951	MAP2K2;CDK4;AKT1;KRAS;HRAS
172	Adipocytokine signaling pathway_Homo sapiens_hsa04920	3/70	0.901774	1	0.968164	1	1.91546	-0.198043	CPT1A;AKT1;ACSL3
173	Fc epsilon RI signaling pathway_Homo sapiens_hsa04664	5/68	0.895028	1	0.964901	1	1.81825	-0.201643	MAP2K2;AKT1;KRAS;RAC1;HRAS
174	Long-term potentiation_Homo sapiens_hsa04720	4/66	0.887821	1	0.961305	1	1.8342	-0.218243	MAP2K2;KRAS;HRAS;ATF4
175	p53 signaling pathway_Homo sapiens_hsa04115	5/69	0.898457	1	0.966572	1	2.0387	-0.218297	CCND2;CDK4;CDK1;CYCS;SFN
176	Pancreatic cancer_Homo sapiens_hsa05212	5/66	0.887821	1	0.961305	1	1.90567	-0.226747	RAD51;CDK4;AKT1;KRAS;RAC1
177	Glioma_Homo sapiens_hsa05214	5/65	0.884034	1	0.959371	1	1.84078	-0.226894	MAP2K2;CDK4;AKT1;KRAS;HRAS
178	Amphetamine addiction_Homo sapiens_hsa05031	3/67	0.891484	1	0.963147	1	1.97776	-0.22718	CREB3L3;MAOA;ATF4
179	Renal cell carcinoma_Homo sapiens_hsa05211	5/66	0.887821	1	0.961305	1	1.9118	-0.227477	MAP2K2;AKT1;KRAS;RAC1;HRAS
180	VEGF signaling pathway_Homo sapiens_hsa04370	5/61	0.867566	1	0.950624	1	1.63645	-0.232481	MAP2K2;AKT1;KRAS;RAC1;HRAS
181	Thyroid cancer_Homo sapiens_hsa05216	3/29	0.617237	1	0.765985	1	0.484803	-0.233919	MAP2K2;KRAS;HRAS
182	mTOR signaling pathway_Homo sapiens_hsa04150	3/60	0.863096	1	0.948159	1	1.61116	-0.23721	EIF4EBP1;AKT1;EIF4E
183	Long-term depression_Homo sapiens_hsa04730	3/60	0.863096	1	0.948159	1	1.61922	-0.238397	MAP2K2;KRAS;HRAS
184	Retinol metabolism_Homo sapiens_hsa00830	2/65	0.884034	1	0.959371	1	1.94786	-0.240093	RETSAT;DHRS4
185	Cytosolic DNA-sensing pathway_Homo sapiens_hsa04623	4/64	0.880119	1	0.957341	1	1.91082	-0.244008	POLR2E;POLR2F;POLR2H;POLR2L
186	Acute myeloid leukemia_Homo sapiens_hsa05221	5/57	0.848763	1	0.940001	1	1.50379	-0.246585	MAP2K2;EIF4EBP1;AKT1;KRAS;HRAS
187	Non-small cell lung cancer_Homo sapiens_hsa05223	5/56	0.84366	1	0.937007	1	1.45326	-0.247063	MAP2K2;CDK4;AKT1;KRAS;HRAS
188	Shigellosis_Homo sapiens_hsa05131	4/65	0.884034	1	0.959371	1	2.016	-0.248493	ARPC5L;U2AF1;RAC1;CD44
189	Colorectal cancer_Homo sapiens_hsa05210	5/62	0.87189	1	0.952973	1	1.81669	-0.249055	CYCS;AKT1;BIRC5;KRAS;RAC1
190	Endometrial cancer_Homo sapiens_hsa05213	4/52	0.821469	1	0.923464	1	1.299	-0.255463	MAP2K2;AKT1;KRAS;HRAS
191	NOD-like receptor signaling pathway_Homo sapiens_hsa04621	2/57	0.848763	1	0.940001	1	1.64922	-0.270432	HSP90AA1;HSP90B1
192	Glycerolipid metabolism_Homo sapiens_hsa00561	3/59	0.858476	1	0.94557	1	1.79482	-0.273883	AGPAT5;MGLL;ALDH9A1
193	Arachidonic acid metabolism_Homo sapiens_hsa00590	4/62	0.87189	1	0.952973	1	2.06379	-0.28293	CBR1;GPX2;PLA2G12A;PTGES3
194	Viral myocarditis_Homo sapiens_hsa05416	3/59	0.858476	1	0.94557	1	1.86113	-0.284003	CYCS;RAC1;EIF4G1
195	Lysine degradation_Homo sapiens_hsa00310	2/52	0.821469	1	0.923464	1	1.52296	-0.299506	HADHA;ALDH9A1
196	Pentose phosphate pathway_Homo sapiens_hsa00030	5/29	0.617237	1	0.765985	1	0.640128	-0.308864	PFKL;PGLS;PGD;ALDOA;FBP2
197	Amyotrophic lateral sclerosis (ALS)_Homo sapiens_hsa05014	4/51	0.815447	1	0.919647	1	1.54235	-0.31467	TOMM40;CYCS;RAC1;SOD1
198	Galactose metabolism_Homo sapiens_hsa00052	3/30	0.629714	1	0.777068	1	0.705348	-0.326216	PFKL;GALE;GALK1
199	Cocaine addiction_Homo sapiens_hsa05030	3/49	0.802786	1	0.911434	1	1.49589	-0.328598	CREB3L3;MAOA;ATF4
200	Amino sugar and nucleotide sugar metabolism_Homo sapiens_hsa00520	4/48	0.796134	1	0.907019	1	1.50232	-0.342509	GALE;CMAS;GMDS;GALK1
201	Basal transcription factors_Homo sapiens_hsa03022	2/45	0.774805	1	0.892414	1	1.55796	-0.397505	GTF2A2;TAF10
202	Butanoate metabolism_Homo sapiens_hsa00650	2/28	0.60434	1	0.754353	1	0.803092	-0.404452	HADHA;HMGCS2
203	Bladder cancer_Homo sapiens_hsa05219	4/41	0.74286	1	0.869323	1	1.37163	-0.407714	MAP2K2;CDK4;KRAS;HRAS
204	Vasopressin-regulated water reabsorption_Homo sapiens_hsa04962	2/44	0.767211	1	0.887054	1	1.55922	-0.413184	CREB3L3;DYNLL1
205	Aldosterone-regulated sodium reabsorption_Homo sapiens_hsa04960	2/39	0.725229	1	0.855987	1	1.3247	-0.425582	KRAS;SFN
206	Glyoxylate and dicarboxylate metabolism_Homo sapiens_hsa00630	4/28	0.60434	1	0.754353	1	0.854664	-0.430425	GCSH;MDH2;SHMT2;PGP
207	Cysteine and methionine metabolism_Homo sapiens_hsa00270	4/45	0.774805	1	0.892414	1	1.78984	-0.456667	LDHA;MAT2A;MDH2;SRM
208	Protein export_Homo sapiens_hsa03060	3/23	0.533049	1	0.686956	1	0.726585	-0.457125	SRP19;SPCS2;HSPA5
209	beta-Alanine metabolism_Homo sapiens_hsa00410	4/31	0.641785	1	0.787627	1	1.07428	-0.476446	HADHA;ALDH9A1;SRM;CNDP2
210	Phenylalanine metabolism_Homo sapiens_hsa00360	2/17	0.43038	1	0.581339	1	0.593557	-0.50042	MAOA;MIF
211	Porphyrin and chlorophyll metabolism_Homo sapiens_hsa00860	3/42	0.751247	1	0.875522	1	1.7555	-0.502111	ALAD;HMBS;EPRS
212	Tryptophan metabolism_Homo sapiens_hsa00380	3/40	0.73419	1	0.862816	1	1.6607	-0.513134	HADHA;MAOA;ALDH9A1
213	Pyruvate metabolism_Homo sapiens_hsa00620	4/40	0.73419	1	0.862816	1	1.79112	-0.553432	LDHA;MDH2;ME1;ALDH9A1
214	Propanoate metabolism_Homo sapiens_hsa00640	2/32	0.653463	1	0.797688	1	1.32601	-0.564179	HADHA;LDHA
215	Histidine metabolism_Homo sapiens_hsa00340	3/24	0.548266	1	0.701769	1	0.942738	-0.566581	MAOA;CNDP2;ALDH9A1
216	Fructose and mannose metabolism_Homo sapiens_hsa00051	5/32	0.653463	1	0.797688	1	1.33596	-0.568411	PFKL;TPI1;GMDS;ALDOA;FBP2
217	Alanine, aspartate and glutamate metabolism_Homo sapiens_hsa00250	3/35	0.686265	1	0.825106	1	1.64388	-0.618909	ADSL;CAD;ASNS
218	Tyrosine metabolism_Homo sapiens_hsa00350	2/35	0.686265	1	0.825106	1	1.67101	-0.629122	MAOA;MIF
219	One carbon pool by folate_Homo sapiens_hsa00670	7/20	0.484259	1	0.637967	1	0.891246	-0.646274	DHFR;ATIC;MTHFD1;SHMT2;MTHFD2;TYMS;GART
220	Base excision repair_Homo sapiens_hsa03410	5/33	0.66476	1	0.807273	1	1.64072	-0.669951	FEN1;PARP1;APEX1;POLD2;HMGB1
221	RNA polymerase_Homo sapiens_hsa03020	4/32	0.653463	1	0.797688	1	1.60251	-0.681821	POLR2E;POLR2F;POLR2H;POLR2L
222	DNA replication_Homo sapiens_hsa03030	3/36	0.696495	1	0.833396	1	1.8856	-0.682012	RNASEH2C;FEN1;POLD2
223	Primary bile acid biosynthesis_Homo sapiens_hsa00120	2/17	0.43038	1	0.581339	1	0.940655	-0.793055	ACOT8;HSD17B4
224	Folate biosynthesis_Homo sapiens_hsa00790	3/14	0.370881	1	0.515881	1	0.870893	-0.863817	DHFR;QDPR;SPR
225	Synthesis and degradation of ketone bodies_Homo sapiens_hsa00072	1/10	0.281788	1	0.412471	1	1.27055	-1.60928	HMGCS2
226	Sulfur metabolism_Homo sapiens_hsa00920	2/10	0.281788	1	0.412471	1	1.29644	-1.64206	CYCS;BPNT1

## Sheet: Enterocyte progenitor (pr_down
	Term	Overlap	P-value	Adjusted P-value	Old P-value	Old Adjusted P-value	Z-score	Combined Score	Genes
0	Fructose and mannose metabolism_Homo sapiens_hsa00051	3/32	0.0513098	1	0.0863847	1	-1.67925	4.98716	SORD;ALDOB;KHK
1	Carbohydrate digestion and absorption_Homo sapiens_hsa04973	5/45	0.0931333	1	0.147885	1	-1.81973	4.31955	MGAM;PIK3R1;SLC5A1;ATP1A1;ATP1B1
2	Mineral absorption_Homo sapiens_hsa04978	6/51	0.114848	1	0.178617	1	-1.71794	3.71787	S100G;VDR;FTH1;SLC5A1;ATP1A1;ATP1B1
3	Glycolysis / Gluconeogenesis_Homo sapiens_hsa00010	5/67	0.177621	1	0.263891	1	-1.92288	3.32294	PDHA1;PKM;GALM;ALDOB;GAPDH
4	Biosynthesis of amino acids_Homo sapiens_hsa01230	4/74	0.206514	1	0.301593	1	-1.64274	2.59124	PKM;ALDH18A1;ALDOB;GAPDH
5	Proximal tubule bicarbonate reclamation_Homo sapiens_hsa04964	5/23	0.231913	1	0.295766	1	-1.27786	1.86745	GLUD1;ATP1A1;ATP1B1;GLS;AQP1
6	Galactose metabolism_Homo sapiens_hsa00052	2/30	0.291224	1	0.364372	1	-1.25992	1.55432	MGAM;GALM
7	Pentose phosphate pathway_Homo sapiens_hsa00030	1/29	0.283039	1	0.354992	1	-1.19842	1.51261	ALDOB
8	Aldosterone-regulated sodium reabsorption_Homo sapiens_hsa04960	3/39	0.360828	1	0.442935	1	-1.46008	1.48834	PIK3R1;ATP1A1;ATP1B1
9	Carbon metabolism_Homo sapiens_hsa01200	5/113	0.369856	1	0.499102	1	-1.45351	1.44572	GLUD1;PDHA1;PKM;ALDOB;GAPDH
10	Pyruvate metabolism_Homo sapiens_hsa00620	2/40	0.368129	1	0.451047	1	-1.41918	1.41822	PDHA1;PKM
11	Endocrine and other factor-regulated calcium reabsorption_Homo sapiens_hsa04961	5/47	0.416961	1	0.504648	1	-1.46796	1.28411	PLCB3;VDR;CLTA;ATP1A1;ATP1B1
12	Type II diabetes mellitus_Homo sapiens_hsa04930	4/48	0.423624	1	0.51187	1	-1.37292	1.17922	SOCS2;PKM;PIK3R1;PRKCZ
13	Intestinal immune network for IgA production_Homo sapiens_hsa04672	2/48	0.423624	1	0.51187	1	-1.30998	1.12516	CCL25;PIGR
14	Endometrial cancer_Homo sapiens_hsa05213	3/52	0.449523	1	0.539729	1	-1.36164	1.08872	CDH1;AXIN2;PIK3R1
15	Ribosome_Homo sapiens_hsa03010	10/137	0.46432	1	0.602101	1	-1.35829	1.04206	RPS26;RPL41;RPS28;RPS27;RPS29;RPL37A;RPL36;RPL22L1;RPL39;UBA52
16	Arginine and proline metabolism_Homo sapiens_hsa00330	2/50	0.436722	1	0.526002	1	-1.25688	1.04127	OAT;ALDH18A1
17	Starch and sucrose metabolism_Homo sapiens_hsa00500	1/56	0.474264	1	0.566012	1	-1.26913	0.946759	MGAM
18	Non-alcoholic fatty liver disease (NAFLD)_Homo sapiens_hsa04932	6/151	0.515478	1	0.654514	1	-1.39485	0.924315	MLXIPL;COX7A2L;NDUFA6;NDUFA1;PIK3R1;COX6C
19	Acute myeloid leukemia_Homo sapiens_hsa05221	2/57	0.480274	1	0.572347	1	-1.25835	0.922874	PIK3R1;PPARD
20	Pathogenic Escherichia coli infection_Homo sapiens_hsa05130	2/55	0.468185	1	0.559584	1	-1.15033	0.872975	KRT18;CDH1
21	mTOR signaling pathway_Homo sapiens_hsa04150	2/60	0.497898	1	0.590809	1	-1.22062	0.85121	PIK3R1;EIF4B
22	Glioma_Homo sapiens_hsa05214	3/65	0.525957	1	0.619839	1	-1.24199	0.79802	CDK6;PDGFA;PIK3R1
23	Colorectal cancer_Homo sapiens_hsa05210	2/62	0.509315	1	0.602675	1	-1.1777	0.794583	AXIN2;PIK3R1
24	Central carbon metabolism in cancer_Homo sapiens_hsa05230	4/67	0.536739	1	0.630872	1	-1.06219	0.660938	PDHA1;PKM;PIK3R1;GLS
25	Melanoma_Homo sapiens_hsa05218	4/71	0.557575	1	0.651994	1	-1.0732	0.626916	CDK6;CDH1;PDGFA;PIK3R1
26	Prolactin signaling pathway_Homo sapiens_hsa04917	2/72	0.562637	1	0.657085	1	-1.02786	0.591141	SOCS2;PIK3R1
27	Alzheimer's disease_Homo sapiens_hsa05010	7/168	0.573117	1	0.710675	1	-1.04089	0.579426	COX7A2L;PLCB3;NDUFA6;NDUFA1;COX6C;ATP5G2;GAPDH
28	Chronic myeloid leukemia_Homo sapiens_hsa05220	3/73	0.567641	1	0.662102	1	-0.987986	0.559463	NFKBIA;CDK6;PIK3R1
29	Thyroid hormone synthesis_Homo sapiens_hsa04918	4/71	0.557575	1	0.651994	1	-0.938209	0.548062	PLCB3;GPX1;ATP1A1;ATP1B1
30	Bile secretion_Homo sapiens_hsa04976	4/71	0.557575	1	0.651994	1	-0.924789	0.540223	SLC5A1;ATP1A1;ATP1B1;AQP1
31	Gastric acid secretion_Homo sapiens_hsa04971	3/74	0.572588	1	0.667047	1	-0.955835	0.532963	PLCB3;ATP1A1;ATP1B1
32	Leishmaniasis_Homo sapiens_hsa05140	2/73	0.567641	1	0.662102	1	-0.881537	0.499185	NFKBIA;CYBA
33	RNA degradation_Homo sapiens_hsa03018	2/77	0.587093	1	0.681454	1	-0.809126	0.430918	BTG1;PABPC1
34	Aldosterone synthesis and secretion_Homo sapiens_hsa04925	3/81	0.605674	1	0.699707	1	-0.849067	0.425734	PLCB3;CAMK1D;GNA11
35	Bacterial invasion of epithelial cells_Homo sapiens_hsa05100	3/78	0.591818	1	0.686118	1	-0.727064	0.381386	CDH1;CLTA;PIK3R1
36	Cardiac muscle contraction_Homo sapiens_hsa04260	4/78	0.591818	1	0.686118	1	-0.669226	0.351046	COX7A2L;ATP1A1;ATP1B1;COX6C
37	TGF-beta signaling pathway_Homo sapiens_hsa04350	2/84	0.619061	1	0.712714	1	-0.723056	0.346743	ID2;ID3
38	Huntington's disease_Homo sapiens_hsa05016	8/193	0.648567	1	0.779369	1	-0.78514	0.339958	COX7A2L;PLCB3;GPX1;NDUFA6;NDUFA1;CLTA;COX6C;ATP5G2
39	Insulin secretion_Homo sapiens_hsa04911	4/85	0.623422	1	0.716924	1	-0.693662	0.327777	PLCB3;GNA11;ATP1A1;ATP1B1
40	Prostate cancer_Homo sapiens_hsa05215	3/89	0.640375	1	0.733164	1	-0.705274	0.314342	NFKBIA;PDGFA;PIK3R1
41	Proteoglycans in cancer_Homo sapiens_hsa05205	5/203	0.675656	1	0.802631	1	-0.770946	0.302265	SDC4;ERBB3;PDCD4;PIK3R1;EIF4B
42	Small cell lung cancer_Homo sapiens_hsa05222	3/86	0.627733	1	0.721074	1	-0.638702	0.297405	NFKBIA;CDK6;PIK3R1
43	ECM-receptor interaction_Homo sapiens_hsa04512	2/82	0.610187	1	0.704106	1	-0.588388	0.290657	SDC4;CD47
44	Gap junction_Homo sapiens_hsa04540	3/88	0.636209	1	0.729192	1	-0.584097	0.264145	PLCB3;GNA11;PDGFA
45	Salivary secretion_Homo sapiens_hsa04970	4/89	0.640375	1	0.733164	1	-0.574277	0.255956	SLC12A2;PLCB3;ATP1A1;ATP1B1
46	Fc gamma R-mediated phagocytosis_Homo sapiens_hsa04666	2/93	0.656567	1	0.748479	1	-0.554879	0.233454	LIMK2;PIK3R1
47	Inflammatory mediator regulation of TRP channels_Homo sapiens_hsa04750	2/98	0.675791	1	0.766405	1	-0.580866	0.227625	PLCB3;PIK3R1
48	AGE-RAGE signaling pathway in diabetic complications_Homo sapiens_hsa04933	3/101	0.686807	1	0.776547	1	-0.545922	0.205104	PLCB3;PIK3R1;PRKCZ
49	Estrogen signaling pathway_Homo sapiens_hsa04915	2/99	0.679505	1	0.769836	1	-0.487351	0.188308	PLCB3;PIK3R1
50	Protein digestion and absorption_Homo sapiens_hsa04974	2/90	0.644493	1	0.737077	1	-0.404182	0.177554	ATP1A1;ATP1B1
51	Pancreatic secretion_Homo sapiens_hsa04972	4/96	0.668233	1	0.759392	1	-0.432188	0.174223	SLC12A2;PLCB3;ATP1A1;ATP1B1
52	Phosphatidylinositol signaling system_Homo sapiens_hsa04070	2/98	0.675791	1	0.766405	1	-0.440987	0.17281	PLCB3;PIK3R1
53	Amoebiasis_Homo sapiens_hsa05146	3/100	0.683177	1	0.773216	1	-0.411711	0.156862	PLCB3;GNA11;PIK3R1
54	Glucagon signaling pathway_Homo sapiens_hsa04922	3/101	0.686807	1	0.776547	1	-0.403824	0.151718	PLCB3;PDHA1;PKM
55	HIF-1 signaling pathway_Homo sapiens_hsa04066	3/103	0.693943	1	0.783065	1	-0.363698	0.132883	PDHA1;PIK3R1;GAPDH
56	Cholinergic synapse_Homo sapiens_hsa04725	3/111	0.720904	1	0.807306	1	-0.404988	0.132532	PLCB3;GNA11;PIK3R1
57	Insulin resistance_Homo sapiens_hsa04931	5/109	0.714394	1	0.80151	1	-0.350579	0.117907	NFKBIA;MLXIPL;PIK3R1;PRKCZ;OGT
58	Chagas disease (American trypanosomiasis)_Homo sapiens_hsa05142	4/104	0.69745	1	0.786253	1	-0.3103	0.111809	NFKBIA;PLCB3;GNA11;PIK3R1
59	Neurotrophin signaling pathway_Homo sapiens_hsa04722	3/120	0.748419	1	0.831383	1	-0.265569	0.0769598	NFKBIA;SORT1;PIK3R1
60	Thyroid hormone signaling pathway_Homo sapiens_hsa04919	5/118	0.742548	1	0.826304	1	-0.251544	0.0748765	PLCB3;THRA;ATP1A1;PIK3R1;ATP1B1
61	Platelet activation_Homo sapiens_hsa04611	4/122	0.754157	1	0.836314	1	-0.253805	0.0716122	PLCB3;PIK3R1;PRKCZ;MYL12B
62	Leukocyte transendothelial migration_Homo sapiens_hsa04670	4/118	0.742548	1	0.826304	1	-0.213528	0.0635605	CLDN15;CYBA;PIK3R1;MYL12B
63	Sphingolipid signaling pathway_Homo sapiens_hsa04071	3/120	0.748419	1	0.831383	1	-0.184178	0.0533735	PLCB3;PIK3R1;PRKCZ
64	Lysosome_Homo sapiens_hsa04142	5/123	0.756977	1	0.838726	1	-0.166816	0.0464454	LAPTM4A;SORT1;FUCA1;CLTA;CTSS
65	AMPK signaling pathway_Homo sapiens_hsa04152	2/124	0.759764	1	0.841103	1	-0.128768	0.0353785	PIK3R1;EEF2
66	Osteoclast differentiation_Homo sapiens_hsa04380	4/132	0.780949	1	0.858909	1	-0.130051	0.0321545	NFKBIA;CYBA;PIK3R1;RELB
67	FoxO signaling pathway_Homo sapiens_hsa04068	2/133	0.783463	1	0.860991	1	-0.0980899	0.0239371	TNFSF10;PIK3R1
68	Axon guidance_Homo sapiens_hsa04360	3/127	0.767937	1	0.848027	1	-0.080795	0.0213337	SEMA5A;LIMK2;SEMA4G
69	Hepatitis C_Homo sapiens_hsa05160	3/133	0.783463	1	0.860991	1	-0.0674995	0.016472	NFKBIA;CLDN15;PIK3R1
70	Natural killer cell mediated cytotoxicity_Homo sapiens_hsa04650	2/135	0.788404	1	0.865065	1	-0.0418833	0.0099575	TNFSF10;PIK3R1
71	Measles_Homo sapiens_hsa05162	4/136	0.790833	1	0.867057	1	-0.0418934	0.00983106	NFKBIA;CDK6;TNFSF10;PIK3R1
72	Apoptosis_Homo sapiens_hsa04210	4/140	0.800273	1	0.874738	1	-0.0335119	0.00746653	NFKBIA;TNFSF10;PIK3R1;CTSS
73	Oxidative phosphorylation_Homo sapiens_hsa00190	5/133	0.783463	1	0.860991	1	-0.0150354	0.00366911	COX7A2L;NDUFA6;NDUFA1;COX6C;ATP5G2
74	Selenocompound metabolism_Homo sapiens_hsa00450	1/17	1	1	1	1	22.4323	1.73365e-09	PAPSS1
75	Nitrogen metabolism_Homo sapiens_hsa00910	1/17	1	1	1	1	19.3252	1.49352e-09	GLUD1
76	Arginine biosynthesis_Homo sapiens_hsa00220	2/20	1	1	1	1	18.5546	1.2338e-09	GLUD1;GLS
77	Sulfur metabolism_Homo sapiens_hsa00920	1/10	1	1	1	1	28.9256	1.02063e-09	PAPSS1
78	Maturity onset diabetes of the young_Homo sapiens_hsa04950	1/26	1	1	1	1	12.7305	4.58197e-10	HES1
79	Synaptic vesicle cycle_Homo sapiens_hsa04721	1/63	1	1	1	1	5.58587	4.12006e-10	CLTA
80	Fatty acid degradation_Homo sapiens_hsa00071	1/44	1	1	1	1	7.82262	3.67932e-10	HADH
81	Proteasome_Homo sapiens_hsa03050	1/44	1	1	1	1	7.63076	3.58908e-10	PSMB8
82	Shigellosis_Homo sapiens_hsa05131	1/65	1	1	1	1	5.0885	3.22702e-10	NFKBIA
83	Retinol metabolism_Homo sapiens_hsa00830	1/65	1	1	1	1	5.08473	3.22463e-10	DHRS3
84	Arachidonic acid metabolism_Homo sapiens_hsa00590	1/62	1	1	1	1	5.7199	2.87277e-10	GPX1
85	Aminoacyl-tRNA biosynthesis_Homo sapiens_hsa00970	1/66	1	1	1	1	5.61139	2.8324e-10	QARS
86	Protein export_Homo sapiens_hsa03060	1/23	1	1	1	1	11.5971	2.69828e-10	OXA1L
87	Fatty acid elongation_Homo sapiens_hsa00062	1/25	1	1	1	1	10.3965	2.68501e-10	HADH
88	VEGF signaling pathway_Homo sapiens_hsa04370	1/61	1	1	1	1	5.18085	2.62607e-10	PIK3R1
89	Pancreatic cancer_Homo sapiens_hsa05212	2/66	1	1	1	1	4.82455	2.43523e-10	CDK6;PIK3R1
90	Renal cell carcinoma_Homo sapiens_hsa05211	1/66	1	1	1	1	4.74046	2.39279e-10	PIK3R1
91	Long-term potentiation_Homo sapiens_hsa04720	1/66	1	1	1	1	4.63933	2.34174e-10	PLCB3
92	Other glycan degradation_Homo sapiens_hsa00511	1/18	1	1	1	1	16.6408	2.18263e-10	FUCA1
93	Epithelial cell signaling in Helicobacter pylori infection_Homo sapiens_hsa05120	1/68	1	1	1	1	4.649	2.12326e-10	NFKBIA
94	Fc epsilon RI signaling pathway_Homo sapiens_hsa04664	1/68	1	1	1	1	4.30756	1.96732e-10	PIK3R1
95	p53 signaling pathway_Homo sapiens_hsa04115	2/69	1	1	1	1	4.32514	1.76987e-10	CDK6;CD82
96	PPAR signaling pathway_Homo sapiens_hsa03320	1/69	1	1	1	1	4.3053	1.76176e-10	PPARD
97	Long-term depression_Homo sapiens_hsa04730	2/60	1	1	1	1	4.69351	1.55234e-10	PLCB3;GNA11
98	Cytosolic DNA-sensing pathway_Homo sapiens_hsa04623	1/64	1	1	1	1	4.52763	1.47627e-10	NFKBIA
99	Renin secretion_Homo sapiens_hsa04924	2/64	1	1	1	1	4.51148	1.47101e-10	PLCB3;AQP1
100	Longevity regulating pathway - multiple species_Homo sapiens_hsa04213	1/64	1	1	1	1	4.47082	1.45775e-10	PIK3R1
101	Bladder cancer_Homo sapiens_hsa05219	1/41	1	1	1	1	6.66831	1.41314e-10	CDH1
102	Antigen processing and presentation_Homo sapiens_hsa04612	2/77	1	1	1	1	3.6389	7.45686e-11	CTSS;TAPBP
103	Dopaminergic synapse_Homo sapiens_hsa04728	1/129	1	1	1	1	2.51166	4.34008e-11	PLCB3
104	Alanine, aspartate and glutamate metabolism_Homo sapiens_hsa00250	2/35	1	1	1	1	8.29083	3.85307e-11	GLUD1;GLS
105	African trypanosomiasis_Homo sapiens_hsa05143	1/35	1	1	1	1	7.54181	3.50498e-11	PLCB3
106	Serotonergic synapse_Homo sapiens_hsa04726	1/112	1	1	1	1	2.60848	2.91326e-11	PLCB3
107	TNF signaling pathway_Homo sapiens_hsa04668	2/110	1	1	1	1	2.44708	2.52978e-11	NFKBIA;PIK3R1
108	Progesterone-mediated oocyte maturation_Homo sapiens_hsa04914	1/98	1	1	1	1	2.50835	-7.62763e-13	PIK3R1
109	Cell cycle_Homo sapiens_hsa04110	1/124	1	1	1	1	2.26101	-5.78984e-12	CDK6
110	Choline metabolism in cancer_Homo sapiens_hsa05231	2/101	1	1	1	1	2.39477	-1.43744e-11	PDGFA;PIK3R1
111	Retrograde endocannabinoid signaling_Homo sapiens_hsa04723	1/101	1	1	1	1	2.5051	-1.50366e-11	PLCB3
112	Lysine degradation_Homo sapiens_hsa00310	2/52	1	1	1	1	5.03708	-2.41408e-11	KMT2E;HADH
113	Glutathione metabolism_Homo sapiens_hsa00480	1/52	1	1	1	1	5.34078	-2.55963e-11	GPX1
114	Toll-like receptor signaling pathway_Homo sapiens_hsa04620	2/106	1	1	1	1	2.12201	-2.77192e-11	NFKBIA;PIK3R1
115	Melanogenesis_Homo sapiens_hsa04916	1/100	1	1	1	1	2.26868	-2.90202e-11	PLCB3
116	Vascular smooth muscle contraction_Homo sapiens_hsa04270	2/120	1	1	1	1	2.11802	-3.2585e-11	PLCB3;GNA11
117	NOD-like receptor signaling pathway_Homo sapiens_hsa04621	1/57	1	1	1	1	4.1533	-3.52398e-11	NFKBIA
118	Toxoplasmosis_Homo sapiens_hsa05145	2/118	1	1	1	1	2.10678	-3.67168e-11	NFKBIA;PIK3R1
119	Amyotrophic lateral sclerosis (ALS)_Homo sapiens_hsa05014	1/51	1	1	1	1	4.90464	-3.69177e-11	GPX1
120	Vibrio cholerae infection_Homo sapiens_hsa05110	1/51	1	1	1	1	4.91113	-3.69665e-11	SLC12A2
121	Other types of O-glycan biosynthesis_Homo sapiens_hsa00514	1/31	1	1	1	1	7.89038	-3.79837e-11	OGT
122	Systemic lupus erythematosus_Homo sapiens_hsa05322	1/135	1	1	1	1	1.77492	-4.36025e-11	H2AFV
123	Glutamatergic synapse_Homo sapiens_hsa04724	2/114	1	1	1	1	1.62826	-5.6039e-11	PLCB3;GLS
124	GnRH signaling pathway_Homo sapiens_hsa04912	2/91	1	1	1	1	2.07376	-5.97519e-11	PLCB3;GNA11
125	mRNA surveillance pathway_Homo sapiens_hsa03015	1/91	1	1	1	1	2.09637	-6.04033e-11	PABPC1
126	GABAergic synapse_Homo sapiens_hsa04727	1/88	1	1	1	1	2.37123	-6.04795e-11	GLS
127	ErbB signaling pathway_Homo sapiens_hsa04012	2/87	1	1	1	1	2.10937	-6.13715e-11	ERBB3;PIK3R1
128	Circadian entrainment_Homo sapiens_hsa04713	1/95	1	1	1	1	1.84731	-6.54784e-11	PLCB3
129	Longevity regulating pathway - mammal_Homo sapiens_hsa04211	1/94	1	1	1	1	1.74025	-7.31082e-11	PIK3R1
130	Fanconi anemia pathway_Homo sapiens_hsa03460	1/53	1	1	1	1	4.72896	-7.59126e-11	HES1
131	Adipocytokine signaling pathway_Homo sapiens_hsa04920	1/70	1	1	1	1	2.82539	-7.61111e-11	NFKBIA
132	RIG-I-like receptor signaling pathway_Homo sapiens_hsa04622	1/70	1	1	1	1	2.9734	-8.00981e-11	NFKBIA
133	Ubiquitin mediated proteolysis_Homo sapiens_hsa04120	1/137	1	1	1	1	1.16125	-8.25947e-11	UBE2R2
134	Protein processing in endoplasmic reticulum_Homo sapiens_hsa04141	1/169	1	1	1	1	0.883327	-8.33402e-11	SVIP
135	T cell receptor signaling pathway_Homo sapiens_hsa04660	2/104	1	1	1	1	1.43888	-9.01391e-11	NFKBIA;PIK3R1
136	Adherens junction_Homo sapiens_hsa04520	1/74	1	1	1	1	2.3997	-9.17497e-11	CDH1
137	MAPK signaling pathway_Homo sapiens_hsa04010	2/255	1	1	1	1	0.853704	-9.24237e-11	PDGFA;RELB
138	Tuberculosis_Homo sapiens_hsa05152	2/178	1	1	1	1	0.899769	-9.90673e-11	VDR;CTSS
139	Arrhythmogenic right ventricular cardiomyopathy (ARVC)_Homo sapiens_hsa05412	1/74	1	1	1	1	2.60094	-9.94441e-11	DSP
140	Inositol phosphate metabolism_Homo sapiens_hsa00562	1/71	1	1	1	1	2.41679	-1.0686e-10	PLCB3
141	B cell receptor signaling pathway_Homo sapiens_hsa04662	2/73	1	1	1	1	2.07709	-1.07351e-10	NFKBIA;PIK3R1
142	Alcoholism_Homo sapiens_hsa05034	1/179	1	1	1	1	0.854558	-1.12582e-10	H2AFV
143	Legionellosis_Homo sapiens_hsa05134	2/55	1	1	1	1	3.72242	-1.25048e-10	EEF1A1;NFKBIA
144	NF-kappa B signaling pathway_Homo sapiens_hsa04064	2/93	1	1	1	1	1.55755	-1.25553e-10	NFKBIA;RELB
145	Basal cell carcinoma_Homo sapiens_hsa05217	1/55	1	1	1	1	3.8786	-1.30295e-10	AXIN2
146	Ras signaling pathway_Homo sapiens_hsa04014	2/227	1	1	1	1	0.810758	-1.32476e-10	PDGFA;PIK3R1
147	Regulation of lipolysis in adipocytes_Homo sapiens_hsa04923	1/56	1	1	1	1	2.87357	-1.40575e-10	PIK3R1
148	Tryptophan metabolism_Homo sapiens_hsa00380	1/40	1	1	1	1	6.28134	-1.508e-10	HADH
149	Non-small cell lung cancer_Homo sapiens_hsa05223	2/56	1	1	1	1	3.13028	-1.53133e-10	CDK6;PIK3R1
150	Thyroid cancer_Homo sapiens_hsa05216	1/29	1	1	1	1	6.99108	-1.62302e-10	CDH1
151	Nicotinate and nicotinamide metabolism_Homo sapiens_hsa00760	1/29	1	1	1	1	8.45196	-1.96217e-10	NAPRT
152	Citrate cycle (TCA cycle)_Homo sapiens_hsa00020	1/30	1	1	1	1	7.40855	-2.48906e-10	PDHA1
153	Circadian rhythm_Homo sapiens_hsa04710	1/30	1	1	1	1	8.33409	-2.80001e-10	BHLHE40
154	Notch signaling pathway_Homo sapiens_hsa04330	1/48	1	1	1	1	3.4345	-3.13395e-10	HES1
155	Fatty acid metabolism_Homo sapiens_hsa01212	1/48	1	1	1	1	3.55785	-3.2465e-10	HADH
156	Butanoate metabolism_Homo sapiens_hsa00650	1/28	1	1	1	1	7.23733	-3.27356e-10	HADH
157	Valine, leucine and isoleucine degradation_Homo sapiens_hsa00280	1/48	1	1	1	1	3.75535	-3.42672e-10	HADH
158	Pentose and glucuronate interconversions_Homo sapiens_hsa00040	1/36	1	1	1	1	6.0725	-3.96675e-10	SORD
159	Insulin signaling pathway_Homo sapiens_hsa04910	3/139	0.797953	1	0.87286	1	0.0228953	-0.00516759	SOCS2;PIK3R1;PRKCZ
160	Metabolic pathways_Homo sapiens_hsa01100	23/1239	0.989127	1	0.999593	1	0.670364	-0.0073285	MGAM;OAT;NDUFA6;PDHA1;NDUFA1;SORD;COX6C;ATP5G2;PAICS;DHRS3;KHK;GLS;PAPSS1;GLUD1;PLCB3;PKM;QARS;NAPRT;GALM;ALDOB;ALDH18A1;HADH;GAPDH
161	PI3K-Akt signaling pathway_Homo sapiens_hsa04151	4/341	0.98062	1	0.993982	1	0.707117	-0.0138381	CDK6;PDGFA;PIK3R1;EIF4B
162	Tight junction_Homo sapiens_hsa04530	3/139	0.797953	1	0.87286	1	0.064799	-0.0146255	CLDN15;PRKCZ;MYL12B
163	Parkinson's disease_Homo sapiens_hsa05012	5/142	0.804833	1	0.878412	1	0.0734217	-0.0159414	COX7A2L;NDUFA6;NDUFA1;COX6C;ATP5G2
164	Cell adhesion molecules (CAMs)_Homo sapiens_hsa04514	3/142	0.804833	1	0.878412	1	0.103765	-0.0225295	CLDN15;SDC4;CDH1
165	Signaling pathways regulating pluripotency of stem cells_Homo sapiens_hsa04550	4/142	0.804833	1	0.878412	1	0.116831	-0.0253664	ID2;ID3;PIK3R1;AXIN2
166	Hepatitis B_Homo sapiens_hsa05161	3/146	0.813643	1	0.885443	1	0.12824	-0.0264474	NFKBIA;CDK6;PIK3R1
167	Wnt signaling pathway_Homo sapiens_hsa04310	3/142	0.804833	1	0.878412	1	0.12665	-0.0274983	PLCB3;AXIN2;PPARD
168	Neuroactive ligand-receptor interaction_Homo sapiens_hsa04080	3/277	0.959164	1	0.984025	1	0.667427	-0.0278274	VIPR1;THRA;NR3C1
169	Phospholipase D signaling pathway_Homo sapiens_hsa04072	3/144	0.809289	1	0.881979	1	0.142232	-0.0300963	PLCB3;PDGFA;PIK3R1
170	Endocytosis_Homo sapiens_hsa04144	3/259	0.949662	1	0.979011	1	0.590547	-0.0305014	ERBB3;CLTA;PRKCZ
171	Cytokine-cytokine receptor interaction_Homo sapiens_hsa04060	3/265	0.953051	1	0.980835	1	0.652288	-0.0313663	CCL25;TNFSF10;PDGFA
172	HTLV-I infection_Homo sapiens_hsa05166	4/258	0.949074	1	0.978691	1	0.629937	-0.0329261	NFKBIA;PDGFA;PIK3R1;RELB
173	MicroRNAs in cancer_Homo sapiens_hsa05206	6/297	0.85513	1	0.935129	1	0.217263	-0.0340021	CDK6;ERBB3;PDCD4;PDGFA;SOX4;GLS
174	Pathways in cancer_Homo sapiens_hsa05200	9/397	0.942861	1	0.981943	1	0.612948	-0.0360638	NFKBIA;PLCB3;CDK6;CDH1;GNA11;PDGFA;PIK3R1;AXIN2;PPARD
175	Adrenergic signaling in cardiomyocytes_Homo sapiens_hsa04261	4/148	0.817899	1	0.888805	1	0.189309	-0.0380543	PLCB3;ATP1A1;PIK3R1;ATP1B1
176	Jak-STAT signaling pathway_Homo sapiens_hsa04630	2/158	0.837769	1	0.904208	1	0.230126	-0.0407353	SOCS2;PIK3R1
177	RNA transport_Homo sapiens_hsa03013	4/172	0.862012	1	0.922284	1	0.291475	-0.0432799	EEF1A1;EIF4A2;PABPC1;EIF4B
178	Epstein-Barr virus infection_Homo sapiens_hsa05169	3/202	0.902491	1	0.950423	1	0.447931	-0.0459562	NFKBIA;PIK3R1;RELB
179	Calcium signaling pathway_Homo sapiens_hsa04020	3/180	0.874209	1	0.93105	1	0.361194	-0.0485576	PLCB3;ERBB3;GNA11
180	Oxytocin signaling pathway_Homo sapiens_hsa04921	4/158	0.837769	1	0.904208	1	0.276638	-0.0489684	PLCB3;CAMK1D;PIK3R1;EEF2
181	Hippo signaling pathway_Homo sapiens_hsa04390	4/153	0.82812	1	0.896791	1	0.260064	-0.0490474	CDH1;ID2;AXIN2;PRKCZ
182	cGMP-PKG signaling pathway_Homo sapiens_hsa04022	5/167	0.853799	1	0.916253	1	0.319305	-0.0504693	PLCB3;GNA11;ATP1A1;PIK3R1;ATP1B1
183	Rap1 signaling pathway_Homo sapiens_hsa04015	5/211	0.912146	1	0.956694	1	0.551395	-0.0507035	PLCB3;CDH1;PDGFA;PIK3R1;PRKCZ
184	Regulation of actin cytoskeleton_Homo sapiens_hsa04810	4/214	0.915148	1	0.958604	1	0.577058	-0.0511674	LIMK2;PDGFA;PIK3R1;MYL12B
185	Influenza A_Homo sapiens_hsa05164	4/175	0.866718	1	0.925693	1	0.360679	-0.051592	IVNS1ABP;NFKBIA;TNFSF10;PIK3R1
186	Viral carcinogenesis_Homo sapiens_hsa05203	4/205	0.905821	1	0.952607	1	0.536037	-0.0530211	NFKBIA;CDK6;PKM;PIK3R1
187	Purine metabolism_Homo sapiens_hsa00230	3/176	0.868251	1	0.926797	1	0.378601	-0.0534866	PKM;PAICS;PAPSS1
188	Focal adhesion_Homo sapiens_hsa04510	3/202	0.902491	1	0.950423	1	0.542253	-0.0556333	PDGFA;PIK3R1;MYL12B
189	cAMP signaling pathway_Homo sapiens_hsa04024	4/199	0.899043	1	0.948138	1	0.536831	-0.0571316	NFKBIA;PIK3R1;ATP1A1;ATP1B1
190	Phagosome_Homo sapiens_hsa04145	2/154	0.830094	1	0.898319	1	0.309912	-0.0577106	CYBA;CTSS
191	Herpes simplex infection_Homo sapiens_hsa05168	3/185	0.88128	1	0.936024	1	0.463453	-0.0585711	NFKBIA;UBE2R2;GLTSCR2
192	Transcriptional misregulation in cancer_Homo sapiens_hsa05202	4/180	0.874209	1	0.93105	1	0.440925	-0.0592763	ID2;PDGFA;PROM1;KLF3
193	Chemokine signaling pathway_Homo sapiens_hsa04062	5/187	0.883996	1	0.937912	1	0.535977	-0.0660871	CCL25;NFKBIA;PLCB3;PIK3R1;PRKCZ

## Sheet: Enterocyte progenitor (di_up
	Term	Overlap	P-value	Adjusted P-value	Old P-value	Old Adjusted P-value	Z-score	Combined Score	Genes
0	Proteasome_Homo sapiens_hsa03050	10/44	0.0033917	0.51893	0.0114284	1	-1.73939	9.89092	PSMB6;PSMA3;PSMA4;PSMA1;PSMB2;PSME2;PSMA7;PSMB10;PSMB8;PSMB9
1	PPAR signaling pathway_Homo sapiens_hsa03320	5/69	0.0118542	0.906847	0.0352255	1	-1.69539	7.51916	FABP1;FABP2;CPT2;ACADL;HMGCS2
2	Fat digestion and absorption_Homo sapiens_hsa04975	4/41	0.0320934	1	0.0687915	1	-1.76361	6.06525	FABP1;FABP2;DGAT1;MTTP
3	Fatty acid degradation_Homo sapiens_hsa00071	5/44	0.0365378	1	0.0773675	1	-1.76374	5.83693	HADHB;ACADL;CPT2;ECI2;ALDH9A1
4	Oocyte meiosis_Homo sapiens_hsa04114	7/123	0.0525788	1	0.132171	1	-1.77778	5.23634	CDC20;CCNB2;CCNB1;CDK1;CALM1;CALM2;AURKA
5	Antigen processing and presentation_Homo sapiens_hsa04612	4/77	0.0978428	1	0.187552	1	-1.59719	3.71249	CD74;HSP90AA1;PSME2;HSPA1A
6	Peroxisome_Homo sapiens_hsa04146	6/83	0.110883	1	0.209483	1	-1.47579	3.24568	ACOT8;PEX11A;ECH1;ECI2;PXMP4;HSD17B4
7	Progesterone-mediated oocyte maturation_Homo sapiens_hsa04914	5/98	0.145218	1	0.265205	1	-1.66053	3.20403	CCNB2;CCNB1;HSP90AA1;CDK1;MAPK13
8	Estrogen signaling pathway_Homo sapiens_hsa04915	6/99	0.147581	1	0.268938	1	-1.58615	3.03492	HSP90AA1;CALM1;CALM2;HSPA1A;FKBP5;HSP90B1
9	Cell cycle_Homo sapiens_hsa04110	4/124	0.208694	1	0.361435	1	-1.30344	2.04234	CDC20;CCNB2;CCNB1;CDK1
10	Synthesis and degradation of ketone bodies_Homo sapiens_hsa00072	1/10	0.0664411	1	0.104999	1	-0.725369	1.96679	HMGCS2
11	Terpenoid backbone biosynthesis_Homo sapiens_hsa00900	1/22	0.140409	1	0.207168	1	-0.881708	1.73097	HMGCS2
12	Ubiquitin mediated proteolysis_Homo sapiens_hsa04120	3/137	0.241445	1	0.408006	1	-1.16939	1.66183	CDC20;UBE2C;UBE2S
13	Primary bile acid biosynthesis_Homo sapiens_hsa00120	2/17	0.110324	1	0.166076	1	-0.689934	1.52085	ACOT8;HSD17B4
14	Biosynthesis of unsaturated fatty acids_Homo sapiens_hsa01040	1/23	0.146303	1	0.215143	1	-0.77917	1.49762	ACOT1
15	Histidine metabolism_Homo sapiens_hsa00340	2/24	0.152158	1	0.22304	1	-0.772243	1.45401	MAOA;ALDH9A1
16	Tryptophan metabolism_Homo sapiens_hsa00380	2/40	0.240589	1	0.339232	1	-0.912822	1.30047	MAOA;ALDH9A1
17	Pyruvate metabolism_Homo sapiens_hsa00620	2/40	0.240589	1	0.339232	1	-0.874034	1.24521	LDHA;ALDH9A1
18	Valine, leucine and isoleucine degradation_Homo sapiens_hsa00280	3/48	0.281307	1	0.390724	1	-0.927076	1.17582	HADHB;HMGCS2;ALDH9A1
19	Tuberculosis_Homo sapiens_hsa05152	4/178	0.34495	1	0.542858	1	-1.09781	1.16846	CD74;CALM1;CALM2;MAPK13
20	Fatty acid metabolism_Homo sapiens_hsa01212	3/48	0.281307	1	0.390724	1	-0.880495	1.11674	HADHB;ACADL;CPT2
21	Lysine degradation_Homo sapiens_hsa00310	2/52	0.300846	1	0.414966	1	-0.879102	1.05594	SETD8;ALDH9A1
22	Fatty acid elongation_Homo sapiens_hsa00062	2/25	0.157973	1	0.230858	1	-0.563561	1.03996	HADHB;ACOT1
23	Arginine and proline metabolism_Homo sapiens_hsa00330	2/50	0.291143	1	0.402966	1	-0.842775	1.03993	MAOA;ALDH9A1
24	Herpes simplex infection_Homo sapiens_hsa05168	3/185	0.362291	1	0.563724	1	-1.01453	1.03006	CD74;TAF10;CDK1
25	Legionellosis_Homo sapiens_hsa05134	2/55	0.315153	1	0.432521	1	-0.867355	1.00153	PYCARD;HSPA1A
26	Butanoate metabolism_Homo sapiens_hsa00650	1/28	0.17518	1	0.25385	1	-0.570509	0.993793	HMGCS2
27	Glycosphingolipid biosynthesis - lacto and neolacto series_Homo sapiens_hsa00601	1/26	0.163748	1	0.238598	1	-0.495259	0.896135	ST3GAL4
28	Pathogenic Escherichia coli infection_Homo sapiens_hsa05130	2/55	0.315153	1	0.432521	1	-0.771423	0.890761	TUBA1C;TUBB4B
29	Glycerolipid metabolism_Homo sapiens_hsa00561	2/59	0.333778	1	0.455122	1	-0.80999	0.888786	DGAT1;ALDH9A1
30	Colorectal cancer_Homo sapiens_hsa05210	1/62	0.347416	1	0.471488	1	-0.823103	0.870212	BIRC5
31	NOD-like receptor signaling pathway_Homo sapiens_hsa04621	4/57	0.324529	1	0.443934	1	-0.735617	0.827849	PYCARD;HSP90AA1;MAPK13;HSP90B1
32	Amphetamine addiction_Homo sapiens_hsa05031	3/67	0.369532	1	0.497694	1	-0.797586	0.79401	MAOA;CALM1;CALM2
33	Glycolysis / Gluconeogenesis_Homo sapiens_hsa00010	3/67	0.369532	1	0.497694	1	-0.710742	0.707556	LDHA;FBP2;ALDH9A1
34	Shigellosis_Homo sapiens_hsa05131	2/65	0.360776	1	0.487369	1	-0.622728	0.634869	WASF2;MAPK13
35	Prostate cancer_Homo sapiens_hsa05215	2/89	0.458332	1	0.59858	1	-0.79688	0.621695	HSP90AA1;HSP90B1
36	GnRH signaling pathway_Homo sapiens_hsa04912	3/91	0.465761	1	0.606693	1	-0.742534	0.567358	CALM1;CALM2;MAPK13
37	Inflammatory mediator regulation of TRP channels_Homo sapiens_hsa04750	3/98	0.490973	1	0.633835	1	-0.785704	0.558923	CALM1;CALM2;MAPK13
38	p53 signaling pathway_Homo sapiens_hsa04115	3/69	0.378169	1	0.507814	1	-0.559524	0.544089	CCNB2;CCNB1;CDK1
39	Gap junction_Homo sapiens_hsa04540	3/88	0.454579	1	0.594462	1	-0.673178	0.530722	TUBA1C;CDK1;TUBB4B
40	Pertussis_Homo sapiens_hsa05133	4/75	0.403381	1	0.536983	1	-0.578358	0.525076	PYCARD;CALM1;CALM2;MAPK13
41	Salmonella infection_Homo sapiens_hsa05132	3/86	0.446997	1	0.586101	1	-0.623249	0.501842	PYCARD;WASF2;MAPK13
42	Glucagon signaling pathway_Homo sapiens_hsa04922	3/101	0.501413	1	0.644894	1	-0.711944	0.491473	LDHA;CALM1;CALM2
43	Neurotrophin signaling pathway_Homo sapiens_hsa04722	3/120	0.562772	1	0.707671	1	-0.716884	0.412123	CALM1;CALM2;MAPK13
44	Protein digestion and absorption_Homo sapiens_hsa04974	2/90	0.462059	1	0.602657	1	-0.523782	0.404393	SLC1A1;SLC3A2
45	Dopaminergic synapse_Homo sapiens_hsa04728	4/129	0.589159	1	0.733454	1	-0.692895	0.366582	MAOA;CALM1;CALM2;MAPK13
46	Apoptosis_Homo sapiens_hsa04210	2/140	0.619272	1	0.761939	1	-0.701798	0.336309	TUBA1C;BIRC5
47	FoxO signaling pathway_Homo sapiens_hsa04068	3/133	0.600374	1	0.744181	1	-0.657202	0.335307	CCNB2;CCNB1;MAPK13
48	Oxidative phosphorylation_Homo sapiens_hsa00190	3/133	0.600374	1	0.744181	1	-0.610603	0.311532	CYC1;ATP5O;COX5A
49	Hepatitis B_Homo sapiens_hsa05161	1/146	0.634763	1	0.776188	1	-0.636429	0.289259	BIRC5
50	Insulin signaling pathway_Homo sapiens_hsa04910	3/139	0.616628	1	0.759478	1	-0.591961	0.286207	CALM1;CALM2;FBP2
51	Parkinson's disease_Homo sapiens_hsa05012	4/142	0.624507	1	0.766785	1	-0.572314	0.269441	UBB;CYC1;ATP5O;COX5A
52	Adrenergic signaling in cardiomyocytes_Homo sapiens_hsa04261	3/148	0.639786	1	0.780748	1	-0.560153	0.250176	CALM1;CALM2;MAPK13
53	Hippo signaling pathway_Homo sapiens_hsa04390	1/153	0.652047	1	0.791752	1	-0.461577	0.197388	BIRC5
54	Protein processing in endoplasmic reticulum_Homo sapiens_hsa04141	3/169	0.688562	1	0.823432	1	-0.477422	0.17815	HSP90AA1;HSPA1A;HSP90B1
55	Influenza A_Homo sapiens_hsa05164	3/175	0.701252	1	0.834044	1	-0.493644	0.175188	PYCARD;MAPK13;HSPA1A
56	Alzheimer's disease_Homo sapiens_hsa05010	5/168	0.686396	1	0.821599	1	-0.465177	0.175046	CYC1;CALM1;ATP5O;CALM2;COX5A
57	Phagosome_Homo sapiens_hsa04145	2/154	0.654448	1	0.793886	1	-0.410268	0.173938	TUBA1C;TUBB4B
58	Alcoholism_Homo sapiens_hsa05034	4/179	0.709426	1	0.840766	1	-0.449004	0.154143	MAOA;H2AFV;CALM1;CALM2
59	Huntington's disease_Homo sapiens_hsa05016	3/193	0.736323	1	0.862248	1	-0.437996	0.134065	CYC1;ATP5O;COX5A
60	Epstein-Barr virus infection_Homo sapiens_hsa05169	3/202	0.752293	1	0.874522	1	-0.465996	0.132636	CDK1;MAPK13;HSPA1A
61	Pathways in cancer_Homo sapiens_hsa05200	5/397	0.758982	1	0.915767	1	-0.454788	0.12542	RALA;HSP90AA1;CKS2;BIRC5;HSP90B1
62	Viral carcinogenesis_Homo sapiens_hsa05203	2/205	0.7574	1	0.878368	1	-0.430614	0.119652	CDC20;CDK1
63	Rap1 signaling pathway_Homo sapiens_hsa04015	4/211	0.767303	1	0.885715	1	-0.378326	0.100208	RALA;CALM1;CALM2;MAPK13
64	Ras signaling pathway_Homo sapiens_hsa04014	3/227	0.791791	1	0.903237	1	-0.353187	0.0824542	RALA;CALM1;CALM2
65	HTLV-I infection_Homo sapiens_hsa05166	2/258	0.832188	1	0.929985	1	-0.319301	0.0586545	CDC20;CCNB2
66	Metabolic pathways_Homo sapiens_hsa01100	18/1239	0.85866	1	0.991047	1	-0.372617	0.0567801	ACOT8;DGAT1;MAOA;HSD17B4;ATP5O;COX5A;CRLS1;HADHB;LDHA;FAM213B;ACADL;ST3GAL4;ACOT1;SC5D;CYC1;HMGCS2;FBP2;ALDH9A1
67	PI3K-Akt signaling pathway_Homo sapiens_hsa04151	2/341	0.905967	1	0.970774	1	-0.32995	0.0325834	HSP90AA1;HSP90B1
68	Ascorbate and aldarate metabolism_Homo sapiens_hsa00053	1/27	1	1	1	1	7.04247	4.83741e-10	ALDH9A1
69	Vitamin digestion and absorption_Homo sapiens_hsa04977	1/24	1	1	1	1	7.2767	4.77195e-10	RBP2
70	Oxytocin signaling pathway_Homo sapiens_hsa04921	2/158	1	1	1	1	2.00155	4.65695e-10	CALM1;CALM2
71	Phototransduction_Homo sapiens_hsa04744	2/27	1	1	1	1	6.38307	4.38447e-10	CALM1;CALM2
72	Systemic lupus erythematosus_Homo sapiens_hsa05322	1/135	1	1	1	1	2.02471	3.90597e-10	H2AFV
73	Non-alcoholic fatty liver disease (NAFLD)_Homo sapiens_hsa04932	2/151	1	1	1	1	1.91184	3.6739e-10	CYC1;COX5A
74	cGMP-PKG signaling pathway_Homo sapiens_hsa04022	2/167	1	1	1	1	1.85326	3.38e-10	CALM1;CALM2
75	Epithelial cell signaling in Helicobacter pylori infection_Homo sapiens_hsa05120	1/68	1	1	1	1	2.86671	3.33247e-10	MAPK13
76	RNA transport_Homo sapiens_hsa03013	2/172	1	1	1	1	1.74673	3.29439e-10	EIF5;RBM8A
77	Carbon metabolism_Homo sapiens_hsa01200	1/113	1	1	1	1	1.98756	3.27211e-10	FBP2
78	Calcium signaling pathway_Homo sapiens_hsa04020	2/180	1	1	1	1	1.74758	3.22162e-10	CALM1;CALM2
79	Transcriptional misregulation in cancer_Homo sapiens_hsa05202	1/180	1	1	1	1	1.73648	3.20115e-10	DEFA3
80	Fc epsilon RI signaling pathway_Homo sapiens_hsa04664	1/68	1	1	1	1	2.6006	3.02312e-10	MAPK13
81	Spliceosome_Homo sapiens_hsa03040	2/134	1	1	1	1	1.77759	2.98028e-10	RBM8A;HSPA1A
82	Phospholipase D signaling pathway_Homo sapiens_hsa04072	1/144	1	1	1	1	1.7734	2.95632e-10	RALA
83	cAMP signaling pathway_Homo sapiens_hsa04024	2/199	1	1	1	1	1.72583	2.70499e-10	CALM1;CALM2
84	Retinol metabolism_Homo sapiens_hsa00830	1/65	1	1	1	1	2.57523	2.51522e-10	DGAT1
85	Hepatitis C_Homo sapiens_hsa05160	1/133	1	1	1	1	1.75404	2.45992e-10	MAPK13
86	Glioma_Homo sapiens_hsa05214	2/65	1	1	1	1	2.50416	2.44581e-10	CALM1;CALM2
87	Vascular smooth muscle contraction_Homo sapiens_hsa04270	2/120	1	1	1	1	1.84667	2.40598e-10	CALM1;CALM2
88	Renin-angiotensin system_Homo sapiens_hsa04614	1/23	1	1	1	1	6.83343	2.39997e-10	ENPEP
89	Signaling pathways regulating pluripotency of stem cells_Homo sapiens_hsa04550	1/142	1	1	1	1	1.6883	2.39323e-10	MAPK13
90	Osteoclast differentiation_Homo sapiens_hsa04380	1/132	1	1	1	1	1.70758	2.26378e-10	MAPK13
91	Sphingolipid signaling pathway_Homo sapiens_hsa04071	1/120	1	1	1	1	1.71442	2.23367e-10	MAPK13
92	Proteoglycans in cancer_Homo sapiens_hsa05205	1/203	1	1	1	1	1.58442	2.15083e-10	MAPK13
93	Serotonergic synapse_Homo sapiens_hsa04726	1/112	1	1	1	1	1.80921	2.11544e-10	MAOA
94	VEGF signaling pathway_Homo sapiens_hsa04370	1/61	1	1	1	1	2.36845	2.10759e-10	MAPK13
95	Toxoplasmosis_Homo sapiens_hsa05145	2/118	1	1	1	1	1.77263	2.07109e-10	MAPK13;HSPA1A
96	Tyrosine metabolism_Homo sapiens_hsa00350	1/35	1	1	1	1	4.362	2.06786e-10	MAOA
97	Platelet activation_Homo sapiens_hsa04611	1/122	1	1	1	1	1.64611	2.04275e-10	MAPK13
98	Arachidonic acid metabolism_Homo sapiens_hsa00590	1/62	1	1	1	1	2.61646	2.00691e-10	FAM213B
99	Phosphatidylinositol signaling system_Homo sapiens_hsa04070	2/98	1	1	1	1	1.75647	1.95327e-10	CALM1;CALM2
100	Leukocyte transendothelial migration_Homo sapiens_hsa04670	1/118	1	1	1	1	1.65805	1.93722e-10	MAPK13
101	Central carbon metabolism in cancer_Homo sapiens_hsa05230	1/67	1	1	1	1	2.00863	1.78671e-10	LDHA
102	Retrograde endocannabinoid signaling_Homo sapiens_hsa04723	1/101	1	1	1	1	1.66769	1.76013e-10	MAPK13
103	Prion diseases_Homo sapiens_hsa05020	1/35	1	1	1	1	3.7022	1.75508e-10	HSPA1A
104	TNF signaling pathway_Homo sapiens_hsa04668	1/110	1	1	1	1	1.53166	1.72835e-10	MAPK13
105	Melanogenesis_Homo sapiens_hsa04916	2/100	1	1	1	1	1.61945	1.71631e-10	CALM1;CALM2
106	Small cell lung cancer_Homo sapiens_hsa05222	1/86	1	1	1	1	1.78943	1.71113e-10	CKS2
107	Glycerophospholipid metabolism_Homo sapiens_hsa00564	1/95	1	1	1	1	1.62462	1.69038e-10	CRLS1
108	Circadian entrainment_Homo sapiens_hsa04713	2/95	1	1	1	1	1.61189	1.67714e-10	CALM1;CALM2
109	Choline metabolism in cancer_Homo sapiens_hsa05231	1/101	1	1	1	1	1.57227	1.65942e-10	WASF2
110	Measles_Homo sapiens_hsa05162	1/136	1	1	1	1	1.39592	1.59397e-10	HSPA1A
111	AGE-RAGE signaling pathway in diabetic complications_Homo sapiens_hsa04933	1/101	1	1	1	1	1.45673	1.53747e-10	MAPK13
112	Aldosterone synthesis and secretion_Homo sapiens_hsa04925	2/81	1	1	1	1	1.65496	1.45828e-10	CALM1;CALM2
113	Phenylalanine metabolism_Homo sapiens_hsa00360	1/17	1	1	1	1	7.20943	1.29314e-10	MAOA
114	Drug metabolism - cytochrome P450_Homo sapiens_hsa00982	1/69	1	1	1	1	1.90738	1.27904e-10	MAOA
115	T cell receptor signaling pathway_Homo sapiens_hsa04660	1/104	1	1	1	1	1.35588	1.25491e-10	MAPK13
116	Amyotrophic lateral sclerosis (ALS)_Homo sapiens_hsa05014	1/51	1	1	1	1	2.52863	1.2251e-10	MAPK13
117	Chagas disease (American trypanosomiasis)_Homo sapiens_hsa05142	1/104	1	1	1	1	1.32152	1.2231e-10	MAPK13
118	Glutamatergic synapse_Homo sapiens_hsa04724	1/114	1	1	1	1	1.21663	1.11038e-10	SLC1A1
119	Base excision repair_Homo sapiens_hsa03410	1/33	1	1	1	1	3.88295	1.04624e-10	HMGB1
120	HIF-1 signaling pathway_Homo sapiens_hsa04066	1/103	1	1	1	1	1.14289	1.00541e-10	LDHA
121	Toll-like receptor signaling pathway_Homo sapiens_hsa04620	1/106	1	1	1	1	1.08867	9.00977e-11	MAPK13
122	Salivary secretion_Homo sapiens_hsa04970	2/89	1	1	1	1	1.24154	8.29985e-11	CALM1;CALM2
123	Cardiac muscle contraction_Homo sapiens_hsa04260	2/78	1	1	1	1	1.42683	7.40504e-11	CYC1;COX5A
124	AMPK signaling pathway_Homo sapiens_hsa04152	1/124	1	1	1	1	0.971695	6.813e-11	FBP2
125	Bacterial invasion of epithelial cells_Homo sapiens_hsa05100	1/78	1	1	1	1	1.31074	6.80255e-11	WASF2
126	Fc gamma R-mediated phagocytosis_Homo sapiens_hsa04666	1/93	1	1	1	1	1.03452	6.65949e-11	WASF2
127	mRNA surveillance pathway_Homo sapiens_hsa03015	1/91	1	1	1	1	1.09169	6.61018e-11	RBM8A
128	Pancreatic cancer_Homo sapiens_hsa05212	1/66	1	1	1	1	1.46229	6.59642e-11	RALA
129	Long-term potentiation_Homo sapiens_hsa04720	2/66	1	1	1	1	1.4081	6.35197e-11	CALM1;CALM2
130	Cytosolic DNA-sensing pathway_Homo sapiens_hsa04623	1/64	1	1	1	1	1.57912	5.85019e-11	PYCARD
131	Renin secretion_Homo sapiens_hsa04924	2/64	1	1	1	1	1.5315	5.67378e-11	CALM1;CALM2
132	Viral myocarditis_Homo sapiens_hsa05416	1/59	1	1	1	1	1.69621	5.43692e-11	CXADR
133	Longevity regulating pathway - multiple species_Homo sapiens_hsa04213	1/64	1	1	1	1	1.43513	5.31677e-11	HSPA1A
134	RIG-I-like receptor signaling pathway_Homo sapiens_hsa04622	1/70	1	1	1	1	1.17882	2.66043e-11	MAPK13
135	Cocaine addiction_Homo sapiens_hsa05030	1/49	1	1	1	1	1.96018	2.24936e-11	MAOA
136	Endocytosis_Homo sapiens_hsa04144	1/259	1	1	1	1	-0.292855	2.16908e-11	HSPA1A
137	Regulation of actin cytoskeleton_Homo sapiens_hsa04810	1/214	1	1	1	1	0.428664	2.03198e-11	WASF2
138	Thyroid hormone synthesis_Homo sapiens_hsa04918	1/71	1	1	1	1	1.06676	1.90823e-11	HSP90B1
139	Glycine, serine and threonine metabolism_Homo sapiens_hsa00260	1/40	1	1	1	1	2.88804	1.52752e-11	MAOA
140	Olfactory transduction_Homo sapiens_hsa04740	2/415	1	1	1	1	-0.251703	1.41266e-11	CALM1;CALM2
141	MAPK signaling pathway_Homo sapiens_hsa04010	2/255	1	1	1	1	-0.215606	1.18744e-11	MAPK13;HSPA1A
142	Leishmaniasis_Homo sapiens_hsa05140	1/73	1	1	1	1	0.843915	7.08903e-12	MAPK13
143	Prolactin signaling pathway_Homo sapiens_hsa04917	1/72	1	1	1	1	0.733341	-4.98745e-12	MAPK13
144	Gastric acid secretion_Homo sapiens_hsa04971	2/74	1	1	1	1	0.592874	-1.37494e-11	CALM1;CALM2
145	Adherens junction_Homo sapiens_hsa04520	1/74	1	1	1	1	0.651128	-1.51003e-11	WASF2
146	Basal transcription factors_Homo sapiens_hsa03022	1/45	1	1	1	1	2.00746	-2.16068e-11	TAF10
147	Cysteine and methionine metabolism_Homo sapiens_hsa00270	1/45	1	1	1	1	2.26578	-2.43872e-11	LDHA
148	beta-Alanine metabolism_Homo sapiens_hsa00410	1/31	1	1	1	1	3.57625	-7.75383e-11	ALDH9A1
149	Pentose phosphate pathway_Homo sapiens_hsa00030	1/29	1	1	1	1	2.71591	-1.07514e-10	FBP2
150	Fructose and mannose metabolism_Homo sapiens_hsa00051	1/32	1	1	1	1	3.00395	-1.13877e-10	FBP2
151	Propanoate metabolism_Homo sapiens_hsa00640	1/32	1	1	1	1	3.03823	-1.15177e-10	LDHA
152	Steroid biosynthesis_Homo sapiens_hsa00100	1/20	1	1	1	1	4.89433	-2.17042e-10	SC5D

## Sheet: Enterocyte progenitor (di_down
	Term	Overlap	P-value	Adjusted P-value	Old P-value	Old Adjusted P-value	Z-score	Combined Score	Genes
0	Ribosome_Homo sapiens_hsa03010	26/137	5.45252e-09	3.32604e-07	1.08927e-07	6.64454e-06	-1.74614	33.2241	RPL30;RPL31;RPL34;RPLP1;RPL36A;RPS17;RPS15A;RPL36;RPL35;RPLP2;RPL38;RPL15;RPL37;RPL39;RPL41;RPL22;RPL35A;RPL23A;RPS26;RPS28;RPS27;RPS29;RPL37A;RPL22L1;RPL27;RPS21
1	Pentose and glucuronate interconversions_Homo sapiens_hsa00040	1/36	0.139156	1	0.19453	1	-1.83078	3.61058	SORD
2	Fructose and mannose metabolism_Homo sapiens_hsa00051	1/32	0.124692	1	0.175425	1	-1.6151	3.36248	SORD
3	Vibrio cholerae infection_Homo sapiens_hsa05110	1/51	0.191324	1	0.262402	1	-1.83837	3.04028	SLC12A2
4	Glutathione metabolism_Homo sapiens_hsa00480	2/52	0.194688	1	0.266723	1	-1.70828	2.79536	GPX2;GSTM1
5	Drug metabolism - cytochrome P450_Homo sapiens_hsa00982	1/69	0.249815	1	0.336508	1	-1.70869	2.37001	GSTM1
6	Metabolism of xenobiotics by cytochrome P450_Homo sapiens_hsa00980	1/73	0.262235	1	0.351962	1	-1.62921	2.18072	GSTM1
7	Adherens junction_Homo sapiens_hsa04520	2/74	0.265307	1	0.35577	1	-1.63546	2.17004	PTPRF;IGF1R
8	Salivary secretion_Homo sapiens_hsa04970	1/89	0.309913	1	0.410339	1	-1.58637	1.85838	SLC12A2
9	Chemical carcinogenesis_Homo sapiens_hsa05204	1/82	0.28944	1	0.385459	1	-1.45213	1.80036	GSTM1
10	Pancreatic secretion_Homo sapiens_hsa04972	1/96	0.329802	1	0.434236	1	-1.45232	1.611	SLC12A2
11	AMPK signaling pathway_Homo sapiens_hsa04152	2/124	0.403852	1	0.520722	1	-1.51074	1.3698	EEF2;IGF1R
12	Ubiquitin mediated proteolysis_Homo sapiens_hsa04120	1/137	0.435426	1	0.556353	1	-1.35964	1.13045	NEDD4
13	Epstein-Barr virus infection_Homo sapiens_hsa05169	1/202	0.570143	1	0.699163	1	-1.62693	0.91412	NEDD4
14	Endocytosis_Homo sapiens_hsa04144	2/259	0.661797	1	0.786665	1	-1.61796	0.667887	NEDD4;IGF1R
15	Metabolic pathways_Homo sapiens_hsa01100	3/1239	0.995104	1	0.999649	1	-1.63909	0.00804512	NDUFA6;MBOAT1;SORD
16	PI3K-Akt signaling pathway_Homo sapiens_hsa04151	1/341	1	1	1	1	-1.62629	1.97953e-10	IGF1R
17	Glycerophospholipid metabolism_Homo sapiens_hsa00564	1/95	1	1	1	1	-1.28774	1.80324e-10	MBOAT1
18	Long-term depression_Homo sapiens_hsa04730	1/60	1	1	1	1	-1.26293	1.14941e-10	IGF1R
19	Progesterone-mediated oocyte maturation_Homo sapiens_hsa04914	1/98	1	1	1	1	-1.40872	1.05744e-10	IGF1R
20	HIF-1 signaling pathway_Homo sapiens_hsa04066	1/103	1	1	1	1	-1.27841	8.39028e-11	IGF1R
21	Leishmaniasis_Homo sapiens_hsa05140	1/73	1	1	1	1	-1.21335	8.11616e-11	MARCKSL1
22	Fc gamma R-mediated phagocytosis_Homo sapiens_hsa04666	1/93	1	1	1	1	-1.20767	7.33651e-11	MARCKSL1
23	RNA degradation_Homo sapiens_hsa03018	1/77	1	1	1	1	-1.16321	7.15286e-11	PABPC1
24	Insulin resistance_Homo sapiens_hsa04931	1/109	1	1	1	1	-1.22532	7.13464e-11	PTPRF
25	Amphetamine addiction_Homo sapiens_hsa05031	1/67	1	1	1	1	-1.05662	4.59941e-11	PPP1R1B
26	Ovarian steroidogenesis_Homo sapiens_hsa04913	1/50	1	1	1	1	-0.857782	4.29658e-11	IGF1R
27	Melanoma_Homo sapiens_hsa05218	1/71	1	1	1	1	-0.971138	3.00844e-11	IGF1R
28	Glycerolipid metabolism_Homo sapiens_hsa00561	1/59	1	1	1	1	-0.851336	3.00782e-11	MBOAT1
29	Longevity regulating pathway - mammal_Homo sapiens_hsa04211	1/94	1	1	1	1	-1.02179	2.88148e-11	IGF1R
30	Thyroid hormone synthesis_Homo sapiens_hsa04918	1/71	1	1	1	1	-0.832685	2.57954e-11	GPX2
31	Cocaine addiction_Homo sapiens_hsa05030	1/49	1	1	1	1	-0.593396	1.89636e-11	PPP1R1B
32	Oocyte meiosis_Homo sapiens_hsa04114	1/123	1	1	1	1	-1.00946	1.62398e-11	IGF1R
33	Glioma_Homo sapiens_hsa05214	1/65	1	1	1	1	-0.812741	1.29785e-11	IGF1R
34	Ras signaling pathway_Homo sapiens_hsa04014	1/227	1	1	1	1	-1.07742	9.48137e-12	IGF1R
35	Dopaminergic synapse_Homo sapiens_hsa04728	1/129	1	1	1	1	-0.959941	9.0351e-12	PPP1R1B
36	mRNA surveillance pathway_Homo sapiens_hsa03015	1/91	1	1	1	1	-0.694413	7.48672e-13	PABPC1
37	Arachidonic acid metabolism_Homo sapiens_hsa00590	1/62	1	1	1	1	-0.359451	-2.83236e-12	GPX2
38	DNA replication_Homo sapiens_hsa03030	1/36	1	1	1	1	0.106934	-2.98859e-12	MCM4
39	Pathways in cancer_Homo sapiens_hsa05200	1/397	1	1	1	1	-1.09543	-4.32495e-12	IGF1R
40	Longevity regulating pathway - multiple species_Homo sapiens_hsa04213	1/64	1	1	1	1	-0.462173	-8.99716e-12	IGF1R
41	Prostate cancer_Homo sapiens_hsa05215	1/89	1	1	1	1	-0.766345	-1.33576e-11	IGF1R
42	Cell cycle_Homo sapiens_hsa04110	1/124	1	1	1	1	-0.671446	-1.52917e-11	MCM4
43	Rap1 signaling pathway_Homo sapiens_hsa04015	1/211	1	1	1	1	-0.880877	-2.21446e-11	IGF1R
44	Oxidative phosphorylation_Homo sapiens_hsa00190	1/133	1	1	1	1	-0.636497	-2.48563e-11	NDUFA6
45	FoxO signaling pathway_Homo sapiens_hsa04068	1/133	1	1	1	1	-0.682617	-2.66573e-11	IGF1R
46	Huntington's disease_Homo sapiens_hsa05016	1/193	1	1	1	1	-0.809936	-2.83037e-11	NDUFA6
47	Spliceosome_Homo sapiens_hsa03040	1/134	1	1	1	1	-0.613433	-3.19884e-11	SNRPG
48	cAMP signaling pathway_Homo sapiens_hsa04024	1/199	1	1	1	1	-0.729711	-3.79872e-11	PPP1R1B
49	Transcriptional misregulation in cancer_Homo sapiens_hsa05202	1/180	1	1	1	1	-0.595519	-3.91281e-11	IGF1R
50	Cell adhesion molecules (CAMs)_Homo sapiens_hsa04514	1/142	1	1	1	1	-0.522137	-4.1441e-11	PTPRF
51	Signaling pathways regulating pluripotency of stem cells_Homo sapiens_hsa04550	1/142	1	1	1	1	-0.531713	-4.2201e-11	IGF1R
52	Parkinson's disease_Homo sapiens_hsa05012	1/142	1	1	1	1	-0.548398	-4.35253e-11	NDUFA6
53	Insulin signaling pathway_Homo sapiens_hsa04910	1/139	1	1	1	1	-0.46899	-4.64331e-11	PTPRF
54	Oxytocin signaling pathway_Homo sapiens_hsa04921	1/158	1	1	1	1	-0.429008	-4.96744e-11	EEF2
55	Alzheimer's disease_Homo sapiens_hsa05010	1/168	1	1	1	1	-0.490208	-5.04628e-11	NDUFA6
56	RNA transport_Homo sapiens_hsa03013	1/172	1	1	1	1	-0.460407	-5.31582e-11	PABPC1
57	Alcoholism_Homo sapiens_hsa05034	1/179	1	1	1	1	-0.499141	-5.46595e-11	PPP1R1B
58	Focal adhesion_Homo sapiens_hsa04510	1/202	1	1	1	1	-0.488713	-5.554e-11	IGF1R
59	Non-alcoholic fatty liver disease (NAFLD)_Homo sapiens_hsa04932	1/151	1	1	1	1	-0.413179	-6.29513e-11	NDUFA6
60	Proteoglycans in cancer_Homo sapiens_hsa05205	1/203	1	1	1	1	-0.589764	-6.31947e-11	IGF1R

## Sheet: Enterocyte (proximal)_up
	Term	Overlap	P-value	Adjusted P-value	Old P-value	Old Adjusted P-value	Z-score	Combined Score	Genes
0	PPAR signaling pathway_Homo sapiens_hsa03320	16/69	2.73159e-05	0.00592756	0.00150073	0.325658	-1.72948	18.1735	CPT1A;NR1H3;DBI;ACSL3;FABP1;FABP2;CPT2;FABP5;ACADL;SCP2;ACOX1;ME1;HMGCS2;ANGPTL4;PPARA;SLC27A4
1	Peroxisome_Homo sapiens_hsa04146	19/83	0.00011939	0.0129538	0.00468157	0.50795	-1.69007	15.2666	GSTK1;ACOT8;PEX19;ABCD3;PEX11A;IDH1;ECH1;ECI2;HSD17B4;ACSL3;CROT;DHRS4;SOD1;AMACR;SCP2;ACOX1;PRDX1;PXMP4;FAR2
2	Fatty acid degradation_Homo sapiens_hsa00071	13/44	0.000476675	0.0344795	0.00753614	0.545114	-1.8179	13.9045	CPT1A;ACADVL;ACAA2;ECI2;ACSL3;ALDH3A2;HADHB;HADHA;ACADL;CPT2;ACOX1;ACADS;ALDH9A1
3	Fatty acid metabolism_Homo sapiens_hsa01212	12/48	0.00473768	0.205615	0.036867	1	-1.69181	9.0549	HADHB;HADHA;CPT1A;ACADVL;ACAA2;ACADL;CPT2;ACOX1;TECR;ELOVL6;ACSL3;ACADS
4	Fatty acid elongation_Homo sapiens_hsa00062	10/25	0.00236255	0.128168	0.0174272	0.945425	-1.34137	8.11262	HADHB;HADHA;ACOT7;ACAA2;TECR;ACOT2;ACOT1;ELOVL6;ELOVL7;ACOT4
5	Valine, leucine and isoleucine degradation_Homo sapiens_hsa00280	8/48	0.0240729	0.652978	0.107496	1	-1.67427	6.23945	ALDH3A2;HADHB;HADHA;ACAA2;PCCB;HMGCS2;ACADS;ALDH9A1
6	Proteasome_Homo sapiens_hsa03050	19/44	0.0180311	0.558963	0.0858412	1	-1.42878	5.73749	PSMD11;PSMD14;PSMB6;PSMA6;PSMB7;PSMA3;PSMD6;PSMA4;PSMB5;PSMD7;PSMA1;PSMB2;PSMA2;PSMC4;PSMB3;PSMD2;PSMC2;PSMD3;PSMD1
7	Biosynthesis of unsaturated fatty acids_Homo sapiens_hsa01040	8/23	0.0151217	0.546901	0.0607705	1	-1.2647	5.30114	HADHA;ACOT7;ACOX1;TECR;ACOT2;ACOT1;ELOVL6;ACOT4
8	Glutathione metabolism_Homo sapiens_hsa00480	10/52	0.031205	0.752387	0.131348	1	-1.52278	5.27975	GSTM3;GSTK1;GPX2;GSTM1;IDH1;ODC1;MGST1;MGST2;GSTT2;PGD
9	Fat digestion and absorption_Homo sapiens_hsa04975	5/41	0.0674351	1	0.198361	1	-1.32118	3.56268	FABP1;FABP2;MTTP;AGPAT2;SLC27A4
10	Legionellosis_Homo sapiens_hsa05134	9/55	0.132092	1	0.331024	1	-1.45687	2.94907	PYCARD;RAB1A;ARF1;VCP;SAR1B;CYCS;HSPA1B;HSPA1A;HSPD1
11	Estrogen signaling pathway_Homo sapiens_hsa04915	9/99	0.192893	1	0.488271	1	-1.50163	2.47111	HSP90AA1;MAP2K2;HSP90AB1;CREB3L3;FKBP4;HRAS;HSPA1B;HSPA1A;HSP90B1
12	Protein processing in endoplasmic reticulum_Homo sapiens_hsa04141	23/169	0.193461	1	0.578534	1	-1.43233	2.35287	VCP;HSP90AA1;SEC13;HSP90AB1;HSPA5;SAR1B;SSR2;RPN1;EIF2S1;PDIA6;HSP90B1;PDIA4;DNAJC3;DNAJA1;HSPH1;LMAN2;DNAJB11;SSR1;CALR;P4HB;HSPA1B;HSPA1A;NFE2L2
13	Retinol metabolism_Homo sapiens_hsa00830	3/65	0.187367	1	0.426652	1	-1.37354	2.30025	RETSAT;ALDH1A1;DHRS4
14	Spliceosome_Homo sapiens_hsa03040	21/134	0.195126	1	0.538907	1	-1.37757	2.25111	SF3B5;HNRNPA3;RBM8A;ALYREF;BUD31;LSM5;LSM4;PHF5A;LSM6;NHP2L1;SNRPD1;PCBP1;SRSF2;SRSF3;PPIH;SNRPA1;SNRPD3;SRSF6;SRSF7;HSPA1B;HSPA1A
15	Drug metabolism - cytochrome P450_Homo sapiens_hsa00982	8/69	0.210936	1	0.463676	1	-1.20244	1.87123	GSTM3;GSTK1;GSTM1;MAOA;MGST1;MGST2;GSTT2;FMO5
16	Prion diseases_Homo sapiens_hsa05020	5/35	0.19146	1	0.37305	1	-1.04315	1.72441	STIP1;MAP2K2;HSPA5;SOD1;HSPA1A
17	Butanoate metabolism_Homo sapiens_hsa00650	3/28	0.134594	1	0.28256	1	-0.859689	1.7241	HADHA;HMGCS2;ACADS
18	Primary bile acid biosynthesis_Homo sapiens_hsa00120	4/17	0.0569541	1	0.141238	1	-0.48611	1.39295	ACOT8;AMACR;SCP2;HSD17B4
19	Prostate cancer_Homo sapiens_hsa05215	6/89	0.334973	1	0.629707	1	-1.19384	1.30571	HSP90AA1;MAP2K2;HSP90AB1;CREB3L3;HRAS;HSP90B1
20	Tryptophan metabolism_Homo sapiens_hsa00380	5/40	0.233702	1	0.434863	1	-0.795844	1.15692	ALDH3A2;HADHA;DDC;MAOA;ALDH9A1
21	Vasopressin-regulated water reabsorption_Homo sapiens_hsa04962	3/44	0.267866	1	0.481889	1	-0.851602	1.12179	CREB3L3;DYNLL1;DYNLL2
22	Pyruvate metabolism_Homo sapiens_hsa00620	5/40	0.233702	1	0.434863	1	-0.752891	1.09448	ALDH3A2;GRHPR;ME1;ACACB;ALDH9A1
23	Cocaine addiction_Homo sapiens_hsa05030	3/49	0.310512	1	0.537166	1	-0.825539	0.965496	DDC;CREB3L3;MAOA
24	Arginine and proline metabolism_Homo sapiens_hsa00330	6/50	0.318991	1	0.547726	1	-0.796764	0.910377	ALDH3A2;MAOA;ODC1;CKB;AGMAT;ALDH9A1
25	Insulin resistance_Homo sapiens_hsa04931	6/109	0.458415	1	0.756821	1	-0.960249	0.748975	CPT1A;CREB3L3;NR1H3;PPARA;ACACB;SLC27A4
26	Pathogenic Escherichia coli infection_Homo sapiens_hsa05130	5/55	0.360945	1	0.597972	1	-0.687222	0.700299	TUBA1C;TUBA1B;ARPC5L;TUBB4B;TUBA4A
27	NOD-like receptor signaling pathway_Homo sapiens_hsa04621	4/57	0.377467	1	0.616867	1	-0.656122	0.639243	PYCARD;HSP90AA1;HSP90AB1;HSP90B1
28	Amphetamine addiction_Homo sapiens_hsa05031	3/67	0.457046	1	0.70118	1	-0.797586	0.624487	DDC;CREB3L3;MAOA
29	Carbon metabolism_Homo sapiens_hsa01200	9/113	0.482042	1	0.777539	1	-0.754949	0.550904	HADHA;PFKL;CPS1;IDH1;PCCB;PGP;ME1;PGD;ACADS
30	Thyroid hormone synthesis_Homo sapiens_hsa04918	5/71	0.487213	1	0.730343	1	-0.551286	0.396405	GPX2;HSPA5;CREB3L3;HSP90B1;PDIA4
31	Metabolism of xenobiotics by cytochrome P450_Homo sapiens_hsa00980	7/73	0.501899	1	0.744	1	-0.483676	0.333425	GSTM3;CBR1;GSTK1;GSTM1;MGST1;MGST2;GSTT2
32	RNA degradation_Homo sapiens_hsa03018	6/77	0.530445	1	0.769547	1	-0.422847	0.268101	HSPA9;PFKL;LSM6;LSM5;LSM4;HSPD1
33	Antigen processing and presentation_Homo sapiens_hsa04612	6/77	0.530445	1	0.769547	1	-0.353616	0.224206	HSP90AA1;HSP90AB1;HSPA5;CALR;HSPA1B;HSPA1A
34	Ribosome_Homo sapiens_hsa03010	11/137	0.61198	1	0.873309	1	-0.412922	0.202768	MRPL20;RPL36AL;MRPS14;MRPL18;MRPS12;MRPL16;MRPS10;MRPL36;MRPL34;MRPS6;MRPL22
35	Epstein-Barr virus infection_Homo sapiens_hsa05169	15/202	0.6845	1	0.934347	1	-0.490697	0.186007	MAP2K3;PSMD11;PSMD14;PSMD6;PSMD7;PSMC4;PSMD2;PSMC2;PSMD3;POLR2E;PSMD1;PTMA;RAN;HSPA1B;HSPA1A
36	Chemical carcinogenesis_Homo sapiens_hsa05204	7/82	0.564532	1	0.798347	1	-0.249497	0.142652	GSTM3;CBR1;GSTK1;GSTM1;MGST1;MGST2;GSTT2
37	Ribosome biogenesis in eukaryotes_Homo sapiens_hsa03008	8/89	0.609204	1	0.833314	1	-0.284858	0.141176	FBL;POP5;NOP58;NHP2L1;NHP2;GTPBP4;RAN;NOP10
38	Gap junction_Homo sapiens_hsa04540	6/88	0.603041	1	0.828676	1	-0.257468	0.130219	TUBA1C;TUBA1B;MAP2K2;TUBB4B;HRAS;TUBA4A
39	Glucagon signaling pathway_Homo sapiens_hsa04922	6/101	0.677508	1	0.880756	1	-0.29178	0.1136	CPT1A;PFKL;CREB3L3;PRMT1;PPARA;ACACB
40	RNA transport_Homo sapiens_hsa03013	11/172	0.758739	1	0.948094	1	-0.266373	0.0735451	POP5;EIF4A1;SEC13;EIF5;RBM8A;ALYREF;SUMO3;RANGAP1;EIF2S1;RAN;EIF3B
41	TNF signaling pathway_Homo sapiens_hsa04668	3/110	0.722109	1	0.90781	1	-0.218419	0.0711125	MAP2K3;CEBPB;CREB3L3
42	Alcoholism_Homo sapiens_hsa05034	7/179	0.781997	1	0.956933	1	-0.0980449	0.0241097	DDC;CREB3L3;H2AFY;MAOA;H2AFZ;HRAS;HIST1H2BC
43	Fatty acid biosynthesis_Homo sapiens_hsa00061	2/13	1	1	1	1	29.7792	1.26791e-09	ACSL3;ACACB
44	Folate biosynthesis_Homo sapiens_hsa00790	1/14	1	1	1	1	23.8884	7.77497e-10	ALPI
45	Glycosaminoglycan biosynthesis - keratan sulfate_Homo sapiens_hsa00533	1/15	1	1	1	1	23.9958	6.10526e-10	CHST4
46	Arginine biosynthesis_Homo sapiens_hsa00220	1/20	1	1	1	1	20.3851	4.5852e-10	CPS1
47	Steroid biosynthesis_Homo sapiens_hsa00100	1/20	1	1	1	1	17.2187	3.87299e-10	LIPA
48	Alanine, aspartate and glutamate metabolism_Homo sapiens_hsa00250	1/35	1	1	1	1	11.4262	3.29663e-10	CPS1
49	Bladder cancer_Homo sapiens_hsa05219	2/41	1	1	1	1	9.13667	3.18781e-10	MAP2K2;HRAS
50	Sulfur metabolism_Homo sapiens_hsa00920	2/10	1	1	1	1	33.9968	3.02586e-10	ETHE1;CYCS
51	Nitrogen metabolism_Homo sapiens_hsa00910	1/17	1	1	1	1	20.737	2.8433e-10	CPS1
52	Porphyrin and chlorophyll metabolism_Homo sapiens_hsa00860	1/42	1	1	1	1	9.8345	2.49234e-10	HMBS
53	2-Oxocarboxylic acid metabolism_Homo sapiens_hsa01210	1/17	1	1	1	1	18.0238	2.4713e-10	IDH1
54	Mineral absorption_Homo sapiens_hsa04978	1/51	1	1	1	1	7.84297	2.26442e-10	SLC6A19
55	Vibrio cholerae infection_Homo sapiens_hsa05110	2/51	1	1	1	1	7.67435	2.21574e-10	ARF1;PDIA4
56	Type I diabetes mellitus_Homo sapiens_hsa04940	1/43	1	1	1	1	9.17358	1.26885e-10	HSPD1
57	Protein export_Homo sapiens_hsa03060	2/23	1	1	1	1	14.2754	1.15881e-10	HSPA5;SRP9
58	Glioma_Homo sapiens_hsa05214	2/65	1	1	1	1	5.66496	1.0063e-11	MAP2K2;HRAS
59	Shigellosis_Homo sapiens_hsa05131	2/65	1	1	1	1	5.52227	9.80951e-12	ARPC5L;PFN1
60	mTOR signaling pathway_Homo sapiens_hsa04150	1/60	1	1	1	1	5.62923	9.05706e-12	HIF1A
61	Basal transcription factors_Homo sapiens_hsa03022	1/45	1	1	1	1	7.90086	-5.70688e-11	TAF10
62	Cysteine and methionine metabolism_Homo sapiens_hsa00270	1/45	1	1	1	1	8.50585	-6.14387e-11	MAT2A
63	Glycosphingolipid biosynthesis - lacto and neolacto series_Homo sapiens_hsa00601	1/26	1	1	1	1	12.6988	-1.36141e-10	ST3GAL6
64	Ubiquinone and other terpenoid-quinone biosynthesis_Homo sapiens_hsa00130	1/11	1	1	1	1	19.0184	-1.36375e-10	NQO1
65	Nucleotide excision repair_Homo sapiens_hsa03420	1/47	1	1	1	1	7.64949	-1.66559e-10	POLE3
66	Steroid hormone biosynthesis_Homo sapiens_hsa00140	1/58	1	1	1	1	5.8787	-1.74989e-10	HSD11B2
67	Acute myeloid leukemia_Homo sapiens_hsa05221	2/57	1	1	1	1	5.70885	-1.83357e-10	MAP2K2;HRAS
68	Axon guidance_Homo sapiens_hsa04360	1/127	1	1	1	1	2.77128	-1.85051e-10	HRAS
69	Citrate cycle (TCA cycle)_Homo sapiens_hsa00020	1/30	1	1	1	1	11.604	-1.88579e-10	IDH1
70	alpha-Linolenic acid metabolism_Homo sapiens_hsa00592	1/25	1	1	1	1	13.1807	-1.9855e-10	ACOX1
71	N-Glycan biosynthesis_Homo sapiens_hsa00510	1/49	1	1	1	1	7.05807	-2.09605e-10	RPN1
72	VEGF signaling pathway_Homo sapiens_hsa04370	2/61	1	1	1	1	5.14232	-2.39469e-10	MAP2K2;HRAS
73	Thyroid cancer_Homo sapiens_hsa05216	2/29	1	1	1	1	9.87593	-2.52141e-10	MAP2K2;HRAS
74	Calcium signaling pathway_Homo sapiens_hsa04020	1/180	1	1	1	1	1.92403	-2.65079e-10	ATP2A2
75	Hippo signaling pathway_Homo sapiens_hsa04390	2/153	1	1	1	1	1.992	-2.7242e-10	PPP2CA;BIRC5
76	Oocyte meiosis_Homo sapiens_hsa04114	2/123	1	1	1	1	2.69965	-2.73172e-10	PPP2CA;CCNB2
77	Oxidative phosphorylation_Homo sapiens_hsa00190	2/133	1	1	1	1	2.62618	-2.824e-10	PPA1;COX6B2
78	Oxytocin signaling pathway_Homo sapiens_hsa04921	2/158	1	1	1	1	2.23677	-2.89151e-10	MAP2K2;HRAS
79	Signaling pathways regulating pluripotency of stem cells_Homo sapiens_hsa04550	2/142	1	1	1	1	1.93774	-2.96118e-10	MAP2K2;HRAS
80	Regulation of lipolysis in adipocytes_Homo sapiens_hsa04923	1/56	1	1	1	1	5.22588	-2.99511e-10	MGLL
81	Wnt signaling pathway_Homo sapiens_hsa04310	1/142	1	1	1	1	1.98044	-3.02643e-10	CACYBP
82	Fanconi anemia pathway_Homo sapiens_hsa03460	1/53	1	1	1	1	6.47271	-3.14967e-10	STRA13
83	Neurotrophin signaling pathway_Homo sapiens_hsa04722	2/120	1	1	1	1	2.52196	-3.22773e-10	MAP2K2;HRAS
84	Non-small cell lung cancer_Homo sapiens_hsa05223	2/56	1	1	1	1	5.7103	-3.27274e-10	MAP2K2;HRAS
85	Viral myocarditis_Homo sapiens_hsa05416	2/59	1	1	1	1	5.53056	-3.31082e-10	DAG1;CYCS
86	Toll-like receptor signaling pathway_Homo sapiens_hsa04620	2/106	1	1	1	1	2.1764	-3.361e-10	MAP2K3;MAP2K2
87	Long-term potentiation_Homo sapiens_hsa04720	2/66	1	1	1	1	4.35527	-3.38203e-10	MAP2K2;HRAS
88	AGE-RAGE signaling pathway in diabetic complications_Homo sapiens_hsa04933	1/101	1	1	1	1	2.20057	-3.40349e-10	HRAS
89	Vascular smooth muscle contraction_Homo sapiens_hsa04270	1/120	1	1	1	1	2.66071	-3.4053e-10	MAP2K2
90	Chagas disease (American trypanosomiasis)_Homo sapiens_hsa05142	2/104	1	1	1	1	2.13743	-3.50772e-10	PPP2CA;CALR
91	Endometrial cancer_Homo sapiens_hsa05213	2/52	1	1	1	1	5.63327	-3.5418e-10	MAP2K2;HRAS
92	Starch and sucrose metabolism_Homo sapiens_hsa00500	1/56	1	1	1	1	6.19929	-3.553e-10	UGDH
93	Inflammatory mediator regulation of TRP channels_Homo sapiens_hsa04750	1/98	1	1	1	1	2.90138	-3.62242e-10	MAP2K3
94	Melanoma_Homo sapiens_hsa05218	2/71	1	1	1	1	3.99569	-3.64274e-10	MAP2K2;HRAS
95	Pancreatic secretion_Homo sapiens_hsa04972	1/96	1	1	1	1	2.49035	-3.72363e-10	ATP2A2
96	Bile secretion_Homo sapiens_hsa04976	2/71	1	1	1	1	4.09378	-3.73217e-10	NCEH1;SLC22A1
97	Fc gamma R-mediated phagocytosis_Homo sapiens_hsa04666	1/93	1	1	1	1	2.25494	-3.73474e-10	ARPC5L
98	ErbB signaling pathway_Homo sapiens_hsa04012	2/87	1	1	1	1	2.79242	-3.73518e-10	MAP2K2;HRAS
99	Dilated cardiomyopathy_Homo sapiens_hsa05414	2/90	1	1	1	1	2.9146	-3.89512e-10	DAG1;ATP2A2
100	TGF-beta signaling pathway_Homo sapiens_hsa04350	1/84	1	1	1	1	3.12524	-4.01225e-10	PPP2CA
101	Small cell lung cancer_Homo sapiens_hsa05222	1/86	1	1	1	1	2.97237	-4.0245e-10	CYCS
102	Chemokine signaling pathway_Homo sapiens_hsa04062	1/187	1	1	1	1	1.78102	-4.03151e-10	HRAS
103	Protein digestion and absorption_Homo sapiens_hsa04974	1/90	1	1	1	1	3.06422	-4.09508e-10	SLC6A19
104	Bacterial invasion of epithelial cells_Homo sapiens_hsa05100	1/78	1	1	1	1	3.31718	-4.26201e-10	ARPC5L
105	Focal adhesion_Homo sapiens_hsa04510	1/202	1	1	1	1	1.64866	-4.30139e-10	HRAS
106	Chronic myeloid leukemia_Homo sapiens_hsa05220	2/73	1	1	1	1	3.5967	-4.39431e-10	MAP2K2;HRAS
107	Pertussis_Homo sapiens_hsa05133	1/75	1	1	1	1	3.76748	-4.43851e-10	PYCARD
108	Hypertrophic cardiomyopathy (HCM)_Homo sapiens_hsa05410	2/83	1	1	1	1	3.45348	-4.45636e-10	DAG1;ATP2A2
109	Prolactin signaling pathway_Homo sapiens_hsa04917	2/72	1	1	1	1	3.34127	-4.47733e-10	MAP2K2;HRAS
110	Cardiac muscle contraction_Homo sapiens_hsa04260	2/78	1	1	1	1	3.49063	-4.48486e-10	ATP2A2;COX6B2
111	ECM-receptor interaction_Homo sapiens_hsa04512	1/82	1	1	1	1	2.66249	-4.55091e-10	DAG1
112	SNARE interactions in vesicular transport_Homo sapiens_hsa04130	1/34	1	1	1	1	10.8562	-4.57837e-10	BET1
113	Leishmaniasis_Homo sapiens_hsa05140	1/73	1	1	1	1	3.76391	-4.59861e-10	PTPN6
114	Adherens junction_Homo sapiens_hsa04520	1/74	1	1	1	1	3.07222	-4.85947e-10	PTPN6
115	Arrhythmogenic right ventricular cardiomyopathy (ARVC)_Homo sapiens_hsa05412	2/74	1	1	1	1	3.29178	-5.20675e-10	DAG1;ATP2A2
116	Fructose and mannose metabolism_Homo sapiens_hsa00051	1/32	1	1	1	1	9.80421	-5.94915e-10	PFKL
117	Ras signaling pathway_Homo sapiens_hsa04014	2/227	1	1	1	1	1.63845	-5.99791e-10	MAP2K2;HRAS
118	RNA polymerase_Homo sapiens_hsa03020	1/32	1	1	1	1	11.1403	-6.75988e-10	POLR2E
119	MicroRNAs in cancer_Homo sapiens_hsa05206	3/297	0.999039	1	0.99998	1	1.47349	-0.00141644	MAP2K2;STMN1;HRAS
120	AMPK signaling pathway_Homo sapiens_hsa04152	5/124	0.781078	1	0.938768	1	0.0247854	-0.00612398	PPP2CA;CPT1A;PFKL;CREB3L3;ACACB
121	Pathways in cancer_Homo sapiens_hsa05200	8/397	0.994972	1	0.999942	1	1.6006	-0.00806823	HSP90AA1;MAP2K2;HSP90AB1;BIRC5;CYCS;HIF1A;HRAS;HSP90B1
122	Regulation of actin cytoskeleton_Homo sapiens_hsa04810	4/214	0.993232	1	0.999578	1	1.49216	-0.0101338	MAP2K2;ARPC5L;PFN1;HRAS
123	Rap1 signaling pathway_Homo sapiens_hsa04015	4/211	0.992738	1	0.999528	1	1.48111	-0.0107952	MAP2K3;MAP2K2;PFN1;HRAS
124	Proteoglycans in cancer_Homo sapiens_hsa05205	4/203	0.991238	1	0.999368	1	1.50677	-0.0132598	MAP2K2;PTPN6;HIF1A;HRAS
125	PI3K-Akt signaling pathway_Homo sapiens_hsa04151	7/341	0.985643	1	0.999647	1	1.43306	-0.0207241	PPP2CA;HSP90AA1;MAP2K2;HSP90AB1;CREB3L3;HRAS;HSP90B1
126	Transcriptional misregulation in cancer_Homo sapiens_hsa05202	2/180	0.984977	1	0.998534	1	1.4067	-0.0212932	CEBPB;DEFA3
127	Endocytosis_Homo sapiens_hsa04144	7/259	0.983155	1	0.99916	1	1.27764	-0.0217054	SNX3;ARF1;ARPC5L;HRAS;HSPA1B;IGF2R;HSPA1A
128	Tuberculosis_Homo sapiens_hsa05152	4/178	0.984256	1	0.998423	1	1.4357	-0.022783	HSPA9;CEBPB;CYCS;HSPD1
129	HTLV-I infection_Homo sapiens_hsa05166	6/258	0.982812	1	0.999131	1	1.32938	-0.0230482	RANBP1;CCNB2;POLE3;CALR;HRAS;RAN
130	MAPK signaling pathway_Homo sapiens_hsa04010	6/255	0.981742	1	0.99904	1	1.31198	-0.0241755	MAP2K3;MAP2K2;STMN1;HRAS;HSPA1B;HSPA1A
131	Alzheimer's disease_Homo sapiens_hsa05010	3/168	0.980101	1	0.997728	1	1.38711	-0.0278801	CYCS;ATP2A2;COX6B2
132	cGMP-PKG signaling pathway_Homo sapiens_hsa04022	3/167	0.97963	1	0.997644	1	1.38528	-0.0285096	MAP2K2;CREB3L3;ATP2A2
133	Jak-STAT signaling pathway_Homo sapiens_hsa04630	2/158	0.974853	1	0.99673	1	1.29785	-0.033055	PTPN6;HRAS
134	Apoptosis_Homo sapiens_hsa04210	8/140	0.834786	1	0.962073	1	0.197818	-0.0357218	TUBA1C;TUBA1B;MAP2K2;BIRC5;CYCS;EIF2S1;HRAS;TUBA4A
135	Non-alcoholic fatty liver disease (NAFLD)_Homo sapiens_hsa04932	5/151	0.970377	1	0.995781	1	1.29183	-0.0388463	CYCS;NR1H3;PPARA;COX6B2;EIF2S1
136	Adrenergic signaling in cardiomyocytes_Homo sapiens_hsa04261	3/148	0.968223	1	0.995295	1	1.26354	-0.0408029	PPP2CA;CREB3L3;ATP2A2
137	Hepatitis B_Homo sapiens_hsa05161	5/146	0.851653	1	0.968395	1	0.255685	-0.0410567	MAP2K2;CREB3L3;BIRC5;CYCS;HRAS
138	Parkinson's disease_Homo sapiens_hsa05012	4/142	0.963436	1	0.994149	1	1.17356	-0.0437143	CYCS;PARK7;COX6B2;UBE2L3
139	Phospholipase D signaling pathway_Homo sapiens_hsa04072	4/144	0.965107	1	0.994559	1	1.26366	-0.0448807	ARF1;MAP2K2;AGPAT2;HRAS
140	Viral carcinogenesis_Homo sapiens_hsa05203	5/205	0.95096	1	0.995057	1	0.943048	-0.0474194	RANBP1;CREB3L3;MRPS18B;HRAS;HIST1H2BC
141	Insulin signaling pathway_Homo sapiens_hsa04910	3/139	0.960779	1	0.993475	1	1.20342	-0.0481499	MAP2K2;ACACB;HRAS
142	Dopaminergic synapse_Homo sapiens_hsa04728	4/129	0.799322	1	0.947217	1	0.215062	-0.0481719	PPP2CA;DDC;CREB3L3;MAOA
143	Tight junction_Homo sapiens_hsa04530	3/139	0.960779	1	0.993475	1	1.20769	-0.0483207	PPP2CA;YBX3;HRAS
144	Measles_Homo sapiens_hsa05162	3/136	0.957929	1	0.992725	1	1.14367	-0.0491565	EIF2S1;HSPA1B;HSPA1A
145	Metabolic pathways_Homo sapiens_hsa01100	61/1239	0.917122	1	0.999981	1	0.571032	-0.0494025	ACADVL;ACAA2;PANK3;CMAS;GCSH;SCP2;ACADL;GUK1;ME1;HMGCS2;ACADS;CBR1;ACOT8;PCYT2;ACSL3;COX6B2;PGD;NME1;HADHB;ALDH3A2;HADHA;UGDH;ACOX1;PCCB;HMBS;ALDH1A1;ACOT2;PGP;ACOT1;DCTPP1;ACOT4;MGLL;ALDH9A1;DTYMK;DDC;MAOA;PON2;ODC1;RPN1;AK2;HSD17B4;ACACB;AGPAT2;MAT2A;PPCS;POLR2E;ST3GAL6;CKB;PTGES3;IDH1;CRLS1;AGMAT;DHRS4;GRHPR;GALE;PFKL;AMACR;CPS1;POLE3;CYCS;ALPI
146	Ubiquitin mediated proteolysis_Homo sapiens_hsa04120	4/137	0.958901	1	0.992984	1	1.20881	-0.0507302	UBE2F;UBE2S;UBE2N;UBE2L3
147	Natural killer cell mediated cytotoxicity_Homo sapiens_hsa04650	3/135	0.956934	1	0.992456	1	1.15308	-0.0507592	MAP2K2;PTPN6;HRAS
148	FoxO signaling pathway_Homo sapiens_hsa04068	4/133	0.954873	1	0.991888	1	1.12179	-0.0518008	CCNB2;MAP2K2;PRMT1;HRAS
149	Huntington's disease_Homo sapiens_hsa05016	5/193	0.938207	1	0.992734	1	0.826602	-0.0527241	CREB3L3;POLR2E;CYCS;COX6B2;SOD1
150	Hepatitis C_Homo sapiens_hsa05160	5/133	0.954873	1	0.991888	1	1.16397	-0.0537483	PPP2CA;NR1H3;PPARA;EIF2S1;HRAS
151	cAMP signaling pathway_Homo sapiens_hsa04024	5/199	0.944934	1	0.994004	1	1.00209	-0.0567589	MAP2K2;CREB3L3;ACOX1;ATP2A2;PPARA
152	Herpes simplex infection_Homo sapiens_hsa05168	9/185	0.928022	1	0.990625	1	0.773352	-0.0577693	ALYREF;C1QBP;TAF10;SRSF2;SRSF3;CYCS;SRSF6;SRSF7;EIF2S1
153	Influenza A_Homo sapiens_hsa05164	8/175	0.913059	1	0.98714	1	0.645453	-0.058707	PYCARD;MAP2K3;DNAJC3;MAP2K2;CYCS;EIF2S1;HSPA1B;HSPA1A
154	Phagosome_Homo sapiens_hsa04145	5/154	0.871704	1	0.975268	1	0.429942	-0.0590331	TUBA1C;TUBA1B;CALR;TUBB4B;TUBA4A
155	Purine metabolism_Homo sapiens_hsa00230	6/176	0.914677	1	0.987538	1	0.662629	-0.0590958	NUDT9;GUK1;POLE3;AK2;POLR2E;NME1
156	Systemic lupus erythematosus_Homo sapiens_hsa05322	5/135	0.819429	1	0.955897	1	0.301143	-0.059972	H2AFY;SNRPD1;H2AFZ;SNRPD3;HIST1H2BC
157	Lysosome_Homo sapiens_hsa04142	3/123	0.942994	1	0.988345	1	1.03903	-0.0609866	SCARB2;LIPA;IGF2R
158	Cell cycle_Homo sapiens_hsa04110	2/124	0.94431	1	0.988759	1	1.12342	-0.0643727	CCNB2;SFN
159	Sphingolipid signaling pathway_Homo sapiens_hsa04071	3/120	0.938855	1	0.987007	1	1.073	-0.0676996	PPP2CA;MAP2K2;HRAS
160	Thyroid hormone signaling pathway_Homo sapiens_hsa04919	4/118	0.935931	1	0.986032	1	1.03652	-0.0686313	MAP2K2;ATP2A2;HIF1A;HRAS
161	Toxoplasmosis_Homo sapiens_hsa05145	4/118	0.935931	1	0.986032	1	1.10434	-0.0731221	MAP2K3;CYCS;HSPA1B;HSPA1A
162	Cholinergic synapse_Homo sapiens_hsa04725	2/111	0.924554	1	0.982006	1	0.937008	-0.0735028	CREB3L3;HRAS
163	Progesterone-mediated oocyte maturation_Homo sapiens_hsa04914	3/98	0.897809	1	0.971221	1	0.717687	-0.0773652	CCNB2;HSP90AA1;HSP90AB1
164	HIF-1 signaling pathway_Homo sapiens_hsa04066	3/103	0.909063	1	0.975975	1	0.820052	-0.0781845	PFKL;MAP2K2;HIF1A
165	Melanogenesis_Homo sapiens_hsa04916	3/100	0.902468	1	0.973226	1	0.772625	-0.0792881	MAP2K2;CREB3L3;HRAS
166	Serotonergic synapse_Homo sapiens_hsa04726	3/112	0.926295	1	0.982645	1	1.0375	-0.0794336	DDC;MAOA;HRAS
167	Choline metabolism in cancer_Homo sapiens_hsa05231	4/101	0.904718	1	0.974175	1	0.806492	-0.0807557	MAP2K2;SLC22A1;HIF1A;HRAS
168	T cell receptor signaling pathway_Homo sapiens_hsa04660	3/104	0.911161	1	0.976827	1	0.885564	-0.0823892	MAP2K2;PTPN6;HRAS
169	Retrograde endocannabinoid signaling_Homo sapiens_hsa04723	2/101	0.904718	1	0.974175	1	0.888036	-0.0889209	ABHD6;MGLL
170	Pyrimidine metabolism_Homo sapiens_hsa00240	5/105	0.91321	1	0.977649	1	0.994684	-0.0903065	DTYMK;POLE3;POLR2E;DCTPP1;NME1
171	Longevity regulating pathway - mammal_Homo sapiens_hsa04211	2/94	0.887813	1	0.966753	1	0.780802	-0.0929107	CREB3L3;HRAS
172	GnRH signaling pathway_Homo sapiens_hsa04912	3/91	0.879681	1	0.962955	1	0.739728	-0.0948297	MAP2K3;MAP2K2;HRAS
173	Glycerophospholipid metabolism_Homo sapiens_hsa00564	4/95	0.8904	1	0.967931	1	0.855317	-0.0992889	PCYT2;LPCAT3;CRLS1;AGPAT2
174	mRNA surveillance pathway_Homo sapiens_hsa03015	3/91	0.879681	1	0.962955	1	0.840518	-0.107751	PPP2CA;RBM8A;ALYREF
175	Salivary secretion_Homo sapiens_hsa04970	1/89	0.873936	1	0.960185	1	0.824793	-0.111139	DMBT1
176	Insulin secretion_Homo sapiens_hsa04911	1/85	0.861611	1	0.954012	1	0.79757	-0.118799	CREB3L3
177	Aldosterone synthesis and secretion_Homo sapiens_hsa04925	1/81	0.848084	1	0.946886	1	0.765372	-0.126114	CREB3L3
178	Salmonella infection_Homo sapiens_hsa05132	3/86	0.864801	1	0.955639	1	0.895257	-0.130042	PYCARD;ARPC5L;PFN1
179	B cell receptor signaling pathway_Homo sapiens_hsa04662	3/73	0.816945	1	0.929168	1	0.730086	-0.147612	MAP2K2;PTPN6;HRAS
180	Long-term depression_Homo sapiens_hsa04730	3/60	0.752199	1	0.886998	1	0.543221	-0.154684	PPP2CA;MAP2K2;HRAS
181	Fc epsilon RI signaling pathway_Homo sapiens_hsa04664	3/68	0.794327	1	0.91522	1	0.680273	-0.15664	MAP2K3;MAP2K2;HRAS
182	Longevity regulating pathway - multiple species_Homo sapiens_hsa04213	4/64	0.774242	1	0.902117	1	0.638264	-0.163314	HRAS;HSPA1B;HSPA1A;SOD1
183	Central carbon metabolism in cancer_Homo sapiens_hsa05230	5/67	0.789479	1	0.912118	1	0.697498	-0.164876	PFKL;MAP2K2;IDH1;HIF1A;HRAS
184	Renal cell carcinoma_Homo sapiens_hsa05211	3/66	0.784518	1	0.908902	1	0.730214	-0.177213	MAP2K2;HIF1A;HRAS
185	Biosynthesis of amino acids_Homo sapiens_hsa01230	4/74	0.821161	1	0.93167	1	0.90089	-0.177507	PFKL;CPS1;MAT2A;IDH1
186	Colorectal cancer_Homo sapiens_hsa05210	2/62	0.763476	1	0.894828	1	0.674095	-0.18192	CYCS;BIRC5
187	Adipocytokine signaling pathway_Homo sapiens_hsa04920	4/70	0.803691	1	0.9211	1	0.870724	-0.190289	CPT1A;ACSL3;PPARA;ACACB
188	Glycerolipid metabolism_Homo sapiens_hsa00561	4/59	0.746361	1	0.882868	1	0.67847	-0.198484	ALDH3A2;AGPAT2;MGLL;ALDH9A1
189	Cytosolic DNA-sensing pathway_Homo sapiens_hsa04623	2/64	0.774242	1	0.902117	1	0.805132	-0.20601	PYCARD;POLR2E
190	p53 signaling pathway_Homo sapiens_hsa04115	3/69	0.799063	1	0.918213	1	0.930126	-0.208641	CCNB2;CYCS;SFN
191	Glycolysis / Gluconeogenesis_Homo sapiens_hsa00010	3/67	0.789479	1	0.912118	1	0.931513	-0.220192	ALDH3A2;PFKL;ALDH9A1
192	Arachidonic acid metabolism_Homo sapiens_hsa00590	3/62	0.763476	1	0.894828	1	0.830912	-0.224241	CBR1;GPX2;PTGES3
193	Aminoacyl-tRNA biosynthesis_Homo sapiens_hsa00970	4/66	0.784518	1	0.908902	1	0.929695	-0.225624	NARS;TARS;AARS;FARSB
194	Lysine degradation_Homo sapiens_hsa00310	3/52	0.701465	1	0.849431	1	0.811236	-0.287652	ALDH3A2;HADHA;ALDH9A1
195	Ovarian steroidogenesis_Homo sapiens_hsa04913	1/50	0.687238	1	0.838238	1	0.789856	-0.296255	ACOT2
196	Amyotrophic lateral sclerosis (ALS)_Homo sapiens_hsa05014	4/51	0.694434	1	0.843934	1	0.869897	-0.317215	MAP2K3;TOMM40;CYCS;SOD1
197	Amino sugar and nucleotide sugar metabolism_Homo sapiens_hsa00520	3/48	0.672335	1	0.826217	1	0.839592	-0.333316	UGDH;GALE;CMAS
198	Aldosterone-regulated sodium reabsorption_Homo sapiens_hsa04960	2/39	0.596005	1	0.760122	1	0.799267	-0.413626	HSD11B2;SFN
199	ABC transporters_Homo sapiens_hsa02010	1/44	0.64037	1	0.79944	1	1.09475	-0.487941	ABCD3
200	Galactose metabolism_Homo sapiens_hsa00052	2/30	0.50194	1	0.669023	1	0.764901	-0.527227	PFKL;GALE
201	Pentose phosphate pathway_Homo sapiens_hsa00030	2/29	0.490224	1	0.656979	1	0.758744	-0.540904	PFKL;PGD
202	Glycine, serine and threonine metabolism_Homo sapiens_hsa00260	4/40	0.605294	1	0.768556	1	1.21502	-0.609987	GCSH;GRHPR;MAOA;GCAT
203	Glyoxylate and dicarboxylate metabolism_Homo sapiens_hsa00630	4/28	0.478232	1	0.644499	1	0.854664	-0.63045	GCSH;GRHPR;PCCB;PGP
204	Tyrosine metabolism_Homo sapiens_hsa00350	3/35	0.556612	1	0.723211	1	1.08031	-0.632937	DDC;MAOA;MIF
205	Propanoate metabolism_Homo sapiens_hsa00640	3/32	0.524573	1	0.691862	1	0.996741	-0.643068	HADHA;PCCB;ACACB
206	DNA replication_Homo sapiens_hsa03030	2/36	0.566806	1	0.732937	1	1.22683	-0.696521	RNASEH2C;POLE3
207	beta-Alanine metabolism_Homo sapiens_hsa00410	3/31	0.513388	1	0.680646	1	1.07428	-0.716247	ALDH3A2;HADHA;ALDH9A1
208	Histidine metabolism_Homo sapiens_hsa00340	4/24	0.427386	1	0.589887	1	0.852476	-0.724662	ALDH3A2;DDC;MAOA;ALDH9A1
209	Base excision repair_Homo sapiens_hsa03410	2/33	0.535501	1	0.702686	1	1.25633	-0.784645	POLE3;HMGB1
210	Pentose and glucuronate interconversions_Homo sapiens_hsa00040	2/36	0.566806	1	0.732937	1	1.41159	-0.801416	ALDH3A2;UGDH
211	Vitamin digestion and absorption_Homo sapiens_hsa04977	1/24	0.427386	1	0.589887	1	0.945909	-0.804087	RBP2
212	Ascorbate and aldarate metabolism_Homo sapiens_hsa00053	3/27	0.46596	1	0.631566	1	1.05321	-0.804293	ALDH3A2;UGDH;ALDH9A1
213	Phenylalanine metabolism_Homo sapiens_hsa00360	3/17	0.326223	1	0.473465	1	0.908598	-1.01779	DDC;MAOA;MIF
214	Terpenoid backbone biosynthesis_Homo sapiens_hsa00900	2/22	0.400138	1	0.559525	1	1.28759	-1.17936	PDSS1;HMGCS2
215	Pantothenate and CoA biosynthesis_Homo sapiens_hsa00770	2/18	0.3417	1	0.491922	1	1.25497	-1.34762	PANK3;PPCS
216	Synthesis and degradation of ketone bodies_Homo sapiens_hsa00072	1/10	0.207234	1	0.324159	1	1.43688	-2.26151	HMGCS2

[truncated: 11 more sheets: Enterocyte (proximal)_down, Enterocyte (distal)_up, Enterocyte (distal)_down, Goblet progenitor (proxim_up, Goblet progenitor (proxim_down, Goblet progenitor (distal_up, Goblet progenitor (distal_down, Goblet cell (proximal)_up, Goblet cell (proximal)_down, Goblet cell (distal)_up, Goblet cell (distal)_down]
