# Supplementary material for: Diet-induced alteration of intestinal stem cell function underlies obesity and prediabetes in mice
Source: Nat Metab. 2021 Sep 22;3(9):1202–16. doi: 10.1038/s42255-021-00458-9 (PMC8458097; doi:10.1038/s42255-021-00458-9)
Supplement: Supplementary file 11 — Cell numbers in CD and HFHSD conditions measured in targeted single-cell qPCR approach. [file 42255_2021_458_MOESM11_ESM.xlsx]

## Sheet: Table legend
	Supplementary Table 10
	Cell numbers in CD and HFHSD conditions measured in targeted single-cell qPCR approach.

## Sheet: Sheet1
diet	ISC	early Enterocyte progenitor	Goblet progenitor	Goblet cell	Ngn3+ EE progenitor	EEC	Paneth progenitor	Paneth cell
CD	84	26	20	29	11	37	11	13
HFHSD	63	31	20	42	17	14	26	21
