# Supplementary material for: Diet-induced alteration of intestinal stem cell function underlies obesity and prediabetes in mice
Source: Nat Metab. 2021 Sep 22;3(9):1202–16. doi: 10.1038/s42255-021-00458-9 (PMC8458097; doi:10.1038/s42255-021-00458-9)
Supplement: Supplementary file 12 — Source data for Supplementary Fig. 2. [file 42255_2021_458_MOESM12_ESM.xlsx]

## Sheet: Supp_Fig2e
	CD	HFHSD	CD	HFHSD	CD	HFHSD	CD	HFHSD	CD	HFHSD	CD	HFHSD
	Lgr5		Olfm4		Ascl2		Axin2		Fzd2		Fzd7
	0.648674	0.801939	0.840917	0.669908	0.856778	0.698336	0.536506	0.736964	0.631474	0.729407	0.377601	0.533268
	1.07517	0.627447	1.13684	0.820762	1.33329	0.550951	1.77112	0.623589	1.34424	1.04957	0.85912	0.617252
	1.12079	0.571377	0.907164	0.822698	0.764238	0.694041	0.710234	0.748133	1.08008	0.835172	0.798399	0.195221
	1.42357	0.404866	0.914741	0.546175	1.11969	0.650713	1.04563	0.682247	1.19098	0.721037	1.58247	0.179019
	0.731796		1.20033		0.926006		0.93651		0.753221		1.38241

## Sheet: Supp_Fig2i
		pGsk3b/Gsk3b ratio
		CD	HFD
		0.829	0.677
		0.825	0.574
		1.171	0.257
		1.176	0.713
