# Supplementary material for: Diet-induced alteration of intestinal stem cell function underlies obesity and prediabetes in mice
Source: Nat Metab. 2021 Sep 22;3(9):1202–16. doi: 10.1038/s42255-021-00458-9 (PMC8458097; doi:10.1038/s42255-021-00458-9)
Supplement: Source Data Fig. 1 — Statistical source data. [file 42255_2021_458_MOESM13_ESM.xlsx]

## Sheet: Fig 1e
		cell frequencies
	groups_named_prog4	CD_1	CD_2	CD_3	HFD_1	HFD_2	HFD_3	CD_mean	CD_sem	HFD_mean	HFD_sem
	ISC	0.140824	0.19235	0.184882	0.127503	0.0960063	0.123646	0.172685	0.0131259	0.115718	0.00809862
	Enterocyte progenitor	0.267846	0.29377	0.293452	0.373993	0.265001	0.319436	0.285023	0.00701294	0.319477	0.0256897
	Enterocyte	0.0690101	0.0725683	0.124458	0.0913694	0.0757427	0.13366	0.0886789	0.0146309	0.100257	0.0141253
	Goblet progenitor	0.0793617	0.0618579	0.0662013	0.0775604	0.0783002	0.0649908	0.0691403	0.0042966	0.0736171	0.003526
	Goblet cell	0.195169	0.14623	0.143476	0.147756	0.208932	0.139178	0.161625	0.0137098	0.165289	0.0179315
	EE progenitor	0.0232909	0.0262295	0.0190178	0.023015	0.024395	0.0230942	0.0228461	0.00170949	0.0235014	0.000365303
	EEC	0.0925167	0.0684153	0.0719788	0.0777906	0.0960063	0.0723483	0.0776369	0.00613243	0.0820484	0.0058409
	Tuft progenitor	0.0217813	0.0240437	0.0219066	0.0110472	0.0171159	0.012058	0.0225772	0.000599425	0.013407	0.00153276
	Tuft cell	0.0394652	0.0367213	0.0305729	0.0207135	0.034035	0.0159411	0.0355865	0.00214651	0.0235632	0.00442061
	Paneth progenitor	0	0.00218579	0.000722195	0.00161105	0.00786937	0.00878806	0.000969329	0.000524982	0.00608949	0.0018411
	Paneth cell	0.0161743	0.0303825	0.0202215	0.0326812	0.0930553	0.0741876	0.0222594	0.00345072	0.0666414	0.01456
	not annotated	0.0545611	0.0452459	0.0231103	0.0149597	0.00354122	0.0126712	0.0409724	0.00761558	0.0103907	0.00284784

## Sheet: Fig 1g
		cell frequencies
	groups_named_prog4	CD_1	CD_2	CD_3	HFD_1	HFD_2	HFD_3	CD_mean	CD_sem	HFD_mean	HFD_sem
	ISC	0.140824	0.19235	0.184882	0.127503	0.0960063	0.123646	0.172685	0.0131259	0.115718	0.00809862
	Enterocyte progenitor	0.267846	0.29377	0.293452	0.373993	0.265001	0.319436	0.285023	0.00701294	0.319477	0.0256897
	Enterocyte	0.0690101	0.0725683	0.124458	0.0913694	0.0757427	0.13366	0.0886789	0.0146309	0.100257	0.0141253
	Goblet progenitor	0.0793617	0.0618579	0.0662013	0.0775604	0.0783002	0.0649908	0.0691403	0.0042966	0.0736171	0.003526
	Goblet cell	0.195169	0.14623	0.143476	0.147756	0.208932	0.139178	0.161625	0.0137098	0.165289	0.0179315
	EE progenitor	0.0232909	0.0262295	0.0190178	0.023015	0.024395	0.0230942	0.0228461	0.00170949	0.0235014	0.000365303
	EEC	0.0925167	0.0684153	0.0719788	0.0777906	0.0960063	0.0723483	0.0776369	0.00613243	0.0820484	0.0058409
	Tuft progenitor	0.0217813	0.0240437	0.0219066	0.0110472	0.0171159	0.012058	0.0225772	0.000599425	0.013407	0.00153276
	Tuft cell	0.0394652	0.0367213	0.0305729	0.0207135	0.034035	0.0159411	0.0355865	0.00214651	0.0235632	0.00442061
	Paneth progenitor	0	0.00218579	0.000722195	0.00161105	0.00786937	0.00878806	0.000969329	0.000524982	0.00608949	0.0018411
	Paneth cell	0.0161743	0.0303825	0.0202215	0.0326812	0.0930553	0.0741876	0.0222594	0.00345072	0.0666414	0.01456
	not annotated	0.0545611	0.0452459	0.0231103	0.0149597	0.00354122	0.0126712	0.0409724	0.00761558	0.0103907	0.00284784
