# Supplementary material for: Diet-induced alteration of intestinal stem cell function underlies obesity and prediabetes in mice
Source: Nat Metab. 2021 Sep 22;3(9):1202–16. doi: 10.1038/s42255-021-00458-9 (PMC8458097; doi:10.1038/s42255-021-00458-9)
Supplement: Source Data Fig. 2 — Statistical source data. [file 42255_2021_458_MOESM14_ESM.xlsx]

## Sheet: Fig 2d
			# of cells per ribbon
	enterocytes		CD	HFHSD
			3.86264	4.33813
			3.89062	4.42308
			4.10638	4.67978
	goblet cells		CD	HFHSD
			0.461539	0.71223
			0.296875	0.663462
			0.297872	0.764045
	enteroendocrine cells		CD	HFHSD
			0.0934066	0.0503597
			0.0625	0.0192308
			0.0638298	0.00561798

## Sheet: Fig 2f
	goblet cells per villus section (duodenum)
	CD	HFHSD
	10.439	17.9062
	11.7895	17
	10.1875	14.95

## Sheet: Fig 2g
	#Goblet cells normalized to villus length
	CD	HFHSD				Villus length duodenum
	0.0186527	0.0262101				CD	HFHSD
	0.0214334	0.0280938				559.651	683.182
	0.0195808	0.0317502				550.053	605.115
						520.281	566.773
						Goblet cells per villus
						CD	HFHSD
						10.439	17.9062
						11.7895	17
						10.1875	14.95

## Sheet: Fig 2i
					# ChgA+ cells per villus section
					summary	counted villi	mean
						197	2.11675
					CD	193	2.31088
					n=4	133	2.25564
						160	2.65625
						70	1.81429
					HFD	138	1.7971
					n=4	99	1.71717
						160	1.60625

## Sheet: Fig 2j
		summary	counted villi	mean length	# of ChgA+ cells per villus	normalized # of ChgA+ cells
			185	662.834	2.12	0.00319839
		CD	152	670.224	2.31	0.00344661
		n=4	123	716.585	2.26	0.00315385
			130	640.031	2.66	0.00415605
			43	687.558	1.81	0.0026325
		HFHSD	121	755.934	1.8	0.00238116
		n=4	71	747.085	1.72	0.00230228
			146	782.658	1.61	0.00205709
