# Supplementary material for: Diet-induced alteration of intestinal stem cell function underlies obesity and prediabetes in mice
Source: Nat Metab. 2021 Sep 22;3(9):1202–16. doi: 10.1038/s42255-021-00458-9 (PMC8458097; doi:10.1038/s42255-021-00458-9)
Supplement: Source Data Fig. 3 — Statistical source data. [file 42255_2021_458_MOESM15_ESM.xlsx]

## Sheet: Fig 3e
		cell frequencies
	groups_named_eec_final	CD_1	CD_2	CD_3	HFD_1	HFD_2	HFD_3	CD_mean	CD_sem	HFD_mean	HFD_sem
	Sox4+ early EE progenitor	0.104283	0.177829	0.140212	0.105023	0.0866013	0.139186	0.140775	0.0173365	0.11027	0.0125782
	Ngn3+ progenitor	0.0968343	0.0993072	0.0687831	0.123288	0.116013	0.102784	0.0883082	0.00799237	0.114028	0.00490029
	Arx+/Isl1+ progenitor	0.0428305	0.0277136	0.0291005	0.0296804	0.0686275	0.0428266	0.0332149	0.00393916	0.0470448	0.00934005
	Pax4+ progenitor	0.0856611	0.0762125	0.0952381	0.0958904	0.0784314	0.119914	0.0857039	0.00448442	0.0980787	0.00981836
	Ghrl+ progenitor	0.0670391	0.0577367	0.0582011	0.0593607	0.0604575	0.0556745	0.0609923	0.00247103	0.0584976	0.00118115
	SILA	0.0260708	0.0277136	0.031746	0.0525114	0.0408497	0.0342612	0.0285101	0.00137663	0.0425408	0.00435666
	SILP	0.0651769	0.0415704	0.0634921	0.0479452	0.0751634	0.0749465	0.0567465	0.0062083	0.0660184	0.00737851
	SAKD	0.027933	0.0484988	0.0343915	0.0502283	0.0424837	0.0385439	0.0369411	0.00495792	0.043752	0.00280229
	SIK	0.10987	0.103926	0.0820106	0.0981735	0.120915	0.100642	0.0986021	0.00691682	0.106577	0.00588234
	Reg4+ EC	0.0614525	0.0600462	0.0899471	0.0547945	0.0277778	0.0235546	0.0704819	0.00795353	0.0353756	0.00798998
	EC	0.206704	0.182448	0.195767	0.207763	0.218954	0.201285	0.194973	0.00572635	0.209334	0.00421384
	Lgr5+ EEC	0.106145	0.0969977	0.111111	0.0753425	0.0637255	0.0663812	0.104751	0.00337489	0.068483	0.00286945

## Sheet: Fig 3g
	# of Ngn3+ cells per crypt
	CD	HFHSD
	0.723077	1.667
	0.97561	1.556
	0.825397	1.909
	0.757143	2.11

## Sheet: Fig 3i
		# of 5HT+ per crypt
		CD	HFHSD
		1.35821	1.3343
		1.47059	0.985714
		1.36735	1.25773
		1.4898	1.08

## Sheet: Fig 3k
		Ghrelin+ cells per crypt section
		CD	HFHSD
		0.284615	0.575758
		0.386667	0.423358
		0.333333	0.505376
		0.329545	0.625
		0.39726

## Sheet: Fig 3l
		Normalized Ghrl+ cells per villus section
		CD	HFHSD
		0.107143	0.53
		0.272727	0.45
		0.375	0.455
		0.263158	0.709

## Sheet: Fig 3m
		Total # of Ghrl+ cells per villu section
		CD	HFHSD
		0.107143	0.764706
		0.272727	0.59375
		0.375	0.596774
		0.263158	0.883333

## Sheet: Fig 3n
		Normalized # of Gcg+ cells per crypt-villus section
		CD	HFHSD
		0.628571	1.23
		0.757576	1.091
		0.857143	1.11

## Sheet: Fig 3o
		Total # of Gcg+ cells
		CD	HFHSD
		0.628571	1.31035
		0.757576	1.24138
		0.857143	1.24138
