# Supplementary material for: Diet-induced alteration of intestinal stem cell function underlies obesity and prediabetes in mice
Source: Nat Metab. 2021 Sep 22;3(9):1202–16. doi: 10.1038/s42255-021-00458-9 (PMC8458097; doi:10.1038/s42255-021-00458-9)
Supplement: Source Data Fig. 4 — Statistical source data. [file 42255_2021_458_MOESM16_ESM.xlsx]

## Sheet: Fig 4a
			cell frequencies
		phase	CD_1	CD_2	CD_3	HFD_1	HFD_2	HFD_3	CD_mean	CD_sem	HFD_mean	HFD_sem
		G1	0.460427	0.496831	0.45715	0.362946	0.544167	0.442878	0.471469	0.00734158	0.449997	0.0302733
		S	0.318094	0.257705	0.31584	0.337399	0.23254	0.278357	0.297213	0.0114112	0.282765	0.0175229
		G2M	0.221479	0.245464	0.22701	0.299655	0.223293	0.278766	0.231318	0.00418648	0.267238	0.0131548

## Sheet: Fig 4f
Fig 4f
		EdU+ cells per crypt section in TA zone
		CD	HFHSD
		8.06	8.82805
		9.20339	9
		8.0625	10.8364
		7.68293	10.4516

## Sheet: Fig 4g
F
		% Lgr5hi cells/ total crypt cells
		CD	HFHSD
		2.41	2.82
		3.85	4.87
		5.25	5.31
		5.53	3.75

## Sheet: Fig 4i
										% EdU+ Lgr5hi cells/ total Lgr5hi cells
										CD	HFHSD
				Lgr5_high						20.33	31.96
				total	EdU+					23.68	29.44
		Ctrl #02		7	1					27.86	26.9
				9	3					22.34
				6	2
				5	0
				7	1
				7	1
				8	0
				10	4
			sum	59	12
			%		20.33
		Ctrl #03		Lgr5_high
				total	EdU+
				73	13
				117	32
				190	45
					23.68
		Ctrl #05		Lgr5_high
				total	EdU+
				38	12
				44	13
				37	6
				26	7
				38	13
				183	51
					27.86
		Ctrl #06		Lgr5_high
				total	EdU+
				67	17
				68	12
				91	27
				72	14
				60	10
				358	80
					22.34
		HFD #74		Lgr5_high
				total	EdU+
				12	1
				8	3
				6	3
				5	1
				18	7
				19	5
				23	8
				31	11
				122	39
					31.96
		HFD #76		Lgr5_high
				total	EdU+
				58	17
				59	18
				63	19
				70	23
				76	19
				326	96
					29.44
		HFD #77		Lgr5_high
				total	EdU+
				52	15
				25	4
				110	36
				88	19
				275	74
					26.9
