# Supplementary material for: Diet-induced alteration of intestinal stem cell function underlies obesity and prediabetes in mice
Source: Nat Metab. 2021 Sep 22;3(9):1202–16. doi: 10.1038/s42255-021-00458-9 (PMC8458097; doi:10.1038/s42255-021-00458-9)
Supplement: Source Data Fig. 5 — Statistical source data. [file 42255_2021_458_MOESM17_ESM.xlsx]

## Sheet: Fig 5i
	Ppary - normalized band intensity
	CD	HFHSD
	0.94825	2.58058
	1.08872	3.17535
	0.140226	1.49902
	1.86608	0.407673
	0.8256	3.03652
	1.06394	6.82193
	1.13314	2.11055
	Scd1 - normalized band intensity
	CD	HFHSD
	1.89618	20.2403
	1.09522	27.4552
	0.744947	31.2139
	0.639696	14.5334
	0.623953
	Acc - nomalized band intensity
	CD	HFHSD
	0.556746	1.8757
	1.48512	2.57061
	0.261541	2.7183
	1.74558	2.4128
	mSrebp1/prSrebp1 ration
	CD	HFHSD
	1.13075	4.78779
	0.897601	4.61065
	1.3936	4.37318
	0.642928	4.03078
