# Supplementary material for: Diet-induced alteration of intestinal stem cell function underlies obesity and prediabetes in mice
Source: Nat Metab. 2021 Sep 22;3(9):1202–16. doi: 10.1038/s42255-021-00458-9 (PMC8458097; doi:10.1038/s42255-021-00458-9)
Supplement: Source Data Extended Data Fig. 1 — Statistical source data. [file 42255_2021_458_MOESM19_ESM.xlsx]

## Sheet: ED_Fig1a
	weeks of diet	CD								HFD
	0	25.16	23.4	22.9	21.1	24.7	24.6	24.9	26.7	22.4	24.15	27.5	28	28.4	27.8	27.7	28.7
	1	25.5	24	23.1	21.4	25	24.5	25.3	27.1	22.7	24.3	27.6	28.3	28.8	28	28.2	29
	2	25.8	23.7	23.77	22.1	26.8	24.42	26.55	28.8	24.5	26.8	32.1	29.97	33	32.1	32.4	31.6
	3	26.1	24.1	23.9	22.2	26.7	24.6	26.5	29	25.1	27.3	32.7	31.8	33.7	32.6	33	32.4
	4	26.1	24.3	24	22.5	27.1	24.8	26.6	29.1	25.4	27.9	33	32.5	34.3	33.2	33.7	32.9
	5	26.2	24.4	24.3	22.8	27.2	25	26.6	29.2	26	28.5	33.5	34.3	34.9	33.8	34.3	33.5
	6	27.2	25	24.5	23.6	27.5	24.9	26.5	29.3	26.6	29.8	34.9	35.1	35.7	34.5	35.7	34.9
	7	27.5	26.1	24.7	24.2	27.7	25.2	26.9	29.5	27	32.5	35.7	36.1	37	35.9	36.1	36.2
	8	28.3	26.57	25.2	24.3	28.2	25.1	27.5	29.9	27.8	33.6	37.8	37.3	38.9	37	36.9	38.3
	9	29.3	26.57	25.65	24.88	28.78	25.1	27.85	30.3	29.5	34.3	39.1	37.75	39.5	38.5	38	40.1
	10	29.2	27.4	25.8	25.1	28.9	25.8	28.2	30.4	31.8	35.9	40.1	37.7	41.8	40	42.2	43.1
	11	30.1	28.5	26.3	25.8	30.5	26.1	28.7	30.3	32.55	39	45.3	37.9	42.045	42.9	45.9	46
	12	30.8	29	26.75	26	30.7	26.5	29.3	30.4	35	43	49.1	38.9	49	48.9	49	49.2

## Sheet: ED_Fig1b
ED_Fig1b
		in g
	CD	HFD
	0.81	6.72
	0.7	4.18
	0.32	3.44

## Sheet: ED_Fig1c
ED_
	in g
	CD	HFD
	18.84	25.97
	21.65	23.86
	20.26	22.29

## Sheet: ED_Fig1d
	in %
	CD	HFD
	3.361	19.255
	2.89256	14.0741
	1.35593	11.9444

## Sheet: ED_Fig1e
		in cm
		CD	HFD
		36.5	42
		37.5	40.5
		35	37
		34	38.5
		34	39
		37	39.5
		35.5	41
		33	37.5
		29	39
		35	41

## Sheet: ED_Fig1f
		in g
		CD	HFD
		0.852	1.376
		1.101	1.347
		0.883	1.294
		0.928	1.321
		0.7192	1.0104
		0.8488	1.1912
		0.7488	1.2992
		0.6968	1.48
			0.9488
			1.3928

## Sheet: ED_Fig1h
	in µm
	CD	HFD
	662.834	687.558
	670.224	755.934
	716.585	747.085
	640.031	782.658
	726.94	776.571
	732.03	856.5
	727.24	829.353
	718.08

## Sheet: ED_Fig1i
	CD	HFD
	283.212	363.135
	305.235	360.877
	264.363	337.7

## Sheet: ED_Fig1j
	CD	HFD
	170.333	208.08
	162.529	186.818
	161.6	180.6

## Sheet: ED_Fig1l
	CD	HFD
	8	6.9
	6.9	6.9
	8.4	6.8
	7.3	6.6

[truncated: 8 more sheets: ED_Fig1m, ED_Fig1n, ED_Fig1o, ED_Fig1p, ED_Fig1r, ED_Fig1s, ED_Fig1t, ED_Fig1u]
