# Supplementary material for: Diet-induced alteration of intestinal stem cell function underlies obesity and prediabetes in mice
Source: Nat Metab. 2021 Sep 22;3(9):1202–16. doi: 10.1038/s42255-021-00458-9 (PMC8458097; doi:10.1038/s42255-021-00458-9)
Supplement: Source Data Extended Data Fig. 4 — Statistical source data. [file 42255_2021_458_MOESM20_ESM.xlsx]

## Sheet: ED_Fig4b
			1-5 cells			6-10 cells			>10 cells
	CD	80.2198	85.9375	81.9149	18.1319	14.0625	17.0213	1.64835	0	1.06383
	HFD	72.6619	59.6154	64.6067	20.8633	37.5	26.4045	6.47482	1.92308	8.98876

## Sheet: ED_Fig4c
ED_
	enterocytes
	CD	HFD
	87.4378	85.0494
	91.5441	86.6038
	91.0377	85.8763
	goblet
	CD	HFD
	10.4478	13.9633
	6.98529	13.0189
	6.60377	14.0206
	ChgA+ cells
	CD	HFD
	2.13	0.987306
	1.471	0.377358
	2.363	0.103093

## Sheet: ED_Fig4d
		CD	HFD
		2.45	1.7
		2.2	1.9
		2.15	1.7

## Sheet: ED_Fig4e
ED
	CD	HFD
	19.5417	15.9697
	18.4167	18.5161
	17.1429	18.6667
	18.0952	16.4762

## Sheet: ED_Fig4g
	CD	HFD
	1.82	1.94
	2.01	2.18
	1.9	2.16
	1.96	1.81
	2.43137	2.42857
	2.30303	2.4
	2.56061	2.25373
	2.39683	2.2449
