# Supplementary material for: Diet-induced alteration of intestinal stem cell function underlies obesity and prediabetes in mice
Source: Nat Metab. 2021 Sep 22;3(9):1202–16. doi: 10.1038/s42255-021-00458-9 (PMC8458097; doi:10.1038/s42255-021-00458-9)
Supplement: Source Data Extended Data Fig. 6 — Statistical source data. [file 42255_2021_458_MOESM21_ESM.xlsx]

## Sheet: ED_Fig6d
	CD		HFHSD
	14.03		48.82
	25.66		54.36
	27.715		33.145
			48.11

## Sheet: ED_Fig6e
		CD						HFHSD
		19.158	44.4192	65.0976				87.4819	95.1533	88.7887	80.5119

## Sheet: ED_Fig6g
		CD						HFHSD
		18.26	14.42	24.188				33.15	31.71	36.827	54.433

## Sheet: ED_Fig6h
	CD						HFHSD
	23.48	26.31	30.87				67.39	64.6	60.54	60.69

## Sheet: ED_Fig6j
		CD						HFHSD
		21.56	14.1	23.94	14.94	23.609		99.67	49.93	29.33	40.6	64.29

## Sheet: ED_Fig6k
		CD						HFHSD
		48.7388	96.7417	92.4962	57.1739	55.3137		100	100	100	100	100
