# Supplementary material for: Diet-induced alteration of intestinal stem cell function underlies obesity and prediabetes in mice
Source: Nat Metab. 2021 Sep 22;3(9):1202–16. doi: 10.1038/s42255-021-00458-9 (PMC8458097; doi:10.1038/s42255-021-00458-9)
Supplement: Source Data Extended Data Fig. 7 — Statistical source data. [file 42255_2021_458_MOESM22_ESM.xlsx]

## Sheet: ED_Fig7i
				Lyz+/BrdU+					Lyz-/BrdU+
	CD	96.92	95	96.15	95.03		3.08	5	3.85	4.97
	HFD	95.08	96.9	98.46	98.51	100	4.92	3.88	1.54	1.49	0

## Sheet: ED_Fig7o
		CD	HFD
		3836.54	1407.75
		609.805	399.285
		1442.8	177.76
		3847.81	49.8284
		967.464	1695.89
		142.728	5455.693000*
		362.649	274.849
		1478.53	0.93
			0.95
			0.93
			603.713
			55.1391
			1350.24
			130.446

## Sheet: ED_Fig7p
			in ng/ml
		basal		after mixed meal
		CD	HFD	CD	HFD
		2.59847	2.13622	4.7489	2.29996
		2.55831	2.35777	5.10013	3.09302
		2.43655	1.98424	4.43711	2.21047
		3.27244	2.20651	3.27902	2.62162
		2.62969		4.22961

## Sheet: ED_Fig7q
		CD	HFD
		13.856	39.4291
		12.243	52.8022
		12.0098	30.9654
		9.44432	13.9251
		6.17552
