# Supplementary material for: Diet-induced alteration of intestinal stem cell function underlies obesity and prediabetes in mice
Source: Nat Metab. 2021 Sep 22;3(9):1202–16. doi: 10.1038/s42255-021-00458-9 (PMC8458097; doi:10.1038/s42255-021-00458-9)
Supplement: Source Data Extended Data Fig. 8 — Statistical source data. [file 42255_2021_458_MOESM23_ESM.xlsx]

## Sheet: ED_Fig8c
				body weight in g
	weeks	CD				HFHSD
	0	28.6	27.3	24.4	23.5	28.5	29.4	26.4	25.5
	3	30.5	29.1	25.6	25.8	29.7	30.6	29.6	31.6
	5	30	29	25.4	26.5	32	33.6	33	34.4
	7	31	29.8	26.2	27.3	34.8	35.8	37	37.7
	9	31.3	31	26.3	28.7	36	36.4	39	41.8
	12	31.1	31.2	26.8	30.5	40.5	39.4	44.9	50.3
	14	31.7	31.3	27.2	31.2	41.9	41	46.6	52.4

## Sheet: ED_Fig8f
		length in µm
		CD	HFD
		88.19	97.24
		74.76	107.5
		75.1	98
		80.7	113.6

## Sheet: ED_Fig8h
		in µm
		CD	HFD
		126.808	184.389
		135.941	185.64
		107.667	158.75
		138.667	221

## Sheet: ED_Fig8i
			in µm
			CD	HFD
			38.6185	87.1489
			61.1812	78.14
			32.5667	60.75
			57.9667	107.4
