# Supplementary material for: Diet-induced alteration of intestinal stem cell function underlies obesity and prediabetes in mice
Source: Nat Metab. 2021 Sep 22;3(9):1202–16. doi: 10.1038/s42255-021-00458-9 (PMC8458097; doi:10.1038/s42255-021-00458-9)
Supplement: Source Data Extended Data Fig. 9 — Statistical source data. [file 42255_2021_458_MOESM24_ESM.xlsx]

## Sheet: ED_Fig9b
		pIgf1r/Igf1r (norm. Tubulin)
		CD	HFD
		1.24894	2.08358
		0.922028	1.34043
		0.946015	1.65183
		Igf1r
		CD	HFD
		1.63408	3.09562
		0.732271	2.41003
		0.631487	2.94722
		0.362423	2.12518
		0.811392	0.972712
		1.67389	0.970663
		0.740201	1.60617
		pAkt/Akt ratio
		CD	HFD
		1.36656	1.95802
		1.11661	1.26466
		1.26344	1.78438
		0.240826	1.48473
		1.24103	5.18732
		1.22347	2.34802
		0.803174	1.89908
		0.165997	3.29211
		1.57889	5.88382
